# Supplementary material for: Zc3h13/Flacc is required for adenosine methylation by bridging the mRNA-binding factor Rbm15/Spenito to the m6A machinery component Wtap/Fl(2)d
Source: Genes Dev. 2018 Mar 1;32(5-6):415–29. doi: 10.1101/gad.309146.117 (PMC5900714; doi:10.1101/gad.309146.117)
Supplement: Supplemental Material [file supp_gad.309146.117_Supplemental_Table1.xlsx]

## Sheet: Sheet1
Nito interactome
Protein.IDs	label	Ratio.H.L.normalized.for	1/for	log2		Ratio.H.L.normalized.rev	1/rev	log2		intensity F and R		Intensity.L.for	Intensity.H.for	H/L for	1/ (H/L for)	Intensity.L.rev	Intensity.H.rev	H/L rev	1/ (H/L rev)		Peptide.counts..all.	Peptide.counts..razor.unique.	Peptide.counts..unique.	Protein.names	Gene.names	Fasta.headers	Number.of.proteins	Peptides	Razor...unique.peptides	Unique.peptides	Peptides.for	Peptides.rev	Razor...unique.peptides.for	Razor...unique.peptides.rev	Unique.peptides.for	Unique.peptides.rev	Sequence.coverage....	Unique...razor.sequence.coverage....	Unique.sequence.coverage....	Mol..weight..kDa.	Sequence.length	Sequence.lengths	Q.value	Score	Ratio.H.L	Ratio.H.L.normalized	Ratio.H.L.variability....	Ratio.H.L.count	Ratio.H.L.iso.count
Q9W140	CG3548	0.35038	2.85404	1.51301		0.36619	2.73082	1.44934		634360000		170060000	50744000	0.298389	3.35133	314270000	99283000	0.315916	3.1654		9	9	9			>tr|Q9W140|Q9W140_DROME CG3548 OS=Drosophila melanogaster GN=CG3548 PE=1 SV=1	1	9	9	9	3	9	3	9	3	9	16.1	16.1	16.1	50.47	453	453	0	16.026	0.26078	0.35992	44.633	9	0
C7LA94;O02649;Q9VMN5;Q9VPS5	Hsp60	0.4515	2.21484	1.1472		0.48104	2.07883	1.05577		19414300000		8195000000	3004000000	0.366565	2.72803	5971800000	2243400000	0.375666	2.66194		34;34;10;1	34;34;10;1	34;34;10;1	60 kDa heat shock protein, mitochondrial	Hsp60	>tr|C7LA94|C7LA94_DROME FI05241p OS=Drosophila melanogaster PE=2 SV=1;>sp|O02649|CH60_DROME 60 kDa heat shock protein, mitochondrial OS=Drosophila melanogaster GN=Hsp60 PE=1 SV=3	4	34	34	34	33	30	33	30	33	30	65.3	65.3	65.3	60.808	573	573;573;576;648	0	323.31	0.3528	0.46861	9.52	54	0
P04146-2;P04146	GIP	0.45301	2.20746	1.14239		0.41414	2.41464	1.27181		10998400000		4847400000	1709100000	0.352581	2.83623	3259200000	1182600000	0.36285	2.75596		13;13	13;13	13;13	Copia protein;Copia VLP protein;Copia protease	GIP	>sp|P04146-2|COPIA_DROME Isoform Short of Copia protein OS=Drosophila melanogaster GN=GIP;>sp|P04146|COPIA_DROME Copia protein OS=Drosophila melanogaster GN=GIP PE=1 SV=3	2	13	13	13	11	11	11	11	11	11	33.1	33.1	33.1	48.28	426	426;1409	0	164.39	0.32575	0.42552	22.301	17	0
C8VV03;Q7KRW8-3;Q7KRW8-2;Q7KRW8	CG1646	0.45963	2.17566	1.12146		0.43901	2.27785	1.18767		814840000		296790000	98941000	0.33337	2.99967	325350000	93751000	0.288154	3.47036		7;7;7;7	7;7;7;7	7;7;7;7	Pre-mRNA-processing factor 39	CG1646-RC;CG1646	>tr|C8VV03|C8VV03_DROME RE67017p OS=Drosophila melanogaster GN=CG1646-RC PE=2 SV=1;>sp|Q7KRW8-3|PRP39_DROME Isoform A of Pre-mRNA-processing factor 39 OS=Drosophila melanogaster GN=CG1646;>sp|Q7KRW8-2|PRP39_DROME Isoform D of Pre-mRNA-processing factor 39	4	7	7	7	4	7	4	7	4	7	12.3	12.3	12.3	59.553	511	511;1009;1026;1066	0	26.937	0.32941	0.45863	16.57	7	0
Q0GA05;Q0GA02;A5YVH6;O44384;P10405;D7QZ99;D7QZ97;D7QZ96;D7QZ94;D7QZ91;D7QZ90;D7QZ89;D7QZ88;D7QZ86;D7QZ85;D7QZ84;D7QZ83;D7QZ79;D7QZ76;D7QZ93	gag	0.47234	2.11712	1.0821		0.41285	2.42219	1.27631		600000000		271170000	97207000	0.358473	2.78961	176830000	54790000	0.309846	3.22741		8;8;8;8;8;1;1;1;1;1;1;1;1;1;1;1;1;1;1;1	8;8;8;8;8;1;1;1;1;1;1;1;1;1;1;1;1;1;1;1	8;8;8;8;8;1;1;1;1;1;1;1;1;1;1;1;1;1;1;1	Retrovirus-related Gag polyprotein from transposon gypsy	gag;pol	>tr|Q0GA05|Q0GA05_DROME Gag protein OS=Drosophila melanogaster PE=4 SV=1;>tr|Q0GA02|Q0GA02_DROME Gag protein OS=Drosophila melanogaster PE=4 SV=1;>tr|A5YVH6|A5YVH6_DROME Gag OS=Drosophila melanogaster GN=gag PE=4 SV=1;>tr|O44384|O44384_DROME Prgag-pol OS=D	20	8	8	8	6	6	6	6	6	6	20.4	20.4	20.4	50.733	451	451;451;451;1463;451;458;458;458;458;458;458;458;458;458;458;458;458;458;458;461	0	33.988	0.32946	0.45211	65.867	10	0
Q7KMJ6;Q8T0B2	nito	0.48203	2.07456	1.05281		0.44406	2.25195	1.17117		127203000000		55241000000	20966000000	0.379537	2.63479	38552000000	12444000000	0.322785	3.09804		48;33	48;33	48;33		nito	>tr|Q7KMJ6|Q7KMJ6_DROME BcDNA.GH11110 OS=Drosophila melanogaster GN=nito PE=1 SV=1;>tr|Q8T0B2|Q8T0B2_DROME LD14125p OS=Drosophila melanogaster GN=nito PE=2 SV=1	2	48	48	48	44	47	44	47	44	47	61.8	61.8	61.8	89.052	793	793;589	0	323.31	0.36953	0.46544	36.98	102	0
E1JHX5;Q7K0L4	CG7611	0.50251	1.99001	0.992776		0.49166	2.03393	1.02427		195328000		61993000	20185000	0.325601	3.07124	84731000	28419000	0.335403	2.98149		7;7	7;7	7;7	WD repeat-containing protein 26 homolog	CG7611	>tr|E1JHX5|E1JHX5_DROME CG7611, isoform B OS=Drosophila melanogaster GN=CG7611 PE=1 SV=1;>sp|Q7K0L4|WDR26_DROME WD repeat-containing protein 26 homolog OS=Drosophila melanogaster GN=CG7611 PE=1 SV=1	2	7	7	7	4	6	4	6	4	6	11.7	11.7	11.7	69.616	630	630;630	0	16.466	0.34849	0.50251	17.134	7	0
B7Z0Z1;Q9VXG1-2;Q9VXG1;A2VEG0	hang	0.51398	1.9456	0.960216		0.5104	1.95925	0.9703		1488150000		644610000	227300000	0.352616	2.83594	451930000	164310000	0.363574	2.75047		20;20;20;5	20;20;20;5	20;20;20;5	Zinc finger protein hangover	hang	>tr|B7Z0Z1|B7Z0Z1_DROME Hangover, isoform C OS=Drosophila melanogaster GN=hang PE=1 SV=1;>sp|Q9VXG1-2|HANG_DROME Isoform A of Zinc finger protein hangover OS=Drosophila melanogaster GN=hang;>sp|Q9VXG1|HANG_DROME Zinc finger protein hangover OS=Drosophila m	4	20	20	20	16	17	16	17	16	17	10.9	10.9	10.9	242.32	2223	2223;1900;1913;440	0	103.34	0.36645	0.51398	17.034	33	0
M9PDQ2;B7Z120;Q8IRT7;Q1RL19;M9PIZ6;Q9W4Q4;Q29R23;Q8IRT8;B7Z126;D3DMJ2;Q058T2;A4IJ82	tlk	0.51676	1.93513	0.952434		0.50933	1.96336	0.973327		1355580000		570230000	230020000	0.403381	2.47905	404280000	151060000	0.373652	2.67629		9;9;9;9;9;9;9;9;9;8;8;8	9;9;9;9;9;9;9;9;9;8;8;8	9;9;9;9;9;9;9;9;9;8;8;8		tlk;tlk-RC;CG32782-RC	>tr|M9PDQ2|M9PDQ2_DROME Tousled-like kinase, isoform L OS=Drosophila melanogaster GN=Tlk PE=1 SV=1;>tr|B7Z120|B7Z120_DROME Tousled-like kinase, isoform I OS=Drosophila melanogaster GN=Tlk PE=1 SV=1;>tr|Q8IRT7|Q8IRT7_DROME Tousled-like kinase, isoform C OS=	12	9	9	9	7	8	7	8	7	8	9.4	9.4	9.4	109.95	1011	1011;1242;1254;1255;1265;1266;1373;1463;1489;1143;1196;1378	0	25.718	0.3649	0.51001	10.563	14	0
Q9Y091;A0A0B4K713;Q9Y091-2	fl(2)d	0.51786	1.93102	0.949366		0.55161	1.81288	0.858279		628160000		180340000	90081000	0.499506	2.00198	253770000	103970000	0.409702	2.4408		5;4;4	5;4;4	5;4;4	Pre-mRNA-splicing regulator female-lethal(2)D	fl(2)d	>sp|Q9Y091|FL2D_DROME Pre-mRNA-splicing regulator female-lethal(2)D OS=Drosophila melanogaster GN=fl(2)d PE=1 SV=2;>tr|A0A0B4K713|A0A0B4K713_DROME Female lethal d, isoform C OS=Drosophila melanogaster GN=fl(2)d PE=4 SV=1;>sp|Q9Y091-2|FL2D_DROME Isoform B o	3	5	5	5	3	5	3	5	3	5	9.3	9.3	9.3	59.268	536	536;412;412	0	15.789	0.37793	0.54162	14.559	5	0
E1JHJ9;Q9VJE5-2;Q9VJE5;E1JHK0;Q7KT48;B7YZW8;Q9VJE5-3;M9PG37;B7YZW7;Q0E8Q1;G7H861;M9PBC9;E6PBX3;M9PDB4;X2JAQ4;Q0E8Q0	CLIP-190	0.53245	1.87811	0.909282		0.55075	1.81571	0.860531		866960000		327050000	150840000	0.461214	2.16819	270060000	119020000	0.440717	2.26903		21;21;21;20;20;20;20;19;3;2;1;1;1;1;1;1	21;21;21;20;20;20;20;19;3;2;1;1;1;1;1;1	21;21;21;20;20;20;20;19;3;2;1;1;1;1;1;1	Restin homolog	CLIP-190	>tr|E1JHJ9|E1JHJ9_DROME Cytoplasmic linker protein 190, isoform M OS=Drosophila melanogaster GN=CLIP-190 PE=1 SV=2;>sp|Q9VJE5-2|CL190_DROME Isoform B of Restin homolog OS=Drosophila melanogaster GN=CLIP-190;>sp|Q9VJE5|CL190_DROME Restin homolog OS=Drosophi	16	21	21	21	13	17	13	17	13	17	14.2	14.2	14.2	186.67	1668	1668;1689;1690;1598;1623;1653;1652;1601;456;365;298;306;306;311;327;328	0	145.55	0.39365	0.54676	33.137	15	0
Q9VW70;Q8SYR0;Q8T3M7	CG7668-RA	0.53359	1.8741	0.906196		0.51478	1.94258	0.957972		80501000		33851000	15163000	0.447934	2.23247	23071000	8416900	0.364826	2.74103		2;2;1	2;2;1	2;2;1		CG7668-RA;CG7668	>tr|Q9VW70|Q9VW70_DROME CG7668, isoform A OS=Drosophila melanogaster GN=CG7668-RA PE=1 SV=2;>tr|Q8SYR0|Q8SYR0_DROME RE40293p OS=Drosophila melanogaster GN=CG7668 PE=2 SV=1;>tr|Q8T3M7|Q8T3M7_DROME GM07843p OS=Drosophila melanogaster GN=CG7668 PE=2 SV=1	3	2	2	2	2	2	2	2	2	2	4.5	4.5	4.5	47.993	422	422;422;154	0	3.7031	0.3715	0.5277	4.6635	4	2
Q9VWK5;Q7KMN4	Ulp1	0.53736	1.86095	0.896039		0.54776	1.82562	0.868384		1600620000		591280000	287150000	0.485641	2.05913	516370000	205800000	0.398551	2.50909		23;14	23;14	23;14		Ulp1	>tr|Q9VWK5|Q9VWK5_DROME GH15225p OS=Drosophila melanogaster GN=Ulp1 PE=1 SV=1;>tr|Q7KMN4|Q7KMN4_DROME BcDNA.GH02751 OS=Drosophila melanogaster GN=Ulp1 PE=2 SV=1	2	23	23	23	16	19	16	19	16	19	18	18	18	172.26	1513	1513;674	0	168	0.39424	0.54254	19.411	24	0
Q9VXY3	CG5599	0.54631	1.83046	0.872208		0.53575	1.86654	0.900368		1607500000		638290000	304450000	0.476978	2.09653	426910000	237850000	0.557143	1.79487		15	15	15			>tr|Q9VXY3|Q9VXY3_DROME CG5599 OS=Drosophila melanogaster GN=CG5599 PE=1 SV=1	1	15	15	15	12	13	12	13	12	13	38.7	38.7	38.7	50.073	462	462	0	110.6	0.39603	0.53653	21.154	16	0
A0A0B4KFE9;A1Z8P9;B5RJS5;Q8IGK6;Q961T0	Mtor	0.55008	1.81792	0.862287		0.56371	1.77396	0.826975		1721780000		686550000	296160000	0.431374	2.31817	623280000	115790000	0.185775	5.38285		31;31;17;8;3	31;31;17;8;3	31;31;17;8;3	Nucleoprotein TPR	Mtor;Mtor-RA	>tr|A0A0B4KFE9|A0A0B4KFE9_DROME Megator, isoform B OS=Drosophila melanogaster GN=Mtor PE=1 SV=1;>sp|A1Z8P9|TPR_DROME Nucleoprotein TPR OS=Drosophila melanogaster GN=Mtor PE=1 SV=1;>tr|B5RJS5|B5RJS5_DROME SD15969p OS=Drosophila melanogaster GN=Mtor-RA PE=2	5	31	31	31	25	17	25	17	25	17	13.9	13.9	13.9	262.35	2346	2346;2346;786;442;951	0	111.42	0.40122	0.56289	24.18	23	0
Q7KNS5;A0A0B4KFT9;O44433	qkr54B	0.551	1.81488	0.859876		0.5353	1.86811	0.90158		1304230000		719310000	303500000	0.421932	2.37005	204840000	76594000	0.373921	2.67436		10;10;9	10;10;9	10;10;9		qkr54B	>tr|Q7KNS5|Q7KNS5_DROME Quaking related 54B, isoform A OS=Drosophila melanogaster GN=qkr54B PE=1 SV=1;>tr|A0A0B4KFT9|A0A0B4KFT9_DROME Quaking related 54B, isoform E OS=Drosophila melanogaster GN=qkr54B PE=1 SV=1;>tr|O44433|O44433_DROME QKR54B OS=Drosophila	3	10	10	10	10	3	10	3	10	3	26.6	26.6	26.6	46.496	428	428;617;425	0	40.699	0.40538	0.5485	7.086	11	0
Q9VAY9	mRpS22	0.56012	1.78533	0.836192		0.62223	1.60712	0.68448		204837000		93471000	40512000	0.433418	2.30724	48853000	22003000	0.450392	2.22029		6	6	6		mRpS22	>tr|Q9VAY9|Q9VAY9_DROME GH07821p OS=Drosophila melanogaster GN=mRpS22 PE=1 SV=1	1	6	6	6	3	4	3	4	3	4	19.6	19.6	19.6	45.787	393	393	0	13.793	0.45713	0.65718	13.873	5	0
E2QC83;Q7KNF2	Pabp2	0.56085	1.78301	0.834313		0.52272	1.91307	0.93589		1817260000		859550000	350100000	0.407306	2.45516	453470000	154190000	0.340022	2.94098		5;5	5;5	5;5	Polyadenylate-binding protein 2	Pabp2	>tr|E2QC83|E2QC83_DROME Pabp2, isoform B OS=Drosophila melanogaster GN=Pabp2 PE=1 SV=1;>sp|Q7KNF2|PABP2_DROME Polyadenylate-binding protein 2 OS=Drosophila melanogaster GN=Pabp2 PE=1 SV=1	2	5	5	5	5	4	5	4	5	4	35.7	35.7	35.7	24.978	224	224;224	0	52.861	0.41518	0.55384	3.8952	8	0
Q9VV52;Q95RV6	RAF2	0.57665	1.73415	0.794232		0.60076	1.66456	0.735139		4185200000		1909900000	907240000	0.47502	2.10518	963340000	404770000	0.420174	2.37997		26;26	26;26	26;26		RAF2;CG4877	>tr|Q9VV52|Q9VV52_DROME LD37257p OS=Drosophila melanogaster GN=RAF2 PE=1 SV=3;>tr|Q95RV6|Q95RV6_DROME LD09503p OS=Drosophila melanogaster GN=CG4877 PE=2 SV=1	2	26	26	26	24	17	24	17	24	17	30.4	30.4	30.4	125.49	1117	1117;1177	0	223.8	0.42876	0.59716	11.868	29	0
A0A0B4JD39;P17789;A0A0B4JDG1;P42282	ttk	0.58229	1.71736	0.78019		0.47475	2.10637	1.07476		116231000		31268000	19601000	0.626871	1.59522	45551000	19810000	0.434897	2.29939		3;3;1;1	3;3;1;1	3;3;1;1	Protein tramtrack, beta isoform	ttk	>tr|A0A0B4JD39|A0A0B4JD39_DROME Tramtrack, isoform H OS=Drosophila melanogaster GN=ttk PE=4 SV=1;>sp|P17789|TTKB_DROME Protein tramtrack, beta isoform OS=Drosophila melanogaster GN=ttk PE=1 SV=2	4	3	3	3	2	3	2	3	2	3	8.1	8.1	8.1	68.77	643	643;643;813;813	0	15.591	0.38247	0.52938	16.832	4	0
P06754-2;P06754-5;C1C3D3;A0A0B4K661;A0A0B4KG68;Q6NN28;A0A0B4KG06;Q058U3;A0A0B4K6Y8	Tm1	0.59002	1.69486	0.761164		0.63939	1.56399	0.645232		3544900000		1410800000	685840000	0.486136	2.05704	1022900000	425370000	0.415847	2.40473		18;14;12;12;9;8;5;4;2	18;14;12;12;9;8;5;4;2	4;4;4;4;1;4;1;0;0	Tropomyosin-1, isoforms 9A/A/B	Tm1;Tm1-RA	>sp|P06754-2|TPM1_DROME Isoform A of Tropomyosin-1, isoforms 9A/A/B OS=Drosophila melanogaster GN=Tm1;>sp|P06754-5|TPM1_DROME Isoform L of Tropomyosin-1, isoforms 9A/A/B OS=Drosophila melanogaster GN=Tm1;>tr|C1C3D3|C1C3D3_DROME MIP08601p OS=Drosophila mela	9	18	18	4	13	17	13	17	3	4	59.5	59.5	12.3	29.297	252	252;284;249;250;250;285;285;501;161	0	96.216	0.44769	0.63555	41.451	17	0
O61491;O61491-2	Flo-1	0.59314	1.68594	0.753555		0.50236	1.9906	0.993206		126428000		64748000	32639000	0.504093	1.98376	20839000	8202100	0.393594	2.54069		3;3	3;3	3;3	Flotillin-1	Flo-1	>sp|O61491|FLOT1_DROME Flotillin-1 OS=Drosophila melanogaster GN=Flo1 PE=2 SV=1;>sp|O61491-2|FLOT1_DROME Isoform Long of Flotillin-1 OS=Drosophila melanogaster GN=Flo1	2	3	3	3	3	2	3	2	3	2	7.7	7.7	7.7	47.135	426	426;430	0	4.9006	0.39435	0.55001	15.437	4	0
M9PC31;M9PEF6;Q9VQX4;Q9VQX4-2	CG3714	0.59663	1.67608	0.745092		0.64239	1.55669	0.638479		782390000		335380000	145460000	0.433717	2.30565	210910000	90653000	0.429818	2.32656		11;11;11;11	11;11;11;11	11;11;11;11	Nicotinate phosphoribosyltransferase	CG3714	>tr|M9PC31|M9PC31_DROME CG3714, isoform G OS=Drosophila melanogaster GN=CG3714 PE=4 SV=1;>tr|M9PEF6|M9PEF6_DROME CG3714, isoform H OS=Drosophila melanogaster GN=CG3714 PE=4 SV=1;>sp|Q9VQX4|PNCB_DROME Nicotinate phosphoribosyltransferase OS=Drosophila melan	4	11	11	11	9	10	9	10	9	10	24	24	24	61.503	550	550;662;555;667	0	47.002	0.44527	0.6033	17.078	19	0
Q8IPZ5;Q9VQJ6	CG9641	0.60644	1.64897	0.721563		0.48503	2.06173	1.04385		310440000		106140000	45879000	0.43225	2.31348	113250000	45167000	0.398826	2.50736		8;8	8;8	8;8			>tr|Q8IPZ5|Q8IPZ5_DROME CG9641-PB, isoform B OS=Drosophila melanogaster GN=CG9641 PE=1 SV=1;>tr|Q9VQJ6|Q9VQJ6_DROME CG9641, isoform A OS=Drosophila melanogaster GN=CG9641 PE=1 SV=1	2	8	8	8	4	6	4	6	4	6	17.6	17.6	17.6	49.998	443	443;535	0	12.624	0.36171	0.50173	11.726	6	0
Q9TZN6;O44434;Q95TJ8;A8E6G6;A8E6Z7;Q9W2D0;I7DBA0;Q9W224;Q3YND6;Q9W240;Q8T8U7;F5XVG2;A8E737	qkr58E-3	0.61485	1.62641	0.701694		0.58073	1.72197	0.784061		2028500000		848220000	372520000	0.439179	2.27698	580380000	227430000	0.391864	2.55191		11;11;11;3;2;2;2;2;1;1;1;1;1	10;10;10;2;1;1;1;2;1;1;1;1;1	10;10;10;2;1;1;1;2;1;1;1;1;1		qkr58E-3	>tr|Q9TZN6|Q9TZN6_DROME KEP1 OS=Drosophila melanogaster GN=qkr58E-3 PE=2 SV=1;>tr|O44434|O44434_DROME QKR58E-3 OS=Drosophila melanogaster GN=qkr58E-3 PE=1 SV=1;>tr|Q95TJ8|Q95TJ8_DROME LD46502p OS=Drosophila melanogaster GN=qkr58E-3 PE=2 SV=1	13	11	10	10	10	11	9	10	9	10	41	38.2	38.2	36.713	317	317;317;320;319;312;319;334;340;31;270;275;288;331	0	48.041	0.43383	0.5913	36.991	12	0
A0A0B4LGB9;A0A0B4LG88;Q9W255;O44435	qkr58E-1	0.61537	1.62504	0.700474		0.60949	1.64072	0.714326		4766300000		2051500000	964960000	0.470368	2.12599	1254900000	494970000	0.39443	2.53531		16;16;16;16	16;16;16;16	16;16;16;16		qkr58E-1	>tr|A0A0B4LGB9|A0A0B4LGB9_DROME Quaking related 58E-1, isoform C OS=Drosophila melanogaster GN=qkr58E-1 PE=1 SV=1;>tr|A0A0B4LG88|A0A0B4LG88_DROME Quaking related 58E-1, isoform D OS=Drosophila melanogaster GN=qkr58E-1 PE=1 SV=1;>tr|Q9W255|Q9W255_DROME GH05	4	16	16	16	14	12	14	12	14	12	53.8	53.8	53.8	41.226	357	357;379;396;396	0	63.877	0.45491	0.61123	17.076	22	0
Q8IR39;X2JKD2;M9NDX3;Q494M1;P30189;C6TPA7;Q1WWG8	Top1	0.62006	1.61275	0.68952		0.61261	1.63236	0.706959		773310000		306300000	156030000	0.509403	1.96308	225270000	85718000	0.380512	2.62804		11;11;11;11;11;10;8	11;11;11;11;11;10;8	11;11;11;11;11;10;8	DNA topoisomerase 1	Top1;Top1-RB	>tr|Q8IR39|Q8IR39_DROME CG6146-PB, isoform B OS=Drosophila melanogaster GN=Top1 PE=1 SV=1;>tr|X2JKD2|X2JKD2_DROME Topoisomerase 1, isoform E OS=Drosophila melanogaster GN=Top1 PE=1 SV=1;>tr|M9NDX3|M9NDX3_DROME Topoisomerase 1, isoform D OS=Drosophila melan	7	11	11	11	7	8	7	8	7	8	18.6	18.6	18.6	68.641	581	581;593;970;974;972;581;382	0	42.272	0.44224	0.62006	19.818	14	0
P45888-2;P45888;F6J178	Arp2	0.62048	1.61166	0.688543		0.65054	1.53718	0.62029		722460000		332550000	168550000	0.506841	1.97301	149930000	71437000	0.476469	2.09877		5;4;1	5;4;1	5;4;1	Actin-related protein 2	Arp2	>sp|P45888-2|ARP2_DROME Isoform A of Actin-related protein 2 OS=Drosophila melanogaster GN=Arp2;>sp|P45888|ARP2_DROME Actin-related protein 2 OS=Drosophila melanogaster GN=Arp2 PE=2 SV=3	3	5	5	5	5	4	5	4	5	4	13.7	13.7	13.7	44.702	394	394;399;213	0	16.409	0.46014	0.64707	20.138	8	0
Q9VGH5;Q8IG99;Q8INJ6	glo	0.62554	1.59862	0.676826		0.63096	1.58489	0.66438		13240600000		5220900000	2531400000	0.484859	2.06246	3816000000	1672300000	0.438234	2.28189		19;8;7	19;8;7	19;8;7		glo	>tr|Q9VGH5|Q9VGH5_DROME AT27789p OS=Drosophila melanogaster GN=glo PE=1 SV=1	3	19	19	19	17	16	17	16	17	16	35.5	35.5	35.5	61.396	586	586;359;179	0	178.66	0.47489	0.62756	6.1326	31	0
Q9VGQ1	CG5214	0.63066	1.58564	0.665066		0.47153	2.12076	1.08458		171741000		66092000	23126000	0.349906	2.85791	59984000	22539000	0.37575	2.66134		4	4	4			>tr|Q9VGQ1|Q9VGQ1_DROME CG5214 OS=Drosophila melanogaster GN=CG5214 PE=1 SV=1	1	4	4	4	3	4	3	4	3	4	7.9	7.9	7.9	49.924	468	468	0	8.076	0.34629	0.49187	18.225	5	0
Q86LC4;Q9VJ57;Q8SZD0	Grip71	0.63337	1.57886	0.65888		0.64081	1.56052	0.642031		341000000		135850000	64505000	0.474825	2.10604	99097000	41541000	0.419195	2.38552		11;10;8	11;10;8	11;10;8		Grip71	>tr|Q86LC4|Q86LC4_DROME Gamma-tubulin ring complex subunit Dgrip71 OS=Drosophila melanogaster GN=Grip71 PE=2 SV=1;>tr|Q9VJ57|Q9VJ57_DROME Grip71 OS=Drosophila melanogaster GN=Grip71 PE=1 SV=2;>tr|Q8SZD0|Q8SZD0_DROME RE05579p OS=Drosophila melanogaster GN=G	3	11	11	11	7	8	7	8	7	8	18	18	18	71.748	646	646;646;499	0	44.928	0.46697	0.63708	12.992	10	0
Q9V4Q8	U2A	0.63686	1.5702	0.650952		0.56811	1.76022	0.815758		252017000		65040000	31447000	0.483502	2.06824	107240000	48292000	0.450317	2.22066		4	4	4	Probable U2 small nuclear ribonucleoprotein A	U2A	>sp|Q9V4Q8|RU2A_DROME Probable U2 small nuclear ribonucleoprotein A OS=Drosophila melanogaster GN=U2A PE=1 SV=1	1	4	4	4	2	4	2	4	2	4	15.1	15.1	15.1	29.744	265	265	0	11.183	0.44408	0.60513	11.867	5	0
Q9VNP3;Q8IG95;Q95ST8	Mes2	0.63876	1.56553	0.646654		0.61191	1.63423	0.708609		701640000		321330000	160980000	0.50098	1.99609	149440000	69897000	0.467726	2.138		6;4;1	6;4;1	6;4;1		Mes2	>tr|Q9VNP3|Q9VNP3_DROME Mesoderm-expressed 2, isoform B OS=Drosophila melanogaster GN=Mes2 PE=1 SV=1;>tr|Q8IG95|Q8IG95_DROME Mesoderm-expressed 2, isoform C OS=Drosophila melanogaster GN=Mes2 PE=1 SV=1	3	6	6	6	6	2	6	2	6	2	18.5	18.5	18.5	47.958	437	437;372;170	0	55.507	0.45407	0.62781	11.305	7	0
B6UX66;B6UX56;B6UX46;B6UX63;B6UX53;B6UX48;B6UX45;B6UX38;Q9XYZ4;B6UX51;B6UX47;B6UX44;B6UX57;B6UX68;B6UX64;B6UX59;B6UX43	mre11	0.63995	1.56262	0.643969		0.53607	1.86543	0.899507		641330000		277510000	162180000	0.584411	1.71112	132570000	69065000	0.52097	1.9195		9;9;9;9;9;9;9;9;9;8;8;8;8;7;7;7;7	9;9;9;9;9;9;9;9;9;8;8;8;8;7;7;7;7	9;9;9;9;9;9;9;9;9;8;8;8;8;7;7;7;7		mre11	>tr|B6UX66|B6UX66_DROME Meiotic recombination 11 (Fragment) OS=Drosophila melanogaster GN=mre11 PE=3 SV=1;>tr|B6UX56|B6UX56_DROME Meiotic recombination 11 (Fragment) OS=Drosophila melanogaster GN=mre11 PE=3 SV=1;>tr|B6UX46|B6UX46_DROME Meiotic recombinatio	17	9	9	9	7	6	7	6	7	6	22.2	22.2	22.2	58.675	518	518;518;518;519;519;519;519;519;620;518;518;518;519;518;518;518;518	0	52.483	0.45236	0.61819	25.437	10	0
Q9W254;O44432	qkr58E-2	0.64443	1.55176	0.633904		0.60465	1.65385	0.725828		4616200000		2151800000	901910000	0.419142	2.38583	1086700000	475810000	0.437849	2.28389		13;6	13;6	12;5		qkr58E-2	>tr|Q9W254|Q9W254_DROME Quaking related 58E-2, isoform A OS=Drosophila melanogaster GN=qkr58E-2 PE=1 SV=1	2	13	13	12	12	13	12	13	11	12	32	32	29.8	44.144	416	416;372	0	47.816	0.46102	0.62055	13.96	26	0
Q5LJZ2	Set1	0.65006	1.53832	0.621355		0.4185	2.38949	1.2567		210558000		78064000	99369000	1.27292	0.785597	24105000	9023700	0.37435	2.6713		5	5	5	Histone-lysine N-methyltransferase SETD1	Set1	>sp|Q5LJZ2|SET1_DROME Histone-lysine N-methyltransferase SETD1 OS=Drosophila melanogaster GN=Set1 PE=1 SV=1	1	5	5	5	5	2	5	2	5	2	3.2	3.2	3.2	188.38	1641	1641	0	13.614	0.47781	0.65006	96.708	7	5
Q7YZA2	CG7065	0.65533	1.52595	0.609707		0.58695	1.70372	0.76869		3162900000		1223800000	509750000	0.41653	2.40078	1035800000	393510000	0.379909	2.63221		23	23	23	Uncharacterized protein CG7065	CG7065	>sp|Q7YZA2|Y7065_DROME Uncharacterized protein CG7065 OS=Drosophila melanogaster GN=CG7065 PE=1 SV=1	1	23	23	23	16	21	16	21	16	21	20.4	20.4	20.4	136.77	1231	1231	0	97.573	0.44432	0.60442	18.842	28	0
O97182	Arpc1	0.65657	1.52307	0.606979		0.6032	1.65782	0.729292		395880000		134950000	63509000	0.470611	2.1249	137680000	59745000	0.433941	2.30446		8	8	8		Arpc1	>tr|O97182|O97182_DROME Actin related complex p41 subunit OS=Drosophila melanogaster GN=Arpc1 PE=1 SV=1	1	8	8	8	6	7	6	7	6	7	23.3	23.3	23.3	41.601	377	377	0	16.11	0.45335	0.61392	7.2947	7	0
Q9VWN4;X2JFQ1;X2JG10	CG7358	0.65733	1.52131	0.60531		0.62992	1.5875	0.666759		846110000		360210000	191930000	0.532828	1.87678	207570000	86400000	0.416245	2.40243		10;9;6	10;9;6	10;9;6			>tr|Q9VWN4|Q9VWN4_DROME CG7358, isoform A OS=Drosophila melanogaster GN=CG7358 PE=1 SV=1;>tr|X2JFQ1|X2JFQ1_DROME CG7358, isoform B OS=Drosophila melanogaster GN=CG7358 PE=1 SV=1;>tr|X2JG10|X2JG10_DROME CG7358, isoform C OS=Drosophila melanogaster GN=CG7358	3	10	10	10	8	9	8	9	8	9	9.7	9.7	9.7	128.97	1150	1150;1139;842	0	104.07	0.46167	0.63968	13.632	18	0
Q8T3T8;Q8I7Q3	ORF1	0.6601	1.51492	0.599243		0.60972	1.6401	0.713781		2734600000		1074000000	529820000	0.493315	2.0271	773470000	357290000	0.461931	2.16482		15;14	15;14	15;14		ORF1	>tr|Q8T3T8|Q8T3T8_DROME SD06908p OS=Drosophila melanogaster PE=2 SV=1;>tr|Q8I7Q3|Q8I7Q3_DROME ORF2 OS=Drosophila melanogaster GN=ORF1 PE=4 SV=1	2	15	15	15	12	11	12	11	12	11	42	42	42	47.184	417	417;417	0	118.6	0.45065	0.62233	13.206	16	0
Q9VQ89	mio	0.51519	1.94103	0.956824		0.67123	1.4898	0.575121		107782000		51082000	25031000	0.490016	2.04075	21208000	10461000	0.493257	2.02734		4	4	4	WD repeat-containing protein mio	mio	>sp|Q9VQ89|MIO_DROME WD repeat-containing protein mio OS=Drosophila melanogaster GN=mio PE=2 SV=2	1	4	4	4	3	2	3	2	3	2	5.9	5.9	5.9	98.601	867	867	0	13.035	0.42734	0.57948	20.947	4	0
X2JAI2;Q9VIM5	Arpc2	0.65736	1.52124	0.605244		0.67313	1.4856	0.571043		651610000		288250000	162930000	0.565239	1.76916	139790000	60642000	0.433808	2.30517		7;7	7;7	7;7	Actin-related protein 2/3 complex subunit 2	Arpc2	>tr|X2JAI2|X2JAI2_DROME Actin-related protein 2/3 complex, subunit 2, isoform B OS=Drosophila melanogaster GN=Arpc2 PE=4 SV=1;>sp|Q9VIM5|ARPC2_DROME Actin-related protein 2/3 complex subunit 2 OS=Drosophila melanogaster GN=Arpc2 PE=2 SV=2	2	7	7	7	6	4	6	4	6	4	24.3	24.3	24.3	35.104	301	301;301	0	52.426	0.48614	0.66886	9.9884	8	0
P21330	gag	0.52473	1.90574	0.930353		0.69624	1.43629	0.522343		173858000		53901000	25609000	0.475112	2.10477	64586000	29763000	0.460827	2.17001		3	3	3	Nucleic-acid-binding protein from mobile element jockey	gag	>sp|P21330|GAGJ_DROME Nucleic-acid-binding protein from mobile element jockey OS=Drosophila melanogaster GN=gag PE=4 SV=1	1	3	3	3	2	2	2	2	2	2	5.5	5.5	5.5	62.878	568	568	0	6.8353	0.4159	0.56952	26.3	3	0
Q9U9Q2;Q7KLX0	Neos	0.56798	1.76063	0.816088		0.70264	1.4232	0.509142		1128860000		534590000	252060000	0.471502	2.12088	230970000	111240000	0.481621	2.07632		8;8	8;8	8;8		Neos	>tr|Q9U9Q2|Q9U9Q2_DROME Neosin, isoform A OS=Drosophila melanogaster GN=Neos PE=1 SV=1;>tr|Q7KLX0|Q7KLX0_DROME HL05936p (Fragment) OS=Drosophila melanogaster GN=Neos PE=2 SV=1	2	8	8	8	7	5	7	5	7	5	28.8	28.8	28.8	41.184	371	371;383	0	26.98	0.4274	0.57124	26.05	9	0
F6J915;Q9W3Q0;Q8SYS5;X2J5T3;O18334	CG12156	0.61628	1.62264	0.698342		0.75051	1.33243	0.414057		400120000		166200000	107100000	0.644404	1.55182	82982000	43838000	0.528283	1.89292		2;2;2;1;1	2;2;2;1;1	2;2;2;1;1	Ras-related protein Rab6	CG12156;Rab39;Rab6	>tr|F6J915|F6J915_DROME CG12156 (Fragment) OS=Drosophila melanogaster GN=CG12156 PE=3 SV=1;>tr|Q9W3Q0|Q9W3Q0_DROME CG12156-PA OS=Drosophila melanogaster GN=Rab39 PE=1 SV=1;>tr|Q8SYS5|Q8SYS5_DROME RE37651p OS=Drosophila melanogaster GN=Rab39 PE=2 SV=1;>tr|X	5	2	2	2	2	2	2	2	2	2	12	12	12	19.924	175	175;218;218;208;208	0	5.6025	0.53521	0.72567	18.403	4	2
O61345	pen	0.38813	2.57646	1.36539		0.80357	1.24445	0.315504		77899000		27151000	13247000	0.487901	2.0496	22136000	15364000	0.694073	1.44077		3	3	3	Protein penguin	pen	>sp|O61345|PEN_DROME Protein penguin OS=Drosophila melanogaster GN=pen PE=2 SV=1	1	3	3	3	2	2	2	2	2	2	4.9	4.9	4.9	81.301	737	737	0	9.5747	1.4035	2.0864	88.818	4	2
Q94885	ORF	0.5446	1.83621	0.876731		0.85471	1.16999	0.226493		287270000		121070000	56383000	0.465706	2.14728	71880000	37930000	0.527685	1.89507		6	6	6		ORF	>tr|Q94885|Q94885_DROME Orf protein OS=Drosophila melanogaster GN=ORF PE=4 SV=1	1	6	6	6	3	5	3	5	3	5	4.4	4.4	4.4	172.48	1494	1494	0	54.021	0.36459	0.48061	11.238	3	0
A1A708-2;A1A708	CG4951	0.63707	1.56969	0.650476		0.89125	1.12202	0.166098		265877000		160320000	36706000	0.228955	4.36768	42808000	26049000	0.608508	1.64336		2;2	2;2	2;2	Uncharacterized protein CG4951	CG4951	>sp|A1A708-2|Y4951_DROME Isoform A of Uncharacterized protein CG4951 OS=Drosophila melanogaster GN=CG4951;>sp|A1A708|Y4951_DROME Uncharacterized protein CG4951 OS=Drosophila melanogaster GN=CG4951 PE=1 SV=1	2	2	2	2	2	2	2	2	2	2	5.9	5.9	5.9	35.879	320	320;446	0	2.8225	0.61861	0.85097	60.476	4	2
Q9GQV2;A0A0B4JCY6;Q7KSF4;A0A0B4KHN1;A0A0B4KGT8;Q9VEN1;Q8T3K7;Q29R34	cher	0.57264	1.7463	0.8043		1.0253	0.975324	-0.0360461		161232000		74921000	35726000	0.476849	2.0971	32365000	18217000	0.562861	1.77664		6;6;6;6;6;6;3;3	6;6;6;6;6;6;3;3	6;6;6;6;6;6;3;3	Filamin-A	cher	>tr|Q9GQV2|Q9GQV2_DROME Filamin isoform A OS=Drosophila melanogaster GN=cher PE=4 SV=1;>tr|A0A0B4JCY6|A0A0B4JCY6_DROME Cheerio, isoform I OS=Drosophila melanogaster GN=cher PE=1 SV=1;>tr|Q7KSF4|Q7KSF4_DROME Cheerio, isoform G OS=Drosophila melanogaster GN=	8	6	6	6	4	4	4	4	4	4	3.1	3.1	3.1	239.17	2210	2210;2240;2399;2404;2429;2210;1396;1396	0	12.117	0.44291	0.62919	36.696	5	0
P23257	gammaTub23C	0.67287	1.48617	0.5716		0.80929	1.23565	0.305271		374180000		158690000	87782000	0.553167	1.80777	82857000	44849000	0.541282	1.84747		6	6	6	Tubulin gamma-1 chain	gammaTub23C	>sp|P23257|TBG1_DROME Tubulin gamma-1 chain OS=Drosophila melanogaster GN=gammaTub23C PE=2 SV=2	1	6	6	6	5	3	5	3	5	3	13.1	13.1	13.1	53.339	475	475	0	8.6451	0.45362	0.6097	4.0368	3	0
Q9VTT2	l(3)j2D3	0.67837	1.47412	0.559856		0.70224	1.42401	0.509964		259360000		92893000	46983000	0.505775	1.97716	81545000	37936000	0.465216	2.14954		4	4	4		l(3)j2D3	>tr|Q9VTT2|Q9VTT2_DROME CG6801-PA OS=Drosophila melanogaster GN=l(3)j2D3 PE=1 SV=1	1	4	4	4	3	3	3	3	3	3	9.5	9.5	9.5	44.83	391	391	0	9.8705	0.49369	0.69264	4.306	6	0
Q6NP69;Q8INS9	gfzf	0.67847	1.4739	0.559643		0.83287	1.20067	0.263837		240453000		102940000	68325000	0.663736	1.50662	43768000	25415000	0.580675	1.72213		6;2	6;2	6;2		gfzf	>tr|Q6NP69|Q6NP69_DROME GST-containing FLYWCH zinc-finger protein OS=Drosophila melanogaster GN=gfzf PE=1 SV=1	2	6	6	6	6	3	6	3	6	3	7.8	7.8	7.8	119.28	1045	1045;234	0	33.98	0.50202	0.71114	15.268	5	0
Q9VT61;Q7KMK8	Q9VT61	0.68015	1.47026	0.556075		0.59847	1.67093	0.740649		2232600000		795510000	391940000	0.49269	2.02967	737720000	307360000	0.416635	2.40018		14;6	14;6	14;6			>tr|Q9VT61|Q9VT61_DROME CG8108, isoform A OS=Drosophila melanogaster GN=CG8108 PE=1 SV=1	2	14	14	14	11	14	11	14	11	14	15.2	15.2	15.2	102.95	919	919;418	0	41.587	0.46611	0.6175	12.598	23	0
Q8INW0;M9PBE2;Q9VIT1;Q8INV9;Q86NQ9	Hakai	0.68124	1.46791	0.553765		0.66606	1.50137	0.586276		182835000		80685000	44207000	0.547896	1.82516	36824000	21121000	0.573566	1.74348		3;3;2;2;2	3;3;2;2;2	3;3;2;2;2		Hakai;CG10263	>tr|Q8INW0|Q8INW0_DROME Hakai, isoform E OS=Drosophila melanogaster GN=Hakai PE=1 SV=3;>tr|M9PBE2|M9PBE2_DROME Hakai, isoform F OS=Drosophila melanogaster GN=Hakai PE=1 SV=1;>tr|Q9VIT1|Q9VIT1_DROME Hakai, isoform A OS=Drosophila melanogaster GN=Hakai PE=1	5	3	3	3	3	3	3	3	3	3	5.2	5.2	5.2	48.361	464	464;473;302;311;311	0	4.7447	0.49719	0.67162	4.33	6	0
A0A075BK61;A0A075BLW4;A0A075BK49;A0A075BLW3;A0A075BLW2;A0A075BK58;A0A075BJR6;A0A075BJR4;A0A075BJR0;A0A075BJG9;A0A075BJG7;A0A075BID9;A0A075BID5;A0A075BID1;M9PI58;Q9VUE5;Q24156	stwl	0.68177	1.46677	0.552643		0.63492	1.575	0.655353		177951000		82435000	66733000	0.809523	1.2353	18981000	9799000	0.516253	1.93703		5;5;5;5;5;5;5;5;5;5;5;5;5;5;5;5;5	5;5;5;5;5;5;5;5;5;5;5;5;5;5;5;5;5	5;5;5;5;5;5;5;5;5;5;5;5;5;5;5;5;5		stwl	>tr|A0A075BK61|A0A075BK61_DROME Stonewall (Fragment) OS=Drosophila melanogaster GN=stwl PE=4 SV=1;>tr|A0A075BLW4|A0A075BLW4_DROME Stonewall (Fragment) OS=Drosophila melanogaster GN=stwl PE=4 SV=1;>tr|A0A075BK49|A0A075BK49_DROME Stonewall (Fragment) OS=Dros	17	5	5	5	5	2	5	2	5	2	6.4	6.4	6.4	105.66	976	976;983;983;987;987;987;987;987;987;987;987;987;987;987;999;1037;1037	0	6.3446	0.48753	0.66043	19.043	5	0
Q9VQ76;M9PE28;E2QCS8;Q960L4	tho2	0.69127	1.44661	0.532679		0.68028	1.46998	0.555799		2298100000		898850000	519240000	0.577671	1.73109	584470000	295540000	0.505655	1.97763		24;24;24;12	24;24;24;12	24;24;24;12		tho2	>tr|Q9VQ76|Q9VQ76_DROME LD36155p OS=Drosophila melanogaster GN=tho2 PE=1 SV=2;>tr|M9PE28|M9PE28_DROME Tho2, isoform C OS=Drosophila melanogaster GN=tho2 PE=1 SV=1;>tr|E2QCS8|E2QCS8_DROME Tho2, isoform B OS=Drosophila melanogaster GN=tho2 PE=1 SV=1;>tr|Q960	4	24	24	24	21	18	21	18	21	18	16.1	16.1	16.1	188.51	1641	1641;1641;1642;721	0	112.29	0.50562	0.68759	22.52	35	0
Q961D1	CycK	0.6924	1.44425	0.530322		0.72611	1.3772	0.46174		243515000		110840000	60991000	0.550262	1.81732	47699000	23986000	0.502862	1.98862		4	4	4		CycK	>tr|Q961D1|Q961D1_DROME CG15218-PA, isoform A OS=Drosophila melanogaster GN=CycK PE=2 SV=1	1	4	4	4	4	3	4	3	4	3	9.5	9.5	9.5	44.778	400	400	0	8.8074	0.52095	0.71216	19.729	7	0
A0A0B4KGX1;Q01989-2;H1UUJ8;Q01989;A0A0B4LHV4;Q01989-3	jar	0.69484	1.43918	0.525247		0.67893	1.47291	0.558665		31528000000		11711000000	6473700000	0.552788	1.80901	9104600000	4238000000	0.465479	2.14832		66;66;65;65;64;59	66;66;65;65;64;59	66;66;65;65;64;59	Myosin heavy chain 95F	jar;jar-RG	>tr|A0A0B4KGX1|A0A0B4KGX1_DROME Jaguar, isoform L OS=Drosophila melanogaster GN=jar PE=1 SV=1;>sp|Q01989-2|MYS9_DROME Isoform H of Myosin heavy chain 95F OS=Drosophila melanogaster GN=jar;>tr|H1UUJ8|H1UUJ8_DROME FI18104p1 OS=Drosophila melanogaster GN=jar	6	66	66	66	58	58	58	58	58	58	56.4	56.4	56.4	144.94	1268	1268;1268;1253;1253;1238;1073	0	323.31	0.52137	0.68671	20.673	105	0
A8E6M1;A1ZBB4;E1JGL8;Q86NY3;Q8MRW8	CG30122	0.69544	1.43794	0.524002		0.66354	1.50707	0.591745		8393500000		3329700000	1863900000	0.55978	1.78642	2127500000	1072400000	0.504066	1.98387		24;24;24;13;6	24;24;24;13;6	1;1;1;0;0		CG30122	>tr|A8E6M1|A8E6M1_DROME CG30122, isoform D OS=Drosophila melanogaster GN=CG30122 PE=1 SV=1;>tr|A1ZBB4|A1ZBB4_DROME CG30122, isoform B OS=Drosophila melanogaster GN=CG30122 PE=1 SV=1;>tr|E1JGL8|E1JGL8_DROME CG30122, isoform C OS=Drosophila melanogaster GN=C	5	24	24	1	23	19	23	19	1	1	24.2	24.2	1.5	140.44	1271	1271;1271;1272;739;469	0	267.88	0.50537	0.68437	10.475	39	0
Q9VKC8;Q8MT29	Tom70	0.69822	1.43221	0.518246		0.8903	1.12322	0.167637		141075000		44965000	26177000	0.582164	1.71773	42499000	27434000	0.645521	1.54914		3;3	3;3	3;3		Tom70	>tr|Q9VKC8|Q9VKC8_DROME CG6756-PA, isoform A OS=Drosophila melanogaster GN=Tom70 PE=1 SV=2;>tr|Q8MT29|Q8MT29_DROME RE66761p OS=Drosophila melanogaster GN=Tom70 PE=2 SV=1	2	3	3	3	2	2	2	2	2	2	6.5	6.5	6.5	66.363	589	589;589	0	14.439	0.52394	0.71853	18.571	3	0
Q9VPR5;Q4V5E9	CG2807	0.69885	1.43092	0.516945		0.75239	1.3291	0.410447		1770440000		655590000	417900000	0.637441	1.56877	464100000	232840000	0.501702	1.99321		20;18	20;18	20;18		CG2807	>tr|Q9VPR5|Q9VPR5_DROME CG2807, isoform A OS=Drosophila melanogaster GN=CG2807 PE=1 SV=2;>tr|Q4V5E9|Q4V5E9_DROME RH74732p (Fragment) OS=Drosophila melanogaster GN=CG2807 PE=2 SV=1	2	20	20	20	17	15	17	15	17	15	15.8	15.8	15.8	149.64	1340	1340;1316	0	51.011	0.51124	0.7009	24.93	24	0
Q86B87;Q86B87-26;Q86B87-22;A0A0B4JDE0;A0A0B4K6B8;A0A0B4K7A6;C7LAE7;Q86B87-21;Q86B87-19;Q86B87-20;Q86B87-18;Q86B87-17;Q86B87-16;Q86B87-29;Q86B87-28;Q86B87-15;Q86B87-27;Q86B87-23;Q86B87-14;Q86B87-13;Q86B87-31;Q86B87-12;Q86B87-11;Q86B87-10;Q86B87-24;Q86B87-25;Q86B87-9;Q86B87-8;Q86B87-7;Q86B87-30;Q86B87-6;Q86B87-5;Q86B87-4;Q86B87-3;Q86B87-2	mod(mdg4)	0.69892	1.43078	0.516801		0.66534	1.50299	0.587836		876150000		355660000	181580000	0.510544	1.9587	234460000	104440000	0.445449	2.24493		6;5;4;3;3;3;3;3;3;3;3;3;3;3;3;3;3;3;3;3;3;3;3;3;3;3;3;3;3;3;3;3;3;3;3	6;5;4;3;3;3;3;3;3;3;3;3;3;3;3;3;3;3;3;3;3;3;3;3;3;3;3;3;3;3;3;3;3;3;3	6;5;4;3;3;3;3;3;3;3;3;3;3;3;3;3;3;3;3;3;3;3;3;3;3;3;3;3;3;3;3;3;3;3;3	Modifier of mdg4	mod(mdg4);mod(mdg4)-RD	>sp|Q86B87|MMD4_DROME Modifier of mdg4 OS=Drosophila melanogaster GN=mod(mdg4) PE=1 SV=1;>sp|Q86B87-26|MMD4_DROME Isoform mod1.8 of Modifier of mdg4 OS=Drosophila melanogaster GN=mod(mdg4);>sp|Q86B87-22|MMD4_DROME Isoform mod1.9 of Modifier of mdg4 OS=Dros	35	6	6	6	6	4	6	4	6	4	12.3	12.3	12.3	67.171	610	610;613;520;199;479;510;520;430;473;475;476;485;486;488;490;497;498;500;503;505;506;506;510;514;520;526;534;536;539;540;541;545;567;580;603	0	68.284	0.50351	0.69161	7.7352	11	0
Q7K180;Q24147	Map60	0.70096	1.42661	0.512596		0.71459	1.3994	0.484812		504290000		196610000	114890000	0.584355	1.71129	125370000	67416000	0.537736	1.85965		7;6	7;6	7;6		Map60	>tr|Q7K180|Q7K180_DROME LD02709p OS=Drosophila melanogaster GN=Map60 PE=1 SV=1;>tr|Q24147|Q24147_DROME CP60 OS=Drosophila melanogaster GN=Map60 PE=2 SV=1	2	7	7	7	5	5	5	5	5	5	16.1	16.1	16.1	47.589	440	440;440	0	15.173	0.51499	0.70631	15.878	9	0
M9NDC9;P91664	Max	0.70198	1.42454	0.510498		0.7253	1.37874	0.46335		26545800		11145000	6357500	0.570435	1.75305	5758100	3285700	0.570622	1.75247		2;2	2;2	2;2	Protein max	Max	>tr|M9NDC9|M9NDC9_DROME Max, isoform C OS=Drosophila melanogaster GN=Max PE=4 SV=1;>sp|P91664|MAX_DROME Protein max OS=Drosophila melanogaster GN=Max PE=1 SV=1	2	2	2	2	2	2	2	2	2	2	12.4	12.4	12.4	18.53	161	161;161	0	20.684	0.53074	0.7253	8.157	4	0
Q9Y0Y5	epsilonCOP	0.70343	1.42161	0.507521		0.73699	1.35687	0.440283		1271800000		425070000	272010000	0.639918	1.5627	356360000	218360000	0.612751	1.63198		4	4	4		epsilonCOP	>tr|Q9Y0Y5|Q9Y0Y5_DROME BcDNA.LD29885 OS=Drosophila melanogaster GN=epsilonCOP PE=1 SV=1	1	4	4	4	3	4	3	4	3	4	13.4	13.4	13.4	34.619	306	306	0	8.9011	0.54531	0.70343	10.837	5	0
Q9W1R5	vir	0.70371	1.42104	0.506947		0.6166	1.6218	0.697593		1801680000		560710000	302060000	0.53871	1.85629	644880000	294020000	0.45593	2.19332		26	26	26	Protein virilizer	vir	>sp|Q9W1R5|VIR_DROME Protein virilizer OS=Drosophila melanogaster GN=vir PE=1 SV=1	1	26	26	26	16	21	16	21	16	21	17.3	17.3	17.3	209	1854	1854	0	124	0.48106	0.63884	25.404	31	0
Q9W0M7;Q5BI86;Q8T9L6;M9PDJ8	CG13900-RA	0.70883	1.41078	0.496488		0.66686	1.49957	0.584544		1237180000		513180000	297140000	0.579017	1.72706	288300000	138560000	0.48061	2.08069		14;14;8;5	14;14;8;5	14;14;8;5		CG13900-RA;CG13900	>tr|Q9W0M7|Q9W0M7_DROME CG13900-PA, isoform A OS=Drosophila melanogaster GN=CG13900-RA PE=1 SV=2;>tr|Q5BI86|Q5BI86_DROME RE01065p OS=Drosophila melanogaster GN=CG13900 PE=2 SV=1;>tr|Q8T9L6|Q8T9L6_DROME GM01240p OS=Drosophila melanogaster GN=CG13900 PE=2 SV	4	14	14	14	13	10	13	10	13	10	13.4	13.4	13.4	136.61	1227	1227;1227;688;469	0	35.385	0.50546	0.69435	24.114	20	0
Q7JRE4;Q961B2	MAN1	0.70938	1.40968	0.495369		0.59747	1.67372	0.743062		928650000		380680000	266380000	0.699748	1.42909	190960000	90627000	0.474586	2.1071		13;7	13;7	13;7		MAN1	>tr|Q7JRE4|Q7JRE4_DROME MAN1, isoform A OS=Drosophila melanogaster GN=MAN1 PE=1 SV=1;>tr|Q961B2|Q961B2_DROME LD24895p OS=Drosophila melanogaster GN=MAN1 PE=2 SV=1	2	13	13	13	11	8	11	8	11	8	25.7	25.7	25.7	73.878	650	650;374	0	47.115	0.50688	0.70707	18.222	13	0
M9NG39;P41073-3;P41073;D5AEL0;C0PTV1;P41073-2	Pep	0.7097	1.40905	0.494719		0.66415	1.50568	0.590419		8608300000		3392100000	1910300000	0.563161	1.77569	2214800000	1091100000	0.49264	2.02988		18;18;18;16;2;2	18;18;18;16;2;2	18;18;18;16;2;2	Zinc finger protein on ecdysone puffs	Pep	>tr|M9NG39|M9NG39_DROME Protein on ecdysone puffs, isoform D OS=Drosophila melanogaster GN=Pep PE=1 SV=1;>sp|P41073-3|PEP_DROME Isoform C of Zinc finger protein on ecdysone puffs OS=Drosophila melanogaster GN=Pep;>sp|P41073|PEP_DROME Zinc finger protein on	6	18	18	18	16	15	16	15	16	15	27.6	27.6	27.6	75.598	693	693;693;716;716;189;109	0	142.27	0.51742	0.68404	11.152	33	0
X2JFG0;P05990;Q1RKZ5;P05990-2;A6YH32	r	0.71035	1.40776	0.493398		0.80124	1.24807	0.319694		488890000		154550000	59552000	0.385325	2.59521	184450000	90342000	0.489791	2.04169		12;12;7;5;2	12;12;7;5;2	12;12;7;5;2	CAD protein;Glutamine-dependent carbamoyl-phosphate synthase;Aspartate carbamoyltransferase;Dihydroorotase	r	>tr|X2JFG0|X2JFG0_DROME Rudimentary, isoform D OS=Drosophila melanogaster GN=r PE=1 SV=1;>sp|P05990|PYR1_DROME CAD protein OS=Drosophila melanogaster GN=r PE=1 SV=3;>tr|Q1RKZ5|Q1RKZ5_DROME IP15551p (Fragment) OS=Drosophila melanogaster PE=2 SV=1	5	12	12	12	7	9	7	9	7	9	5.8	5.8	5.8	246.67	2224	2224;2224;746;1386;250	0	22.616	0.54139	0.73437	12.136	11	0
Q9VHL2	Tcp-1eta	0.712	1.40449	0.490051		0.65011	1.5382	0.621244		99322000		40008000	19351000	0.483678	2.06749	29023000	10941000	0.376977	2.65268		3	3	3		Tcp-1eta	>tr|Q9VHL2|Q9VHL2_DROME LD47396p OS=Drosophila melanogaster GN=Tcp-1eta PE=1 SV=2	1	3	3	3	2	3	2	3	2	3	5	5	5	59.386	544	544	0	3.4735	0.46185	0.63928	11.009	3	0
Q9VNI8	Hpr1	0.71304	1.40245	0.487945		0.72599	1.37743	0.461978		1101930000		462340000	264300000	0.571657	1.7493	230110000	145170000	0.630872	1.58511		14	14	14		Hpr1	>tr|Q9VNI8|Q9VNI8_DROME Hpr1 OS=Drosophila melanogaster GN=Hpr1 PE=1 SV=1	1	14	14	14	13	6	13	6	13	6	21	21	21	80.759	701	701	0	44.599	0.53744	0.72054	12.972	9	0
P43332;K7Z580	snf	0.71374	1.40107	0.486529		0.71587	1.3969	0.48223		750040000		250950000	151730000	0.604622	1.65392	230050000	117320000	0.509976	1.96088		4;2	4;2	4;2	U1 small nuclear ribonucleoprotein A	snf	>sp|P43332|SNRPA_DROME U1 small nuclear ribonucleoprotein A OS=Drosophila melanogaster GN=snf PE=1 SV=1;>tr|K7Z580|K7Z580_DROME Sans fille (Fragment) OS=Drosophila melanogaster GN=snf PE=4 SV=1	2	4	4	4	3	3	3	3	3	3	17.6	17.6	17.6	24.546	216	216;116	0	5.8725	0.52865	0.71587	29.179	5	0
Q9W4C1;A9YIL5;A9YIL8;F6J3G9;F6J3G7;F6J3G5;F6J3G4;F6J3G3;A9YIM5;A9YIM3;A9YIL9;A9YIL7;F6J3G8;A9YIM0;F6J3H2;F6J3H1;F6J3H0;F6J3G6;F6J3G2;A9YIM2;A9YIM1;A9YIL6	CG15784	0.71405	1.40046	0.485903		0.71645	1.39577	0.481062		831160000		271190000	145480000	0.53645	1.86411	279760000	134740000	0.481627	2.0763		8;4;3;2;2;2;2;2;2;2;2;2;1;1;1;1;1;1;1;1;1;1	8;4;3;2;2;2;2;2;2;2;2;2;1;1;1;1;1;1;1;1;1;1	8;4;3;2;2;2;2;2;2;2;2;2;1;1;1;1;1;1;1;1;1;1		CG15784	>tr|Q9W4C1|Q9W4C1_DROME CG15784, isoform A OS=Drosophila melanogaster GN=CG15784 PE=1 SV=1;>tr|A9YIL5|A9YIL5_DROME CG15784-PA (Fragment) OS=Drosophila melanogaster GN=CG15784 PE=4 SV=1	22	8	8	8	5	8	5	8	5	8	16.6	16.6	16.6	62.329	554	554;207;207;207;207;207;207;207;207;207;207;207;203;203;207;207;207;207;207;207;207;207	0	69.779	0.53252	0.71525	19.483	10	0
A0A0B4K7L0;D0Z764;Q9W252	rad50-RB	0.71477	1.39905	0.484449		0.69716	1.43439	0.520438		2135590000		870990000	449770000	0.516389	1.93652	549140000	265660000	0.483775	2.06708		20;20;20	20;20;20	20;20;20	DNA repair protein RAD50	rad50-RB;rad50	>tr|A0A0B4K7L0|A0A0B4K7L0_DROME Rad50, isoform E OS=Drosophila melanogaster GN=rad50 PE=1 SV=1;>tr|D0Z764|D0Z764_DROME FI13085p (Fragment) OS=Drosophila melanogaster GN=rad50-RB PE=2 SV=1;>sp|Q9W252|RAD50_DROME DNA repair protein RAD50 OS=Drosophila melano	3	20	20	20	17	17	17	17	17	17	16.5	16.5	16.5	152.13	1318	1318;1322;1318	0	146.38	0.51741	0.70656	9.6951	24	0
Q9VPB8	Pex14	0.71813	1.39251	0.477683		0.96437	1.03695	0.0523413		355300000		114700000	64400000	0.561465	1.78106	98817000	77388000	0.783145	1.2769		3	3	3		Pex14	>tr|Q9VPB8|Q9VPB8_DROME CG4289-PA OS=Drosophila melanogaster GN=Pex14 PE=1 SV=1	1	3	3	3	2	2	2	2	2	2	14.3	14.3	14.3	30.804	280	280	0	18.135	0.68369	0.96437	14.661	3	0
Q8T3J0;Q9VEZ8;A8WHL1;P52168;A0A0B4KH81	pnr	0.71923	1.39038	0.475475		0.64082	1.5605	0.642009		137835000		55002000	30765000	0.559343	1.78781	33900000	18168000	0.535929	1.86592		2;2;2;2;1	2;2;2;2;1	2;2;2;2;1	GATA-binding factor A	pnr	>tr|Q8T3J0|Q8T3J0_DROME SD02611p OS=Drosophila melanogaster GN=pnr PE=2 SV=1;>tr|Q9VEZ8|Q9VEZ8_DROME Pannier, isoform B OS=Drosophila melanogaster GN=pnr PE=2 SV=3;>tr|A8WHL1|A8WHL1_DROME RE33290p OS=Drosophila melanogaster GN=pnr PE=2 SV=1;>sp|P52168|PNR_	5	2	2	2	2	2	2	2	2	2	3.7	3.7	3.7	51.605	486	486;488;540;540;537	0	3.4096	0.50225	0.67908	8.2872	4	0
Q24253;Q960F2	AP-1-2beta	0.72125	1.38648	0.471429		0.71473	1.39913	0.48453		2616400000		910370000	617890000	0.678724	1.47335	719830000	368320000	0.511676	1.95436		19;12	19;12	19;12		AP-1-2beta	>tr|Q24253|Q24253_DROME AP complex subunit beta OS=Drosophila melanogaster GN=AP-1-2beta PE=1 SV=1;>tr|Q960F2|Q960F2_DROME SD04106p OS=Drosophila melanogaster GN=AP-1-2beta PE=2 SV=1	2	19	19	19	15	16	15	16	15	16	24.3	24.3	24.3	101.18	921	921;600	0	71.919	0.52831	0.71887	21.614	25	0
Q961C3;Q9VH75;Q6NN19;E1JIH4	CG8478	0.73535	1.3599	0.443497		0.76072	1.31454	0.394563		922440000		438100000	259360000	0.592011	1.68916	143430000	81539000	0.568493	1.75904		13;13;13;13	13;13;13;13	13;13;13;13		CG8478	>tr|Q961C3|Q961C3_DROME CG8478, isoform B OS=Drosophila melanogaster GN=CG8478 PE=1 SV=1;>tr|Q9VH75|Q9VH75_DROME CG8478, isoform C OS=Drosophila melanogaster GN=CG8478 PE=1 SV=4;>tr|Q6NN19|Q6NN19_DROME RE04973p OS=Drosophila melanogaster GN=CG8478 PE=2 SV=	4	13	13	13	11	8	11	8	11	8	28.2	28.2	28.2	62.427	571	571;572;572;576	0	63.117	0.54858	0.74793	12.559	14	0
Q9VAY6	BCAS2	0.73606	1.35858	0.442105		1.0334	0.96768	-0.0473988		98607000		28579000	18210000	0.637181	1.56941	30514000	21306000	0.698237	1.43218		2	2	2		BCAS2	>tr|Q9VAY6|Q9VAY6_DROME BCAS2 ortholog OS=Drosophila melanogaster GN=BCAS2 PE=1 SV=1	1	2	2	2	2	2	2	2	2	2	11.2	11.2	11.2	31.341	278	278	0	16.049	0.69961	0.96973	29.821	4	0
Q9VW54	Rpn1	0.7375	1.35593	0.439285		0.79369	1.25994	0.333352		910610000		245460000	171580000	0.699014	1.43059	319460000	174110000	0.545013	1.83482		12	12	12		Rpn1	>tr|Q9VW54|Q9VW54_DROME 26S proteasome regulatory complex subunit p97 OS=Drosophila melanogaster GN=Rpn1 PE=1 SV=2	1	12	12	12	7	11	7	11	7	11	14.6	14.6	14.6	102.28	919	919	0	30.646	0.55769	0.75994	11.102	14	0
Q9VNP4;Q8MRX5	CG12768-RA	0.73826	1.35454	0.437799		1.1375	0.879121	-0.185867		105875000		28392000	17141000	0.603726	1.65638	32585000	27756000	0.851803	1.17398		3;3	3;3	3;3		CG12768-RA;CG12768	>tr|Q9VNP4|Q9VNP4_DROME CG12768, isoform A OS=Drosophila melanogaster GN=CG12768-RA PE=1 SV=1;>tr|Q8MRX5|Q8MRX5_DROME SD15916p OS=Drosophila melanogaster GN=CG12768 PE=2 SV=1	2	3	3	3	2	2	2	2	2	2	5.4	5.4	5.4	47.708	429	429;429	0	4.3046	0.49393	0.64685	65.536	3	0
Q8IRJ8-1;Q8IRJ8	thoc7	0.73881	1.35353	0.436725		0.67296	1.48597	0.571407		32030500		3575100	1789400	0.500517	1.99793	17369000	9297600	0.535299	1.86812		2;2	2;2	2;2	THO complex protein 7	thoc7	>sp|Q8IRJ8-1|THOC7_DROME Isoform B of THO complex protein 7 OS=Drosophila melanogaster GN=thoc7;>sp|Q8IRJ8|THOC7_DROME THO complex protein 7 OS=Drosophila melanogaster GN=thoc7 PE=1 SV=2	2	2	2	2	1	2	1	2	1	2	7.7	7.7	7.7	32.922	287	287;288	0	5.4835	0.56687	0.73881	8.3754	4	0
Q9VMH2	Arpc4	0.73909	1.35302	0.436178		0.52846	1.89229	0.920134		512560000		188300000	105980000	0.562825	1.77675	157680000	60595000	0.384291	2.60219		3	3	3		Arpc4	>tr|Q9VMH2|Q9VMH2_DROME Actin-related protein 2/3 complex subunit 4 OS=Drosophila melanogaster GN=Arpc4 PE=1 SV=1	1	3	3	3	3	3	3	3	3	3	18.5	18.5	18.5	19.578	168	168	0	7.109	0.40458	0.56217	24.235	5	3
Q9V3L6	Cbp20	0.74138	1.34884	0.431715		0.66088	1.51313	0.59754		473360000		177120000	100420000	0.56696	1.76379	129800000	66021000	0.508636	1.96604		5	5	5	Nuclear cap-binding protein subunit 2	Cbp20	>sp|Q9V3L6|NCBP2_DROME Nuclear cap-binding protein subunit 2 OS=Drosophila melanogaster GN=Cbp20 PE=1 SV=1	1	5	5	5	4	4	4	4	4	4	33.1	33.1	33.1	17.719	154	154	0	12.865	0.50546	0.68247	7.447	8	0
Q59E30;Q24036;Q95RI5;M9PFH6;M9PFW1;Q59E29;Q86BI4;C6TPC0	fax	0.74169	1.34827	0.431112		0.64533	1.54959	0.631891		681850000		319660000	117880000	0.368767	2.71174	166070000	78239000	0.471121	2.1226		5;5;5;4;4;4;4;4	5;5;5;4;4;4;4;4	5;5;5;4;4;4;4;4	Failed axon connections	fax;fax-RD	>tr|Q59E30|Q59E30_DROME Failed axon connections, isoform C OS=Drosophila melanogaster GN=fax PE=1 SV=1;>tr|Q24036|Q24036_DROME Failed axon connections protein OS=Drosophila melanogaster GN=fax PE=2 SV=1;>sp|Q95RI5|FAXC_DROME Failed axon connections OS=Dros	8	5	5	5	4	4	4	4	4	4	14.9	14.9	14.9	46.643	415	415;418;418;271;274;279;282;315	0	20.626	0.5145	0.70796	11.346	8	0
Q8IH14;O76876;F3YD57;X2JA35	ssx	0.74176	1.34814	0.430976		0.81806	1.2224	0.289721		473960000		174510000	110120000	0.631024	1.58473	113100000	76231000	0.674014	1.48365		3;3;2;1	3;3;2;1	3;3;2;1		ssx;CG3056-RB	>tr|Q8IH14|Q8IH14_DROME LD21345p OS=Drosophila melanogaster GN=ssx PE=1 SV=1;>tr|O76876|O76876_DROME CG3056-PA, isoform A OS=Drosophila melanogaster GN=ssx PE=1 SV=1;>tr|F3YD57|F3YD57_DROME LD25793p OS=Drosophila melanogaster GN=CG3056-RB PE=2 SV=1	4	3	3	3	3	3	3	3	3	3	10.4	10.4	10.4	48.924	443	443;485;250;167	0	20.367	0.57476	0.80338	28.488	6	0
O18335;B8A3X3;Q8IGH2	Rab11	0.7427	1.34644	0.429149		0.76636	1.30487	0.383906		821200000		546240000	141870000	0.259721	3.85029	89876000	43215000	0.480829	2.07974		4;4;3	4;4;3	4;4;3		Rab11;Rab11-RB	>tr|O18335|O18335_DROME Drab11 OS=Drosophila melanogaster GN=Rab11 PE=1 SV=1;>tr|B8A3X3|B8A3X3_DROME FI09227p OS=Drosophila melanogaster GN=Rab11-RB PE=2 SV=1;>tr|Q8IGH2|Q8IGH2_DROME RH21315p OS=Drosophila melanogaster GN=Rab11 PE=2 SV=1	3	4	4	4	4	3	4	3	4	3	19.2	19.2	19.2	24.245	214	214;214;214	0	6.7491	0.58901	0.81857	13.267	4	0
Q9VQL7;B7Z001;B6IDT3;Q7KML1	CG3523-RA	0.7429	1.34608	0.42876		0.75058	1.3323	0.413922		181482000		73444000	50243000	0.684099	1.46178	35457000	22336000	0.629946	1.58744		7;7;6;3	7;7;6;3	7;7;6;3		CG3523-RA	>tr|Q9VQL7|Q9VQL7_DROME CG3523, isoform A OS=Drosophila melanogaster GN=FASN1 PE=1 SV=1;>tr|B7Z001|B7Z001_DROME CG3523, isoform C OS=Drosophila melanogaster GN=FASN1 PE=1 SV=2;>tr|B6IDT3|B6IDT3_DROME GH17750p OS=Drosophila melanogaster GN=CG3523-RA PE=2 SV	4	7	7	7	5	3	5	3	5	3	2.9	2.9	2.9	266.44	2438	2438;2540;1846;898	0	12.433	0.5499	0.75058	14.71	7	0
P29310-2;A0A0B4KEH0;P29310-3;P29310;Q6LEH5;Q8SWR6	14-3-3zeta	0.74343	1.34512	0.427731		0.70796	1.41251	0.49826		1540740000		611800000	403220000	0.659072	1.51729	304570000	221180000	0.726204	1.37702		10;9;9;9;4;1	10;9;9;9;4;1	8;7;7;7;3;1	14-3-3 protein zeta	14-3-3zeta	>sp|P29310-2|1433Z_DROME Isoform VI of 14-3-3 protein zeta OS=Drosophila melanogaster GN=14-3-3zeta;>tr|A0A0B4KEH0|A0A0B4KEH0_DROME 14-3-3zeta, isoform K OS=Drosophila melanogaster GN=14-3-3zeta PE=1 SV=1;>sp|P29310-3|1433Z_DROME Isoform C of 14-3-3 prote	6	10	10	8	9	7	9	7	7	5	41.1	41.1	33.9	28.282	248	248;248;248;248;191;157	0	45.386	0.54848	0.72959	18.856	11	0
Q9W3R9;Q8MYV4;Q0E5P7;Q0E5P1;Q0E5P0;Q0E5N9;Q0E5N8;Q0E5N7;Q0E5N6;Q0E5N5;Q0E5N4;Q0E5N3;Q0E5N2;Q0E5N1;Q0E5P5;X2JE07;A9YJM9;A9YJN6;A9YJN2;A9YJN1;A9YJM7;A9YJM5	CG1677-RA	0.74533	1.34169	0.424049		0.67487	1.48177	0.567318		505610000		177050000	133100000	0.751765	1.3302	119810000	75642000	0.63135	1.58391		7;7;7;7;7;7;7;7;7;7;7;7;7;7;6;5;1;1;1;1;1;1	7;7;7;7;7;7;7;7;7;7;7;7;7;7;6;5;1;1;1;1;1;1	7;7;7;7;7;7;7;7;7;7;7;7;7;7;6;5;1;1;1;1;1;1		CG1677-RA;CG1677	>tr|Q9W3R9|Q9W3R9_DROME CG1677, isoform A OS=Drosophila melanogaster GN=CG1677-RA PE=1 SV=2;>tr|Q8MYV4|Q8MYV4_DROME RH35718p OS=Drosophila melanogaster GN=CG1677 PE=2 SV=1;>tr|Q0E5P7|Q0E5P7_DROME Putative uncharacterized protein CG1677 OS=Drosophila melano	22	7	7	7	6	4	6	4	6	4	7.4	7.4	7.4	109.05	1000	1000;1000;1000;1000;1000;1000;1000;1000;1000;1000;1000;1000;1000;1000;1000;999;229;234;234;234;234;234	0	15.11	0.55028	0.74533	35.091	7	0
M9PF16;Q00963;M9PHG4;X4YME1	beta-Spec	0.74578	1.34088	0.423178		0.67832	1.47423	0.559962		4372100000		1881800000	760480000	0.404124	2.47449	1317000000	412790000	0.313432	3.19048		46;46;44;17	46;46;44;17	46;46;44;17	Spectrin beta chain	beta-Spec	>tr|M9PF16|M9PF16_DROME Beta spectrin, isoform B OS=Drosophila melanogaster GN=beta-Spec PE=4 SV=1;>sp|Q00963|SPTCB_DROME Spectrin beta chain OS=Drosophila melanogaster GN=beta-Spec PE=1 SV=2;>tr|M9PHG4|M9PHG4_DROME Beta spectrin, isoform C OS=Drosophila m	4	46	46	46	38	31	38	31	38	31	22.7	22.7	22.7	267.62	2308	2308;2291;2147;1110	0	190.73	0.51181	0.69299	42.955	50	0
D3DMY5;C6TP70;P92177-4;P92177-1;P92177-2;P92177	14-3-3epsilon-RD	0.74666	1.3393	0.421477		0.79773	1.25356	0.326028		338050000		117100000	63988000	0.546439	1.83003	100130000	56833000	0.567592	1.76183		6;6;6;6;6;6	4;4;4;4;4;4	4;4;4;4;4;4	14-3-3 protein epsilon	14-3-3epsilon-RD;14-3-3epsilon-RA;14-3-3epsilon	>tr|D3DMY5|D3DMY5_DROME AT09839p (Fragment) OS=Drosophila melanogaster GN=14-3-3epsilon-RD PE=2 SV=1;>tr|C6TP70|C6TP70_DROME MIP08648p OS=Drosophila melanogaster GN=14-3-3epsilon-RA PE=2 SV=1;>sp|P92177-4|1433E_DROME Isoform C of 14-3-3 protein epsilon OS=	6	6	4	4	5	6	3	4	3	4	27	20.1	20.1	29.535	259	259;262;256;260;261;262	0	20.752	0.55327	0.76534	14.667	6	0
A0A0B4KI43;Q9VB55;Q9N9Z6;Q6AWL3;A0A0B4KHZ0;A8JRE3;Q95TK6;A0A0B4K7W6;D6W4L7	woc	0.74731	1.33813	0.420221		0.75718	1.32069	0.401292		809300000		297860000	188130000	0.631605	1.58327	203250000	120060000	0.590701	1.6929		10;10;10;10;10;10;9;5;4	10;10;10;10;10;10;9;5;4	10;10;10;10;10;10;9;5;4		woc	>tr|A0A0B4KI43|A0A0B4KI43_DROME Without children, isoform D OS=Drosophila melanogaster GN=woc PE=1 SV=1;>tr|Q9VB55|Q9VB55_DROME Without children, isoform A OS=Drosophila melanogaster GN=woc PE=1 SV=2;>tr|Q9N9Z6|Q9N9Z6_DROME WOC protein OS=Drosophila melano	9	10	10	10	9	8	9	8	9	8	6.1	6.1	6.1	187.32	1687	1687;1688;1688;1688;1702;1703;1043;712;409	0	45.089	0.53442	0.75718	16.941	13	0
Q9U9Q7;Q7KM15	bic	0.74747	1.33785	0.419912		0.70827	1.41189	0.497629		893880000		374180000	228900000	0.611738	1.63469	188550000	102250000	0.542296	1.84401		7;7	7;7	7;7		bic	>tr|Q9U9Q7|Q9U9Q7_DROME Transcription factor BTF3 OS=Drosophila melanogaster GN=bic PE=2 SV=1;>tr|Q7KM15|Q7KM15_DROME Transcription factor BTF3 OS=Drosophila melanogaster GN=bic PE=1 SV=1	2	7	7	7	7	5	7	5	7	5	52.7	52.7	52.7	17.793	169	169;169	0	39.01	0.53189	0.72332	12.627	13	0
A0A0B4LFZ4;D0IQG4;Q7KN62-2;Q7KN62;Q7KN62-3;Q8IGZ2	TER94-RC	0.75353	1.32709	0.408263		0.67351	1.48476	0.570229		430860000		142170000	87682000	0.616741	1.62143	133770000	67245000	0.502691	1.98929		8;8;8;8;8;3	8;8;8;8;8;3	8;8;8;8;8;3	Transitional endoplasmic reticulum ATPase TER94	TER94-RC;TER94	>tr|A0A0B4LFZ4|A0A0B4LFZ4_DROME TER94, isoform E OS=Drosophila melanogaster GN=TER94 PE=1 SV=1;>tr|D0IQG4|D0IQG4_DROME AT24528p (Fragment) OS=Drosophila melanogaster GN=TER94-RC PE=2 SV=1;>sp|Q7KN62-2|TERA_DROME Isoform D of Transitional endoplasmic reticu	6	8	8	8	5	6	5	6	5	6	10.9	10.9	10.9	91.923	825	825;829;759;801;826;297	0	34.462	0.50358	0.71252	24.811	11	0
Q7KVT8;Q9W3M4	l(1)G0193	0.75601	1.32273	0.403523		0.65044	1.53742	0.620512		357314000		163220000	96033000	0.588365	1.69962	64778000	33286000	0.513847	1.9461		3;3	3;3	3;3		l(1)G0193	>tr|Q7KVT8|Q7KVT8_DROME Lethal (1) G0193, isoform B OS=Drosophila melanogaster GN=l(1)G0193 PE=1 SV=1;>tr|Q9W3M4|Q9W3M4_DROME LD24308p OS=Drosophila melanogaster GN=l(1)G0193 PE=1 SV=1	2	3	3	3	3	2	3	2	3	2	4.3	4.3	4.3	75.385	646	646;664	0	5.9281	0.53152	0.71539	10.998	5	0
M9PDQ1;P15348;Q6NR40	Top2	0.75634	1.32216	0.402893		0.729	1.37174	0.456009		17597200000		6655100000	4213200000	0.633078	1.57958	4310800000	2418400000	0.56101	1.7825		59;59;54	59;59;54	59;59;54	DNA topoisomerase 2	Top2	>tr|M9PDQ1|M9PDQ1_DROME DNA topoisomerase 2 OS=Drosophila melanogaster GN=Top2 PE=1 SV=1;>sp|P15348|TOP2_DROME DNA topoisomerase 2 OS=Drosophila melanogaster GN=Top2 PE=1 SV=1;>tr|Q6NR40|Q6NR40_DROME DNA topoisomerase 2 OS=Drosophila melanogaster GN=Top2 P	3	59	59	59	53	48	53	48	53	48	44.1	44.1	44.1	164.39	1447	1447;1447;1157	0	297.5	0.55281	0.74718	11.454	88	0
P20028	RpI135	0.7572	1.32066	0.401254		0.64957	1.53948	0.622443		189175000		53299000	38082000	0.714497	1.39959	61737000	36057000	0.584042	1.71221		6	6	6	DNA-directed RNA polymerase I subunit RPA2	RpI135	>sp|P20028|RPA2_DROME DNA-directed RNA polymerase I subunit RPA2 OS=Drosophila melanogaster GN=RpI135 PE=2 SV=2	1	6	6	6	4	4	4	4	4	4	5.5	5.5	5.5	128.44	1129	1129	0	16.444	0.49367	0.6827	9.745	6	0
Q94901	lark	0.76168	1.31289	0.392743		0.69462	1.43964	0.525704		10065400000		3722400000	2248200000	0.603965	1.65572	2688000000	1406700000	0.523326	1.91086		20	20	20	RNA-binding protein lark	lark	>sp|Q94901|LARK_DROME RNA-binding protein lark OS=Drosophila melanogaster GN=lark PE=1 SV=1	1	20	20	20	18	17	18	17	18	17	56.2	56.2	56.2	39.911	352	352	0	79.418	0.54932	0.71894	17.123	37	0
A0A0B4KHL1;A0A0B4K6J1;E2QCY6;A8WHE9;P52172-3;P52172-2;P52172	srp	0.7624	1.31165	0.39138		0.66175	1.51114	0.595642		152844000		63349000	34823000	0.549701	1.81917	36490000	18181000	0.498246	2.00704		3;3;3;3;3;3;3	3;3;3;3;3;3;3	3;3;3;3;3;3;3	Box A-binding factor	srp;srp-RA	>tr|A0A0B4KHL1|A0A0B4KHL1_DROME Serpent, isoform G OS=Drosophila melanogaster GN=srp PE=1 SV=1;>tr|A0A0B4K6J1|A0A0B4K6J1_DROME Serpent, isoform E OS=Drosophila melanogaster GN=srp PE=1 SV=1;>tr|E2QCY6|E2QCY6_DROME Serpent, isoform D OS=Drosophila melanogas	7	3	3	3	2	2	2	2	2	2	8.1	8.1	8.1	48.544	469	469;731;746;987;746;1249;1264	0	7.3293	0.52816	0.71397	9.0809	4	2
A0A0B4K7Y7;Q9VAW5;A0A0B4K6K9;Q9VAW5-1;F9W345;Q9VAW5-2;F9W325;E1NZB5	larp	0.76394	1.309	0.388469		0.7272	1.37514	0.459576		3471000000		1357200000	778530000	0.57363	1.74329	861270000	473970000	0.550315	1.81714		23;23;22;22;18;18;17;3	23;23;22;22;18;18;17;3	23;23;22;22;18;18;17;3	La-related protein 1	larp;larp-RB	>tr|A0A0B4K7Y7|A0A0B4K7Y7_DROME La related protein, isoform G OS=Drosophila melanogaster GN=larp PE=1 SV=1;>sp|Q9VAW5|LARP_DROME La-related protein 1 OS=Drosophila melanogaster GN=larp PE=1 SV=5;>tr|A0A0B4K6K9|A0A0B4K6K9_DROME La related protein, isoform F	8	23	23	23	21	20	21	20	21	20	15.7	15.7	15.7	178.14	1673	1673;1673;1409;1403;965;965;965;293	0	99.85	0.55682	0.74935	14.809	36	0
Q9W1F4	thoc5	0.76497	1.30724	0.386525		0.71538	1.39786	0.483218		686390000		318640000	177150000	0.555957	1.7987	122900000	67706000	0.550903	1.8152		8	8	8	THO complex subunit 5	thoc5	>sp|Q9W1F4|THOC5_DROME THO complex subunit 5 OS=Drosophila melanogaster GN=thoc5 PE=1 SV=2	1	8	8	8	7	4	7	4	7	4	14.1	14.1	14.1	70.888	616	616	0	49.056	0.54282	0.737	15.454	9	0
Q9VUZ0	SsRbeta	0.76513	1.30697	0.386223		0.7584	1.31857	0.398969		1696590000		619480000	405080000	0.653903	1.52928	402950000	269040000	0.667676	1.49773		2	2	2	Translocon-associated protein subunit beta	SsRbeta	>tr|Q9VUZ0|Q9VUZ0_DROME Translocon-associated protein subunit beta OS=Drosophila melanogaster GN=SsRbeta PE=1 SV=2	1	2	2	2	2	2	2	2	2	2	19.5	19.5	19.5	21.206	190	190	0	27.467	0.6147	0.76513	6.6184	5	0
Q9W2D9	CG10306	0.76597	1.30553	0.38464		0.75314	1.32777	0.40901		378650000		155630000	88993000	0.571824	1.74879	88986000	45046000	0.506214	1.97545		6	6	6	Eukaryotic translation initiation factor 3 subunit K	CG10306	>sp|Q9W2D9|EIF3K_DROME Eukaryotic translation initiation factor 3 subunit K OS=Drosophila melanogaster GN=CG10306 PE=2 SV=1	1	6	6	6	5	4	5	4	5	4	32.9	32.9	32.9	25.665	222	222	0	23.118	0.57763	0.76597	27.249	9	0
P35600	Gnf1	0.76622	1.30511	0.384169		0.72626	1.37692	0.461442		8345000000		3436700000	2029700000	0.590596	1.69321	1894600000	984010000	0.519376	1.92539		31	31	31	Replication factor C subunit 1	Gnf1	>sp|P35600|RFC1_DROME Replication factor C subunit 1 OS=Drosophila melanogaster GN=Gnf1 PE=1 SV=2	1	31	31	31	29	28	29	28	29	28	35.1	35.1	35.1	108.61	986	986	0	172.58	0.54492	0.74284	20.29	59	0
Q9VIV2;B1NLF4;B1NLF3;M9PDF2	swm	0.76622	1.30511	0.384169		1.0262	0.974469	-0.0373119		329519000		142350000	103280000	0.725536	1.37829	52569000	31319000	0.595769	1.6785		6;6;6;6	6;6;6;6	6;6;6;6		swm	>tr|Q9VIV2|Q9VIV2_DROME LD45403p OS=Drosophila melanogaster GN=swm PE=1 SV=1;>tr|B1NLF4|B1NLF4_DROME Second mitotic wave missing OS=Drosophila melanogaster GN=swm PE=4 SV=1;>tr|B1NLF3|B1NLF3_DROME Second mitotic wave missing OS=Drosophila melanogaster GN=s	4	6	6	6	5	3	5	3	5	3	5.6	5.6	5.6	115.72	1062	1062;1062;1062;1063	0	9.1059	0.56726	0.77231	21.182	7	0
O62530	AP-2mu	0.76653	1.30458	0.383586		0.73229	1.36558	0.449513		4176300000		1475300000	882150000	0.597946	1.67239	1194300000	624620000	0.523001	1.91204		19	19	19		AP-2mu	>tr|O62530|O62530_DROME Adaptor protein complex 2, mu subunit, isoform A OS=Drosophila melanogaster GN=AP-2mu PE=1 SV=1	1	19	19	19	15	16	15	16	15	16	45.1	45.1	45.1	49.855	437	437	0	58.952	0.56356	0.75398	9.2828	26	0
Q9VDC3	AP-2sigma	0.76729	1.30329	0.382156		0.72496	1.37939	0.464027		778830000		263790000	160570000	0.608704	1.64283	232310000	122160000	0.525849	1.90169		2	2	2		AP-2sigma	>tr|Q9VDC3|Q9VDC3_DROME Adaptor protein complex 2, sigma subunit OS=Drosophila melanogaster GN=AP-2sigma PE=1 SV=1	1	2	2	2	2	2	2	2	2	2	10.6	10.6	10.6	16.963	142	142	0	2.7404	0.57319	0.7647	7.4776	3	0
Q86BI3;Q94540;F0JAG2;Q9VUY6	Zn72D	0.76744	1.30303	0.381874		0.75528	1.32401	0.404917		349310000		127800000	81721000	0.639444	1.56386	89612000	50174000	0.559903	1.78602		6;4;4;4	6;4;4;4	6;4;4;4		Zn72D	>tr|Q86BI3|Q86BI3_DROME CG5215-PB, isoform B OS=Drosophila melanogaster GN=Zn72D PE=1 SV=1;>tr|Q94540|Q94540_DROME Zinc-finger protein Zn72D OS=Drosophila melanogaster GN=Zn72D PE=2 SV=1;>tr|F0JAG2|F0JAG2_DROME MIP27703p OS=Drosophila melanogaster GN=Zn72D	4	6	6	6	5	5	5	5	5	5	7.2	7.2	7.2	96.028	884	884;558;631;635	0	28.245	0.55624	0.7661	8.4434	8	0
P53034	RfC4	0.76797	1.30213	0.380878		0.78243	1.27807	0.353966		5594900000		2186200000	1239500000	0.566966	1.76378	1374700000	794520000	0.577959	1.73023		19	19	19	Replication factor C subunit 2	RfC4	>sp|P53034|RFC2_DROME Replication factor C subunit 2 OS=Drosophila melanogaster GN=RfC4 PE=2 SV=1	1	19	19	19	18	16	18	16	18	16	58.9	58.9	58.9	37.173	331	331	0	119.55	0.56686	0.77148	14.028	33	0
A0A0B4KFR1;Q9VGR7	CG6693	0.76886	1.30063	0.379207		1.038	0.963391	-0.0538064		304150000		76727000	38925000	0.507318	1.97115	94790000	93712000	0.988627	1.0115		6;6	6;6	6;6	J domain-containing protein CG6693	CG6693	>tr|A0A0B4KFR1|A0A0B4KFR1_DROME CG6693, isoform B OS=Drosophila melanogaster GN=CG6693 PE=4 SV=1;>sp|Q9VGR7|Y6693_DROME J domain-containing protein CG6693 OS=Drosophila melanogaster GN=CG6693 PE=1 SV=1	2	6	6	6	2	5	2	5	2	5	22.7	22.7	22.7	34.889	299	299;299	0	13.441	0.64778	0.91232	27.024	4	0
Q9VQD8	Arpc5	0.769	1.30039	0.378944		0.66765	1.49779	0.582836		304009000		124570000	85211000	0.684041	1.4619	68114000	26115000	0.383401	2.60823		3	3	3	Actin-related protein 2/3 complex subunit 5	Arpc5	>tr|Q9VQD8|Q9VQD8_DROME Actin-related protein 2/3 complex subunit 5 OS=Drosophila melanogaster GN=Arpc5 PE=1 SV=1	1	3	3	3	3	2	3	2	3	2	28.5	28.5	28.5	16.669	151	151	0	22.156	0.46397	0.6454	9.6667	3	0
M9PBL3;P02828	Hsp83	0.76965	1.29929	0.377726		0.70498	1.41848	0.504346		5964200000		2155300000	1196800000	0.555282	1.80089	1723500000	888570000	0.515561	1.93963		24;24	24;24	24;24	Heat shock protein 83	Hsp83	>tr|M9PBL3|M9PBL3_DROME Heat shock protein 83, isoform B OS=Drosophila melanogaster GN=Hsp83 PE=3 SV=1;>sp|P02828|HSP83_DROME Heat shock protein 83 OS=Drosophila melanogaster GN=Hsp83 PE=1 SV=1	2	24	24	24	20	20	20	20	20	20	36.5	36.5	36.5	81.864	717	717;717	0	141.51	0.54478	0.74998	18.949	42	0
Q9VQK7	Q9VQK7	0.77116	1.29675	0.374898		0.68773	1.45406	0.540086		379690000		91675000	58483000	0.637938	1.56755	140020000	89513000	0.639287	1.56424		6	6	6			>tr|Q9VQK7|Q9VQK7_DROME CG3605, isoform A OS=Drosophila melanogaster GN=CG3605 PE=1 SV=2	1	6	6	6	4	4	4	4	4	4	10	10	10	84.78	749	749	0	18.766	0.55499	0.74876	19.41	6	0
Q8MRW1	Q8MRW1	0.77348	1.29286	0.370564		0.91755	1.08986	0.124141		368150000		140760000	92444000	0.656749	1.52265	81058000	53880000	0.664709	1.50442		2	2	2			>tr|Q8MRW1|Q8MRW1_DROME CG40042 OS=Drosophila melanogaster GN=Tim23 PE=1 SV=1	1	2	2	2	2	2	2	2	2	2	14.1	14.1	14.1	22.138	206	206	0	15.521	0.58865	0.80324	9.2182	6	4
A1Z8U4;C8VV32;Q7KKI0	Cct5	0.77457	1.29104	0.368532		0.75575	1.32319	0.404019		218420000		87926000	54429000	0.619032	1.61543	47795000	28265000	0.59138	1.69096		5;5;5	5;5;5	5;5;5		Cct5;Cct5-RB	>tr|A1Z8U4|A1Z8U4_DROME T-complex chaperonin 5, isoform B OS=Drosophila melanogaster GN=Cct5 PE=1 SV=1;>tr|C8VV32|C8VV32_DROME AT19618p (Fragment) OS=Drosophila melanogaster GN=Cct5-RB PE=2 SV=1;>tr|Q7KKI0|Q7KKI0_DROME GM12270p OS=Drosophila melanogaster G	3	5	5	5	4	4	4	4	4	4	8.4	8.4	8.4	55.791	512	512;517;542	0	6.9221	0.56849	0.77457	11.055	6	0
M9PGQ6;P39736	Bx42	0.77598	1.28869	0.365909		0.80251	1.24609	0.317409		157291000		74431000	41358000	0.555656	1.79968	27592000	13908000	0.504059	1.98389		4;4	4;4	4;4	Puff-specific protein Bx42	Bx42	>tr|M9PGQ6|M9PGQ6_DROME Bx42, isoform B OS=Drosophila melanogaster GN=Bx42 PE=4 SV=1;>sp|P39736|BX42_DROME Puff-specific protein Bx42 OS=Drosophila melanogaster GN=Bx42 PE=1 SV=1	2	4	4	4	3	2	3	2	3	2	11.9	11.9	11.9	61.156	547	547;547	0	34.04	0.53544	0.73192	21.042	4	0
M9NDP1;M9NDC7;Q24117;O96860	ctp	0.77639	1.28801	0.365147		0.7456	1.3412	0.423526		1122500000		393630000	221830000	0.56355	1.77447	341300000	165750000	0.485643	2.05913		2;2;2;2	2;2;2;2	2;2;2;2	Dynein light chain 1, cytoplasmic;Dynein light chain 2, cytoplasmic	ctp;Cdlc2	>tr|M9NDP1|M9NDP1_DROME Cut up, isoform E OS=Drosophila melanogaster GN=ctp PE=4 SV=1;>tr|M9NDC7|M9NDC7_DROME Cytoplasmic dynein light chain 2, isoform C OS=Drosophila melanogaster GN=Cdlc2 PE=4 SV=1;>sp|Q24117|DYL1_DROME Dynein light chain 1, cytoplasmic	4	2	2	2	2	2	2	2	2	2	24.7	24.7	24.7	10.374	89	89;89;89;89	0	13.039	0.54017	0.74662	5.8413	7	0
Q7KMQ0;M9PC18;Q9VQN8	Rpt1	0.77683	1.28728	0.364329		0.77795	1.28543	0.362251		833520000		298770000	188250000	0.630083	1.58709	216820000	129680000	0.5981	1.67196		11;1;1	11;1;1	11;1;1		Rpt1	>tr|Q7KMQ0|Q7KMQ0_DROME 26S proteasome regulatory complex subunit p48B OS=Drosophila melanogaster GN=Rpt1 PE=1 SV=1	3	11	11	11	9	9	9	9	9	9	27.7	27.7	27.7	48.541	433	433;523;523	0	32.104	0.55632	0.77795	13.806	17	0
E2QD75;Q7K4N3	Cbp80	0.77726	1.28657	0.363531		0.77873	1.28414	0.360805		2727800000		927100000	569630000	0.614421	1.62755	698940000	532140000	0.761353	1.31345		19;19	19;19	19;19	Nuclear cap-binding protein subunit 1	Cbp80	>tr|E2QD75|E2QD75_DROME Cap binding protein 80, isoform B OS=Drosophila melanogaster GN=Cbp80 PE=1 SV=1;>sp|Q7K4N3|NCBP1_DROME Nuclear cap-binding protein subunit 1 OS=Drosophila melanogaster GN=Cbp80 PE=1 SV=1	2	19	19	19	16	17	16	17	16	17	27.6	27.6	27.6	93.226	800	800;800	0	85.514	0.57212	0.77726	13.916	29	0
C0LA78;C0LA70;C0LA69;C0LA68;A0A0E3T5D1;A0A0E3T458;M9PD65;A0A0E3T5D4;A0A0E3T4A9;A0A0E3T479;A0A0E3T462;M9PBD9;A0A0E3X848;Q9VIW3	Sd-RanGAP	0.77819	1.28503	0.361806		0.83808	1.1932	0.25484		213860000		90563000	57906000	0.6394	1.56397	39739000	25651000	0.645487	1.54922		4;4;4;4;4;4;4;4;4;4;4;4;4;4	4;4;4;4;4;4;4;4;4;4;4;4;4;4	4;4;4;4;4;4;4;4;4;4;4;4;4;4	Ran GTPase-activating protein	Sd-RanGAP;RanGAP	>tr|C0LA78|C0LA78_DROME Sd-Ran GTPase activating protein (Fragment) OS=Drosophila melanogaster GN=Sd-RanGAP PE=4 SV=1;>tr|C0LA70|C0LA70_DROME Ran GTPase activating protein (Fragment) OS=Drosophila melanogaster GN=RanGAP PE=4 SV=1;>tr|C0LA69|C0LA69_DROME Ra	14	4	4	4	4	2	4	2	4	2	13.8	13.8	13.8	39.469	362	362;362;362;362;362;362;588;593;593;593;593;596;596;596	0	30.693	0.59431	0.77819	14.775	5	0
P91926;E8NH12;P91926-2	AP-2alpha	0.7782	1.28502	0.361787		0.75295	1.32811	0.409374		6782000000		2614400000	1748200000	0.668681	1.49548	1606800000	812560000	0.505701	1.97745		27;26;26	27;26;26	27;26;26	AP-2 complex subunit alpha	AP-2alpha;alpha-Adaptin-RB	>sp|P91926|AP2A_DROME AP-2 complex subunit alpha OS=Drosophila melanogaster GN=AP-2alpha PE=1 SV=1;>tr|E8NH12|E8NH12_DROME SD22796p OS=Drosophila melanogaster GN=alpha-Adaptin-RB PE=2 SV=1;>sp|P91926-2|AP2A_DROME Isoform B of AP-2 complex subunit alpha OS=	3	27	27	27	25	20	25	20	25	20	36.8	36.8	36.8	105.62	940	940;952;952	0	173.25	0.55587	0.77219	14.136	35	0
M9MQH9;M9NDI6;H5V8B8;P36179;Q8MT47	Pp2A-29B	0.77837	1.28474	0.361472		0.73397	1.36245	0.446207		341280000		73104000	138880000	1.89976	0.526382	81205000	48083000	0.592119	1.68885		4;4;4;4;3	4;4;4;4;3	4;4;4;4;3	Serine/threonine-protein phosphatase PP2A 65 kDa regulatory subunit	Pp2A-29B;Pp2A-29B-RC	>tr|M9MQH9|M9MQH9_DROME Protein phosphatase 2A at 29B, isoform C OS=Drosophila melanogaster GN=Pp2A-29B PE=1 SV=1;>tr|M9NDI6|M9NDI6_DROME Protein phosphatase 2A at 29B, isoform D OS=Drosophila melanogaster GN=Pp2A-29B PE=1 SV=1;>tr|H5V8B8|H5V8B8_DROME MIP3	5	4	4	4	3	3	3	3	3	3	6.9	6.9	6.9	65.423	591	591;650;650;591;307	0	4.9876	0.52316	0.75137	7.1808	3	0
Q9VK59	Q9VK59	0.78112	1.28021	0.356384		0.7649	1.30736	0.386657		19729000000		7873900000	4603000000	0.58459	1.7106	4748700000	2503200000	0.527134	1.89705		46	46	46			>tr|Q9VK59|Q9VK59_DROME CG5787, isoform A OS=Drosophila melanogaster GN=CG5787 PE=1 SV=2	1	46	46	46	39	41	39	41	39	41	55.4	55.4	55.4	100.26	950	950	0	323.31	0.58266	0.76609	29.006	76	0
O18413;Q9VA54	Rpt6	0.78274	1.27756	0.353395		0.71249	1.40353	0.489058		210443000		69719000	42444000	0.608787	1.64261	61385000	36898000	0.601091	1.66364		4;3	4;3	3;2	26S protease regulatory subunit 8	Rpt6;Rpt6R	>sp|O18413|PRS8_DROME 26S protease regulatory subunit 8 OS=Drosophila melanogaster GN=Rpt6 PE=1 SV=2;>tr|Q9VA54|Q9VA54_DROME Regulatory particle triple-A ATPase 6-related OS=Drosophila melanogaster GN=Rpt6R PE=1 SV=1	2	4	4	3	4	2	4	2	3	1	11.9	11.9	8.9	45.857	405	405;399	0	12.6	0.53843	0.74679	12.74	6	0
Q9VWL0;X2JFR0;Q8MZ13;M9PI06	Mec2	0.78293	1.27725	0.353045		0.7301	1.36968	0.453834		454600000		160590000	93686000	0.583386	1.71413	135470000	64855000	0.478741	2.08881		5;1;1;1	5;1;1;1	5;1;1;1		Mec2	>tr|Q9VWL0|Q9VWL0_DROME Mec2 OS=Drosophila melanogaster GN=Mec2 PE=1 SV=1	4	5	5	5	4	4	4	4	4	4	16	16	16	38.667	350	350;302;367;414	0	15.364	0.57393	0.76391	9.6004	7	0
M9PBH8;H0RNL4;Q8IRH5-2;Q8IRH5	CG2199-RB	0.78326	1.27672	0.352437		0.71067	1.40712	0.492748		1249810000		446000000	302590000	0.678453	1.47394	319750000	181460000	0.567506	1.7621		13;13;13;13	13;13;13;13	13;13;13;13	Zinc finger protein CG2199	CG2199-RB;CG2199	>tr|M9PBH8|M9PBH8_DROME CG2199, isoform C OS=Drosophila melanogaster GN=CG2199 PE=1 SV=1;>tr|H0RNL4|H0RNL4_DROME FI17108p1 (Fragment) OS=Drosophila melanogaster GN=CG2199-RB PE=2 SV=1;>sp|Q8IRH5-2|Y2199_DROME Isoform A of Zinc finger protein CG2199 OS=Dros	4	13	13	13	11	10	11	10	11	10	17.8	17.8	17.8	80.904	724	724;737;724;733	0	48.704	0.56673	0.76474	20.746	12	0
Q5U156;A0A0B4KER0;Q95RL2;Q960P7	row	0.78449	1.27471	0.350173		0.68865	1.45212	0.538157		1461630000		561320000	327680000	0.583767	1.71301	371260000	201370000	0.542396	1.84367		15;15;13;2	15;15;13;2	15;15;13;2		row	>tr|Q5U156|Q5U156_DROME RE01954p OS=Drosophila melanogaster GN=row PE=1 SV=1;>tr|A0A0B4KER0|A0A0B4KER0_DROME Relative of woc, isoform C OS=Drosophila melanogaster GN=row PE=1 SV=1;>tr|Q95RL2|Q95RL2_DROME LD21608p OS=Drosophila melanogaster GN=row PE=1 SV=1	4	15	15	15	12	15	12	15	12	15	11.6	11.6	11.6	143.68	1281	1281;1301;602;587	0	43.249	0.52677	0.74116	17.612	19	0
O76742	Rab7	0.7845	1.2747	0.350155		0.72253	1.38403	0.468871		1509570000		504010000	286920000	0.569274	1.75662	464180000	254470000	0.548214	1.82411		7	7	7		Rab7	>tr|O76742|O76742_DROME CG5915 protein OS=Drosophila melanogaster GN=Rab7 PE=1 SV=1	1	7	7	7	4	6	4	6	4	6	42	42	42	23.331	207	207	0	16.912	0.5634	0.75756	17.103	8	0
P08841;A0A0B4LGH1;CON__ENSEMBL:ENSBTAP00000025008	betaTub60D	0.78572	1.27272	0.347913		0.83293	1.20058	0.263733		2433100000		858420000	539820000	0.628853	1.5902	618900000	415950000	0.672079	1.48792		17;16;4	8;7;0	6;5;0	Tubulin beta-3 chain	betaTub60D	>sp|P08841|TBB3_DROME Tubulin beta-3 chain OS=Drosophila melanogaster GN=betaTub60D PE=2 SV=2;>tr|A0A0B4LGH1|A0A0B4LGH1_DROME Beta-Tubulin at 60D, isoform B OS=Drosophila melanogaster GN=betaTub60D PE=1 SV=1	3	17	8	6	17	16	8	7	6	5	46.7	26.2	18.7	50.849	454	454;453;536	0	73.151	0.603	0.80763	12.13	14	0
M9NH51;M9NDZ4;M9NF89;Q24562;Q9W1T4;Q8T8Y4	U2af50	0.78574	1.27269	0.347876		0.94429	1.059	0.0826981		1343170000		421010000	274710000	0.652502	1.53256	409490000	237960000	0.581113	1.72084		6;6;6;6;1;1	6;6;6;6;1;1	6;6;6;6;1;1	Splicing factor U2AF 50 kDa subunit	U2af50	>tr|M9NH51|M9NH51_DROME U2 small nuclear riboprotein auxiliary factor 50, isoform C OS=Drosophila melanogaster GN=U2af50 PE=4 SV=1;>tr|M9NDZ4|M9NDZ4_DROME U2 small nuclear riboprotein auxiliary factor 50, isoform D OS=Drosophila melanogaster GN=U2af50 PE=4	6	6	6	6	4	6	4	6	4	6	15	15	15	39.456	360	360;416;427;416;449;449	0	15.523	0.64494	0.89934	16.782	6	0
Q94513;Q7JN06;D0IQ89	BEAF-32	0.78668	1.27116	0.346151		0.75681	1.32134	0.401997		833370000		397650000	215300000	0.541431	1.84696	143200000	77226000	0.539288	1.8543		5;3;3	5;3;3	5;3;3		BEAF-32;BEAF-32-RA	>tr|Q94513|Q94513_DROME Boundary element associated factor OS=Drosophila melanogaster GN=BEAF-32 PE=1 SV=1;>tr|Q7JN06|Q7JN06_DROME Boundary element associated factor OS=Drosophila melanogaster GN=BEAF-32 PE=1 SV=1;>tr|D0IQ89|D0IQ89_DROME SD16942p (Fragment	3	5	5	5	5	4	5	4	5	4	19.1	19.1	19.1	31.776	282	282;283;306	0	21.144	0.56004	0.7716	12.127	6	0
O44437	SmD3	0.78689	1.27083	0.345766		0.74984	1.33362	0.415345		2645100000		834030000	552730000	0.662722	1.50893	792520000	465790000	0.587733	1.70145		2	2	2	Small nuclear ribonucleoprotein Sm D3	SmD3	>sp|O44437|SMD3_DROME Small nuclear ribonucleoprotein Sm D3 OS=Drosophila melanogaster GN=SmD3 PE=1 SV=1	1	2	2	2	2	2	2	2	2	2	12.6	12.6	12.6	15.582	151	151	0	8.004	0.62539	0.78689	6.8993	4	2
Q9VG84;Q8MZC0	lig3	0.78747	1.26989	0.344703		0.81586	1.2257	0.293606		1958330000		716380000	411340000	0.574192	1.74158	529850000	300780000	0.56767	1.76159		13;12	13;12	13;12	DNA ligase	lig3	>tr|Q9VG84|Q9VG84_DROME DNA ligase OS=Drosophila melanogaster GN=lig3 PE=1 SV=3;>tr|Q8MZC0|Q8MZC0_DROME DNA ligase OS=Drosophila melanogaster GN=lig3 PE=2 SV=1	2	13	13	13	10	11	10	11	10	11	16.4	16.4	16.4	90.847	806	806;696	0	46.188	0.58369	0.80426	13.204	20	0
P32392	Arp3	0.78959	1.26648	0.340824		0.84473	1.18381	0.243438		2236880000		900550000	541240000	0.60101	1.66386	539090000	255990000	0.474856	2.1059		13	13	13	Actin-related protein 3	Arp3	>sp|P32392|ARP3_DROME Actin-related protein 3 OS=Drosophila melanogaster GN=Arp3 PE=2 SV=3	1	13	13	13	10	10	10	10	10	10	33.3	33.3	33.3	47.032	418	418	0	33.623	0.5932	0.78983	6.1204	16	0
O46106	noi	0.78979	1.26616	0.340459		0.81139	1.23245	0.301533		732790000		250250000	178830000	0.714605	1.39937	198010000	105700000	0.533811	1.87332		10	10	10	Splicing factor 3A subunit 3	noi	>sp|O46106|NOI_DROME Splicing factor 3A subunit 3 OS=Drosophila melanogaster GN=noi PE=1 SV=1	1	10	10	10	7	8	7	8	7	8	23.7	23.7	23.7	58.421	503	503	0	35.198	0.57255	0.79227	20.417	11	0
Q7K3J0	Q7K3J0	0.78999	1.26584	0.340094		0.79975	1.25039	0.322379		393870000		137450000	61392000	0.44665	2.23889	126330000	68695000	0.543774	1.839		7	7	7			>tr|Q7K3J0|Q7K3J0_DROME CG8258 OS=Drosophila melanogaster GN=CG8258 PE=1 SV=1	1	7	7	7	5	4	5	4	5	4	13.6	13.6	13.6	59.432	546	546	0	14.126	0.57291	0.79164	23.911	6	0
M9PG22;P61209	Arf79F	0.79119	1.26392	0.337904		0.8798	1.13662	0.184752		344420000		123170000	84964000	0.689811	1.44967	84813000	51466000	0.606817	1.64794		5;5	5;5	4;4	ADP-ribosylation factor 1	Arf79F	>tr|M9PG22|M9PG22_DROME ADP ribosylation factor at 79F, isoform J OS=Drosophila melanogaster GN=Arf79F PE=3 SV=1;>sp|P61209|ARF1_DROME ADP-ribosylation factor 1 OS=Drosophila melanogaster GN=Arf79F PE=2 SV=2	2	5	5	4	4	3	4	3	3	2	31.9	31.9	25.8	20.688	182	182;182	0	13.411	0.57559	0.79567	10.317	6	0
Q59E33;Q8I9J8;Q7K2G6	scaf6	0.79151	1.26341	0.337321		0.77197	1.29539	0.373383		131229000		54616000	32319000	0.59175	1.6899	29285000	15010000	0.512549	1.95103		4;3;1	4;3;1	4;3;1		scaf6	>tr|Q59E33|Q59E33_DROME LD21442p OS=Drosophila melanogaster GN=scaf6 PE=1 SV=1;>tr|Q8I9J8|Q8I9J8_DROME SR-related CTD associated factor 6 OS=Drosophila melanogaster GN=scaf6 PE=2 SV=1	3	4	4	4	4	2	4	2	4	2	4.6	4.6	4.6	107.57	960	960;960;527	0	13.675	0.58013	0.79151	11.494	6	0
Q59E01;Q8IPM6;Q8IGM7;Q86BB1;D5AEK6;Q95RI8	CG9795-RD	0.794	1.25945	0.332789		0.84514	1.18324	0.242738		74771000		33462000	25216000	0.753571	1.32701	10344000	5749400	0.55582	1.79914		3;3;2;2;1;1	3;3;2;2;1;1	3;3;2;2;1;1		CG9795-RD;CG9795	>tr|Q59E01|Q59E01_DROME CG9795, isoform D OS=Drosophila melanogaster GN=CG9795-RD PE=1 SV=1;>tr|Q8IPM6|Q8IPM6_DROME CG9795, isoform E OS=Drosophila melanogaster GN=CG9795 PE=1 SV=3;>tr|Q8IGM7|Q8IGM7_DROME RE60140p OS=Drosophila melanogaster GN=CG9795 PE=2	6	3	3	3	3	3	3	3	3	3	4.6	4.6	4.6	76.392	699	699;736;351;693;447;501	0	6.7329	0.5714	0.77096	18.038	4	0
Q9VTU4	CG5642	0.79474	1.25827	0.331445		0.83334	1.19999	0.263023		905610000		403930000	262350000	0.649494	1.53966	149370000	89960000	0.602263	1.6604		10	10	10	Eukaryotic translation initiation factor 3 subunit L	CG5642	>sp|Q9VTU4|EIF3L_DROME Eukaryotic translation initiation factor 3 subunit L OS=Drosophila melanogaster GN=CG5642 PE=2 SV=1	1	10	10	10	10	6	10	6	10	6	18.2	18.2	18.2	63.223	539	539	0	25.838	0.58981	0.80919	10.811	14	0
A0A0B4KI71;Q8IMF5;P23226-2;P23226-3;P23226	Map205	0.79624	1.2559	0.328725		0.74807	1.33677	0.418755		452000000		179730000	101400000	0.56418	1.77249	109280000	61588000	0.56358	1.77437		7;7;7;7;7	7;7;7;7;7	7;7;7;7;7	205 kDa microtubule-associated protein	Map205	>tr|A0A0B4KI71|A0A0B4KI71_DROME Microtubule-associated protein 205, isoform C OS=Drosophila melanogaster GN=Map205 PE=1 SV=1;>tr|Q8IMF5|Q8IMF5_DROME Microtubule-associated protein 205, isoform B OS=Drosophila melanogaster GN=Map205 PE=1 SV=1;>sp|P23226-2|M	5	7	7	7	6	4	6	4	6	4	9.2	9.2	9.2	118.15	1109	1109;1185;1109;1163;1185	0	17.56	0.58294	0.79448	12.295	6	0
A0A0B4KEI5;Q9V9K7;E8NHA7;A0A0B4KF41	Ars2	0.79754	1.25386	0.326371		0.80267	1.24584	0.317121		2695000000		942500000	592450000	0.628594	1.59085	736300000	423840000	0.575635	1.73721		21;21;18;2	21;21;18;2	21;21;18;2	Serrate RNA effector molecule homolog	Ars2;Ars2-RC	>tr|A0A0B4KEI5|A0A0B4KEI5_DROME Ars2, isoform E OS=Drosophila melanogaster GN=Ars2 PE=1 SV=1;>sp|Q9V9K7|SRRT_DROME Serrate RNA effector molecule homolog OS=Drosophila melanogaster GN=Ars2 PE=1 SV=2;>tr|E8NHA7|E8NHA7_DROME GH05193p OS=Drosophila melanogaste	4	21	21	21	14	17	14	17	14	17	23.2	23.2	23.2	106.29	935	935;943;709;208	0	92.891	0.58821	0.80232	19.036	24	0
A8JRA4;Q8IMU5;Q9VBZ5;Q8IGP2	CG6422-RB	0.79797	1.25318	0.325594		0.71549	1.39764	0.482996		1052340000		658280000	236880000	0.359847	2.77896	100220000	56957000	0.56832	1.75957		11;11;11;10	11;11;11;10	11;11;11;10		CG6422-RB;CG6422	>tr|A8JRA4|A8JRA4_DROME CG6422, isoform C OS=Drosophila melanogaster GN=CG6422 PE=1 SV=1;>tr|Q8IMU5|Q8IMU5_DROME CG6422, isoform B OS=Drosophila melanogaster GN=CG6422-RB PE=1 SV=1;>tr|Q9VBZ5|Q9VBZ5_DROME CG6422, isoform A OS=Drosophila melanogaster GN=CG6	4	11	11	11	10	5	10	5	10	5	17.6	17.6	17.6	78.298	694	694;699;700;699	0	57.658	0.59041	0.79248	13.958	14	0
A0A0B4LGZ0;Q9VH91;A0A0B4LI11;A0A0B4LGY1;E1JIH2;E1JIH3;Q8INN5;Q8INN7;E8NH19;Q95V19;E8NH01;Q9VH92;C4IY10;Q8INN6;A0A0B4LGY0	Unc-115b	0.79856	1.25225	0.324527		0.85758	1.16607	0.221657		2745130000		770900000	1120800000	1.45389	0.687812	366130000	487300000	1.33095	0.751344		13;13;13;13;13;13;12;12;12;12;12;12;12;12;11	13;13;13;13;13;13;12;12;12;12;12;12;12;12;11	13;13;13;13;13;13;12;12;12;12;12;12;12;12;11		Unc-115b;Unc-115a;unc-115-RC;unc-115-RA	>tr|A0A0B4LGZ0|A0A0B4LGZ0_DROME Unc-115a, isoform E OS=Drosophila melanogaster GN=Unc-115a PE=1 SV=1;>tr|Q9VH91|Q9VH91_DROME DUNC-115l OS=Drosophila melanogaster GN=Unc-115a PE=1 SV=4;>tr|A0A0B4LI11|A0A0B4LI11_DROME Unc-115a, isoform F OS=Drosophila melano	15	13	13	13	13	11	13	11	13	11	19.6	19.6	19.6	87.408	787	787;806;825;828;839;844;749;760;762;765;765;768;768;784;772	0	69.441	0.59857	0.80668	11.442	18	0
P06605;P06603;K7WQ63;K7WQ56;K7WKV5;K7XI17;K7XI11;K7X561;K7WSB1;K7WKV0;K7WSB4;P06604	alphaTub84D	0.79908	1.25144	0.323588		0.80623	1.24034	0.310737		20983000000		7698600000	4957100000	0.643896	1.55305	5140000000	3187000000	0.620039	1.6128		20;20;18;18;18;17;17;17;17;17;16;12	20;20;18;18;18;17;17;17;17;17;16;12	20;20;18;18;18;17;17;17;17;17;16;12	Tubulin alpha-3 chain;Tubulin alpha-1 chain;Tubulin alpha-2 chain	alphaTub84D;alphaTub84B;alphaTub85E	>sp|P06605|TBA3_DROME Tubulin alpha-3 chain OS=Drosophila melanogaster GN=alphaTub84D PE=2 SV=1;>sp|P06603|TBA1_DROME Tubulin alpha-1 chain OS=Drosophila melanogaster GN=alphaTub84B PE=2 SV=1;>tr|K7WQ63|K7WQ63_DROME Alpha tubulin 84B (Fragment) OS=Drosophi	12	20	20	20	20	16	20	16	20	16	61.6	61.6	61.6	49.89	450	450;450;415;415;415;415;415;415;415;415;415;449	0	264.25	0.62578	0.80372	10.746	42	0
Q9VPL0	Q9VPL0	0.79914	1.25135	0.32348		0.95348	1.04879	0.0687254		339120000		105230000	64921000	0.616944	1.62089	104200000	64768000	0.621574	1.60882		7	7	7			>tr|Q9VPL0|Q9VPL0_DROME CG3436, isoform A OS=Drosophila melanogaster GN=CG3436 PE=1 SV=1	1	7	7	7	5	5	5	5	5	5	21.6	21.6	21.6	38.859	347	347	0	15.368	0.6569	0.90943	13.517	8	0
Q8SYR3;Q24491	Rsf1	0.79923	1.2512	0.323317		0.96987	1.03107	0.0441367		278600000		97391000	68175000	0.700013	1.42854	63819000	49210000	0.771087	1.29687		3;3	3;3	3;3	RNA-binding protein Rsf1	Rsf1	>tr|Q8SYR3|Q8SYR3_DROME RE39606p OS=Drosophila melanogaster GN=Rsf1 PE=1 SV=1;>sp|Q24491|RX21_DROME RNA-binding protein Rsf1 OS=Drosophila melanogaster GN=Rsf1 PE=1 SV=1	2	3	3	3	2	3	2	3	2	3	17	17	17	21.438	200	200;197	0	8.9654	0.6397	0.88481	15.419	5	0
P17886	crn	0.79946	1.25084	0.322902		0.79808	1.25301	0.325395		920760000		331520000	199400000	0.601472	1.66259	258100000	131740000	0.510422	1.95916		16	16	16	Protein crooked neck	crn	>sp|P17886|CRN_DROME Protein crooked neck OS=Drosophila melanogaster GN=crn PE=2 SV=2	1	16	16	16	12	10	12	10	12	10	21.8	21.8	21.8	84.261	702	702	0	44.742	0.60317	0.79877	15.242	18	0
P35875;P35875-2;P35875-3	Parp	0.79984	1.25025	0.322217		0.86904	1.1507	0.202506		628580000		270890000	160580000	0.592787	1.68695	122270000	74834000	0.612039	1.63388		11;10;6	11;10;6	11;10;6	Poly [ADP-ribose] polymerase	Parp	>sp|P35875|PARP_DROME Poly [ADP-ribose] polymerase OS=Drosophila melanogaster GN=Parp PE=2 SV=1;>sp|P35875-2|PARP_DROME Isoform I of Poly [ADP-ribose] polymerase OS=Drosophila melanogaster GN=Parp;>sp|P35875-3|PARP_DROME Isoform E of Poly [ADP-ribose] poly	3	11	11	11	11	6	11	6	11	6	12	12	12	113.79	994	994;804;613	0	32.5	0.59085	0.81045	17.158	12	0
Q7K3M5	Q7K3M5	0.80043	1.24933	0.321153		0.7115	1.40548	0.491064		1677220000		692010000	430630000	0.622289	1.60697	370840000	183780000	0.495578	2.01785		14	14	13			>tr|Q7K3M5|Q7K3M5_DROME CG11107, isoform A OS=Drosophila melanogaster GN=Dhx15 PE=1 SV=1	1	14	14	13	12	8	12	8	11	8	20	20	18.8	82.651	729	729	0	35.163	0.5263	0.74258	11.82	19	0
Q9W1G7;Q24150	Nap1	0.801	1.24844	0.320126		0.80616	1.24045	0.310862		5135100000		1984700000	1211000000	0.610168	1.63889	1207600000	731730000	0.605937	1.65034		14;14	14;14	14;14		Nap1	>tr|Q9W1G7|Q9W1G7_DROME LD21576p OS=Drosophila melanogaster GN=Nap1 PE=1 SV=1;>tr|Q24150|Q24150_DROME Nucleosome assembly protein NAP-1 OS=Drosophila melanogaster GN=Nap1 PE=1 SV=1	2	14	14	14	13	11	13	11	13	11	36.5	36.5	36.5	42.767	370	370;370	0	148.79	0.59468	0.80616	14.821	18	0
A0A0B4KFR6;H1UUI3;Q9VGK7;Q5BID1;A0A0B4KGU0	Elp1-RA	0.8067	1.23962	0.309896		0.73495	1.36064	0.444282		356660000		146100000	81041000	0.554695	1.80279	87667000	41846000	0.477329	2.09499		9;9;9;8;8	9;9;9;8;8	9;9;9;8;8	Putative elongator complex protein 1	Elp1-RA;Elp1	>tr|A0A0B4KFR6|A0A0B4KFR6_DROME Elongator complex protein 1 OS=Drosophila melanogaster GN=Elp1 PE=1 SV=1;>tr|H1UUI3|H1UUI3_DROME FI18107p1 (Fragment) OS=Drosophila melanogaster GN=Elp1-RA PE=2 SV=1;>sp|Q9VGK7|ELP1_DROME Putative elongator complex protein 1	5	9	9	9	8	6	8	6	8	6	8.8	8.8	8.8	143.29	1256	1256;1258;1252;1212;1253	0	29.003	0.57109	0.781	24.587	10	0
I1V4Y8;Q24368	ISWI	0.80699	1.23917	0.309377		0.83693	1.19484	0.256821		623060000		294700000	190980000	0.648049	1.54309	87593000	49792000	0.568447	1.75918		11;11	11;11	11;11	Chromatin-remodeling complex ATPase chain Iswi	ISWI;Iswi	>tr|I1V4Y8|I1V4Y8_DROME Imitation SWI OS=Drosophila melanogaster GN=ISWI PE=4 SV=1;>sp|Q24368|ISWI_DROME Chromatin-remodeling complex ATPase chain Iswi OS=Drosophila melanogaster GN=Iswi PE=1 SV=1	2	11	11	11	8	6	8	6	8	6	10.6	10.6	10.6	113.37	1027	1027;1027	0	21.43	0.59448	0.81824	29.407	9	0
Q8SYL1	l(2)09851	0.80753	1.23834	0.308412		0.91535	1.09248	0.127605		631310000		208500000	124740000	0.598273	1.67148	180840000	117220000	0.648197	1.54274		8	8	8		l(2)09851	>tr|Q8SYL1|Q8SYL1_DROME Lethal (2) 09851, isoform A OS=Drosophila melanogaster GN=l(2)09851 PE=1 SV=1	1	8	8	8	5	6	5	6	5	6	25	25	25	50.683	456	456	0	43.576	0.60256	0.84261	22.032	9	0
D2NUK9;Q9U3Z7	hoip	0.80793	1.23773	0.307698		0.67688	1.47737	0.563028		470750000		204620000	109320000	0.534259	1.87175	102840000	53973000	0.524825	1.9054		4;4	4;4	4;4	NHP2-like protein 1 homolog	hoip	>tr|D2NUK9|D2NUK9_DROME Hoi-polloi, isoform B OS=Drosophila melanogaster GN=hoip PE=1 SV=1;>sp|Q9U3Z7|NH2L1_DROME NHP2-like protein 1 homolog OS=Drosophila melanogaster GN=hoip PE=2 SV=1	2	4	4	4	4	2	4	2	4	2	43.3	43.3	43.3	13.883	127	127;127	0	16.635	0.59151	0.80793	26.031	6	0
Q9VM14;Q7KTK9;M9PCU4;M9PCG1;M9PCA2;Q1WWF8	Q9VM14	0.80888	1.23628	0.306002		0.731	1.36799	0.452057		440910000		174640000	152670000	0.874198	1.14391	73006000	40591000	0.555995	1.79858		8;7;7;7;6;3	8;7;7;7;6;3	8;7;7;7;6;3	Acetyltransferase component of pyruvate dehydrogenase complex		>tr|Q9VM14|Q9VM14_DROME AT21758p OS=Drosophila melanogaster GN=CG5261 PE=1 SV=1;>tr|Q7KTK9|Q7KTK9_DROME CG5261, isoform A OS=Drosophila melanogaster GN=CG5261 PE=1 SV=1;>tr|M9PCU4|M9PCU4_DROME CG5261, isoform D OS=Drosophila melanogaster GN=CG5261 PE=1 SV=	6	8	8	8	6	3	6	3	6	3	15.2	15.2	15.2	54.251	512	512;421;489;496;473;224	0	10.731	0.57264	0.76175	66.022	7	0
Q1WWG3;G4LU74;Q9VK58;Q9VK57	CG5792	0.80889	1.23626	0.305985		0.72094	1.38708	0.472049		1220030000		474800000	299510000	0.630813	1.58526	298210000	147510000	0.494651	2.02163		18;17;15;1	18;17;15;1	18;17;15;1		CG5792;CG5792-RD;Pih1D1	>tr|Q1WWG3|Q1WWG3_DROME IP16022p OS=Drosophila melanogaster GN=CG5792 PE=2 SV=1;>tr|G4LU74|G4LU74_DROME IP16222p1 (Fragment) OS=Drosophila melanogaster GN=CG5792-RD PE=2 SV=1;>tr|Q9VK58|Q9VK58_DROME Pih1D1, isoform D OS=Drosophila melanogaster GN=Pih1D1 PE	4	18	18	18	12	15	12	15	12	15	19.1	19.1	19.1	130.1	1116	1116;1123;1094;335	0	31.467	0.57311	0.79349	23.295	20	0
Q9VEH0;Q960Y8;Q95R41	alt	0.81062	1.23362	0.302902		0.84507	1.18333	0.242857		642620000		303070000	188110000	0.620682	1.61113	91951000	59485000	0.646921	1.54578		11;11;8	11;11;8	11;11;8		alt	>tr|Q9VEH0|Q9VEH0_DROME Aluminum tubes, isoform A OS=Drosophila melanogaster GN=alt PE=1 SV=1;>tr|Q960Y8|Q960Y8_DROME Aluminum tubes, isoform G OS=Drosophila melanogaster GN=alt PE=1 SV=1;>tr|Q95R41|Q95R41_DROME SD10611p OS=Drosophila melanogaster GN=alt P	3	11	11	11	10	5	10	5	10	5	14.8	14.8	14.8	95.093	842	842;874;536	0	52.893	0.60866	0.83205	17.667	13	0
Q9V4C8-6;Q9V4C8;Q9V4C8-5	Hcf	0.81321	1.22969	0.2983		0.73311	1.36405	0.447898		90056000		33007000	21546000	0.652771	1.53193	22944000	12558000	0.547333	1.82704		3;3;2	3;3;2	3;3;2	Host cell factor;HCF N-terminal chain;HCF C-terminal chain	Hcf	>sp|Q9V4C8-6|HCF_DROME Isoform E of Host cell factor OS=Drosophila melanogaster GN=Hcf;>sp|Q9V4C8|HCF_DROME Host cell factor OS=Drosophila melanogaster GN=Hcf PE=1 SV=2;>sp|Q9V4C8-5|HCF_DROME Isoform F of Host cell factor OS=Drosophila melanogaster GN=Hcf	3	3	3	3	2	2	2	2	2	2	2.1	2.1	2.1	158.56	1484	1484;1500;1448	0	4.0811	0.60344	0.81321	20.747	4	0
A8JNN3;A8JNN2;A8JNN1;M9PHR5;M9NE45;Q6IDD9;M9NFP2;Q6IDD9-2	Ect4	0.81475	1.22737	0.295571		0.87104	1.14805	0.199189		3719000000		683780000	442300000	0.646845	1.54596	2361600000	231310000	0.0979463	10.2097		18;18;18;18;18;18;17;16	18;18;18;18;18;18;17;16	18;18;18;18;18;18;17;16	Sterile alpha and TIR motif-containing protein 1	Ect4	>tr|A8JNN3|A8JNN3_DROME Ectoderm-expressed 4, isoform H OS=Drosophila melanogaster GN=Ect4 PE=1 SV=1;>tr|A8JNN2|A8JNN2_DROME Ectoderm-expressed 4, isoform G OS=Drosophila melanogaster GN=Ect4 PE=1 SV=1;>tr|A8JNN1|A8JNN1_DROME Ectoderm-expressed 4, isoform	8	18	18	18	17	15	17	15	17	15	15.7	15.7	15.7	150.79	1386	1386;1562;1637;1704;1730;1360;1059;1052	0	53.783	0.60749	0.83429	24.4	31	0
B7YZG4;B7YZG2;B7YZG3;A1Z9I8;E1JH62;A1Z9I9;A0A0B4K7P8;A0A0B4K7Y9;B7YZG6;B7YZG5;E1JH63;A1Z9J1;Q7KJN8;A1Z9J0;A0A0B4K718;A0A0B4K869;E1JH65;A0A0B4K788;A0A0B4K867;O96936;E1JH64;A1Z9J2;Q7KAJ2;O77291;Q8MR19	shot	0.81602	1.22546	0.293324		0.93322	1.07156	0.0997109		323068000		166660000	113080000	0.678507	1.47382	25326000	18002000	0.710811	1.40684		11;11;11;11;11;11;11;11;11;11;11;11;10;10;9;9;9;9;9;8;8;8;5;5;3	11;11;11;11;11;11;11;11;11;11;11;11;10;10;9;9;9;9;9;8;8;8;5;5;3	2;2;2;2;2;2;2;2;2;2;2;2;2;2;0;0;0;0;0;0;0;0;2;2;0		shot	>tr|B7YZG4|B7YZG4_DROME Short stop, isoform J OS=Drosophila melanogaster GN=shot PE=1 SV=1;>tr|B7YZG2|B7YZG2_DROME Short stop, isoform K OS=Drosophila melanogaster GN=shot PE=1 SV=1;>tr|B7YZG3|B7YZG3_DROME Short stop, isoform I OS=Drosophila melanogaster G	25	11	11	2	11	2	11	2	2	0	2.5	2.5	0.5	613.1	5368	5368;5370;5375;5385;5388;5390;5394;5408;5479;5486;5499;5501;5201;5201;4100;5434;5458;5462;5463;4151;5155;5160;2285;2396;1140	0	26.869	0.59119	0.84085	27.326	7	0
O62621	betaCop	0.81679	1.2243	0.291963		0.82302	1.21504	0.281001		6988000000		2566300000	1675800000	0.653002	1.53139	1691900000	1054000000	0.622968	1.60522		25	25	25	Coatomer subunit beta	betaCop	>sp|O62621|COPB2_DROME Coatomer subunit beta OS=Drosophila melanogaster GN=betaCOP PE=2 SV=2	1	25	25	25	23	21	23	21	23	21	34.7	34.7	34.7	102.71	914	914	0	217.08	0.60269	0.8199	20.705	40	0
Q9VF28;A0A0C4FEI6	Arpc3A	0.81861	1.22158	0.288752		0.78473	1.27432	0.349732		376720000		99214000	57310000	0.57764	1.73118	137690000	82502000	0.599187	1.66893		6;5	6;5	6;5	Actin-related protein 2/3 complex subunit 3	Arpc3A	>tr|Q9VF28|Q9VF28_DROME Actin-related protein 2/3 complex subunit 3 OS=Drosophila melanogaster GN=Arpc3A PE=1 SV=4;>tr|A0A0C4FEI6|A0A0C4FEI6_DROME Actin-related protein 2/3 complex subunit 3 OS=Drosophila melanogaster PE=2 SV=1	2	6	6	6	3	5	3	5	3	5	40.7	40.7	40.7	20.248	177	177;160	0	52.142	0.56015	0.78812	20.479	9	0
O18332;Q8MRA4;O15971;O18338	Rab1	0.82025	1.21914	0.285864		0.72217	1.38472	0.46959		1243480000		443630000	270340000	0.609382	1.64101	335110000	194390000	0.580078	1.72391		10;2;1;1	10;2;1;1	10;2;1;1		Rab1	>tr|O18332|O18332_DROME FI01544p OS=Drosophila melanogaster GN=Rab1 PE=1 SV=1	4	10	10	10	6	7	6	7	6	7	58	58	58	22.762	205	205;101;204;207	0	31.226	0.58192	0.78251	10.181	7	0
Q709R6;Q9VHA7	bocksbeutel	0.82118	1.21776	0.28423		0.78122	1.28005	0.356199		8468800000		3273400000	2201100000	0.67242	1.48717	1863000000	1131400000	0.6073	1.64663		15;13	15;13	15;13		bocksbeutel	>tr|Q709R6|Q709R6_DROME Bocksbeutel alpha OS=Drosophila melanogaster GN=bocks PE=1 SV=1;>tr|Q9VHA7|Q9VHA7_DROME Bocksbeutel beta OS=Drosophila melanogaster GN=bocks PE=1 SV=2	2	15	15	15	13	12	13	12	13	12	48.4	48.4	48.4	44.203	399	399;351	0	114.19	0.62931	0.79855	8.2916	23	0
Q24560;A1ZBL0;E0R982;P61857;Q7M3K1;Q7M3K0	betaTub56D	0.82254	1.21575	0.281842		0.82296	1.21513	0.281106		33586000000		11735000000	7807700000	0.665334	1.503	8522300000	5520900000	0.647818	1.54364		21;20;19;12;8;7	21;20;19;12;8;7	11;10;9;5;2;1	Tubulin beta-1 chain;Tubulin beta-2 chain	betaTub56D;betaTub56D-RA;betaTub85D	>sp|Q24560|TBB1_DROME Tubulin beta-1 chain OS=Drosophila melanogaster GN=betaTub56D PE=1 SV=2;>tr|A1ZBL0|A1ZBL0_DROME Beta-Tubulin at 56D, isoform A OS=Drosophila melanogaster GN=betaTub56D PE=1 SV=1;>tr|E0R982|E0R982_DROME GH12877p OS=Drosophila melanogas	6	21	21	11	21	20	21	20	11	10	68.2	68.2	45.2	50.147	447	447;456;456;446;163;163	0	323.31	0.63318	0.82296	7.3313	69	0
P07486;M9PJN8;P07487;Q7JY07	Gapdh1	0.82255	1.21573	0.281825		0.90423	1.10591	0.145238		541300000		210390000	130030000	0.618043	1.61801	119590000	81298000	0.679806	1.47101		4;3;3;1	4;3;3;1	4;3;3;1	Glyceraldehyde-3-phosphate dehydrogenase 1;Glyceraldehyde-3-phosphate dehydrogenase;Glyceraldehyde-3-phosphate dehydrogenase 2	Gapdh1;Gapdh2	>sp|P07486|G3P1_DROME Glyceraldehyde-3-phosphate dehydrogenase 1 OS=Drosophila melanogaster GN=Gapdh1 PE=2 SV=2;>tr|M9PJN8|M9PJN8_DROME Glyceraldehyde-3-phosphate dehydrogenase OS=Drosophila melanogaster GN=Gapdh2 PE=3 SV=1;>sp|P07487|G3P2_DROME Glyceralde	4	4	4	4	4	3	4	3	4	3	16	16	16	35.35	332	332;332;332;343	0	22.011	0.63094	0.87797	5.9897	6	0
Q9U972;Q94541;Q7K4Y0	Desat1	0.82256	1.21572	0.281807		0.71204	1.40442	0.48997		164724000		67245000	52116000	0.775017	1.29029	29569000	15795000	0.534174	1.87205		3;3;3	3;3;3	3;3;3		Desat1	>tr|Q9U972|Q9U972_DROME Fatty acid desaturase OS=Drosophila melanogaster GN=Desat1 PE=2 SV=1;>tr|Q94541|Q94541_DROME Fatty acid desaturase OS=Drosophila melanogaster GN=Desat1 PE=2 SV=1;>tr|Q7K4Y0|Q7K4Y0_DROME Desaturase 1, isoform A OS=Drosophila melanoga	3	3	3	3	2	2	2	2	2	2	6.5	6.5	6.5	43.466	383	383;383;383	0	4.7665	0.59482	0.79496	13.802	4	2
P25991-4;P25991	su(f)	0.82327	1.21467	0.280562		0.80538	1.24165	0.312258		205234000		77492000	47955000	0.618838	1.61593	51918000	27866000	0.536731	1.86313		6;6	6;6	6;6	Protein suppressor of forked	su(f)	>sp|P25991-4|SUF_DROME Isoform E of Protein suppressor of forked OS=Drosophila melanogaster GN=su(f);>sp|P25991|SUF_DROME Protein suppressor of forked OS=Drosophila melanogaster GN=su(f) PE=1 SV=2	2	6	6	6	6	4	6	4	6	4	8.6	8.6	8.6	84.458	733	733;765	0	16.492	0.58518	0.80538	7.2755	8	0
Q9VXE0	SmG	0.82351	1.21431	0.280142		0.8932	1.11957	0.162945		730430000		231800000	135770000	0.58572	1.7073	224800000	138050000	0.614101	1.6284		3	3	3	Probable small nuclear ribonucleoprotein G	SmG	>sp|Q9VXE0|RUXG_DROME Probable small nuclear ribonucleoprotein G OS=Drosophila melanogaster GN=SmG PE=1 SV=1	1	3	3	3	2	3	2	3	2	3	55.3	55.3	55.3	8.538	76	76	0	18.218	0.63636	0.85639	19.001	5	0
Q9W0B8;O77285	alphaCOP	0.82386	1.2138	0.279529		0.82181	1.21683	0.283123		20597100000		7358400000	4684500000	0.636619	1.5708	5276100000	3278000000	0.621292	1.60955		61;59	61;59	61;59	Coatomer subunit alpha	alphaCOP	>tr|Q9W0B8|Q9W0B8_DROME Coatomer subunit alpha OS=Drosophila melanogaster GN=alphaCOP PE=1 SV=1;>tr|O77285|O77285_DROME Coatomer subunit alpha OS=Drosophila melanogaster GN=alphaCOP PE=2 SV=1	2	61	61	61	51	55	51	55	51	55	60.5	60.5	60.5	139.33	1234	1234;1234	0	323.31	0.60343	0.82283	12.845	104	0
Q27268;M9PC90;H1UUC9	Hel25E	0.82419	1.21331	0.278951		0.70348	1.4215	0.507419		1230710000		384680000	230750000	0.599849	1.66709	362210000	253060000	0.698655	1.43132		11;7;4	11;7;4	11;7;4	ATP-dependent RNA helicase WM6	Hel25E	>sp|Q27268|DX39B_DROME ATP-dependent RNA helicase WM6 OS=Drosophila melanogaster GN=Hel25E PE=1 SV=1;>tr|M9PC90|M9PC90_DROME Helicase at 25E, isoform D OS=Drosophila melanogaster GN=Hel25E PE=1 SV=1	3	11	11	11	8	11	8	11	8	11	28.1	28.1	28.1	48.651	424	424;305;157	0	53.024	0.57252	0.77045	16.7	12	0
Q9V3V6;Q9XZC3	Rpt5	0.82522	1.2118	0.277149		0.6324	1.58128	0.661091		93347000		46398000	31748000	0.684254	1.46145	10234000	4966600	0.485304	2.06056		4;2	3;2	3;2		Rpt5	>tr|Q9V3V6|Q9V3V6_DROME 26S proteasome regulatory complex subunit p50 OS=Drosophila melanogaster GN=Rpt5 PE=1 SV=1;>tr|Q9XZC3|Q9XZC3_DROME Tat-binding protein-1 OS=Drosophila melanogaster GN=Rpt5 PE=1 SV=1	2	4	3	3	3	3	2	2	2	2	11.2	8.4	8.4	47.806	428	428;431	0	4.9946	0.56501	0.77252	21.554	4	0
A0A0B4JD11;Q9NJH0	Ef1gamma	0.82857	1.2069	0.271305		0.74392	1.34423	0.426781		1999650000		836430000	472890000	0.565367	1.76876	451970000	238380000	0.527424	1.89601		11;11	11;11	11;11	Elongation factor 1-gamma	Ef1gamma	>tr|A0A0B4JD11|A0A0B4JD11_DROME Ef1gamma, isoform C OS=Drosophila melanogaster GN=Ef1gamma PE=4 SV=1;>sp|Q9NJH0|EF1G_DROME Elongation factor 1-gamma OS=Drosophila melanogaster GN=Ef1gamma PE=2 SV=2	2	11	11	11	10	6	10	6	10	6	24.4	24.4	24.4	48.967	431	431;431	0	93.943	0.57735	0.809	11.9	11	0
P50887;REV__P50887	RpL22	0.82892	1.20639	0.270695		0.81261	1.2306	0.299365		11873300000		4031600000	2695000000	0.668469	1.49596	3125900000	2020800000	0.64647	1.54686		20;1	20;1	20;1	60S ribosomal protein L22	RpL22	>sp|P50887|RL22_DROME 60S ribosomal protein L22 OS=Drosophila melanogaster GN=RpL22 PE=1 SV=2	2	20	20	20	18	18	18	18	18	18	53.2	53.2	53.2	30.61	299	299;299	0	143.13	0.63553	0.82073	30.376	26	0
A4V2B8;P08181	CkIIalpha	0.82911	1.20611	0.270365		0.83329	1.20006	0.263109		5617300000		1896700000	1158700000	0.610903	1.63692	1635800000	926010000	0.56609	1.7665		13;13	13;13	13;13	Casein kinase II subunit alpha	CkIIalpha	>tr|A4V2B8|A4V2B8_DROME Casein kinase IIalpha, isoform C OS=Drosophila melanogaster GN=CkIIalpha PE=1 SV=1;>sp|P08181|CSK2A_DROME Casein kinase II subunit alpha OS=Drosophila melanogaster GN=CkIIalpha PE=1 SV=2	2	13	13	13	10	12	10	12	10	12	47.3	47.3	47.3	39.959	336	336;336	0	108.75	0.62374	0.83187	15.093	25	0
Q9VU02	SmD1	0.83009	1.20469	0.26866		0.72737	1.37482	0.459239		804390000		285980000	187240000	0.654731	1.52734	214000000	117180000	0.54757	1.82625		2	2	2	Probable small nuclear ribonucleoprotein Sm D1	SmD1	>sp|Q9VU02|SMD1_DROME Probable small nuclear ribonucleoprotein Sm D1 OS=Drosophila melanogaster GN=SmD1 PE=1 SV=1	1	2	2	2	2	2	2	2	2	2	26.6	26.6	26.6	13.796	124	124	0	15.165	0.61156	0.82644	13.374	5	3
M9NE89;P08928	Lam	0.83228	1.20152	0.264859		0.82998	1.20485	0.268852		178915000000		61845000000	44536000000	0.720123	1.38865	43520000000	29015000000	0.666705	1.49991		56;56	56;56	55;55	Lamin Dm0	Lam	>tr|M9NE89|M9NE89_DROME Lamin, isoform B OS=Drosophila melanogaster GN=Lam PE=4 SV=1;>sp|P08928|LAM0_DROME Lamin Dm0 OS=Drosophila melanogaster GN=Lam PE=1 SV=4	2	56	56	55	53	51	53	51	52	50	76.2	76.2	74.3	71.299	622	622;622	0	323.31	0.66691	0.83044	13.197	116	0
E1JGV6;H5V894;C0P8M5;O44081;A0A0B4K8B2;O44081-2	Nop60B	0.83252	1.20117	0.264443		0.89927	1.11201	0.153174		559850000		187490000	106760000	0.569417	1.75618	162510000	103070000	0.634238	1.5767		9;9;9;9;5;5	9;9;9;9;5;5	9;9;9;9;5;5	H/ACA ribonucleoprotein complex subunit 4	Nop60B;Nop60B-RC	>tr|E1JGV6|E1JGV6_DROME Nucleolar protein at 60B, isoform C OS=Drosophila melanogaster GN=Nop60B PE=1 SV=1;>tr|H5V894|H5V894_DROME FI18403p1 (Fragment) OS=Drosophila melanogaster GN=Nop60B-RC PE=2 SV=1;>tr|C0P8M5|C0P8M5_DROME MIP05689p (Fragment) OS=Drosop	6	9	9	9	5	8	5	8	5	8	20.7	20.7	20.7	56.83	508	508;534;534;508;227;253	0	27.951	0.62822	0.87118	31.514	11	0
G7H806;Q95RI7	CG17454-RA	0.8326	1.20106	0.264305		0.71555	1.39753	0.482876		64502000		27812000	18087000	0.650331	1.53768	11683000	6919200	0.592245	1.68849		2;2	2;2	2;2		CG17454-RA	>tr|G7H806|G7H806_DROME CG17454, isoform B OS=Drosophila melanogaster GN=CG17454-RA PE=1 SV=1;>tr|Q95RI7|Q95RI7_DROME CG17454, isoform A OS=Drosophila melanogaster GN=CG17454 PE=1 SV=1	2	2	2	2	2	2	2	2	2	2	8.7	8.7	8.7	26.635	230	230;243	0	4.0286	0.5835	0.79432	7.5413	3	0
Q0E8G6;Q9VSY2	Q0E8G6	0.83316	1.20025	0.263335		0.89353	1.11916	0.162412		3858500000		1234800000	1001400000	0.810982	1.23307	847690000	774590000	0.913766	1.09437		12;10	12;10	12;10			>tr|Q0E8G6|Q0E8G6_DROME CG3689, isoform C OS=Drosophila melanogaster GN=CG3689 PE=1 SV=1;>tr|Q9VSY2|Q9VSY2_DROME CG3689, isoform B OS=Drosophila melanogaster GN=CG3689 PE=1 SV=2	2	12	12	12	10	8	10	8	10	8	55.3	55.3	55.3	26.961	237	237;203	0	62.091	0.64427	0.87943	10.5	13	0
Q9W392	Q9W392	0.83346	1.19982	0.262815		1.0847	0.921914	-0.117296		694150000		204360000	154810000	0.757536	1.32007	140460000	194510000	1.38481	0.722122		9	9	9			>tr|Q9W392|Q9W392_DROME CG7033 OS=Drosophila melanogaster GN=CG7033 PE=1 SV=2	1	9	9	9	8	7	8	7	8	7	19.4	19.4	19.4	58.063	535	535	0	24.766	0.6563	0.87363	19.791	6	0
X2J8M7;Q7KV98;Q9W016;X2JC02;E1JIB9;D0IQG5;Q6NNW7;X2JAL9;E1JIC0;X2JCG0;M9PDU5;X2JAM4;M9NFH6;M9MRN5;M9MRZ4;M9MRP8;X2JG79;Q960Y7;C9QPB6;M9MRU6;Q8IRF0;Q9W013;M9NEY0;C5WLV0;M9MRQ1;D0IQK6;D3DMI5;Q7KV92;M9MRN1;Q9W018	CG32306-RD	0.83359	1.19963	0.26259		0.82103	1.21798	0.284493		4842100000		1891700000	1213300000	0.641381	1.55914	1069900000	667190000	0.6236	1.60359		31;30;30;30;29;29;28;27;26;26;25;22;21;21;21;20;20;15;15;12;9;9;3;3;1;1;1;1;1;1	31;30;30;30;29;29;28;27;26;26;25;22;21;21;21;20;20;15;15;12;9;9;3;3;1;1;1;1;1;1	31;30;30;30;29;29;28;27;26;26;25;22;21;21;21;20;20;15;15;12;9;9;3;3;1;1;1;1;1;1		CG32306-RD;CG32306	>tr|X2J8M7|X2J8M7_DROME CG45186, isoform AD OS=Drosophila melanogaster GN=CG45186 PE=1 SV=1;>tr|Q7KV98|Q7KV98_DROME CG45186, isoform L OS=Drosophila melanogaster GN=CG45186 PE=1 SV=2;>tr|Q9W016|Q9W016_DROME CG45186, isoform K OS=Drosophila melanogaster GN=	30	31	31	31	28	24	28	24	28	24	12.3	12.3	12.3	377.53	3473	3473;1877;2223;3359;1702;1877;1796;1574;1400;3115;1519;4526;1621;1967;2028;1446;3040;763;1016;663;416;475;407;490;266;774;1076;1514;1872;1933	0	293.61	0.61686	0.82799	10.917	55	0
A4V0N4;Q27331;Q8T464;V9GZU6;M9PD18;Q9VK47;P48602	Vha68-2	0.8343	1.19861	0.261362		0.66671	1.4999	0.584869		68274000		21006000	32466000	1.54556	0.647015	9808700	4993500	0.509089	1.96429		2;2;1;1;1;1;1	2;2;1;1;1;1;1	2;2;1;1;1;1;1	V-type proton ATPase catalytic subunit A isoform 2;V-type proton ATPase catalytic subunit A isoform 1	Vha68-2;Vha68-3;Vha68-1	>tr|A4V0N4|A4V0N4_DROME MIP16230p OS=Drosophila melanogaster GN=Vha68-2 PE=1 SV=1;>sp|Q27331|VATA2_DROME V-type proton ATPase catalytic subunit A isoform 2 OS=Drosophila melanogaster GN=Vha68-2 PE=1 SV=2;>tr|Q8T464|Q8T464_DROME AT13860p OS=Drosophila melan	7	2	2	2	2	2	2	2	2	2	4.4	4.4	4.4	68.301	614	614;614;561;614;614;743;614	0	10.851	0.59987	0.82897	6.4122	3	0
O77410;Q8MR88	eIF3-S6	0.8353	1.19717	0.259634		0.80924	1.23573	0.30536		1350550000		480440000	315720000	0.657148	1.52173	344050000	210340000	0.611365	1.63569		10;9	10;9	10;9	Eukaryotic translation initiation factor 3 subunit E	eIF3-S6;Int6	>sp|O77410|EIF3E_DROME Eukaryotic translation initiation factor 3 subunit E OS=Drosophila melanogaster GN=eIF3-S6 PE=2 SV=1;>tr|Q8MR88|Q8MR88_DROME Eukaryotic translation initiation factor 3 subunit E OS=Drosophila melanogaster GN=Int6 PE=2 SV=1	2	10	10	10	10	8	10	8	10	8	24.6	24.6	24.6	51.162	435	435;372	0	31.14	0.61632	0.83416	12.301	17	0
A0A0B4KI59;Q9VAC9;M4YQ43;Q8SYB8	CG7903-RA	0.83551	1.19687	0.259271		0.93928	1.06465	0.0903728		267514000		95837000	73167000	0.763453	1.30984	59027000	39486000	0.668948	1.49488		6;6;6;5	6;6;6;5	6;6;6;5		CG7903-RA;CG7903	>tr|A0A0B4KI59|A0A0B4KI59_DROME CG7903, isoform B OS=Drosophila melanogaster GN=CG7903 PE=1 SV=1;>tr|Q9VAC9|Q9VAC9_DROME CG7903, isoform A OS=Drosophila melanogaster GN=CG7903 PE=1 SV=2;>tr|M4YQ43|M4YQ43_DROME FI21105p1 (Fragment) OS=Drosophila melanogaste	4	6	6	6	4	4	4	4	4	4	16.8	16.8	16.8	40.006	382	382;384;401;384	0	14.714	0.83793	1.1246	25.988	5	0
Q9VP57	pzg	0.83617	1.19593	0.258132		0.89288	1.11997	0.163462		177693000		44828000	30775000	0.686513	1.45664	63217000	38875000	0.614945	1.62616		4	4	4		pzg	>tr|Q9VP57|Q9VP57_DROME CG7752-PA OS=Drosophila melanogaster GN=pzg PE=1 SV=1	1	4	4	4	2	4	2	4	2	4	4.9	4.9	4.9	105.08	996	996	0	15.017	0.62106	0.85581	10.949	6	0
Q8T626	dlt	0.8363	1.19574	0.257908		0.77746	1.28624	0.36316		36969000		10765000	6682800	0.62079	1.61085	12022000	7499000	0.623773	1.60315		2	2	2	Protein disks lost	dlt	>sp|Q8T626|DLT_DROME Protein disks lost OS=Drosophila melanogaster GN=dlt PE=1 SV=2	1	2	2	2	1	2	1	2	1	2	1.7	1.7	1.7	139.46	1240	1240	0	5.6519	0.57283	0.77746	8.5651	4	0
O62528;Q9VZF5;Q8SXT9;O16048	pav	0.83739	1.19419	0.256028		0.8372	1.19446	0.256356		5705400000		1883700000	1301900000	0.69114	1.44689	1593400000	926460000	0.581436	1.71988		28;28;27;23	28;28;27;23	28;28;27;23		pav	>tr|O62528|O62528_DROME Kinesin-like protein OS=Drosophila melanogaster GN=pav PE=2 SV=1;>tr|Q9VZF5|Q9VZF5_DROME Kinesin-like protein OS=Drosophila melanogaster GN=pav PE=1 SV=1;>tr|Q8SXT9|Q8SXT9_DROME Kinesin-like protein OS=Drosophila melanogaster GN=pav	4	28	28	28	24	25	24	25	24	25	37	37	37	100.54	886	886;887;887;750	0	144.04	0.61528	0.8372	14.949	36	0
D0Z769;A9UNH9;P04052;Q8SXM3;A9YGC1;F6J9L9	RpII215-RA	0.83848	1.19263	0.254152		0.7899	1.26598	0.340258		491370000		203860000	134130000	0.657952	1.51987	94287000	59093000	0.626735	1.59557		13;13;13;10;5;5	13;13;13;10;5;5	13;13;13;10;5;5	DNA-directed RNA polymerase;DNA-directed RNA polymerase II subunit RPB1	RpII215-RA;RpII215	>tr|D0Z769|D0Z769_DROME DNA-directed RNA polymerase OS=Drosophila melanogaster GN=RpII215-RA PE=2 SV=1;>tr|A9UNH9|A9UNH9_DROME DNA-directed RNA polymerase OS=Drosophila melanogaster PE=2 SV=1;>sp|P04052|RPB1_DROME DNA-directed RNA polymerase II subunit RPB	6	13	13	13	9	6	9	6	9	6	6.7	6.7	6.7	209.17	1887	1887;1887;1887;1429;247;267	0	22.928	0.63127	0.83388	19.205	13	0
A1Z968;Q5KTT4;Q86NR8;Q0E996	NAT1	0.83858	1.19249	0.25398		0.8113	1.23259	0.301693		2997600000		1039100000	674100000	0.648734	1.54146	795490000	488880000	0.614565	1.62717		33;33;18;18	33;33;18;18	33;33;18;18		NAT1;l(2)01424	>tr|A1Z968|A1Z968_DROME NAT1, isoform D OS=Drosophila melanogaster GN=NAT1 PE=1 SV=1;>tr|Q5KTT4|Q5KTT4_DROME Putative uncharacterized protein dNAT1 (Fragment) OS=Drosophila melanogaster GN=dNAT1 PE=2 SV=1;>tr|Q86NR8|Q86NR8_DROME RE34257p OS=Drosophila mela	4	33	33	33	26	27	26	27	26	27	25.4	25.4	25.4	162.87	1488	1488;1526;918;918	0	125.29	0.61003	0.83223	21.882	46	0
Q8T0Q4	shrb	0.83936	1.19138	0.252638		0.84792	1.17936	0.238		1233240000		521260000	321730000	0.617216	1.62018	238960000	151280000	0.633077	1.57959		7	7	7		shrb	>tr|Q8T0Q4|Q8T0Q4_DROME GH13992p OS=Drosophila melanogaster GN=shrb PE=1 SV=1	1	7	7	7	7	4	7	4	7	4	31.9	31.9	31.9	25.443	226	226	0	42.614	0.61664	0.84792	6.9094	7	0
Q7K2X8	Nup44A	0.83992	1.19059	0.251676		0.79989	1.25017	0.322126		591400000		246670000	148830000	0.603357	1.65739	121330000	74571000	0.614613	1.62704		8	8	8		Nup44A	>tr|Q7K2X8|Q7K2X8_DROME Nucleoporin at 44A, isoform A OS=Drosophila melanogaster GN=Nup44A PE=1 SV=1	1	8	8	8	6	7	6	7	6	7	24.6	24.6	24.6	39.514	354	354	0	20.89	0.58386	0.80553	22.468	12	0
Q9GSP5;Q0E965;A1ZA05;A0A0B4KF69;C5WLP3;G2J5W6;Q95SW3;Q6NP56;C4JC89	SRPK	0.84068	1.18951	0.250371		0.88789	1.12627	0.171547		325560000		69343000	48002000	0.69224	1.44459	117730000	90484000	0.768572	1.30111		6;6;5;5;4;4;3;3;3	6;6;5;5;4;4;3;3;3	6;6;5;5;4;4;3;3;3		SRPK;SRPK-RC;SRPK-RA;SRPK-RB	>tr|Q9GSP5|Q9GSP5_DROME SR protein kinase 1 OS=Drosophila melanogaster GN=SRPK PE=2 SV=1;>tr|Q0E965|Q0E965_DROME SRPK, isoform A OS=Drosophila melanogaster GN=SRPK PE=1 SV=1;>tr|A1ZA05|A1ZA05_DROME SRPK, isoform C OS=Drosophila melanogaster GN=SRPK PE=1 SV	9	6	6	6	3	4	3	4	3	4	8.8	8.8	8.8	85.089	764	764;764;607;939;534;764;315;465;467	0	9.7792	0.62894	0.86396	17.369	6	0
M9MRT6;P08645	R	0.84074	1.18943	0.250268		0.77294	1.29376	0.371572		2544540000		933820000	619260000	0.663147	1.50796	641880000	349560000	0.544588	1.83625		6;6	6;6	6;6	Ras-like protein 3	R	>tr|M9MRT6|M9MRT6_DROME Roughened, isoform B OS=Drosophila melanogaster GN=Rap1 PE=1 SV=1;>sp|P08645|RAS3_DROME Ras-like protein 3 OS=Drosophila melanogaster GN=R PE=2 SV=2	2	6	6	6	6	5	6	5	6	5	35.3	35.3	35.3	20.863	184	184;184	0	38.386	0.61621	0.79841	6.1047	8	0
Q7YU80;Q963E5;Q95U75;E1JGN0;E1JGM9;Q963E6;Q6NPA6;Q9V8V8;A1ZBL5;A1ZBL7;A1ZBL9;Q8IGD5;Q9V8V7;O17048;Q9VGP9	par-1	0.84205	1.18758	0.248022		1.163	0.859845	-0.217851		351686000		164480000	97638000	0.593616	1.68459	41832000	47734000	1.14109	0.876356		8;8;8;8;7;7;7;7;7;7;7;1;1;1;1	8;8;8;8;7;7;7;7;7;7;7;1;1;1;1	8;8;8;8;7;7;7;7;7;7;7;1;1;1;1		par-1	>tr|Q7YU80|Q7YU80_DROME Par-1, isoform R OS=Drosophila melanogaster GN=par-1 PE=1 SV=1;>tr|Q963E5|Q963E5_DROME Par-1, isoform T OS=Drosophila melanogaster GN=par-1 PE=1 SV=1;>tr|Q95U75|Q95U75_DROME GH01890p OS=Drosophila melanogaster GN=par-1 PE=2 SV=1;>tr	15	8	8	8	7	2	7	2	7	2	9	9	9	113.69	1046	1046;1058;1075;1141;827;832;833;938;951;993;1170;211;456;684;705	0	15.641	0.62938	0.86638	6.2155	5	0
Q99323-1;Q99323;Q99323-2;Q99323-4	zip	0.84272	1.18663	0.246875		0.82325	1.2147	0.280597		2374200000		793380000	569030000	0.717223	1.39427	589020000	422810000	0.717819	1.39311		150;150;148;148	2;2;2;2	2;2;2;2	Myosin heavy chain, non-muscle	zip	>sp|Q99323-1|MYSN_DROME Isoform 1 of Myosin heavy chain, non-muscle OS=Drosophila melanogaster GN=zip;>sp|Q99323|MYSN_DROME Myosin heavy chain, non-muscle OS=Drosophila melanogaster GN=zip PE=1 SV=2;>sp|Q99323-2|MYSN_DROME Isoform 2 of Myosin heavy chain,	4	150	2	2	139	139	2	2	2	2	62.3	0.6	0.6	232.09	2017	2017;2057;1972;2012	0	33.998	0.68799	0.87646	6.7517	4	0
Q9V3D6-2;Q9V3D6	Cpsf100	0.84277	1.18656	0.246789		0.87727	1.1399	0.188907		161389000		41524000	26580000	0.640112	1.56223	55248000	38038000	0.688496	1.45244		5;5	5;5	5;5	Probable cleavage and polyadenylation specificity factor subunit 2	Cpsf100	>sp|Q9V3D6-2|CPSF2_DROME Isoform B of Probable cleavage and polyadenylation specificity factor subunit 2 OS=Drosophila melanogaster GN=Cpsf100;>sp|Q9V3D6|CPSF2_DROME Probable cleavage and polyadenylation specificity factor subunit 2 OS=Drosophila melanogas	2	5	5	5	3	4	3	4	3	4	9.6	9.6	9.6	75.11	664	664;756	0	16.616	0.62145	0.87727	22.952	6	0
M9PCH8;Q9VLU0	baf	0.84284	1.18646	0.246669		0.81033	1.23407	0.303419		15371300000		5321500000	3558000000	0.668608	1.49564	4019100000	2472700000	0.615237	1.62539		7;7	7;7	7;7	Barrier-to-autointegration factor	baf	>tr|M9PCH8|M9PCH8_DROME Barrier to autointegration factor, isoform B OS=Drosophila melanogaster GN=baf PE=4 SV=1;>sp|Q9VLU0|BAF_DROME Barrier-to-autointegration factor OS=Drosophila melanogaster GN=baf PE=3 SV=1	2	7	7	7	5	7	5	7	5	7	62.2	62.2	62.2	10.116	90	90;90	0	88.178	0.66263	0.82876	26.145	15	0
Q7YU85;Q9VA36;A0A0B4KI34;A0A0B4KI32;Q86PF3;A0A0B4KHJ8;A0A0B4KHG1;Q9Y154;Q9VA35	cindr	0.843	1.18624	0.246395		0.84513	1.18325	0.242755		2337600000		784510000	550580000	0.701814	1.42488	611100000	391370000	0.640435	1.56144		19;18;18;16;15;15;15;13;13	19;18;18;16;15;15;15;13;13	19;18;18;16;15;15;15;13;13		cindr	>tr|Q7YU85|Q7YU85_DROME SD08724p OS=Drosophila melanogaster GN=cindr PE=2 SV=1;>tr|Q9VA36|Q9VA36_DROME CIN85 and CD2AP orthologue, isoform C OS=Drosophila melanogaster GN=cindr PE=1 SV=2;>tr|A0A0B4KI34|A0A0B4KI34_DROME CIN85 and CD2AP orthologue, isoform J	9	19	19	19	13	15	13	15	13	15	26.1	26.1	26.1	92.284	880	880;882;941;848;635;692;694;537;545	0	93.26	0.61659	0.84513	34.217	25	0
Q02645-2;A0A0B4K849;A0A0B4K7A5;A8DYJ2;Q02645-4;Q02645;Q02645-3;Q6NLI3;B8A408;C3KGQ7	hts	0.84321	1.18594	0.246036		0.8363	1.19574	0.257908		4565900000		1656800000	1056400000	0.637615	1.56835	1157400000	695290000	0.600734	1.66463		18;17;17;17;17;17;13;6;3;2	18;17;17;17;17;17;13;6;3;2	18;17;17;17;17;17;13;6;3;2	Protein hu-li tai shao	hts	>sp|Q02645-2|HTS_DROME Isoform B of Protein hu-li tai shao OS=Drosophila melanogaster GN=hts;>tr|A0A0B4K849|A0A0B4K849_DROME Hu li tai shao, isoform O OS=Drosophila melanogaster GN=hts PE=1 SV=1;>tr|A0A0B4K7A5|A0A0B4K7A5_DROME Hu li tai shao, isoform Q OS=	10	18	18	18	16	15	16	15	16	15	33.7	33.7	33.7	79.338	718	718;716;739;1833;668;1156;495;322;245;647	0	121.33	0.62571	0.84273	11.471	30	0
C6TP87;P08736;Q8T3U3;A4V3Q6;P05303	Ef1alpha48D-RA	0.84362	1.18537	0.245335		0.83962	1.19101	0.252192		16784800000		5818700000	3898700000	0.670029	1.49247	4303200000	2764300000	0.642382	1.55671		15;15;12;9;9	15;15;12;9;9	15;15;12;9;9	Elongation factor 1-alpha;Elongation factor 1-alpha 1;Elongation factor 1-alpha 2	Ef1alpha48D-RA;Ef1alpha48D;Ef1alpha100E	>tr|C6TP87|C6TP87_DROME Elongation factor 1-alpha OS=Drosophila melanogaster GN=Ef1alpha48D PE=1 SV=1;>sp|P08736|EF1A1_DROME Elongation factor 1-alpha 1 OS=Drosophila melanogaster GN=Ef1alpha48D PE=1 SV=2;>tr|Q8T3U3|Q8T3U3_DROME GM14559p OS=Drosophila mela	5	15	15	15	13	15	13	15	13	15	44.5	44.5	44.5	50.306	463	463;463;362;462;462	0	174.03	0.66485	0.83984	6.8822	29	0
E1JJI5;P54367	CkIalpha	0.84435	1.18434	0.244087		0.87311	1.14533	0.195765		1706510000		589880000	376580000	0.638401	1.56641	437010000	303050000	0.693462	1.44204		8;8	8;8	8;8	Casein kinase I isoform alpha	CkIalpha	>tr|E1JJI5|E1JJI5_DROME Casein kinase ialpha, isoform D OS=Drosophila melanogaster GN=CkIalpha PE=1 SV=1;>sp|P54367|KC1A_DROME Casein kinase I isoform alpha OS=Drosophila melanogaster GN=CkIalpha PE=1 SV=1	2	8	8	8	7	7	7	7	7	7	21.7	21.7	21.7	39.535	337	337;337	0	15.116	0.62532	0.86784	8.8497	12	0
M9PEY6;Q9VM71;Q95RS5	Rat1	0.84445	1.1842	0.243916		0.7862	1.27194	0.347032		370950000		156320000	108430000	0.693641	1.44167	68562000	37642000	0.549021	1.82142		9;9;4	9;9;4	9;9;4	5-3 exoribonuclease 2 homolog	Rat1	>tr|M9PEY6|M9PEY6_DROME Rat1, isoform B OS=Drosophila melanogaster GN=Rat1 PE=1 SV=1;>sp|Q9VM71|XRN2_DROME 5-3 exoribonuclease 2 homolog OS=Drosophila melanogaster GN=Rat1 PE=1 SV=2	3	9	9	9	7	6	7	6	7	6	11.8	11.8	11.8	103.96	908	908;908;346	0	25.782	0.62178	0.84257	9.0336	11	0
A4V3G8;Q7KRY6	ball	0.84463	1.18395	0.243609		0.83107	1.20327	0.266958		5135300000		1842900000	1247700000	0.677031	1.47704	1280000000	764800000	0.5975	1.67364		18;18	18;18	18;18	Nucleosomal histone kinase 1	ball	>tr|A4V3G8|A4V3G8_DROME Ballchen, isoform B OS=Drosophila melanogaster GN=ball PE=1 SV=1;>sp|Q7KRY6|NHK1_DROME Nucleosomal histone kinase 1 OS=Drosophila melanogaster GN=ball PE=1 SV=1	2	18	18	18	14	16	14	16	14	16	31.2	31.2	31.2	65.993	599	599;599	0	44.788	0.61429	0.83906	13.637	29	0
A4V391;P12613	T-cp1	0.84553	1.18269	0.242072		0.84526	1.18307	0.242533		5162000000		1809100000	1263000000	0.698137	1.43238	1297900000	792160000	0.61034	1.63843		23;23	23;23	23;23	T-complex protein 1 subunit alpha	T-cp1	>tr|A4V391|A4V391_DROME T-complex protein 1 subunit alpha OS=Drosophila melanogaster GN=T-cp1 PE=1 SV=1;>sp|P12613|TCPA_DROME T-complex protein 1 subunit alpha OS=Drosophila melanogaster GN=T-cp1 PE=2 SV=2	2	23	23	23	21	20	21	20	21	20	46.7	46.7	46.7	59.556	557	557;557	0	67.129	0.61906	0.84553	8.2548	33	0
C6SV30;A4V364;A8JR54;Q8IN47;A0A0B4KGK8;Q8IN48;A0A0B4KH21;A0A0B4KH24;Q86NT3;A0A0B4KGF9;Q9VDI8;Q7KSA0;A0A0B4KHH8;A0A0B4KHI4;Q95TW4;A0A0B4KGK5;A0A0B4KHT5;E8NH05	CG17838-RE	0.84566	1.18251	0.24185		0.8599	1.16293	0.217759		745920000		211900000	133310000	0.629118	1.58953	258370000	142350000	0.550954	1.81503		8;8;8;8;8;8;8;8;8;8;8;8;8;8;7;7;7;1	8;8;8;8;8;8;8;8;8;8;8;8;8;8;7;7;7;1	8;8;8;8;8;8;8;8;8;8;8;8;8;8;7;7;7;1		CG17838-RE;Syp	>tr|C6SV30|C6SV30_DROME AT04629p (Fragment) OS=Drosophila melanogaster GN=CG17838-RE PE=2 SV=1;>tr|A4V364|A4V364_DROME Syncrip, isoform F OS=Drosophila melanogaster GN=Syp PE=1 SV=1;>tr|A8JR54|A8JR54_DROME Syncrip, isoform H OS=Drosophila melanogaster GN=S	18	8	8	8	6	6	6	6	6	6	19.4	19.4	19.4	54.792	489	489;529;534;563;569;571;603;611;626;665;707;711;753;761;529;699;761;202	0	28.402	0.62501	0.84566	4.4706	11	0
Q9VXR5;Q8T9H2;A8E715	Q9VXR5	0.84597	1.18208	0.241322		0.80105	1.24836	0.320036		3793100000		1413300000	1043000000	0.737989	1.35503	834670000	502080000	0.601531	1.66242		17;8;3	17;8;3	17;8;3			>tr|Q9VXR5|Q9VXR5_DROME CG9281, isoform B OS=Drosophila melanogaster GN=CG9281 PE=1 SV=1	3	17	17	17	17	14	17	14	17	14	30	30	30	69.501	611	611;304;144	0	65.192	0.61654	0.83523	13.014	28	0
Q9VGP1;Q1RL10	CG5270	0.84623	1.18171	0.240878		0.91065	1.09812	0.135031		136282000		33217000	23823000	0.717193	1.39432	46852000	32389000	0.691305	1.44654		5;1	5;1	5;1	Zinc finger FYVE domain-containing protein 26 homolog	CG5270	>sp|Q9VGP1|ZFY26_DROME Zinc finger FYVE domain-containing protein 26 homolog OS=Drosophila melanogaster GN=CG5270 PE=1 SV=3	2	5	5	5	2	5	2	5	2	5	2.4	2.4	2.4	253.67	2243	2243;624	0	7.4933	0.65417	0.88654	16.245	6	0
Q9VLV5	SmE	0.84645	1.1814	0.240503		0.87089	1.14825	0.199438		1188120000		411570000	308000000	0.748354	1.33627	266200000	202350000	0.760143	1.31554		2	2	2	Probable small nuclear ribonucleoprotein E	SmE	>sp|Q9VLV5|RUXE_DROME Probable small nuclear ribonucleoprotein E OS=Drosophila melanogaster GN=SmE PE=1 SV=1	1	2	2	2	2	2	2	2	2	2	27.7	27.7	27.7	11.096	94	94	0	16.229	0.65146	0.85684	1.6498	4	0
Q9V470;F3YDH6	Sucb	0.84688	1.1808	0.239771		1.048	0.954198	-0.0676387		290857000		103480000	91846000	0.887572	1.12667	53023000	42504000	0.801614	1.24748		4;3	4;3	4;3		Sucb;Sucb-RA	>tr|Q9V470|Q9V470_DROME Succinyl-CoA ligase subunit beta OS=Drosophila melanogaster GN=Sucb PE=1 SV=1;>tr|F3YDH6|F3YDH6_DROME Succinyl-CoA ligase subunit beta OS=Drosophila melanogaster GN=Sucb-RA PE=2 SV=1	2	4	4	4	3	2	3	2	3	2	10.6	10.6	10.6	45.037	416	416;312	0	9.507	0.63359	0.86669	30.559	5	0
A0A0B4KEE4;A1Z6Q1;D4G7C7	koi	0.8469	1.18078	0.239736		1.0784	0.9273	-0.108892		336161000		153230000	94210000	0.614827	1.62647	50028000	38693000	0.773427	1.29295		9;8;3	9;8;3	3;3;3		koi	>tr|A0A0B4KEE4|A0A0B4KEE4_DROME Klaroid, isoform A OS=Drosophila melanogaster GN=koi PE=1 SV=1;>tr|A1Z6Q1|A1Z6Q1_DROME Klaroid, isoform B OS=Drosophila melanogaster GN=koi PE=1 SV=2	3	9	9	3	6	5	6	5	3	0	10.8	10.8	3.8	109.72	965	965;881;563	0	79.063	0.6777	0.93733	43.65	8	0
M9NF33;Q9VSH4	CG7185	0.8488	1.17813	0.236503		0.88044	1.1358	0.183703		4617300000		1653600000	1111500000	0.67217	1.48772	1072200000	780010000	0.727486	1.3746		8;8	8;8	8;8	Cleavage and polyadenylation specificity factor subunit CG7185	CG7185	>tr|M9NF33|M9NF33_DROME CG7185, isoform B OS=Drosophila melanogaster GN=CG7185 PE=4 SV=1;>sp|Q9VSH4|CPSF6_DROME Cleavage and polyadenylation specificity factor subunit CG7185 OS=Drosophila melanogaster GN=CG7185 PE=1 SV=2	2	8	8	8	6	7	6	7	6	7	20.7	20.7	20.7	66.125	605	605;652	0	53.787	0.64732	0.87708	8.6886	15	0
Q9VYQ9;A9YGT1;A9YGT0;A9YGS8;A9YGS7;F6J9X0;F6J9W7;F6J9W5;F6J206;F6J1Z8;B4YX01;B4YX00;B4YWZ6	Tango4	0.84922	1.17755	0.23579		0.90822	1.10105	0.138886		528510000		187250000	126460000	0.675354	1.48071	128420000	86380000	0.672637	1.48669		9;6;6;6;6;6;6;6;5;5;4;4;4	8;5;5;5;5;5;5;5;4;4;3;3;3	8;5;5;5;5;5;5;5;4;4;3;3;3		Tango4;CG1796	>tr|Q9VYQ9|Q9VYQ9_DROME LD24662p OS=Drosophila melanogaster GN=Tango4 PE=1 SV=1;>tr|A9YGT1|A9YGT1_DROME Transport and golgi organization 4 (Fragment) OS=Drosophila melanogaster GN=CG1796 PE=4 SV=1;>tr|A9YGT0|A9YGT0_DROME Transport and golgi organization 4	13	9	8	8	6	7	5	6	5	6	20.5	18.9	18.9	52.696	482	482;240;240;240;240;242;242;242;240;240;224;224;224	0	53.434	0.63417	0.87766	12.878	12	0
Q9V726-2;Q9V726	Cpsf160	0.8495	1.17716	0.235314		0.76612	1.30528	0.384358		187855000		36263000	24492000	0.675399	1.48061	79522000	47579000	0.598312	1.67137		7;7	7;7	7;7	Cleavage and polyadenylation specificity factor subunit 1	Cpsf160	>sp|Q9V726-2|CPSF1_DROME Isoform B of Cleavage and polyadenylation specificity factor subunit 1 OS=Drosophila melanogaster GN=Cpsf160;>sp|Q9V726|CPSF1_DROME Cleavage and polyadenylation specificity factor subunit 1 OS=Drosophila melanogaster GN=Cpsf160 PE=	2	7	7	7	2	5	2	5	2	5	5.4	5.4	5.4	160.72	1420	1420;1455	0	12.442	0.5768	0.77721	17.986	6	0
A0A0B4LGA7;P27091	gbb	0.84952	1.17714	0.23528		0.8667	1.1538	0.206395		184906000		67859000	44048000	0.649111	1.54057	43103000	29894000	0.693548	1.44186		5;5	5;5	5;5	Protein 60A	gbb	>tr|A0A0B4LGA7|A0A0B4LGA7_DROME Glass bottom boat, isoform B OS=Drosophila melanogaster GN=gbb PE=3 SV=1;>sp|P27091|60A_DROME Protein 60A OS=Drosophila melanogaster GN=gbb PE=1 SV=1	2	5	5	5	5	4	5	4	5	4	10.5	10.5	10.5	51.687	455	455;455	0	13.876	0.63045	0.84952	11.847	8	0
Q9VUV9	l(3)72Ab	0.84958	1.17705	0.235178		0.85179	1.174	0.23143		5777600000		2061100000	1456300000	0.706564	1.4153	1322600000	937580000	0.708892	1.41065		49	49	49	Putative U5 small nuclear ribonucleoprotein 200 kDa helicase	l(3)72Ab	>sp|Q9VUV9|U520_DROME Putative U5 small nuclear ribonucleoprotein 200 kDa helicase OS=Drosophila melanogaster GN=l(3)72Ab PE=2 SV=4	1	49	49	49	41	40	41	40	41	40	26.9	26.9	26.9	244.51	2142	2142	0	229.62	0.62013	0.85179	15.719	71	0
P20240	Ote	0.8506	1.17564	0.233447		0.89661	1.11531	0.157448		41088000000		14348000000	10502000000	0.731949	1.36622	9550700000	6688700000	0.700336	1.42789		21	21	21	Otefin	Ote	>sp|P20240|OTE_DROME Otefin OS=Drosophila melanogaster GN=Ote PE=1 SV=2	1	21	21	21	21	19	21	19	21	19	59.4	59.4	59.4	46.583	424	424	0	300.19	0.7076	0.87929	11.135	30	0
A0A0B4LHK4;A0A0B4KHZ8;A0A0B4KHR8;A0A0H4XWY3;A0A0B4K725;Q9VCA8	mask	0.85186	1.1739	0.231312		0.83215	1.20171	0.265084		179381000		95713000	49762000	0.519908	1.92342	21437000	12463000	0.581378	1.72005		6;6;6;6;6;6	6;6;6;6;6;6	6;6;6;6;6;6	Ankyrin repeat and KH domain-containing protein mask	mask	>tr|A0A0B4LHK4|A0A0B4LHK4_DROME Multiple ankyrin repeats single KH domain, isoform F OS=Drosophila melanogaster GN=mask PE=4 SV=1;>tr|A0A0B4KHZ8|A0A0B4KHZ8_DROME Multiple ankyrin repeats single KH domain, isoform D OS=Drosophila melanogaster GN=mask PE=4 S	6	6	6	6	6	3	6	3	6	3	1.7	1.7	1.7	386.81	3623	3623;3636;4000;4006;4010;4001	0	17.99	0.62573	0.85866	8.8717	8	0
Q9VKW3	RfC3	0.8523	1.1733	0.230567		0.81804	1.22243	0.289757		3953200000		1408100000	1176000000	0.835168	1.19736	787770000	581330000	0.737944	1.35512		13	13	13		RfC3	>tr|Q9VKW3|Q9VKW3_DROME CG5313-PA OS=Drosophila melanogaster GN=RfC3 PE=1 SV=2	1	13	13	13	12	11	12	11	12	11	40.1	40.1	40.1	37.407	332	332	0	78.446	0.61541	0.83444	19.43	21	0
C3KGI3;A1Z9G2	CG6197-RA	0.85232	1.17327	0.230533		0.80663	1.23973	0.310021		277350000		91512000	61568000	0.672786	1.48636	70995000	53276000	0.750419	1.33259		6;6	6;6	6;6		CG6197-RA;fand	>tr|C3KGI3|C3KGI3_DROME RE06860p OS=Drosophila melanogaster GN=CG6197-RA PE=2 SV=1;>tr|A1Z9G2|A1Z9G2_DROME FI18620p1 OS=Drosophila melanogaster GN=fand PE=1 SV=1	2	6	6	6	4	5	4	5	4	5	6.5	6.5	6.5	103.35	883	883;883	0	12.594	0.61638	0.83572	30.015	8	0
Q86P01;X4YDX6;Q9VRH6	waw	0.85292	1.17244	0.229518		0.85235	1.17323	0.230482		507190000		166250000	113760000	0.684271	1.46141	141470000	85697000	0.605761	1.65082		9;9;9	9;9;9	9;9;9	Translation factor waclaw, mitochondrial	waw;waw-RA	>tr|Q86P01|Q86P01_DROME LP12382p (Fragment) OS=Drosophila melanogaster GN=waw PE=2 SV=1;>tr|X4YDX6|X4YDX6_DROME AT19052p1 (Fragment) OS=Drosophila melanogaster GN=waw-RA PE=2 SV=1;>sp|Q9VRH6|GUF1_DROME Translation factor waclaw, mitochondrial OS=Drosophila	3	9	9	9	8	8	8	8	8	8	14.6	14.6	14.6	75.525	676	676;706;696	0	21.791	0.61299	0.85235	18.598	16	0
Q9U9Q1;Q7KLW6	RfC38	0.85297	1.17237	0.229433		0.81174	1.23192	0.30091		3728500000		1300400000	815080000	0.626792	1.59543	986120000	626840000	0.635663	1.57316		15;15	15;15	15;15		RfC38	>tr|Q9U9Q1|Q9U9Q1_DROME Replication factor C 38kD subunit, isoform A OS=Drosophila melanogaster GN=RfC38 PE=1 SV=1;>tr|Q7KLW6|Q7KLW6_DROME LD06837p (Fragment) OS=Drosophila melanogaster GN=RfC38 PE=2 SV=1	2	15	15	15	13	14	13	14	13	14	55.1	55.1	55.1	40.815	356	356;395	0	186.53	0.5961	0.822	14.305	23	0
Q9VHS8	eIF4AIII	0.85305	1.17226	0.229298		0.80044	1.24931	0.321135		3598500000		1512400000	881230000	0.58267	1.71624	755550000	449390000	0.594785	1.68128		17	17	15		eIF4AIII	>sp|Q9VHS8|IF4A3_DROME Eukaryotic initiation factor 4A-III OS=Drosophila melanogaster GN=eIF4AIII PE=1 SV=1	1	17	17	15	16	12	16	12	14	11	43.6	43.6	40.1	45.644	399	399	0	70.849	0.60406	0.81698	9.7149	21	0
Q9W1N1;Q95RQ8	pita	0.85379	1.17125	0.228047		0.44409	2.2518	1.17108		28515700		4783800	3332900	0.696706	1.43533	14146000	6253400	0.442061	2.26213		3;3	3;3	3;3		pita	>tr|Q9W1N1|Q9W1N1_DROME Pita, isoform B OS=Drosophila melanogaster GN=pita PE=1 SV=2;>tr|Q95RQ8|Q95RQ8_DROME LD15650p OS=Drosophila melanogaster GN=pita PE=1 SV=1	2	3	3	3	2	2	2	2	2	2	4.2	4.2	4.2	71.633	623	623;683	0	3.1754	0.449	0.58752	40.327	4	0
Q9NFU0-2;A0A0B4K618;Q9NFU0-3	Fmr1	0.85451	1.17026	0.226831		0.8801	1.13623	0.184261		9254200000		3550400000	2394400000	0.674403	1.48279	2036500000	1273000000	0.625092	1.59976		24;23;22	24;23;22	1;1;1	Fragile X mental retardation syndrome-related protein 1	Fmr1	>sp|Q9NFU0-2|FMR1_DROME Isoform C of Fragile X mental retardation syndrome-related protein 1 OS=Drosophila melanogaster GN=Fmr1;>tr|A0A0B4K618|A0A0B4K618_DROME Fmr1, isoform G OS=Drosophila melanogaster GN=Fmr1 PE=1 SV=1;>sp|Q9NFU0-3|FMR1_DROME Isoform E o	3	24	24	1	24	20	24	20	1	1	43.5	43.5	1.9	75.818	681	681;729;643	0	166.3	0.64711	0.86139	14.734	50	0
Q9VX15	Q9VX15	0.85493	1.16969	0.226122		0.82713	1.209	0.273814		2897720000		1167300000	820980000	0.703315	1.42184	573700000	335730000	0.585201	1.70881		10	10	10			>tr|Q9VX15|Q9VX15_DROME CG8142 OS=Drosophila melanogaster GN=CG8142 PE=1 SV=2	1	10	10	10	9	8	9	8	9	8	30.6	30.6	30.6	39.554	353	353	0	77.707	0.61893	0.84257	5.6937	14	0
Q9VHG6	Ibf2	0.85665	1.16734	0.223222		0.8153	1.22654	0.294597		193798000		66948000	50764000	0.75826	1.31881	51484000	24605000	0.477915	2.09242		3	3	3		Ibf2	>tr|Q9VHG6|Q9VHG6_DROME Insulator binding factor 2 OS=Drosophila melanogaster GN=Ibf2 PE=1 SV=1	1	3	3	3	2	2	2	2	2	2	12.8	12.8	12.8	21.939	195	195	0	3.7428	0.58084	0.76708	14.626	3	0
Q95WY3;Q8IGT5;Q961E2;Q95WY4	Nop56	0.85666	1.16732	0.223205		0.78351	1.27631	0.351976		1851520000		727780000	482430000	0.662879	1.50857	390330000	251000000	0.643046	1.5551		13;13;8;1	13;13;8;1	13;13;8;1		Nop56	>tr|Q95WY3|Q95WY3_DROME FI04781p OS=Drosophila melanogaster GN=Nop56 PE=1 SV=1;>tr|Q8IGT5|Q8IGT5_DROME RE33426p OS=Drosophila melanogaster GN=Nop56 PE=2 SV=1;>tr|Q961E2|Q961E2_DROME GM14238p OS=Drosophila melanogaster GN=Nop56 PE=2 SV=1	4	13	13	13	12	9	12	9	12	9	35.9	35.9	35.9	54.837	496	496;496;246;74	0	77.241	0.59838	0.81541	10.802	19	0
M9PCF8;Q9VUC6-2;Q9VUC6-3;Q9VUC6;I0B8L8;E8NH76;Q5U0S9	CG32138	0.85765	1.16598	0.221539		0.89006	1.12352	0.168026		483090000		162640000	114370000	0.70321	1.42205	124700000	81376000	0.652574	1.53239		12;12;12;12;4;4;1	12;12;12;12;4;4;1	12;12;12;12;4;4;1	Formin-like protein CG32138	CG32138	>tr|M9PCF8|M9PCF8_DROME CG32138, isoform D OS=Drosophila melanogaster GN=CG32138 PE=1 SV=1;>sp|Q9VUC6-2|Y2138_DROME Isoform B of Formin-like protein CG32138 OS=Drosophila melanogaster GN=CG32138;>sp|Q9VUC6-3|Y2138_DROME Isoform C of Formin-like protein CG3	7	12	12	12	8	8	8	8	8	8	11.5	11.5	11.5	124.97	1113	1113;1164;1174;1183;418;609;154	0	44.578	0.62537	0.87773	16.387	11	0
A0A0B4LFQ2;Q7JRJ9;Q8IGP7;Q95R61	Incenp	0.85771	1.1659	0.221438		0.97008	1.03084	0.0438244		251231000		101660000	73854000	0.72648	1.3765	44609000	31102000	0.697214	1.43428		4;4;4;2	4;4;4;2	4;4;4;2		Incenp	>tr|A0A0B4LFQ2|A0A0B4LFQ2_DROME Inner centromere protein, isoform C OS=Drosophila melanogaster GN=Incenp PE=1 SV=1;>tr|Q7JRJ9|Q7JRJ9_DROME Inner centromere protein, isoform A OS=Drosophila melanogaster GN=Incenp PE=1 SV=1;>tr|Q8IGP7|Q8IGP7_DROME RE52507p (	4	4	4	4	4	2	4	2	4	2	6.6	6.6	6.6	83.408	754	754;755;781;310	0	23.779	0.69893	0.95349	17.812	5	0
O76521;Q5U119;Q9U1H6	Kap-alpha1	0.85794	1.16558	0.221051		0.94626	1.05679	0.0796915		323310000		104730000	72683000	0.694004	1.44091	84142000	61760000	0.733997	1.3624		3;2;2	3;2;2	3;2;2	Importin subunit alpha	Kap-alpha1	>tr|O76521|O76521_DROME Importin subunit alpha OS=Drosophila melanogaster GN=Kap-alpha1 PE=2 SV=1;>tr|Q5U119|Q5U119_DROME LP05312p OS=Drosophila melanogaster GN=Kap-alpha1 PE=2 SV=1;>tr|Q9U1H6|Q9U1H6_DROME Importin subunit alpha OS=Drosophila melanogaster	3	3	3	3	2	3	2	3	2	3	7.2	7.2	7.2	60.009	543	543;331;542	0	12.201	0.66439	0.90366	6.6903	5	0
F2FB57;Q9V535	tsu-RA	0.85804	1.16545	0.220883		0.8434	1.18568	0.245711		405571000		187110000	126510000	0.676126	1.47901	54327000	37625000	0.692565	1.44391		4;4	4;4	4;4	RNA-binding protein 8A	tsu-RA;tsu	>tr|F2FB57|F2FB57_DROME RNA-binding protein 8A OS=Drosophila melanogaster GN=tsu-RA PE=2 SV=1;>sp|Q9V535|RBM8A_DROME RNA-binding protein 8A OS=Drosophila melanogaster GN=tsu PE=1 SV=1	2	4	4	4	3	2	3	2	3	2	21.2	21.2	21.2	19.01	165	165;165	0	16.136	0.62471	0.85068	4.1325	6	0
Q9VWB8;Q8IQV9;B6IDH1;Q8MSV6;Q3YMV0;A9YI14;A9YI11;A9YI10;A9YI09	Nup205	0.85816	1.16528	0.220681		0.89432	1.11817	0.161137		548110000		216480000	152720000	0.705469	1.4175	106560000	72349000	0.678951	1.47286		11;11;6;5;2;1;1;1;1	11;11;6;5;2;1;1;1;1	11;11;6;5;2;1;1;1;1		Nup205;CG11943-RA	>tr|Q9VWB8|Q9VWB8_DROME Nucleoporin 205kD, isoform A OS=Drosophila melanogaster GN=Nup205 PE=1 SV=2;>tr|Q8IQV9|Q8IQV9_DROME CG11943-PB, isoform B OS=Drosophila melanogaster GN=Nup205 PE=1 SV=1;>tr|B6IDH1|B6IDH1_DROME RE24713p OS=Drosophila melanogaster GN=	9	11	11	11	9	7	9	7	9	7	7.1	7.1	7.1	232.73	2067	2067;2090;1397;1170;764;234;234;234;234	0	33.912	0.62811	0.86968	38.514	14	0
Q9VGP4	Ranbp9	0.85856	1.16474	0.220009		0.80258	1.24598	0.317283		84575000		25169000	20830000	0.827605	1.20831	23600000	14977000	0.634619	1.57575		2	2	2		Ranbp9	>tr|Q9VGP4|Q9VGP4_DROME LP08082p OS=Drosophila melanogaster GN=Ranbp9 PE=1 SV=1	1	2	2	2	2	2	2	2	2	2	2	2	2	114.41	1018	1018	0	3.8373	0.52568	0.72706	13.558	3	0
Q7KK29;Q9VEN9;Q6NN42	Patr-1	0.85862	1.16466	0.219908		0.69597	1.43684	0.522903		430450000		181100000	108900000	0.601325	1.66299	85103000	55350000	0.650388	1.53754		7;7;2	7;7;2	7;7;2		Patr-1	>tr|Q7KK29|Q7KK29_DROME BcDNA.LD27979 OS=Drosophila melanogaster GN=Patr-1 PE=2 SV=1;>tr|Q9VEN9|Q9VEN9_DROME Protein associated with topo II related-1, isoform A OS=Drosophila melanogaster GN=Patr-1 PE=1 SV=1	3	7	7	7	5	5	5	5	5	5	9.6	9.6	9.6	102.82	919	919;968;558	0	18.953	0.57726	0.77868	27.482	10	0
Q9VLD6;Q9VLD6-2	borr	0.85972	1.16317	0.218061		0.97449	1.02618	0.0372807		132814000		51170000	34544000	0.675083	1.4813	27499000	19602000	0.712826	1.40287		3;3	3;3	3;3	Borealin	borr	>sp|Q9VLD6|BOREA_DROME Borealin OS=Drosophila melanogaster GN=borr PE=1 SV=1;>sp|Q9VLD6-2|BOREA_DROME Isoform B of Borealin OS=Drosophila melanogaster GN=borr	2	3	3	3	3	2	3	2	3	2	9.8	9.8	9.8	34.68	315	315;319	0	6.1512	0.62735	0.89551	15.848	5	0
Q9U5W4;A0ANZ0;A0ANY9;Q9VM69	nop5	0.8599	1.16293	0.217759		0.79341	1.26038	0.333862		611240000		216380000	157270000	0.726823	1.37585	153580000	84007000	0.546992	1.82818		7;7;7;7	7;7;7;7	7;7;7;7		nop5;CG10206	>tr|Q9U5W4|Q9U5W4_DROME CG10206 protein OS=Drosophila melanogaster GN=nop5 PE=2 SV=1;>tr|A0ANZ0|A0ANZ0_DROME CG10206 protein OS=Drosophila melanogaster GN=CG10206 PE=4 SV=1;>tr|A0ANY9|A0ANY9_DROME CG10206 protein OS=Drosophila melanogaster GN=CG10206 PE=4	4	7	7	7	5	6	5	6	5	6	16.7	16.7	16.7	57.042	510	510;510;510;511	0	43.099	0.6151	0.82611	7.6466	8	0
Q86DS7;Q53ZT0;Q24133	DnaJ-1	0.8602	1.16252	0.217256		0.90878	1.10038	0.137997		1362270000		442890000	293560000	0.662828	1.50869	370180000	255640000	0.690583	1.44805		7;7;7	7;7;7	7;7;7	DnaJ protein homolog 1	DnaJ-1	>tr|Q86DS7|Q86DS7_DROME DNAJ-1 OS=Drosophila melanogaster GN=DnaJ-1 PE=4 SV=1;>tr|Q53ZT0|Q53ZT0_DROME DNAJ-1 OS=Drosophila melanogaster GN=DnaJ-1 PE=1 SV=1;>sp|Q24133|DNAJ1_DROME DnaJ protein homolog 1 OS=Drosophila melanogaster GN=DnaJ-1 PE=1 SV=3	3	7	7	7	6	7	6	7	6	7	29.9	29.9	29.9	37.058	334	334;334;334	0	31.618	0.64899	0.86186	9.9393	10	0
A2VEJ9;A0A0B4LH25;Q9W2K4;A8DYK5	A2VEJ9	0.86061	1.16197	0.216568		0.88886	1.12504	0.169972		195709000		70686000	47224000	0.668081	1.49682	48357000	29442000	0.608847	1.64245		4;4;4;4	4;4;4;4	4;4;4;4			>tr|A2VEJ9|A2VEJ9_DROME CG4266, isoform C OS=Drosophila melanogaster GN=CG4266 PE=1 SV=1;>tr|A0A0B4LH25|A0A0B4LH25_DROME CG4266, isoform D OS=Drosophila melanogaster GN=CG4266 PE=1 SV=1;>tr|Q9W2K4|Q9W2K4_DROME CG4266, isoform A OS=Drosophila melanogaster G	4	4	4	4	4	3	4	3	4	3	9.2	9.2	9.2	45.92	412	412;1212;1215;1306	0	8.9144	0.64291	0.87462	8.972	6	0
A0A0B4LIJ0;P48601	Rpt2	0.86173	1.16046	0.214692		0.80192	1.24701	0.31847		1099530000		454160000	299850000	0.66023	1.51462	218860000	126650000	0.57868	1.72807		6;6	6;6	6;6	26S protease regulatory subunit 4	Rpt2	>tr|A0A0B4LIJ0|A0A0B4LIJ0_DROME Regulatory particle triple-A ATPase 2, isoform B OS=Drosophila melanogaster GN=Rpt2 PE=3 SV=1;>sp|P48601|PRS4_DROME 26S protease regulatory subunit 4 OS=Drosophila melanogaster GN=Rpt2 PE=1 SV=2	2	6	6	6	6	4	6	4	6	4	15.7	15.7	15.7	49.323	439	439;439	0	31.087	0.62335	0.83312	15.156	10	0
M9NDM4;Q9V3J8	wds	0.8618	1.16036	0.214575		0.69329	1.4424	0.528469		274707000		119440000	79294000	0.663881	1.50629	43021000	32956000	0.766044	1.30541		5;5	5;5	5;5	Protein will die slowly	wds	>tr|M9NDM4|M9NDM4_DROME Will die slowly, isoform B OS=Drosophila melanogaster GN=wds PE=4 SV=1;>sp|Q9V3J8|WDS_DROME Protein will die slowly OS=Drosophila melanogaster GN=wds PE=1 SV=1	2	5	5	5	4	3	4	3	4	3	15.8	15.8	15.8	39.041	361	361;361	0	11	0.63027	0.85703	19.302	7	0
Q9W4X7;F3YDD7;Q9VDM6	eIF3-S4-1	0.86204	1.16004	0.214173		0.84267	1.1867	0.24696		1873920000		824370000	502160000	0.609144	1.64165	339880000	207550000	0.610657	1.63758		7;1;1	7;1;1	7;1;1	Eukaryotic translation initiation factor 3 subunit G-1	eIF3-S4-1	>sp|Q9W4X7|EI3G1_DROME Eukaryotic translation initiation factor 3 subunit G-1 OS=Drosophila melanogaster GN=eIF3-S4-1 PE=1 SV=1	3	7	7	7	7	4	7	4	7	4	25.3	25.3	25.3	29.946	269	269;273;273	0	62.351	0.62478	0.85056	8.7778	13	0
F6JQA6;F6JQA2;F6JQ95;O77277;F6JQ98;F6JQ92;F6JQA7	Torsin	0.86222	1.1598	0.213872		0.93919	1.06475	0.090511		313450000		96078000	72829000	0.75802	1.31923	88667000	55870000	0.63011	1.58702		5;5;5;5;3;3;2	5;5;5;5;3;3;2	5;5;5;5;3;3;2	Torsin-like protein	Torsin;CG3024	>tr|F6JQA6|F6JQA6_DROME CG3024 (Fragment) OS=Drosophila melanogaster GN=Torsin PE=1 SV=1;>tr|F6JQA2|F6JQA2_DROME CG3024 (Fragment) OS=Drosophila melanogaster GN=CG3024 PE=4 SV=1;>tr|F6JQ95|F6JQ95_DROME CG3024 (Fragment) OS=Drosophila melanogaster GN=CG3024	7	5	5	5	3	4	3	4	3	4	18.5	18.5	18.5	38.17	340	340;340;340;340;340;340;340	0	25.345	0.65025	0.93919	18.399	5	0
A0A0B4LI25;P20480;B6UXF5;B6UXE6;B6UXE1;B6UXE7;B6UXE2;B6UXE0;B6UXD9;B6UXG0;B6UXE5;B6UXF7;B6UXF4;B6UXF1;B6UXE4;B6UXD8;Q5UHE2;B6UXF9;B6UXE3;B6UXF8;B6UXD4;B6UXF6	ncd	0.86262	1.15926	0.213203		0.84723	1.18032	0.239174		20050700000		7609000000	5117300000	0.672533	1.48692	4497400000	2827400000	0.628674	1.59065		33;33;30;30;30;29;29;29;28;27;27;26;26;26;26;26;25;25;25;25;25;24	33;33;30;30;30;29;29;29;28;27;27;26;26;26;26;26;25;25;25;25;25;24	33;33;30;30;30;29;29;29;28;27;27;26;26;26;26;26;25;25;25;25;25;24	Protein claret segregational	ncd	>tr|A0A0B4LI25|A0A0B4LI25_DROME Kinesin-like protein OS=Drosophila melanogaster GN=ncd PE=1 SV=1;>sp|P20480|NCD_DROME Protein claret segregational OS=Drosophila melanogaster GN=ncd PE=1 SV=1;>tr|B6UXF5|B6UXF5_DROME Kinesin-like protein (Fragment) OS=Drosop	22	33	33	33	28	30	28	30	28	30	55.3	55.3	55.3	77.473	700	700;700;641;641;641;641;641;641;641;641;641;641;641;641;641;641;535;641;641;641;641;641	0	269.5	0.65128	0.84967	13.623	56	0
E4NKN3;Q9W1V3	Fib-RA	0.86315	1.15855	0.212317		0.81206	1.23144	0.300342		5826100000		2158700000	1360500000	0.63024	1.5867	1449500000	857450000	0.591549	1.69048		12;12	12;12	12;12	rRNA 2-O-methyltransferase fibrillarin	Fib-RA;Fib	>tr|E4NKN3|E4NKN3_DROME GM13963p OS=Drosophila melanogaster GN=Fib-RA PE=2 SV=1;>sp|Q9W1V3|FBRL_DROME rRNA 2-O-methyltransferase fibrillarin OS=Drosophila melanogaster GN=Fib PE=2 SV=1	2	12	12	12	12	9	12	9	12	9	50.6	50.6	50.6	34.636	344	344;344	0	75.939	0.62726	0.82674	14.755	17	0
Q9VI10	SmD2	0.86574	1.15508	0.207994		0.95315	1.04915	0.0692248		1300480000		487440000	320590000	0.657701	1.52045	293870000	198580000	0.675741	1.47986		6	6	6	Probable small nuclear ribonucleoprotein Sm D2	SmD2	>sp|Q9VI10|SMD2_DROME Probable small nuclear ribonucleoprotein Sm D2 OS=Drosophila melanogaster GN=SmD2 PE=1 SV=1	1	6	6	6	5	6	5	6	5	6	54.6	54.6	54.6	13.504	119	119	0	53.699	0.6579	0.88574	20.54	11	0
Q59E59;A0A0B4K7Q4;Q59E58;A0A0B4JD57;A0A0B4JD95;J7JVR0;C9QPB4;D0IQ99;C9QPE3;Q1WWE4;REV__Q9VTC4;REV__Q29QJ3	zip	0.86583	1.15496	0.207844		0.86421	1.15713	0.210546		361370000000		123950000000	87995000000	0.709923	1.4086	89347000000	60070000000	0.672323	1.48738		150;150;148;148;145;101;59;37;24;11;1;1	150;150;148;148;145;101;59;37;24;11;1;1	2;2;2;2;2;2;2;2;0;2;0;0		zip;zip-RC	>tr|Q59E59|Q59E59_DROME Zipper, isoform D OS=Drosophila melanogaster GN=zip PE=1 SV=1;>tr|A0A0B4K7Q4|A0A0B4K7Q4_DROME Zipper, isoform I OS=Drosophila melanogaster GN=zip PE=1 SV=1;>tr|Q59E58|Q59E58_DROME Zipper, isoform C OS=Drosophila melanogaster GN=zip	12	150	150	2	139	139	139	139	2	2	63.2	63.2	1.6	232.07	2016	2016;2024;1971;1979;1964;1425;992;755;334;271;156;180	0	323.31	0.68099	0.86507	15.89	311	0
Q9VGI8;Q95SC9	Blm	0.86607	1.15464	0.207444		0.8572	1.16659	0.222296		790250000		369310000	258210000	0.699169	1.43027	101980000	60739000	0.595597	1.67899		12;1	12;1	12;1	Bloom syndrome protein homolog	Blm	>sp|Q9VGI8|BLM_DROME Bloom syndrome protein homolog OS=Drosophila melanogaster GN=Blm PE=1 SV=1	2	12	12	12	11	5	11	5	11	5	8.9	8.9	8.9	166.08	1487	1487;276	0	27.131	0.62097	0.8572	22.586	15	0
Q8T6I0;Q8IGN0;Q8T8W3;Q94919	Past1	0.86636	1.15425	0.206961		0.82147	1.21733	0.28372		1628100000		630210000	441840000	0.7011	1.42633	343130000	212870000	0.620377	1.61192		14;14;14;7	14;14;14;7	14;14;14;7		Past1	>tr|Q8T6I0|Q8T6I0_DROME EH domain containing protein OS=Drosophila melanogaster GN=Past1 PE=1 SV=1;>tr|Q8IGN0|Q8IGN0_DROME RE59368p OS=Drosophila melanogaster GN=Past1 PE=2 SV=1;>tr|Q8T8W3|Q8T8W3_DROME AT21416p OS=Drosophila melanogaster GN=Past1 PE=1 SV=1	4	14	14	14	12	9	12	9	12	9	27.5	27.5	27.5	61.004	534	534;534;540;496	0	35.441	0.62596	0.84835	8.6171	20	0
X2JEM4;Q9W334	RpS28b	0.86643	1.15416	0.206845		0.91107	1.09761	0.134366		1107960000		381830000	250710000	0.656601	1.52299	266980000	208440000	0.780733	1.28085		4;4	4;4	4;4	40S ribosomal protein S28	RpS28b	>tr|X2JEM4|X2JEM4_DROME Ribosomal protein S28b, isoform B OS=Drosophila melanogaster GN=RpS28b PE=3 SV=1;>sp|Q9W334|RS28_DROME 40S ribosomal protein S28 OS=Drosophila melanogaster GN=RpS28b PE=1 SV=2	2	4	4	4	4	4	4	4	4	4	63.1	63.1	63.1	7.4766	65	65;65	0	12.139	0.64842	0.88235	10.22	7	0
Q9V3J4;Q7KLW8	Sec13	0.8687	1.15115	0.20307		0.86076	1.16176	0.216317		423440000		145260000	96085000	0.661469	1.51179	118250000	63839000	0.539865	1.85232		5;5	5;5	5;5		Sec13	>tr|Q9V3J4|Q9V3J4_DROME Sec13 ortholog, isoform A OS=Drosophila melanogaster GN=Sec13 PE=1 SV=1;>tr|Q7KLW8|Q7KLW8_DROME LD03471p (Fragment) OS=Drosophila melanogaster GN=Sec13 PE=2 SV=1	2	5	5	5	2	4	2	4	2	4	16.6	16.6	16.6	39.527	356	356;386	0	13.33	0.60717	0.86548	3.2283	3	0
Q9VFV9	Droj2	0.86873	1.15111	0.20302		0.79311	1.26086	0.334407		586230000		210330000	169700000	0.806827	1.23942	130570000	75629000	0.579222	1.72645		6	6	6		Droj2	>tr|Q9VFV9|Q9VFV9_DROME DnaJ-like-2, isoform A OS=Drosophila melanogaster GN=Droj2 PE=1 SV=1	1	6	6	6	6	3	6	3	6	3	22.6	22.6	22.6	45.23	403	403	0	25.51	0.62627	0.84029	13.737	8	0
Q24113;Q7JPC7;Q8MS20	nonA-l	0.86885	1.15095	0.202821		0.93417	1.07047	0.098243		334750000		114480000	85771000	0.749223	1.33472	86443000	48060000	0.555973	1.79865		11;11;7	8;8;4	8;8;4		nonA-l	>tr|Q24113|Q24113_DROME FI21126p1 OS=Drosophila melanogaster GN=nonA-l PE=1 SV=2;>tr|Q7JPC7|Q7JPC7_DROME No-on transient A-like protein (Fragment) OS=Drosophila melanogaster GN=nonA-l PE=4 SV=1;>tr|Q8MS20|Q8MS20_DROME RE44625p OS=Drosophila melanogaster GN	3	11	8	8	8	9	6	6	6	6	18.7	15.9	15.9	69.667	630	630;642;411	0	31.584	0.65479	0.91373	13.549	9	0
A4V133;A4V134;D1YSG7;D1YSG8;Q00168-4;Q00168-3;Q00168-2;Q00168;L0MNA2;L0MLP2;L0MLR4;Q058V4;Q52KB0	CaMKII	0.86968	1.14985	0.201443		0.90663	1.10299	0.141414		2265390000		767430000	719830000	0.937975	1.06613	351720000	426370000	1.21224	0.824917		12;12;12;12;12;12;12;12;11;11;11;8;7	12;12;12;12;12;12;12;12;11;11;11;8;7	12;12;12;12;12;12;12;12;11;11;11;8;7	Calcium/calmodulin-dependent protein kinase type II alpha chain	CaMKII;CG18069-RD	>tr|A4V133|A4V133_DROME Calcium/calmodulin-dependent protein kinase II, isoform C OS=Drosophila melanogaster GN=CaMKII PE=1 SV=1;>tr|A4V134|A4V134_DROME Calcium/calmodulin-dependent protein kinase II, isoform E OS=Drosophila melanogaster GN=CaMKII PE=1 SV=	13	12	12	12	10	9	10	9	10	9	27.6	27.6	27.6	55.481	490	490;509;530;531;490;509;516;530;482;504;522;379;239	0	50.6	0.64812	0.87717	15.927	14	0
F6J1D0;P40423	CG3595	0.86978	1.14972	0.201278		0.85675	1.1672	0.223054		31142000000		11014000000	7942800000	0.721155	1.38666	7333300000	4851300000	0.661544	1.51162		11;11	11;11	11;11	Myosin regulatory light chain sqh	CG3595;sqh	>tr|F6J1D0|F6J1D0_DROME CG3595 OS=Drosophila melanogaster GN=sqh PE=1 SV=1;>sp|P40423|SQH_DROME Myosin regulatory light chain sqh OS=Drosophila melanogaster GN=sqh PE=1 SV=1	2	11	11	11	10	10	10	10	10	10	79.3	79.3	79.3	19.954	174	174;174	0	138.55	0.67121	0.85881	6.5837	31	0
Q9VEX9	Bin1	0.87023	1.14912	0.200531		0.88875	1.12518	0.17015		1332830000		493250000	341710000	0.692772	1.44348	322910000	174960000	0.541823	1.84562		6	6	6	Histone deacetylase complex subunit SAP18	Bin1	>sp|Q9VEX9|SAP18_DROME Histone deacetylase complex subunit SAP18 OS=Drosophila melanogaster GN=Bin1 PE=1 SV=1	1	6	6	6	5	5	5	5	5	5	38.7	38.7	38.7	17.287	150	150	0	21.483	0.64516	0.8782	11.593	13	0
Q9W1C8	Q9W1C8	0.87024	1.14911	0.200515		0.86913	1.15058	0.202356		1122700000		477730000	345170000	0.722521	1.38404	183910000	115890000	0.630145	1.58694		12	12	12			>tr|Q9W1C8|Q9W1C8_DROME CG3163 OS=Drosophila melanogaster GN=CG3163 PE=1 SV=2	1	12	12	12	12	6	12	6	12	6	34.5	34.5	34.5	41.522	368	368	0	46.016	0.62463	0.86913	12.749	17	0
A0A0H4XWW0;M9W6J0;A0A0B4KGU4;Q9VHP0;Q9NBW6;M9PBB5;P09052	bel-RB	0.87025	1.1491	0.200498		0.84198	1.18768	0.248142		21473700000		8313700000	5584300000	0.671699	1.48876	4646400000	2929400000	0.630467	1.58613		31;31;31;31;1;1;1	31;31;31;31;1;1;1	30;30;30;30;1;1;1	ATP-dependent RNA helicase bel	bel-RB;bel	>tr|A0A0H4XWW0|A0A0H4XWW0_DROME FI24601p1 OS=Drosophila melanogaster GN=bel-RB PE=2 SV=1;>tr|M9W6J0|M9W6J0_DROME FI21109p1 OS=Drosophila melanogaster GN=bel-RB PE=2 SV=1;>tr|A0A0B4KGU4|A0A0B4KGU4_DROME Belle, isoform B OS=Drosophila melanogaster GN=bel PE=	7	31	31	30	29	27	29	27	28	26	47.7	47.7	46.4	85.08	798	798;799;801;798;108;661;661	0	236.62	0.64965	0.85038	9.2814	53	0
A1Z8U0;Q960V2;Q6NLN4	Prp8	0.87041	1.14888	0.200233		0.82573	1.21105	0.276258		6395600000		2243400000	1672300000	0.745431	1.34151	1373700000	1106200000	0.80527	1.24182		58;37;8	58;37;8	58;37;8		Prp8	>tr|A1Z8U0|A1Z8U0_DROME Pre-mRNA processing factor 8 OS=Drosophila melanogaster GN=Prp8 PE=1 SV=1;>tr|Q960V2|Q960V2_DROME LD33339p OS=Drosophila melanogaster GN=Prp8 PE=2 SV=1	3	58	58	58	52	41	52	41	52	41	25.9	25.9	25.9	279.57	2396	2396;1328;569	0	185.87	0.63383	0.85016	16.897	80	0
C7LA75;P11147;F3YDH5;Q8IH88;P29843;Q8I0E9	Hsc70-4-RA	0.87115	1.14791	0.199007		0.86375	1.15774	0.211314		25623000000		8815900000	6244700000	0.708345	1.41174	6367500000	4195000000	0.658814	1.51788		33;33;6;6;6;4	33;33;6;6;6;4	26;26;3;3;3;3	Heat shock 70 kDa protein cognate 4	Hsc70-4-RA;Hsc70-4	>tr|C7LA75|C7LA75_DROME Heat shock protein cognate 4, isoform G OS=Drosophila melanogaster GN=Hsc70-4 PE=1 SV=1;>sp|P11147|HSP7D_DROME Heat shock 70 kDa protein cognate 4 OS=Drosophila melanogaster GN=Hsc70-4 PE=1 SV=3	6	33	33	26	30	29	30	29	25	22	53.6	53.6	43	71.131	651	651;651;665;680;641;555	0	249.21	0.67297	0.86892	12.801	58	0
Q7KY09;Q9W0L0;Q7KVD1;Q8IH76;Q8IRI4;C8VV43;Q8T987;Q7YZA0;Q8IRI5;C6TP86	trio	0.87127	1.14775	0.198808		0.86337	1.15825	0.211949		38206000		13866000	9361400	0.675133	1.48119	8510100	6468300	0.760073	1.31566		3;2;2;1;1;1;1;1;1;1	3;2;2;1;1;1;1;1;1;1	3;2;2;1;1;1;1;1;1;1		trio	>tr|Q7KY09|Q7KY09_DROME Trio OS=Drosophila melanogaster GN=trio PE=2 SV=1;>tr|Q9W0L0|Q9W0L0_DROME Guanine-nucleotide-exchange-factor TRIO OS=Drosophila melanogaster GN=trio PE=2 SV=3;>tr|Q7KVD1|Q7KVD1_DROME Trio, isoform A OS=Drosophila melanogaster GN=tri	10	3	3	3	3	3	3	3	3	3	1.6	1.6	1.6	256.9	2263	2263;2263;2263;248;398;398;654;658;804;1987	0	8.4247	0.65849	0.87127	10.945	4	0
Q9W335	l(1)G0320	0.87129	1.14772	0.198775		0.92447	1.0817	0.113302		397490000		158670000	114570000	0.722065	1.38492	66945000	57302000	0.855956	1.16828		2	2	2		l(1)G0320	>tr|Q9W335|Q9W335_DROME LD26546p OS=Drosophila melanogaster GN=l(1)G0320 PE=1 SV=1	1	2	2	2	2	1	2	1	2	1	8.6	8.6	8.6	33.03	302	302	0	17.578	0.64774	0.8832	6.1637	4	0
A1Z6Z9;U3R9T8;A1Z6Z8;O97417;Q94882;Q7YU40;A1Z700	didum	0.87143	1.14754	0.198543		0.85041	1.1759	0.23377		35632000000		12750000000	8716400000	0.683639	1.46276	8582800000	5582700000	0.650452	1.53739		80;80;80;79;74;63;52	80;80;80;79;74;63;52	80;80;80;79;74;63;52		didum;didum-RC	>tr|A1Z6Z9|A1Z6Z9_DROME Dilute class unconventional myosin, isoform A OS=Drosophila melanogaster GN=didum PE=1 SV=1;>tr|U3R9T8|U3R9T8_DROME FI23904p1 OS=Drosophila melanogaster GN=didum-RC PE=2 SV=1;>tr|A1Z6Z8|A1Z6Z8_DROME Dilute class unconventional myosi	7	80	80	80	70	71	70	71	70	71	49.9	49.9	49.9	207.26	1792	1792;1800;1800;1792;1745;1401;1196	0	323.31	0.64261	0.8639	13.666	146	0
Q24492	RpA-70	0.87187	1.14696	0.197815		0.92062	1.08622	0.119322		7281900000		2524400000	1703300000	0.674735	1.48206	1820800000	1233600000	0.677504	1.47601		20	20	20	Replication protein A 70 kDa DNA-binding subunit	RpA-70	>sp|Q24492|RFA1_DROME Replication protein A 70 kDa DNA-binding subunit OS=Drosophila melanogaster GN=RpA-70 PE=1 SV=1	1	20	20	20	18	19	18	19	18	19	42	42	42	66.624	603	603	0	178.95	0.66178	0.90067	8.5344	37	0
Q95SH2	Chmp1	0.87241	1.14625	0.196922		0.91346	1.09474	0.130587		1207160000		467120000	302330000	0.647221	1.54507	256820000	180870000	0.704268	1.41991		6	6	6		Chmp1	>tr|Q95SH2|Q95SH2_DROME Charged multivesicular body protein 1, isoform A OS=Drosophila melanogaster GN=Chmp1 PE=1 SV=1	1	6	6	6	6	5	6	5	6	5	20.7	20.7	20.7	22.328	203	203	0	9.0522	0.65545	0.89516	6.8277	10	0
A0A0B4LFW6;A1Z7S0;C7LAD8;Q6NP12	Rme-8	0.87296	1.14553	0.196013		0.79033	1.26529	0.339473		396560000		128660000	96897000	0.753125	1.3278	99513000	71491000	0.718409	1.39197		4;4;3;2	4;4;3;2	4;4;3;2		Rme-8;Rme-8-RA;CG8014	>tr|A0A0B4LFW6|A0A0B4LFW6_DROME Receptor mediated endocytosis 8, isoform B OS=Drosophila melanogaster GN=Rme-8 PE=1 SV=1;>tr|A1Z7S0|A1Z7S0_DROME Receptor mediated endocytosis 8, isoform A OS=Drosophila melanogaster GN=Rme-8 PE=1 SV=1;>tr|C7LAD8|C7LAD8_DROM	4	4	4	4	3	4	3	4	3	4	1.7	1.7	1.7	272.47	2407	2407;2408;1747;1066	0	5.9668	0.61345	0.83062	26.332	6	0
Q9NG98	Top3alpha	0.87299	1.14549	0.195963		0.85274	1.17269	0.229822		650540000		229070000	137310000	0.599424	1.66827	182810000	101350000	0.554401	1.80375		10	10	10	DNA topoisomerase 3-alpha	Top3alpha	>sp|Q9NG98|TOP3A_DROME DNA topoisomerase 3-alpha OS=Drosophila melanogaster GN=Top3alpha PE=2 SV=2	1	10	10	10	7	8	7	8	7	8	9.4	9.4	9.4	136.14	1250	1250	0	28.787	0.61979	0.85274	38.482	12	0
Q94524	Dlc90F	0.87313	1.1453	0.195732		0.84757	1.17984	0.238596		1382090000		537330000	333480000	0.620624	1.61128	328320000	182970000	0.557292	1.79439		4	4	4	Dynein light chain Tctex-type	Dlc90F	>sp|Q94524|DYLT_DROME Dynein light chain Tctex-type OS=Drosophila melanogaster GN=Dlc90F PE=1 SV=1	1	4	4	4	4	3	4	3	4	3	55	55	55	12.479	111	111	0	87.515	0.62003	0.86021	10.519	8	0
E1JIL4;C0MJE4;Q24572	Caf1	0.87438	1.14367	0.193668		0.92301	1.08341	0.115582		225635000		90020000	63645000	0.70701	1.41441	44352000	27623000	0.622813	1.60562		4;4;4	4;4;4	4;4;4	Probable histone-binding protein Caf1	Caf1;CG4236	>tr|E1JIL4|E1JIL4_DROME Chromatin assembly factor 1 subunit, isoform B OS=Drosophila melanogaster GN=Caf1-55 PE=1 SV=1;>tr|C0MJE4|C0MJE4_DROME CG4236-PA OS=Drosophila melanogaster GN=CG4236 PE=4 SV=1;>sp|Q24572|CAF1_DROME Probable histone-binding protein C	3	4	4	4	3	3	3	3	3	3	7.5	7.5	7.5	48.563	429	429;430;430	0	6.1488	0.65954	0.89358	6.8266	7	0
B3STG5;B3STH6;B3STH2;B3STG7;B3STG6;B3STG4;B3STG3;B3STG2;P24785;B3STH3;B3STH0;B3STG9;A8ILB3;A8IL99;A8IL95;A8IL87;A8IL83;A8ILA7;A8ILA2;A8ILB0;I1V4Y3;P24785-3;A1Z6I8;P24785-2	MLE	0.87456	1.14343	0.193371		0.81861	1.22158	0.288752		1576100000		550080000	391530000	0.711769	1.40495	392410000	242080000	0.616906	1.62099		18;18;18;18;18;18;18;18;18;17;17;17;17;17;17;17;17;16;15;13;11;11;3;3	18;18;18;18;18;18;18;18;18;17;17;17;17;17;17;17;17;16;15;13;11;11;3;3	18;18;18;18;18;18;18;18;18;17;17;17;17;17;17;17;17;16;15;13;11;11;3;3	Dosage compensation regulator	MLE;mle	>tr|B3STG5|B3STG5_DROME Maleless OS=Drosophila melanogaster GN=MLE PE=4 SV=1;>tr|B3STH6|B3STH6_DROME Maleless OS=Drosophila melanogaster GN=MLE PE=4 SV=1;>tr|B3STH2|B3STH2_DROME Maleless OS=Drosophila melanogaster GN=MLE PE=4 SV=1;>tr|B3STG7|B3STG7_DROME M	24	18	18	18	13	15	13	15	13	15	18	18	18	143.06	1286	1286;1293;1293;1293;1293;1293;1293;1293;1293;1293;1293;1293;1293;1293;1293;1293;1293;1293;1293;1293;936;936;226;226	0	65.785	0.60966	0.83377	27.889	22	0
M9PID3;M9PG82;M9PG20;Q9VPB0;B5X543;A8E748	CG3680-RA	0.87583	1.14177	0.191277		0.97024	1.03067	0.0435864		227303000		134920000	68080000	0.504595	1.98179	14735000	9567600	0.649311	1.54009		7;7;7;7;2;1	7;7;7;7;2;1	7;7;7;7;2;1		CG3680-RA	>tr|M9PID3|M9PID3_DROME CG3680, isoform D OS=Drosophila melanogaster GN=HIPP1 PE=1 SV=1;>tr|M9PG82|M9PG82_DROME CG3680, isoform B OS=Drosophila melanogaster GN=HIPP1 PE=1 SV=1;>tr|M9PG20|M9PG20_DROME CG3680, isoform C OS=Drosophila melanogaster GN=HIPP1 PE	6	7	7	7	6	2	6	2	6	2	7.3	7.3	7.3	99.652	923	923;924;925;926;638;485	0	10.068	0.6567	0.92899	16.308	6	0
Q24595;Q24595-3;E3CTS1;A0A0B4K739	mus210	0.87597	1.14159	0.191047		0.70251	1.42347	0.509409		142534000		43764000	25804000	0.589617	1.69602	39630000	33335000	0.841156	1.18884		4;4;1;1	4;4;1;1	4;4;1;1	DNA repair protein complementing XP-C cells homolog	mus210	>sp|Q24595|XPC_DROME DNA repair protein complementing XP-C cells homolog OS=Drosophila melanogaster GN=mus210 PE=1 SV=2;>sp|Q24595-3|XPC_DROME Isoform 3 of DNA repair protein complementing XP-C cells homolog OS=Drosophila melanogaster GN=mus210	4	4	4	4	2	4	2	4	2	4	3.3	3.3	3.3	144.22	1293	1293;1294;282;330	0	14.957	0.56029	0.77985	46.631	6	0
Q03427;A0A0B4KFY9	LamC	0.8766	1.14077	0.190009		0.8593	1.16374	0.218766		253250000		85037000	57522000	0.676435	1.47834	72955000	37739000	0.517291	1.93315		9;8	8;7	8;7	Lamin-C	LamC	>sp|Q03427|LAMC_DROME Lamin-C OS=Drosophila melanogaster GN=LamC PE=1 SV=2;>tr|A0A0B4KFY9|A0A0B4KFY9_DROME Lamin C, isoform B OS=Drosophila melanogaster GN=LamC PE=4 SV=1	2	9	8	8	6	6	5	5	5	5	18	16.1	16.1	69.859	621	621;640	0	28.954	0.63355	0.8766	18.382	9	0
Q8IMV6;Q8IGV1;Q9VC33;Q7K1P7;A0A0B4KGV9	Saf-B	0.87684	1.14046	0.189614		0.85363	1.17147	0.228317		5507900000		2276100000	1504400000	0.660955	1.51296	1081800000	645640000	0.59682	1.67555		21;21;17;8;4	21;21;17;8;4	21;21;17;8;4		Saf-B	>tr|Q8IMV6|Q8IMV6_DROME Scaffold attachment factor B, isoform B OS=Drosophila melanogaster GN=Saf-B PE=1 SV=2;>tr|Q8IGV1|Q8IGV1_DROME RE24907p (Fragment) OS=Drosophila melanogaster GN=Saf-B PE=2 SV=1;>tr|Q9VC33|Q9VC33_DROME Scaffold attachment factor B, is	5	21	21	21	20	17	20	17	20	17	24.6	24.6	24.6	102.07	928	928;977;666;392;279	0	159.61	0.63887	0.86695	11.207	32	0
Q9N9Z9;A1Z9I5;Q8MRH0	tum	0.87761	1.13946	0.188348		0.84801	1.17923	0.237847		5400700000		1736100000	1170000000	0.673924	1.48385	1558600000	935890000	0.600468	1.66537		20;20;13	20;20;13	20;20;13		tum	>tr|Q9N9Z9|Q9N9Z9_DROME AcGAP protein OS=Drosophila melanogaster GN=tum PE=2 SV=1;>tr|A1Z9I5|A1Z9I5_DROME FI24033p1 OS=Drosophila melanogaster GN=tum PE=1 SV=1;>tr|Q8MRH0|Q8MRH0_DROME RE37229p OS=Drosophila melanogaster GN=tum PE=2 SV=1	3	20	20	20	16	16	16	16	16	16	37.9	37.9	37.9	69.763	625	625;625;456	0	94.056	0.62515	0.85551	16.654	34	0
Q05856	SmB	0.8779	1.13908	0.187871		0.80825	1.23724	0.307126		3383500000		1207800000	840070000	0.695537	1.43774	830780000	504830000	0.607658	1.64566		7	7	7	Small nuclear ribonucleoprotein-associated protein B	SmB	>sp|Q05856|RSMB_DROME Small nuclear ribonucleoprotein-associated protein B OS=Drosophila melanogaster GN=SmB PE=1 SV=1	1	7	7	7	7	6	7	6	7	6	39.2	39.2	39.2	21.021	199	199	0	33.89	0.60405	0.82574	13.066	17	0
Q9VEP9	Q9VEP9	0.87857	1.13821	0.186771		0.75572	1.32324	0.404076		683340000		313110000	180930000	0.577848	1.73056	123500000	65799000	0.532785	1.87693		10	10	10			>tr|Q9VEP9|Q9VEP9_DROME CG16941 OS=Drosophila melanogaster GN=CG16941 PE=1 SV=1	1	10	10	10	8	5	8	5	8	5	13.3	13.3	13.3	88.075	784	784	0	21.501	0.54873	0.76804	12.091	8	0
Q8IA62;Q9VJ11	anon-37B-2	0.88014	1.13618	0.184195		0.996	1.00402	0.00578235		290350000		77599000	59812000	0.770783	1.29738	90420000	62520000	0.69144	1.44626		3;3	3;3	3;3		anon-37B-2	>tr|Q8IA62|Q8IA62_DROME TU37B2 OS=Drosophila melanogaster GN=anon-37B-2 PE=4 SV=1;>tr|Q9VJ11|Q9VJ11_DROME CG10470-PA OS=Drosophila melanogaster GN=CG10470 PE=1 SV=1	2	3	3	3	2	3	2	3	2	3	23.2	23.2	23.2	20.369	177	177;183	0	16.397	0.72296	0.996	7.6859	3	0
M9PFN1;Q9V3K3	rept	0.88095	1.13514	0.182868		0.74281	1.34624	0.428935		437960000		147270000	120390000	0.817478	1.22327	104040000	66260000	0.63687	1.57018		7;7	7;7	7;7	RuvB-like helicase 2	rept	>tr|M9PFN1|M9PFN1_DROME Reptin, isoform B OS=Drosophila melanogaster GN=rept PE=4 SV=1;>sp|Q9V3K3|RUVB2_DROME RuvB-like helicase 2 OS=Drosophila melanogaster GN=rept PE=1 SV=1	2	7	7	7	4	6	4	6	4	6	14.8	14.8	14.8	53.541	481	481;481	0	16.427	0.58351	0.80894	17.501	6	0
O76767	KdelR	0.88137	1.1346	0.18218		0.99763	1.00238	0.00342325		273640000		86729000	57638000	0.664576	1.50472	74255000	55019000	0.740947	1.34962		3	3	3	ER lumen protein-retaining receptor	KdelR	>sp|O76767|ERD2_DROME ER lumen protein-retaining receptor OS=Drosophila melanogaster GN=KdelR PE=2 SV=1	1	3	3	3	3	3	3	3	3	3	18.9	18.9	18.9	24.482	212	212	0	8.7346	0.6916	0.9434	9.9708	6	0
Q95RB1	Q95RB1	0.88165	1.13424	0.181722		0.89176	1.12138	0.165273		333934000		135440000	109160000	0.805966	1.24075	53527000	35807000	0.668952	1.49488		4	4	4			>tr|Q95RB1|Q95RB1_DROME CG14641 OS=Drosophila melanogaster GN=CG14641 PE=1 SV=1	1	4	4	4	4	3	4	3	4	3	9.6	9.6	9.6	47.167	418	418	0	11.401	0.64967	0.89176	28.399	5	0
Q4V5H1	Q4V5H1	0.88172	1.13415	0.181608		0.91637	1.09126	0.125998		166096000		59866000	33707000	0.563041	1.77607	47019000	25504000	0.542419	1.84359		2	2	2	Peptidyl-prolyl cis-trans isomerase		>tr|Q4V5H1|Q4V5H1_DROME Peptidyl-prolyl cis-trans isomerase OS=Drosophila melanogaster GN=CG17266 PE=1 SV=1	1	2	2	2	2	2	2	2	2	2	11.5	11.5	11.5	20.182	183	183	0	5.912	0.65539	0.88172	10.704	4	0
A0A0B4K6U2;E1JIJ7;Q8INH9;A0A0B4K6G6;Q9VG05;Q8MQW9;Q1RL08	A0A0B4K6U2	0.88197	1.13383	0.181199		1.115	0.896861	-0.157044		696000000		186930000	126260000	0.67544	1.48052	129380000	253430000	1.9588	0.510516		6;6;5;5;5;2;1	6;6;5;5;5;2;1	6;6;5;5;5;2;1			>tr|A0A0B4K6U2|A0A0B4K6U2_DROME CG7518, isoform G OS=Drosophila melanogaster GN=CG7518 PE=1 SV=1;>tr|E1JIJ7|E1JIJ7_DROME CG7518, isoform I OS=Drosophila melanogaster GN=CG7518 PE=1 SV=2;>tr|Q8INH9|Q8INH9_DROME CG7518, isoform J OS=Drosophila melanogaster G	7	6	6	6	4	4	4	4	4	4	3.4	3.4	3.4	252.51	2306	2306;2310;2360;2460;2464;1038;205	0	42.555	0.66137	0.90795	10.378	4	0
X2JH42;L0MQ04;Q05825;Q6W4M9;Q6W4K9;D3DMY7;Q8IM98;Q8T4C4	ATPsyn-beta	0.88254	1.13309	0.180266		0.84337	1.18572	0.245762		5256800000		2037300000	1238300000	0.607814	1.64524	1230800000	750360000	0.609652	1.64028		16;16;16;11;11;10;4;2	16;16;16;11;11;10;4;2	16;16;16;11;11;10;4;2	ATP synthase subunit beta;ATP synthase subunit beta, mitochondrial	ATPsyn-beta;ATPsyn-beta-RA	>tr|X2JH42|X2JH42_DROME ATP synthase subunit beta OS=Drosophila melanogaster GN=ATPsynbeta PE=1 SV=1;>tr|L0MQ04|L0MQ04_DROME ATP synthase subunit beta OS=Drosophila melanogaster GN=ATPsynbeta PE=1 SV=1;>sp|Q05825|ATPB_DROME ATP synthase subunit beta, mitoc	8	16	16	16	15	13	15	13	15	13	45.7	45.7	45.7	54.107	505	505;511;505;379;379;353;127;622	0	133.49	0.63471	0.8739	16.903	25	0
Q9VJ19;Q8MT23;B5RIJ9	RpL30	0.88307	1.13241	0.1794		0.97927	1.02117	0.0302214		5744700000		1611600000	1293600000	0.802681	1.24583	1220700000	1618800000	1.32612	0.754077		6;6;6	6;6;6	6;6;6		RpL30	>tr|Q9VJ19|Q9VJ19_DROME CG10652-PA, isoform A OS=Drosophila melanogaster GN=RpL30 PE=1 SV=1;>tr|Q8MT23|Q8MT23_DROME RH09938p OS=Drosophila melanogaster GN=RpL30 PE=2 SV=1;>tr|B5RIJ9|B5RIJ9_DROME FI02875p (Fragment) OS=Drosophila melanogaster PE=2 SV=1	3	6	6	6	5	6	5	6	5	6	60.4	60.4	60.4	12.234	111	111;111;130	0	45.956	0.7405	0.97927	9.6965	6	0
Q960W9;B7Z0B0;E8NH68;B7Z0A9;B7Z0B1	sowah	0.88309	1.13239	0.179368		0.89962	1.11158	0.152612		109314000		40016000	30395000	0.759571	1.31653	22180000	16722000	0.753922	1.3264		4;3;2;2;1	4;3;2;2;1	4;3;2;2;1		sowah;sowah-RH	>tr|Q960W9|Q960W9_DROME LD31582p OS=Drosophila melanogaster GN=sowah PE=1 SV=1;>tr|B7Z0B0|B7Z0B0_DROME Sosondowah, isoform G OS=Drosophila melanogaster GN=sowah PE=1 SV=2;>tr|E8NH68|E8NH68_DROME GH24050p OS=Drosophila melanogaster GN=sowah-RH PE=2 SV=1;>tr	5	4	4	4	3	3	3	3	3	3	7.2	7.2	7.2	69.797	635	635;780;308;527;548	0	12.479	0.6574	0.89132	11.42	6	0
Q8MR81;Q494M6;Q24137;Q0KHR4	mei-218	0.88343	1.13195	0.178812		1.0072	0.992851	-0.0103502		42316000		14936000	9225700	0.617682	1.61896	10732000	7422700	0.691642	1.44584		3;3;3;3	3;3;3;3	3;3;3;3		mei-218;CG33067	>tr|Q8MR81|Q8MR81_DROME AT14088p OS=Drosophila melanogaster GN=mei-218 PE=2 SV=1;>tr|Q494M6|Q494M6_DROME SD24912p OS=Drosophila melanogaster GN=CG33067 PE=2 SV=1;>tr|Q24137|Q24137_DROME MEI-218 OS=Drosophila melanogaster GN=mei-218 PE=4 SV=1;>tr|Q0KHR4|Q0K	4	3	3	3	2	2	2	2	2	2	2.8	2.8	2.8	133.67	1186	1186;1186;1186;1186	0	5.7696	0.72648	1.0021	13.42	4	0
E2QD64;Q7K4H4	CG2982	0.88431	1.13083	0.177376		1.0603	0.943129	-0.0844725		284067000		116840000	87266000	0.746885	1.33889	45531000	34436000	0.75632	1.32219		4;4	4;4	4;4	Bifunctional lysine-specific demethylase and histidyl-hydroxylase NO66	CG2982	>tr|E2QD64|E2QD64_DROME CG2982, isoform B OS=Drosophila melanogaster GN=CG2982 PE=1 SV=1;>sp|Q7K4H4|NO66_DROME Bifunctional lysine-specific demethylase and histidyl-hydroxylase NO66 OS=Drosophila melanogaster GN=CG2982 PE=1 SV=1	2	4	4	4	4	3	4	3	4	3	6.9	6.9	6.9	73.097	653	653;653	0	8.6757	0.64983	0.89959	10.174	4	0
P21187	pAbp	0.88447	1.13062	0.177115		0.88556	1.12923	0.175338		35123000000		11880000000	8569900000	0.721372	1.38625	8625900000	6046700000	0.700994	1.42655		30	30	30	Polyadenylate-binding protein	pAbp	>sp|P21187|PABP_DROME Polyadenylate-binding protein OS=Drosophila melanogaster GN=pAbp PE=1 SV=3	1	30	30	30	28	26	28	26	28	26	55.7	55.7	55.7	69.925	634	634	0	323.31	0.68645	0.88457	12.509	74	0
Q9GPI0;A1Z6H7;Q6NP18	Gp210	0.88571	1.12904	0.175094		0.86901	1.15073	0.202555		5661100000		1852200000	1223400000	0.660512	1.51398	1449300000	1136200000	0.783965	1.27557		44;44;44	44;44;44	44;44;44		Gp210;gp210	>tr|Q9GPI0|Q9GPI0_DROME Integral membrane pore glycoprotein gp210 OS=Drosophila melanogaster GN=Gp210 PE=2 SV=1;>tr|A1Z6H7|A1Z6H7_DROME Gp210 ortholog, isoform A OS=Drosophila melanogaster GN=Gp210 PE=1 SV=1;>tr|Q6NP18|Q6NP18_DROME LD22358p (Fragment) OS=D	3	44	44	44	33	39	33	39	33	39	27.6	27.6	27.6	209.04	1870	1870;1876;1877	0	189.75	0.63516	0.88078	20.514	55	0
Q9V492	CG11077	0.88676	1.1277	0.173384		1.0316	0.969368	-0.0448837		181557000		44229000	32238000	0.728888	1.37195	56424000	48666000	0.862505	1.15941		4	4	4	Mpv17-like protein	CG11077	>sp|Q9V492|MPV17_DROME Mpv17-like protein OS=Drosophila melanogaster GN=CG11077 PE=2 SV=1	1	4	4	4	2	4	2	4	2	4	25	25	25	19.521	168	168	0	9.6258	0.77681	1.0777	5.9547	4	0
A0A0B4K6U6;Q08473-3;Q08473-2;Q08473;Q08473-4	sqd	0.88735	1.12695	0.172425		0.80881	1.23638	0.306127		3882600000		1412300000	966800000	0.684557	1.4608	884200000	619280000	0.700385	1.42779		8;8;8;8;1	8;8;8;8;1	8;8;8;8;1	RNA-binding protein squid	sqd	>tr|A0A0B4K6U6|A0A0B4K6U6_DROME Squid, isoform E OS=Drosophila melanogaster GN=sqd PE=4 SV=1;>sp|Q08473-3|SQD_DROME Isoform C of RNA-binding protein squid OS=Drosophila melanogaster GN=sqd;>sp|Q08473-2|SQD_DROME Isoform A of RNA-binding protein squid OS=Dr	5	8	8	8	8	7	8	7	8	7	36	36	36	33.054	308	308;308;321;344;178	0	74.684	0.6407	0.85898	18.631	13	0
A1Z9K0;Q8MQQ9;C3KKC8	CG6701	0.88853	1.12545	0.170508		0.87197	1.14683	0.19765		5313800000		1766100000	1168000000	0.661344	1.51207	1440600000	939090000	0.651874	1.53404		39;38;38	39;38;38	39;38;38		CG6701;CG6701-RA	>tr|A1Z9K0|A1Z9K0_DROME CG6701, isoform B OS=Drosophila melanogaster GN=CG6701 PE=1 SV=2;>tr|Q8MQQ9|Q8MQQ9_DROME LD17208p (Fragment) OS=Drosophila melanogaster GN=CG6701 PE=2 SV=1;>tr|C3KKC8|C3KKC8_DROME MIP09682p OS=Drosophila melanogaster GN=CG6701-RA PE	3	39	39	39	31	34	31	34	31	34	32.3	32.3	32.3	151.11	1333	1333;1261;1270	0	118.05	0.64568	0.88271	10.895	57	0
E1JJ68;C7LAE4;P19109-3;P19109-4;P19109-2;P19109;A0A0B4K624;A0A0B4K6A3;A0A0B4K6K1;A0A0B4K6T7;I0B1P2	Rm62	0.88987	1.12376	0.168334		0.86199	1.16011	0.214257		25072600000		9116400000	6316800000	0.692905	1.4432	5738200000	3901400000	0.6799	1.47081		30;30;30;30;30;30;23;23;23;23;17	29;29;29;29;29;29;22;22;22;22;16	27;27;27;27;27;27;20;20;20;20;14	ATP-dependent RNA helicase p62	Rm62;Rm62-RE;Rm62-RB	>tr|E1JJ68|E1JJ68_DROME Rm62, isoform H OS=Drosophila melanogaster GN=Rm62 PE=1 SV=1;>tr|C7LAE4|C7LAE4_DROME LP18603p OS=Drosophila melanogaster GN=Rm62 PE=1 SV=1;>sp|P19109-3|DDX17_DROME Isoform D of ATP-dependent RNA helicase p62 OS=Drosophila melanogast	11	30	29	27	29	25	28	24	26	22	66.1	64.2	60	62.473	575	575;578;575;578;578;719;458;473;478;485;305	0	323.31	0.68053	0.88081	11.332	58	0
A0A0B4LGB7;E8NHA8;P22700-2;P22700	Ca-P60A-RC	0.89087	1.1225	0.166713		0.89896	1.1124	0.153671		687680000		111190000	71738000	0.645184	1.54995	89402000	415350000	4.64587	0.215245		7;7;7;7	7;7;7;7	7;7;7;7	Calcium-transporting ATPase;Calcium-transporting ATPase sarcoplasmic/endoplasmic reticulum type	Ca-P60A-RC;Ca-P60A	>tr|A0A0B4LGB7|A0A0B4LGB7_DROME Calcium-transporting ATPase OS=Drosophila melanogaster GN=SERCA PE=1 SV=1;>tr|E8NHA8|E8NHA8_DROME Calcium-transporting ATPase OS=Drosophila melanogaster GN=Ca-P60A-RC PE=2 SV=1;>sp|P22700-2|ATC1_DROME Isoform A of Calcium-tr	4	7	7	7	4	5	4	5	4	5	6.9	6.9	6.9	109.35	999	999;1020;1002;1020	0	11.269	0.65938	0.89896	14.786	7	0
P54357;M9NEW1	Mlc-c	0.89161	1.12157	0.165515		0.85243	1.17312	0.230347		25257000000		7883000000	5836700000	0.740416	1.35059	6777500000	4759500000	0.70225	1.42399		11;10	11;10	11;10	Myosin-2 essential light chain	Mlc-c	>sp|P54357|MLC2_DROME Myosin-2 essential light chain OS=Drosophila melanogaster GN=Mlc-c PE=1 SV=1;>tr|M9NEW1|M9NEW1_DROME Myosin light chain cytoplasmic, isoform B OS=Drosophila melanogaster GN=Mlc-c PE=4 SV=1	2	11	11	11	10	11	10	11	10	11	91.8	91.8	91.8	16.613	147	147;153	0	253.99	0.706	0.87397	14.81	18	0
Q9VKW8;Q8IGS9	LSm-4-RB	0.89161	1.12157	0.165515		0.92786	1.07775	0.108021		372000000		126470000	89924000	0.71103	1.40641	97414000	58188000	0.597327	1.67413		3;3	3;3	3;3		LSm-4-RB	>tr|Q9VKW8|Q9VKW8_DROME CG17768, isoform B OS=Drosophila melanogaster GN=LSm-4-RB PE=1 SV=3;>tr|Q8IGS9|Q8IGS9_DROME RE35747p OS=Drosophila melanogaster PE=2 SV=1	2	3	3	3	2	3	2	3	2	3	20.8	20.8	20.8	16.954	154	154;154	0	5.8437	0.66241	0.92786	13.27	5	0
Q9V3C0	abs	0.89208	1.12098	0.164755		0.80877	1.23645	0.306199		349870000		140940000	97422000	0.69123	1.4467	64675000	46839000	0.724221	1.38079		7	7	7	ATP-dependent RNA helicase abstrakt	abs	>sp|Q9V3C0|DDX41_DROME ATP-dependent RNA helicase abstrakt OS=Drosophila melanogaster GN=abs PE=1 SV=1	1	7	7	7	5	5	5	5	5	5	12.6	12.6	12.6	69.487	619	619	0	16.773	0.65456	0.89208	16.121	9	0
S5PU30;Q9VGS2	Tctp-RA	0.8938	1.11882	0.161976		0.85249	1.17303	0.230245		289690000		88176000	54156000	0.614181	1.62819	88481000	58882000	0.665476	1.50268		4;4	4;4	4;4	Translationally-controlled tumor protein homolog	Tctp-RA;Tctp	>tr|S5PU30|S5PU30_DROME IP21842p1 (Fragment) OS=Drosophila melanogaster GN=Tctp-RA PE=2 SV=1;>sp|Q9VGS2|TCTP_DROME Translationally-controlled tumor protein homolog OS=Drosophila melanogaster GN=Tctp PE=1 SV=1	2	4	4	4	3	3	3	3	3	3	20.7	20.7	20.7	21.638	188	188;172	0	7.173	0.64027	0.8613	33.352	5	0
O02195	Trip1	0.89382	1.11879	0.161944		0.89746	1.11426	0.15608		5170000000		1774100000	1535200000	0.86534	1.15561	1125600000	734970000	0.652958	1.53149		13	13	13	Eukaryotic translation initiation factor 3 subunit I	Trip1	>sp|O02195|EIF3I_DROME Eukaryotic translation initiation factor 3 subunit I OS=Drosophila melanogaster GN=Trip1 PE=1 SV=1	1	13	13	13	13	12	13	12	13	12	53.1	53.1	53.1	36.159	326	326	0	122.51	0.66245	0.89746	10.074	26	0
M9MRS7;Q23978	Myo31DF	0.89435	1.11813	0.161089		0.82029	1.21908	0.285794		2061620000		666050000	470690000	0.706689	1.41505	560390000	364540000	0.650511	1.53725		25;25	25;25	25;25	Myosin-IA	Myo31DF	>tr|M9MRS7|M9MRS7_DROME Myosin 31DF, isoform C OS=Drosophila melanogaster GN=Myo31DF PE=4 SV=1;>sp|Q23978|MY31D_DROME Myosin-IA OS=Drosophila melanogaster GN=Myo31DF PE=2 SV=1	2	25	25	25	20	17	20	17	20	17	28	28	28	117.09	1011	1011;1011	0	71.151	0.63994	0.86609	23.87	26	0
Q94883;Q86NK7;O96083	Dref	0.89439	1.11808	0.161024		0.88357	1.13177	0.178584		174577000		75016000	49609000	0.661312	1.51214	29350000	20597000	0.701772	1.42496		3;3;3	3;3;3	3;3;3		Dref	>tr|Q94883|Q94883_DROME DNA replication-related element factor, isoform A OS=Drosophila melanogaster GN=Dref PE=1 SV=2;>tr|Q86NK7|Q86NK7_DROME LD24482p OS=Drosophila melanogaster GN=Dref PE=2 SV=1;>tr|O96083|O96083_DROME DREF transcription factor OS=Drosop	3	3	3	3	3	2	3	2	3	2	6.3	6.3	6.3	80.726	709	709;709;709	0	14.264	0.63849	0.89439	16.284	5	0
G7H829;Q9V3Z6	ck-RA	0.8945	1.11794	0.160847		0.95778	1.04408	0.0622338		3814400000		1349300000	1005100000	0.744905	1.34245	855650000	604340000	0.706293	1.41584		39;39	39;39	38;38	Myosin-VIIa	ck-RA;ck	>tr|G7H829|G7H829_DROME Crinkled, isoform C OS=Drosophila melanogaster GN=ck PE=1 SV=1;>sp|Q9V3Z6|MYO7A_DROME Myosin-VIIa OS=Drosophila melanogaster GN=ck PE=1 SV=1	2	39	39	38	31	30	31	30	30	29	19.7	19.7	19.2	250.31	2167	2167;2167	0	138.16	0.68125	0.94113	13.098	47	0
Q9VV75	Q9VV75	0.89507	1.11723	0.159928		0.88719	1.12715	0.172685		3323400000		1093000000	709080000	0.648747	1.54143	913660000	607650000	0.665072	1.5036		18	18	18			>tr|Q9VV75|Q9VV75_DROME AT02348p OS=Drosophila melanogaster GN=UQCR-C2 PE=1 SV=1	1	18	18	18	14	17	14	17	14	17	58.9	58.9	58.9	45.415	440	440	0	215.62	0.64851	0.88719	11.723	25	0
Q9VA69	PH4alphaEFB	0.8959	1.1162	0.15859		0.70713	1.41417	0.499953		94150000		34202000	22974000	0.671715	1.48873	23732000	13243000	0.558023	1.79204		2	2	2		PH4alphaEFB	>tr|Q9VA69|Q9VA69_DROME Prolyl 4-hydroxylase alpha-related protein PH4[alpha]EFB OS=Drosophila melanogaster GN=PH4alphaEFB PE=1 SV=2	1	2	2	2	2	2	2	2	2	2	3.5	3.5	3.5	63.115	550	550	0	4.5644	0.58872	0.80388	15.22	3	0
A0A0B4LEY9;C5WLT8;Q9V411;A0AVV0	CG8801-RA	0.89599	1.11608	0.158445		0.88062	1.13556	0.183408		822470000		281010000	189280000	0.67357	1.48463	206600000	145580000	0.704647	1.41915		10;10;10;2	10;10;10;2	10;10;10;2	Nucleolar GTP-binding protein 1;Probable nucleolar GTP-binding protein 1	CG8801-RA;CG8801	>tr|A0A0B4LEY9|A0A0B4LEY9_DROME Nucleolar GTP-binding protein 1 OS=Drosophila melanogaster GN=Non1 PE=1 SV=1;>tr|C5WLT8|C5WLT8_DROME Nucleolar GTP-binding protein 1 OS=Drosophila melanogaster GN=CG8801-RA PE=2 SV=1;>sp|Q9V411|NOG1_DROME Nucleolar GTP-bindi	4	10	10	10	8	9	8	9	8	9	16.4	16.4	16.4	75.351	652	652;660;652;461	0	29.977	0.65741	0.89021	12.864	13	0
P13060	EF2	0.89634	1.11565	0.157882		0.87289	1.14562	0.196128		7017300000		2591600000	1797900000	0.693741	1.44146	1606400000	1021400000	0.635832	1.57274		32	32	32	Elongation factor 2	EF2	>sp|P13060|EF2_DROME Elongation factor 2 OS=Drosophila melanogaster GN=EF2 PE=1 SV=4	1	32	32	32	27	28	27	28	27	28	44	44	44	94.458	844	844	0	124.17	0.64177	0.88258	8.9639	50	0
Q9VC94	Q9VC94	0.89637	1.11561	0.157834		0.93455	1.07003	0.0976562		396930000		172750000	111380000	0.644747	1.551	60879000	51920000	0.852839	1.17255		9	9	9			>tr|Q9VC94|Q9VC94_DROME CG5728 OS=Drosophila melanogaster GN=CG5728 PE=1 SV=2	1	9	9	9	6	5	6	5	6	5	7.1	7.1	7.1	159.8	1430	1430	0	21.069	0.67868	0.89637	10.948	9	0
Q9VXQ5	Tcp-1zeta	0.8982	1.11334	0.154891		0.94759	1.05531	0.0776651		2599870000		989510000	689060000	0.696365	1.43603	573740000	347530000	0.605727	1.65091		18	18	18		Tcp-1zeta	>tr|Q9VXQ5|Q9VXQ5_DROME GH13725p OS=Drosophila melanogaster GN=Tcp-1zeta PE=1 SV=1	1	18	18	18	16	15	16	15	16	15	34.5	34.5	34.5	58.246	533	533	0	43.661	0.6657	0.89828	13.192	25	0
P48555;Q962I2	Rala	0.89888	1.1125	0.1538		0.99075	1.00934	0.013407		351750000		138060000	79194000	0.57362	1.74331	83527000	50968000	0.610198	1.63881		4;3	4;3	4;3	Ras-related protein Ral-a	Rala	>sp|P48555|RALA_DROME Ras-related protein Ral-a OS=Drosophila melanogaster GN=Rala PE=2 SV=2;>tr|Q962I2|Q962I2_DROME RAL2 OS=Drosophila melanogaster GN=Rala PE=1 SV=1	2	4	4	4	4	3	4	3	4	3	20.9	20.9	20.9	22.938	201	201;197	0	10.153	0.65933	0.89888	14.866	5	0
A4V4A5;Q9VZ23	Ran	0.89905	1.11229	0.153527		0.93519	1.0693	0.0966686		4300400000		1472900000	1083900000	0.735895	1.35889	1041900000	701760000	0.673539	1.4847		14;14	14;14	14;14	GTP-binding nuclear protein Ran	Ran;ran	>tr|A4V4A5|A4V4A5_DROME Ran, isoform B OS=Drosophila melanogaster GN=Ran PE=1 SV=1;>sp|Q9VZ23|RAN_DROME GTP-binding nuclear protein Ran OS=Drosophila melanogaster GN=Ran PE=1 SV=1	2	14	14	14	12	11	12	11	12	11	71.3	71.3	71.3	24.708	216	216;216	0	73.799	0.67747	0.90757	6.5946	19	0
Q9VAX7;Q8MST5	betaTub97EF	0.90032	1.11072	0.15149		0.96995	1.03098	0.0440177		109847000		35234000	23633000	0.670744	1.49088	32104000	18876000	0.587964	1.70078		9;9	3;3	3;3		betaTub97EF	>tr|Q9VAX7|Q9VAX7_DROME Beta-Tubulin at 97EF, isoform C OS=Drosophila melanogaster GN=betaTub97EF PE=1 SV=3;>tr|Q8MST5|Q8MST5_DROME Beta-Tubulin at 97EF, isoform B OS=Drosophila melanogaster GN=betaTub97EF PE=1 SV=1	2	9	3	3	9	8	3	2	3	2	20.8	9.2	9.2	51.338	457	457;457	0	26.098	0.6629	0.90032	13.785	4	3
Q9VBI3;Q8SXB1	Vps2	0.90159	1.10915	0.149457		0.83326	1.20011	0.263161		326733000		50313000	32620000	0.648341	1.5424	124880000	118920000	0.952274	1.05012		5;4	5;4	5;4		Vps2	>tr|Q9VBI3|Q9VBI3_DROME RH72336p OS=Drosophila melanogaster GN=Vps2 PE=1 SV=1;>tr|Q8SXB1|Q8SXB1_DROME GH16325p OS=Drosophila melanogaster GN=Vps2 PE=2 SV=1	2	5	5	5	2	5	2	5	2	5	16.8	16.8	16.8	27.348	256	256;243	0	6.3616	0.60473	0.84375	9.2312	5	0
Q8MRS0;Q9W1Y8	CG13531	0.90296	1.10747	0.147266		1.1009	0.908348	-0.138683		172918000		68806000	52939000	0.769395	1.29972	27544000	23634000	0.858045	1.16544		5;4	5;4	5;4		CG13531	>tr|Q8MRS0|Q8MRS0_DROME AT20659p OS=Drosophila melanogaster GN=CG13531 PE=2 SV=1;>tr|Q9W1Y8|Q9W1Y8_DROME CG13531, isoform B OS=Drosophila melanogaster GN=CG13531 PE=4 SV=1	2	5	5	5	4	2	4	2	4	2	3.7	3.7	3.7	146.76	1281	1281;1815	0	5.6294	0.70539	1.0219	20.23	5	0
E2QCG7;Q0E940	eIF3-S9	0.90298	1.10744	0.147234		0.88582	1.1289	0.174915		11743800000		4332000000	2913000000	0.672438	1.48713	2657700000	1841100000	0.692742	1.44354		29;29	29;29	29;29	Eukaryotic translation initiation factor 3 subunit B	eIF3-S9	>tr|E2QCG7|E2QCG7_DROME Eukaryotic translation initiation factor 3 subunit B OS=Drosophila melanogaster GN=eIF3-S9 PE=1 SV=1;>sp|Q0E940|EIF3B_DROME Eukaryotic translation initiation factor 3 subunit B OS=Drosophila melanogaster GN=eIF3-S9 PE=1 SV=1	2	29	29	29	28	25	28	25	28	25	48.1	48.1	48.1	80.44	690	690;690	0	245.19	0.67044	0.88874	16.423	54	0
Q9W158	Q9W158	0.90299	1.10743	0.147218		1.0297	0.971157	-0.0422241		257769000		110310000	61380000	0.556432	1.79717	49901000	36178000	0.724995	1.37932		2	2	2			>tr|Q9W158|Q9W158_DROME CG4612, isoform A OS=Drosophila melanogaster GN=CG4612 PE=1 SV=1	1	2	2	2	2	2	2	2	2	2	11.1	11.1	11.1	33.66	307	307	0	23.151	0.6841	0.90299	34.741	4	0
P35381	blw	0.90365	1.10662	0.146164		0.89486	1.11749	0.160266		3949600000		1400500000	995110000	0.710539	1.40738	920730000	633250000	0.687769	1.45398		17	17	17	ATP synthase subunit alpha, mitochondrial	blw	>sp|P35381|ATPA_DROME ATP synthase subunit alpha, mitochondrial OS=Drosophila melanogaster GN=blw PE=1 SV=2	1	17	17	17	14	13	14	13	14	13	34.1	34.1	34.1	59.421	552	552	0	51.571	0.6728	0.90234	7.1463	25	0
Q8IRD2;Q8IH35;Q9Y172;Q9VZQ1	YT521-B	0.90379	1.10645	0.145941		0.91271	1.09564	0.131772		305080000		101900000	72895000	0.715358	1.3979	77173000	53111000	0.688207	1.45305		5;5;5;5	5;5;5;5	5;5;5;5		YT521-B	>tr|Q8IRD2|Q8IRD2_DROME YT521-B, isoform B OS=Drosophila melanogaster GN=YT521-B PE=1 SV=1;>tr|Q8IH35|Q8IH35_DROME GH27257p (Fragment) OS=Drosophila melanogaster GN=YT521-B PE=2 SV=1;>tr|Q9Y172|Q9Y172_DROME BcDNA.GH01918 OS=Drosophila melanogaster GN=YT521	4	5	5	5	4	5	4	5	4	5	8.6	8.6	8.6	75.007	710	710;719;721;721	0	26.455	0.64548	0.90796	13.25	9	0
Q9VHC7;Q8MSI9;A0A0B4K6Z1	rump	0.90396	1.10624	0.145669		0.83434	1.19855	0.261293		9614900000		3320900000	2215200000	0.667048	1.49914	2437800000	1641000000	0.673148	1.48556		14;9;5	14;9;5	14;9;5		rump	>tr|Q9VHC7|Q9VHC7_DROME FI21236p1 OS=Drosophila melanogaster GN=rump PE=1 SV=1;>tr|Q8MSI9|Q8MSI9_DROME GH11495p OS=Drosophila melanogaster GN=rump PE=2 SV=1	3	14	14	14	11	13	11	13	11	13	25.6	25.6	25.6	66.73	632	632;430;214	0	124.66	0.66281	0.85883	14.906	23	0
Q95RE4;M9NFR5;O46173	yps	0.9045	1.10558	0.144808		0.8871	1.12727	0.172831		2518100000		864780000	646330000	0.747392	1.33799	563050000	443940000	0.788456	1.2683		11;10;9	11;10;9	11;10;9		yps	>tr|Q95RE4|Q95RE4_DROME LD37574p OS=Drosophila melanogaster GN=yps PE=1 SV=1;>tr|M9NFR5|M9NFR5_DROME Ypsilon schachtel, isoform B OS=Drosophila melanogaster GN=yps PE=1 SV=1;>tr|O46173|O46173_DROME Y-box protein OS=Drosophila melanogaster GN=yps PE=2 SV=1	3	11	11	11	7	11	7	11	7	11	32.7	32.7	32.7	38.18	352	352;340;359	0	63.327	0.66606	0.89136	18.102	14	0
Q9W0T7;Q8IRJ7;Q6AWL1	CG16940-RC	0.90534	1.10456	0.143468		0.95742	1.04447	0.0627762		193955000		48288000	32667000	0.676503	1.47819	58167000	54831000	0.942648	1.06084		7;7;6	7;7;6	7;7;6		CG16940-RC	>tr|Q9W0T7|Q9W0T7_DROME CG16940, isoform A OS=Drosophila melanogaster GN=CG16940 PE=1 SV=2;>tr|Q8IRJ7|Q8IRJ7_DROME CG16940-PC, isoform C OS=Drosophila melanogaster GN=CG16940-RC PE=1 SV=1;>tr|Q6AWL1|Q6AWL1_DROME RE03681p OS=Drosophila melanogaster PE=2 SV=	3	7	7	7	2	6	2	6	2	6	7.2	7.2	7.2	116.84	1032	1032;1044;1044	0	11.342	0.66598	0.95742	26.527	7	0
P45594	tsr	0.90674	1.10285	0.141239		0.89004	1.12355	0.168058		2911300000		1076700000	830390000	0.771236	1.29662	614420000	389740000	0.634322	1.57649		9	9	9	Cofilin/actin-depolymerizing factor homolog	tsr	>sp|P45594|CADF_DROME Cofilin/actin-depolymerizing factor homolog OS=Drosophila melanogaster GN=tsr PE=1 SV=1	1	9	9	9	9	8	9	8	9	8	62.2	62.2	62.2	17.153	148	148	0	41.844	0.65429	0.89522	8.2238	15	0
A0A0B4LFL3;O96827	Ef1beta	0.90755	1.10187	0.139951		0.92819	1.07737	0.107508		1342890000		479830000	280730000	0.585061	1.70922	365360000	216960000	0.593825	1.684		9;9	9;9	9;9	Probable elongation factor 1-beta	Ef1beta	>tr|A0A0B4LFL3|A0A0B4LFL3_DROME Elongation factor 1 beta, isoform C OS=Drosophila melanogaster GN=Ef1beta PE=3 SV=1;>sp|O96827|EF1B_DROME Probable elongation factor 1-beta OS=Drosophila melanogaster GN=Ef1beta PE=1 SV=3	2	9	9	9	7	7	7	7	7	7	56.8	56.8	56.8	24.247	222	222;222	0	44.453	0.66677	0.90755	27.422	11	0
M9PE93;M9PHB1;A8JNK1;M9PBN6;Q8IRC0;Q8IRB9;F2FB68;E6PBW7;Q9VZI0;Q9I7T2;M9PEK8;Q8IRC1	ens	0.90814	1.10115	0.139013		0.93946	1.06444	0.0900964		589680000		205570000	140550000	0.683709	1.46261	144340000	99221000	0.687412	1.45473		8;8;8;7;6;6;5;5;5;5;5;4	8;8;8;7;6;6;5;5;5;5;5;4	8;8;8;7;6;6;5;5;5;5;5;4		ens;ens-RA	>tr|M9PE93|M9PE93_DROME Ensconsin, isoform K OS=Drosophila melanogaster GN=ens PE=1 SV=1;>tr|M9PHB1|M9PHB1_DROME Ensconsin, isoform G OS=Drosophila melanogaster GN=ens PE=1 SV=1;>tr|A8JNK1|A8JNK1_DROME Ensconsin, isoform F OS=Drosophila melanogaster GN=ens	12	8	8	8	6	7	6	7	6	7	11.3	11.3	11.3	111.44	1015	1015;1100;1241;968;898;983;848;850;851;887;933;833	0	89.21	0.66062	0.91832	11.296	11	0
Q8MZI3;Q7KU78;Q8T0I3	Q8MZI3	0.90923	1.09983	0.137283		0.91429	1.09374	0.129276		4557500000		1686700000	1132600000	0.671489	1.48923	1039600000	698510000	0.671903	1.48831		26;19;7	23;16;6	23;16;6			>tr|Q8MZI3|Q8MZI3_DROME CG10077, isoform D OS=Drosophila melanogaster GN=CG10077 PE=1 SV=1;>tr|Q7KU78|Q7KU78_DROME CG10077, isoform C OS=Drosophila melanogaster GN=CG10077 PE=1 SV=1	3	26	23	23	25	21	22	18	22	18	38.9	34.6	34.6	88.209	818	818;472;157	0	125.69	0.66933	0.90923	16.049	37	0
Q9VDL2;Q86BR8	TFAM	0.9095	1.09951	0.136854		0.80691	1.2393	0.30952		1484060000		559680000	404020000	0.721877	1.38528	325080000	195280000	0.600714	1.66469		11;10	11;10	11;10		TFAM	>tr|Q9VDL2|Q9VDL2_DROME LD40493p OS=Drosophila melanogaster GN=TFAM PE=1 SV=1;>tr|Q86BR8|Q86BR8_DROME Mitochondrial transcription factor A, isoform B OS=Drosophila melanogaster GN=TFAM PE=1 SV=1	2	11	11	11	9	7	9	7	9	7	40.5	40.5	40.5	29.963	257	257;284	0	26.853	0.62606	0.88397	18.044	15	0
Q8T060;Q6NKM4;E4NKL6;Q9VUR3	CG12304-RB	0.91006	1.09883	0.135966		0.96928	1.03169	0.0450146		343060000		126050000	100560000	0.797779	1.25348	67053000	49394000	0.736641	1.35751		6;6;6;6	6;6;6;6	6;6;6;6	Probable aminoacyl tRNA synthase complex-interacting multifunctional protein 2	CG12304-RB;CG12304-RA;CG12304	>tr|Q8T060|Q8T060_DROME CG12304, isoform B OS=Drosophila melanogaster GN=CG12304-RB PE=1 SV=3;>tr|Q6NKM4|Q6NKM4_DROME LP12114p (Fragment) OS=Drosophila melanogaster PE=2 SV=1;>tr|E4NKL6|E4NKL6_DROME RE70278p (Fragment) OS=Drosophila melanogaster GN=CG12304	4	6	6	6	5	3	5	3	5	3	19.3	19.3	19.3	33.241	301	301;322;353;334	0	10.326	0.6985	0.95612	8.5185	7	0
Q9W0R0	Cdc5	0.91089	1.09783	0.134651		0.88363	1.1317	0.178486		869250000		277300000	194230000	0.700433	1.42769	234580000	163120000	0.69537	1.43808		15	15	15		Cdc5	>tr|Q9W0R0|Q9W0R0_DROME Cell division cycle 5 ortholog, isoform A OS=Drosophila melanogaster GN=Cdc5 PE=1 SV=2	1	15	15	15	10	10	10	10	10	10	22.1	22.1	22.1	93.084	814	814	0	55.445	0.6775	0.89772	14.863	16	0
C8VV67;A4V3J6;A4V3J5;E6PBW8;E8NH29;P07909-3;P07909-4;P07909-2;P07909	Hrb98DE-RE	0.91132	1.09731	0.13397		0.96929	1.03168	0.0449997		44829000000		16431000000	12492000000	0.76027	1.31532	9167200000	6738500000	0.735066	1.36042		17;17;17;17;17;17;17;17;17	17;17;17;17;17;17;17;17;17	14;14;14;14;14;14;14;14;14	Heterogeneous nuclear ribonucleoprotein A1	Hrb98DE-RE;Hrb98DE;Hrb98DE-RC;Hrb98DE-RA	>tr|C8VV67|C8VV67_DROME RE34829p OS=Drosophila melanogaster GN=Hrb98DE-RE PE=2 SV=1;>tr|A4V3J6|A4V3J6_DROME Heterogeneous nuclear ribonucleoprotein at 98DE, isoform F OS=Drosophila melanogaster GN=Hrb98DE PE=1 SV=1;>tr|A4V3J5|A4V3J5_DROME Heterogeneous nuc	9	17	17	14	16	15	16	15	13	12	39.2	39.2	36.4	38.55	360	360;361;365;372;396;360;361;364;365	0	190.46	0.71992	0.9426	10.042	30	0
Q9VWC7;Q4QQC1	CG12702-RA	0.91148	1.09712	0.133717		1.0295	0.971345	-0.0419438		1167530000		378960000	316680000	0.835655	1.19667	245780000	226110000	0.919969	1.08699		9;9	9;9	9;9		CG12702-RA	>tr|Q9VWC7|Q9VWC7_DROME CG12702, isoform A OS=Drosophila melanogaster GN=CG12702-RA PE=1 SV=1;>tr|Q4QQC1|Q4QQC1_DROME RE07060p OS=Drosophila melanogaster PE=2 SV=1	2	9	9	9	9	8	9	8	9	8	14.4	14.4	14.4	97.172	870	870;870	0	40.601	0.69833	0.95593	16.214	14	0
Q9U9Q4	eIF-3p40	0.91159	1.09698	0.133543		0.88012	1.13621	0.184228		1292140000		473370000	267680000	0.565477	1.76842	336830000	214260000	0.636107	1.57206		7	7	7	Eukaryotic translation initiation factor 3 subunit H	eIF-3p40	>sp|Q9U9Q4|EIF3H_DROME Eukaryotic translation initiation factor 3 subunit H OS=Drosophila melanogaster GN=eIF-3p40 PE=2 SV=2	1	7	7	7	6	6	6	6	6	6	26	26	26	38.407	338	338	0	16.537	0.67863	0.91575	7.2266	8	0
Q7KHK9	dream	0.91285	1.09547	0.13155		0.87445	1.14358	0.193552		1295190000		443850000	337370000	0.760099	1.31562	308600000	205380000	0.665522	1.50258		11	11	11		dream	>tr|Q7KHK9|Q7KHK9_DROME DREAM OS=Drosophila melanogaster GN=Strica PE=1 SV=1	1	11	11	11	8	9	8	9	8	9	23	23	23	57.448	527	527	0	56.352	0.66052	0.9058	13.233	19	0
Q8T6B9;A4V193;Q8T6B9-2	pUf68	0.91308	1.09519	0.131187		1.116	0.896057	-0.158337		628820000		214200000	148770000	0.694538	1.43981	152270000	113580000	0.745912	1.34064		8;5;5	8;5;5	8;5;5	Poly(U)-binding-splicing factor half pint	pUf68	>sp|Q8T6B9|PUF68_DROME Poly(U)-binding-splicing factor half pint OS=Drosophila melanogaster GN=pUf68 PE=1 SV=2;>tr|A4V193|A4V193_DROME Poly U binding factor 68kD, isoform D OS=Drosophila melanogaster GN=pUf68 PE=1 SV=1;>sp|Q8T6B9-2|PUF68_DROME Isoform B of	3	8	8	8	7	7	7	7	7	7	15.5	15.5	15.5	67.939	637	637;545;545	0	31.449	0.72279	0.99779	20.025	11	0
Q9VZ69;Q0KHU2;Q8IR99;Q8IGK4;E1JJM0;M9NF14;F6J5L2;A9YL40	Imp	0.91637	1.09126	0.125998		0.88057	1.13563	0.18349		3747700000		1266700000	884260000	0.698082	1.4325	965800000	630870000	0.65321	1.5309		18;18;17;17;17;17;2;2	18;18;17;17;17;17;2;2	18;18;17;17;17;17;2;2		Imp	>tr|Q9VZ69|Q9VZ69_DROME CG1691-PA, isoform A OS=Drosophila melanogaster GN=Imp PE=1 SV=2;>tr|Q0KHU2|Q0KHU2_DROME IGF-II mRNA-binding protein, isoform K OS=Drosophila melanogaster GN=Imp PE=1 SV=2;>tr|Q8IR99|Q8IR99_DROME CG1691-PD, isoform D OS=Drosophila m	8	18	18	18	15	16	15	16	15	16	34.6	34.6	34.6	62.129	566	566;631;573;580;580;638;99;99	0	116.76	0.66804	0.90102	11.135	32	0
Q7KKH3	Mys45A	0.9164	1.09123	0.125951		1.0483	0.953925	-0.0680516		362340000		134370000	95188000	0.708402	1.41163	77993000	54785000	0.702435	1.42362		5	5	5	Protein SDA1 homolog	Mys45A	>sp|Q7KKH3|SDA1_DROME Protein SDA1 homolog OS=Drosophila melanogaster GN=Mys45A PE=1 SV=1	1	5	5	5	5	5	5	5	5	5	7.6	7.6	7.6	81.983	712	712	0	15.747	0.70475	0.99746	22.023	10	0
A8E6K0;Q7KVQ0	CG4038	0.91695	1.09057	0.125085		0.96723	1.03388	0.0480691		742790000		308510000	231410000	0.750089	1.33317	119720000	83142000	0.69447	1.43995		6;6	6;6	6;6	Probable H/ACA ribonucleoprotein complex subunit 1	CG4038	>tr|A8E6K0|A8E6K0_DROME FI01531p OS=Drosophila melanogaster GN=CG4038 PE=2 SV=1;>sp|Q7KVQ0|GAR1_DROME Probable H/ACA ribonucleoprotein complex subunit 1 OS=Drosophila melanogaster GN=CG4038 PE=2 SV=1	2	6	6	6	6	3	6	3	6	3	29.1	29.1	29.1	22.665	237	237;237	0	26.115	0.68574	0.92301	10.315	8	0
Q9W3N1	Q9W3N1	0.91814	1.08916	0.123214		0.95339	1.04889	0.0688616		681190000		238510000	143670000	0.602365	1.66012	184220000	114800000	0.623168	1.6047		4	4	4			>tr|Q9W3N1|Q9W3N1_DROME CG1444 OS=Drosophila melanogaster GN=CG1444 PE=1 SV=1	1	4	4	4	4	4	4	4	4	4	14.3	14.3	14.3	35.116	321	321	0	9.6692	0.67559	0.92126	6.5074	8	0
P54622	mtSSB	0.91818	1.08911	0.123151		0.88178	1.13407	0.181509		8518000000		3593700000	2578500000	0.717506	1.39372	1399100000	946700000	0.676649	1.47787		9	9	9	Single-stranded DNA-binding protein, mitochondrial	mtSSB	>sp|P54622|SSBP_DROME Single-stranded DNA-binding protein, mitochondrial OS=Drosophila melanogaster GN=mtSSB PE=1 SV=2	1	9	9	9	8	7	8	7	8	7	63	63	63	16.367	146	146	0	81.025	0.65909	0.8928	7.353	13	0
Q8MT06	Ns1	0.91843	1.08881	0.122758		0.89127	1.12199	0.166066		452760000		170880000	115540000	0.676147	1.47897	100240000	66105000	0.659467	1.51638		6	6	6	Guanine nucleotide-binding protein-like 3 homolog	Ns1	>sp|Q8MT06|GNL3_DROME Guanine nucleotide-binding protein-like 3 homolog OS=Drosophila melanogaster GN=Ns1 PE=1 SV=2	1	6	6	6	6	5	6	5	6	5	11.5	11.5	11.5	65.984	581	581	0	14.788	0.6375	0.8982	11.857	9	0
Q9VHS0;Q8MZ20	CG9601-RA	0.92037	1.08652	0.119714		0.88301	1.13249	0.179498		1179870000		435880000	283700000	0.650867	1.53641	287930000	172350000	0.598583	1.67061		13;12	13;12	13;12		CG9601-RA;CG9601	>tr|Q9VHS0|Q9VHS0_DROME CG9601 OS=Drosophila melanogaster GN=CG9601-RA PE=1 SV=2;>tr|Q8MZ20|Q8MZ20_DROME RE13646p OS=Drosophila melanogaster GN=CG9601 PE=2 SV=1	2	13	13	13	10	13	10	13	10	13	29.3	29.3	29.3	58.567	523	523;523	0	54.997	0.64903	0.90141	11.24	18	0
Q8MRY4;Q9VRL8	blanks	0.92075	1.08607	0.119119		0.83641	1.19559	0.257718		1366180000		499750000	336400000	0.673137	1.48558	318490000	211540000	0.664197	1.50558		10;9	10;9	10;9		blanks	>tr|Q8MRY4|Q8MRY4_DROME SD13619p OS=Drosophila melanogaster GN=blanks PE=2 SV=1;>tr|Q9VRL8|Q9VRL8_DROME Blanks OS=Drosophila melanogaster GN=blanks PE=1 SV=1	2	10	10	10	9	9	9	9	9	9	31.8	31.8	31.8	34.604	314	314;324	0	30.305	0.64061	0.88987	13.843	14	0
Q9XYU0;Q8T025	Mcm7	0.92078	1.08604	0.119072		0.87302	1.14545	0.195913		468860000		120650000	158400000	1.31289	0.761679	114200000	75626000	0.662224	1.51006		8;5	8;5	8;5	DNA replication licensing factor Mcm7	Mcm7	>sp|Q9XYU0|MCM7_DROME DNA replication licensing factor Mcm7 OS=Drosophila melanogaster GN=Mcm7 PE=1 SV=1;>tr|Q8T025|Q8T025_DROME LD37855p OS=Drosophila melanogaster GN=Mcm7 PE=2 SV=1	2	8	8	8	5	6	5	6	5	6	10.8	10.8	10.8	81.283	720	720;271	0	15.975	0.67396	0.92051	10.885	9	0
Q9VGN9	RpL24-like	0.92128	1.08545	0.118288		0.83845	1.19268	0.254203		143478000		58853000	47497000	0.807045	1.23909	23100000	14028000	0.607273	1.64671		4	4	4	Probable ribosome biogenesis protein RLP24	RpL24-like	>sp|Q9VGN9|RLP24_DROME Probable ribosome biogenesis protein RLP24 OS=Drosophila melanogaster GN=RpL24-like PE=1 SV=1	1	4	4	4	3	2	3	2	3	2	20.9	20.9	20.9	22.436	191	191	0	6.1515	0.65987	0.89815	8.2183	4	0
A0A0B4KH25;P08985	His2Av	0.92131	1.08541	0.118241		0.95545	1.04663	0.0657477		23609000000		6902200000	6230000000	0.902611	1.1079	5740800000	4735700000	0.82492	1.21224		6;6	6;6	4;4	Histone H2A.v	His2Av	>tr|A0A0B4KH25|A0A0B4KH25_DROME Histone H2A OS=Drosophila melanogaster GN=His2Av PE=3 SV=1;>sp|P08985|H2AV_DROME Histone H2A.v OS=Drosophila melanogaster GN=His2Av PE=1 SV=2	2	6	6	4	5	6	5	6	3	4	56	56	44.7	14.981	141	141;141	0	70.154	0.73257	0.92391	9.1614	15	0
X2JD07;H0RNM5;Q9W3C1;A9YK51;A9YK42;F6JBV5;F6JBT5	l(1)G0020	0.92178	1.08486	0.117506		0.88786	1.1263	0.171596		431770000		201550000	133930000	0.6645	1.50489	65580000	30709000	0.468268	2.13553		9;9;9;2;2;2;2	9;9;9;2;2;2;2	9;9;9;2;2;2;2	Polycomb protein l(1)G0020	l(1)G0020;l(1)G0020-RA	>tr|X2JD07|X2JD07_DROME Lethal (1) G0020, isoform B OS=Drosophila melanogaster GN=l(1)G0020 PE=1 SV=1;>tr|H0RNM5|H0RNM5_DROME FI17323p1 OS=Drosophila melanogaster GN=l(1)G0020-RA PE=2 SV=1;>sp|Q9W3C1|U202_DROME Polycomb protein l(1)G0020 OS=Drosophila mela	7	9	9	9	8	4	8	4	8	4	9	9	9	108.4	967	967;1008;1008;244;244;249;249	0	13.332	0.66945	0.91715	16.624	9	0
O76922;O76922-2;Q95PE5	aub	0.92259	1.08391	0.116238		0.92786	1.07775	0.108021		176049000		45663000	35037000	0.767295	1.30328	50785000	44565000	0.877523	1.13957		5;4;1	5;4;1	5;4;1	Protein aubergine	aub	>sp|O76922|AUB_DROME Protein aubergine OS=Drosophila melanogaster GN=aub PE=1 SV=1;>sp|O76922-2|AUB_DROME Isoform C of Protein aubergine OS=Drosophila melanogaster GN=aub	3	5	5	5	3	3	3	3	3	3	5.4	5.4	5.4	98.558	866	866;795;189	0	8.2555	0.62291	0.8579	14.894	4	0
O61380;A8DZ29;Q7YU50	eIF4G	0.92279	1.08367	0.115926		0.94662	1.05639	0.0791427		36945000000		12168000000	8818100000	0.724696	1.37989	9419600000	6539400000	0.694233	1.44044		68;68;29	68;68;29	67;67;29		eIF4G	>tr|O61380|O61380_DROME Eukaryotic translation initiation factor 4G, isoform A OS=Drosophila melanogaster GN=eIF4G PE=1 SV=3;>tr|A8DZ29|A8DZ29_DROME Eukaryotic translation initiation factor 4G, isoform B OS=Drosophila melanogaster GN=eIF4G PE=1 SV=1	3	68	68	67	57	63	57	63	56	62	48.8	48.8	48.4	183.94	1666	1666;1919;888	0	323.31	0.70793	0.93264	12.13	126	0
Q9W047	BEST:LD30049	0.92297	1.08346	0.115644		0.85562	1.16874	0.224958		1873770000		582430000	360340000	0.618684	1.61633	561630000	369380000	0.657693	1.52047		5	5	5		BEST:LD30049	>tr|Q9W047|Q9W047_DROME CG5704, isoform A OS=Drosophila melanogaster GN=BEST:LD30049 PE=1 SV=1	1	5	5	5	5	4	5	4	5	4	18.8	18.8	18.8	38.414	335	335	0	20.767	0.65966	0.90342	6.3825	6	0
Q9W002;M9PH19;Q7KV90;M9PBJ7;Q7KV89;Q7M3J7;Q7KV88;Q6NP15	msn	0.92313	1.08327	0.115394		0.90704	1.10249	0.140762		1932820000		733710000	537290000	0.732292	1.36558	396050000	265770000	0.671052	1.4902		22;21;15;15;14;14;14;11	22;21;15;15;14;14;14;11	22;21;15;15;14;14;14;11		msn	>tr|Q9W002|Q9W002_DROME Misshapen, isoform A OS=Drosophila melanogaster GN=msn PE=1 SV=3;>tr|M9PH19|M9PH19_DROME Misshapen, isoform F OS=Drosophila melanogaster GN=msn PE=1 SV=1;>tr|Q7KV90|Q7KV90_DROME CG16973-PB, isoform B OS=Drosophila melanogaster GN=ms	8	22	22	22	21	17	21	17	21	17	18.7	18.7	18.7	162.38	1504	1504;1404;1200;1213;1101;1102;1102;939	0	71.158	0.66583	0.91228	13.408	36	0
Q9VG73	CG5641	0.92336	1.083	0.115035		0.72278	1.38355	0.468372		219760000		62684000	42906000	0.684481	1.46096	73704000	40462000	0.54898	1.82156		6	6	6	Interleukin enhancer-binding factor 2 homolog	CG5641	>sp|Q9VG73|ILF2_DROME Interleukin enhancer-binding factor 2 homolog OS=Drosophila melanogaster GN=CG5641 PE=2 SV=1	1	6	6	6	3	4	3	4	3	4	16.9	16.9	16.9	43.657	396	396	0	10.809	0.64199	0.87081	15.402	5	0
Q8MT27;M9WDW1;A0A0C5K8A0;P34739	lds	0.92382	1.08246	0.114316		1.1056	0.904486	-0.14483		466600000		139330000	88241000	0.633324	1.57897	133030000	105990000	0.796738	1.25512		8;8;8;8	8;8;8;8	8;8;8;8	Transcription termination factor 2	lds;lds-RA	>tr|Q8MT27|Q8MT27_DROME RE70645p OS=Drosophila melanogaster GN=lds PE=2 SV=1;>tr|M9WDW1|M9WDW1_DROME FI21104p1 OS=Drosophila melanogaster GN=lds-RA PE=2 SV=1;>tr|A0A0C5K8A0|A0A0C5K8A0_DROME FI21128p1 OS=Drosophila melanogaster GN=lds-RA PE=2 SV=1;>sp|P3473	4	8	8	8	5	6	5	6	5	6	9.5	9.5	9.5	93.762	835	835;835;1061;1061	0	16.732	0.72994	1.0097	18.327	10	0
Q9VH07	pont	0.92491	1.08119	0.112615		0.95762	1.04426	0.0624748		414240000		162800000	108450000	0.666155	1.50115	81468000	61519000	0.755131	1.32427		6	6	6	RuvB-like helicase 1	pont	>sp|Q9VH07|RUVB1_DROME RuvB-like helicase 1 OS=Drosophila melanogaster GN=pont PE=1 SV=1	1	6	6	6	6	4	6	4	6	4	18.2	18.2	18.2	50.242	456	456	0	27.949	0.68112	0.9283	14.703	8	0
Q9VBU7;A0A0B4K7J2;D3DMF2;Q8SWV7	Nup358	0.92536	1.08066	0.111913		0.9012	1.10963	0.150081		1805070000		676620000	492870000	0.72843	1.37282	369210000	266360000	0.721432	1.38613		23;23;17;7	23;23;17;7	23;23;17;7		Nup358;Nup358-RA	>tr|Q9VBU7|Q9VBU7_DROME Nucleoporin 358kD, isoform A OS=Drosophila melanogaster GN=Nup358 PE=1 SV=2;>tr|A0A0B4K7J2|A0A0B4K7J2_DROME Nucleoporin 358kD, isoform B OS=Drosophila melanogaster GN=Nup358 PE=1 SV=1;>tr|D3DMF2|D3DMF2_DROME LD24888p (Fragment) OS=D	4	23	23	23	19	15	19	15	19	15	9.8	9.8	9.8	296.38	2695	2695;2718;1729;1349	0	74.195	0.66414	0.90664	15.171	24	0
A0A0B4KI24;Q27415-2;Q27415	Nlp	0.92557	1.08042	0.111586		1.1525	0.867679	-0.204767		322950000		125020000	87722000	0.701664	1.42518	64437000	45771000	0.710322	1.40781		3;3;3	3;3;3	3;3;3	Nucleoplasmin-like protein	Nlp	>tr|A0A0B4KI24|A0A0B4KI24_DROME Nucleoplasmin, isoform B OS=Drosophila melanogaster GN=Nlp PE=4 SV=1;>sp|Q27415-2|NLP_DROME Isoform 2 of Nucleoplasmin-like protein OS=Drosophila melanogaster GN=Nlp;>sp|Q27415|NLP_DROME Nucleoplasmin-like protein OS=Drosoph	3	3	3	3	3	3	3	3	3	3	23.7	23.7	23.7	16.996	152	152;121;152	0	7.6938	0.70094	0.96273	21.613	5	0
Q95RF6	Tom20	0.92572	1.08024	0.111352		0.92972	1.07559	0.105132		850030000		381870000	247020000	0.646869	1.54591	134160000	86983000	0.648353	1.54237		4	4	4		Tom20	>tr|Q95RF6|Q95RF6_DROME CG7654-PA OS=Drosophila melanogaster GN=Tom20 PE=1 SV=1	1	4	4	4	4	3	4	3	4	3	38.6	38.6	38.6	18.784	171	171	0	76.718	0.68213	0.92972	6.6012	10	0
Q86G43;Q868A8;Q867M7;Q6NP55;Q9VCH5;Q867W7;Q867M2;Q867H5;B8A421	Nup98-96	0.92659	1.07923	0.109997		0.74352	1.34495	0.427557		148873000		49860000	32447000	0.650762	1.53666	44418000	22146000	0.498582	2.00569		5;5;5;5;5;4;4;4;1	5;5;5;5;5;4;4;4;1	5;5;5;5;5;4;4;4;1		Nup98-96;CG10198	>tr|Q86G43|Q86G43_DROME Nucleoporin 98-96 (Fragment) OS=Drosophila melanogaster GN=Nup98-96 PE=4 SV=1;>tr|Q868A8|Q868A8_DROME Nucleoporin 98-96 (Fragment) OS=Drosophila melanogaster GN=Nup98-96 PE=4 SV=1;>tr|Q867M7|Q867M7_DROME Nucleoporin 98-96 (Fragment)	9	5	5	5	3	4	3	4	3	4	5.2	5.2	5.2	104.97	932	932;932;932;1191;1960;932;932;932;1179	0	8.5748	0.54387	0.74352	31.126	5	0
O01350;Q6IJM7	gag	0.92715	1.07857	0.109125		0.95805	1.04379	0.0618271		597940000		199220000	152970000	0.767845	1.30235	146090000	99660000	0.682182	1.46588		11;7	8;5	8;5		gag;HDC14603	>tr|O01350|O01350_DROME Gag protein OS=Drosophila melanogaster GN=gag PE=4 SV=1;>tr|Q6IJM7|Q6IJM7_DROME HDC14603 OS=Drosophila melanogaster GN=HDC14603 PE=4 SV=1	2	11	8	8	9	9	6	6	6	6	21.7	18.5	18.5	56.803	497	497;286	0	31.301	0.70064	0.93278	8.9641	11	0
O01666	ATPsyn-gamma	0.92747	1.0782	0.108627		0.90533	1.10457	0.143484		3878400000		1373600000	822370000	0.598697	1.67029	1086300000	596230000	0.548863	1.82195		12	12	12	ATP synthase subunit gamma, mitochondrial	ATPsyn-gamma	>sp|O01666|ATPG_DROME ATP synthase subunit gamma, mitochondrial OS=Drosophila melanogaster GN=ATPsyngamma PE=2 SV=2	1	12	12	12	10	11	10	11	10	11	49.2	49.2	49.2	32.871	297	297	0	60.763	0.66744	0.90759	12.134	16	0
Q9V400;Q9NHC7;E3CTS5	Ilk	0.9277	1.07793	0.10827		1.1673	0.856678	-0.223175		298495000		120450000	101040000	0.838854	1.1921	43409000	33586000	0.773711	1.29247		5;5;1	5;5;1	5;5;1		Ilk	>tr|Q9V400|Q9V400_DROME CG10504-PA OS=Drosophila melanogaster GN=Ilk PE=1 SV=1;>tr|Q9NHC7|Q9NHC7_DROME Integrin-linked kinase OS=Drosophila melanogaster GN=Ilk PE=2 SV=1	3	5	5	5	4	3	4	3	4	3	10.5	10.5	10.5	50.742	448	448;448;30	0	7.1847	0.78522	1.0625	12.067	6	0
Q7JXU4	Ns2	0.92788	1.07773	0.10799		0.95284	1.04949	0.0696941		1118850000		447240000	308450000	0.689674	1.44996	225370000	137790000	0.611395	1.6356		12	12	12		Ns2	>tr|Q7JXU4|Q7JXU4_DROME Nuclear GTP binding protein OS=Drosophila melanogaster GN=Ns2 PE=1 SV=1	1	12	12	12	10	8	10	8	10	8	19.4	19.4	19.4	76.607	674	674	0	37.443	0.6837	0.95009	20.297	19	0
Q9VWP1	Q9VWP1	0.9286	1.07689	0.106871		0.95123	1.05127	0.0721339		189383000		76735000	61573000	0.802411	1.24624	32283000	18791000	0.582071	1.718		6	6	6			>tr|Q9VWP1|Q9VWP1_DROME CG7288 OS=Drosophila melanogaster GN=Usp39 PE=1 SV=2	1	6	6	6	5	3	5	3	5	3	16.2	16.2	16.2	57.502	494	494	0	34.775	0.67454	0.9286	9.0845	5	0
Q0PQ30;Q0PQ31;P46863;Q7KVC2	Klp61F	0.931	1.07411	0.103147		0.93402	1.07064	0.0984747		52906000000		18560000000	13680000000	0.737069	1.35673	12000000000	8665900000	0.722158	1.38474		58;57;54;4	58;57;54;4	58;57;54;4	Bipolar kinesin KRP-130	Klp61F	>tr|Q0PQ30|Q0PQ30_DROME Kinesin-like protein OS=Drosophila melanogaster GN=Klp61F PE=3 SV=1;>tr|Q0PQ31|Q0PQ31_DROME Kinesin-like protein OS=Drosophila melanogaster GN=Klp61F PE=3 SV=1;>sp|P46863|KL61_DROME Bipolar kinesin KRP-130 OS=Drosophila melanogaster	4	58	58	58	54	52	54	52	54	52	58.3	58.3	58.3	121.08	1066	1066;1066;1066;164	0	323.31	0.71055	0.93115	10.015	138	0
P23128;P23128-2	me31B	0.93171	1.0733	0.102047		0.93449	1.0701	0.0977489		2806500000		1118400000	608380000	0.543974	1.83832	668140000	411570000	0.615994	1.62339		14;13	14;13	14;13	Putative ATP-dependent RNA helicase me31b	me31B	>sp|P23128|DDX6_DROME Putative ATP-dependent RNA helicase me31b OS=Drosophila melanogaster GN=me31B PE=1 SV=3;>sp|P23128-2|DDX6_DROME Isoform B of Putative ATP-dependent RNA helicase me31b OS=Drosophila melanogaster GN=me31B	2	14	14	14	13	14	13	14	13	14	31.8	31.8	31.8	51.945	459	459;428	0	41.23	0.68988	0.9331	15.208	26	0
O46231;C8VV00;E1JJ21;Q9VA56;Q9VA58;C7LAH8;Q6IDG5;A0A0B4KHF2;Q9VA59;A0A0B4K7R6;A0A0B4KHW6;A8JRH3;A0A0B4K6N4;C6TP61;C0PV34	tmod	0.93309	1.07171	0.0999119		0.95863	1.04316	0.060954		7831800000		2861000000	2042700000	0.713981	1.4006	1723600000	1204400000	0.69877	1.43109		15;14;14;14;14;14;14;14;14;14;14;14;14;9;8	15;14;14;14;14;14;14;14;14;14;14;14;14;9;8	15;14;14;14;14;14;14;14;14;14;14;14;14;9;8		tmod;tmod-RA;tmod-RC	>tr|O46231|O46231_DROME FI18705p1 OS=Drosophila melanogaster GN=tmod PE=1 SV=1;>tr|C8VV00|C8VV00_DROME RE01573p OS=Drosophila melanogaster GN=tmod-RA PE=2 SV=1;>tr|E1JJ21|E1JJ21_DROME Tropomodulin, isoform H OS=Drosophila melanogaster GN=tmod PE=1 SV=1;>tr	15	15	15	15	14	14	14	14	14	14	41.7	41.7	41.7	41.435	367	367;367;372;403;409;424;435;438;439;449;454;526;567;227;248	0	96.817	0.70471	0.93887	7.6135	31	0
Q9V3V3;B9EQW0	Pez	0.93341	1.07134	0.0994172		0.84369	1.18527	0.245215		192604000		65029000	38858000	0.597549	1.6735	53957000	34757000	0.644161	1.55241		4;2	4;2	4;2		Pez;Pez-RA	>tr|Q9V3V3|Q9V3V3_DROME Pez, isoform A OS=Drosophila melanogaster GN=Pez PE=1 SV=1;>tr|B9EQW0|B9EQW0_DROME RE71055p OS=Drosophila melanogaster GN=Pez-RA PE=2 SV=1	2	4	4	4	3	4	3	4	3	4	3.8	3.8	3.8	139.65	1252	1252;631	0	9.8524	0.64717	0.88742	18.656	6	0
Q9V4E0	CG1970-RA	0.93341	1.07134	0.0994172		1.1186	0.893975	-0.161694		257857000		139700000	41300000	0.295634	3.38257	40329000	36528000	0.90575	1.10406		3	3	3		CG1970-RA	>tr|Q9V4E0|Q9V4E0_DROME CG1970, isoform B OS=Drosophila melanogaster GN=ND-49 PE=1 SV=2	1	3	3	3	2	2	2	2	2	2	7.3	7.3	7.3	52.92	468	468	0	3.294	0.34964	0.46661	80.423	5	3
Q9VAX8;Q86NS3	CG4849	0.93389	1.07079	0.0986755		0.86311	1.1586	0.212384		2715600000		785550000	565070000	0.71933	1.39018	647130000	717880000	1.10933	0.901446		22;13	22;13	22;13		CG4849	>tr|Q9VAX8|Q9VAX8_DROME CG4849 OS=Drosophila melanogaster GN=CG4849 PE=1 SV=1;>tr|Q86NS3|Q86NS3_DROME RE71343p OS=Drosophila melanogaster GN=CG4849 PE=2 SV=1	2	22	22	22	17	15	17	15	17	15	29.9	29.9	29.9	110.65	975	975;674	0	149.35	0.65387	0.90091	11.562	25	0
M9PG76;P19889	RpLP0	0.93407	1.07058	0.0983974		1.0067	0.993345	-0.00963382		12956500000		4532300000	3293100000	0.726585	1.3763	3009100000	2121900000	0.705161	1.41812		13;13	13;13	13;13	60S acidic ribosomal protein P0	RpLP0	>tr|M9PG76|M9PG76_DROME 60S acidic ribosomal protein P0 OS=Drosophila melanogaster GN=RpLP0 PE=3 SV=1;>sp|P19889|RLA0_DROME 60S acidic ribosomal protein P0 OS=Drosophila melanogaster GN=RpLP0 PE=1 SV=1	2	13	13	13	11	13	11	13	11	13	46.4	46.4	46.4	34.202	317	317;317	0	72.992	0.7567	0.97604	18.51	23	0
P52304;B6UXN9;B6UXR5	polo	0.9343	1.07032	0.0980422		0.85373	1.17133	0.228148		372790000		72721000	49127000	0.675555	1.48027	194820000	56116000	0.28804	3.47174		5;4;3	5;4;3	5;4;3	Serine/threonine-protein kinase polo	polo	>sp|P52304|POLO_DROME Serine/threonine-protein kinase polo OS=Drosophila melanogaster GN=polo PE=1 SV=2;>tr|B6UXN9|B6UXN9_DROME Polo (Fragment) OS=Drosophila melanogaster GN=polo PE=4 SV=1;>tr|B6UXR5|B6UXR5_DROME Polo (Fragment) OS=Drosophila melanogaster	3	5	5	5	3	3	3	3	3	3	9.7	9.7	9.7	66.973	576	576;369;369	0	15.15	0.67744	0.9343	14.269	5	0
Q9VPC0;D3PFF6	Pitslre	0.93527	1.06921	0.0965452		0.97499	1.02565	0.0365407		162374000		43407000	27819000	0.640887	1.56034	53246000	37902000	0.711828	1.40483		3;2	3;2	3;2	Serine/threonine-protein kinase PITSLRE	Pitslre	>sp|Q9VPC0|KP58_DROME Serine/threonine-protein kinase PITSLRE OS=Drosophila melanogaster GN=Pitslre PE=1 SV=1;>tr|D3PFF6|D3PFF6_DROME GH16248p OS=Drosophila melanogaster GN=Pitslre PE=1 SV=1	2	3	3	3	3	3	3	3	3	3	2.8	2.8	2.8	108.84	952	952;778	0	5.8143	0.69301	0.95493	27.595	6	0
A4V303;P48605	Cctgamma	0.93582	1.06858	0.095697		0.88669	1.12779	0.173498		4510800000		1654600000	1233900000	0.745739	1.34095	978910000	643410000	0.657272	1.52144		21;21	21;21	21;21	T-complex protein 1 subunit gamma	Cctgamma	>tr|A4V303|A4V303_DROME T-complex protein 1 subunit gamma OS=Drosophila melanogaster GN=Cctgamma PE=1 SV=1;>sp|P48605|TCPG_DROME T-complex protein 1 subunit gamma OS=Drosophila melanogaster GN=Cctgamma PE=2 SV=2	2	21	21	21	19	17	19	17	19	17	40.8	40.8	40.8	59.394	544	544;544	0	65.908	0.67014	0.90955	7.2917	34	0
O62619-2;O62619	PyK	0.93706	1.06717	0.0937867		0.89857	1.11288	0.154297		7058000000		2520100000	1836200000	0.728622	1.37245	1600900000	1100800000	0.687613	1.45431		22;21	22;21	22;21	Pyruvate kinase	PyK	>sp|O62619-2|KPYK_DROME Isoform B of Pyruvate kinase OS=Drosophila melanogaster GN=PyK;>sp|O62619|KPYK_DROME Pyruvate kinase OS=Drosophila melanogaster GN=PyK PE=2 SV=2	2	22	22	22	21	20	21	20	21	20	54.1	54.1	54.1	55.058	512	512;533	0	140.47	0.67593	0.91308	11.746	44	0
Q9VH84;Q8IFW3;A8JQW3	Pnn	0.93741	1.06677	0.0932479		0.90827	1.10099	0.138807		760860000		225610000	137250000	0.608351	1.64379	241250000	156750000	0.649741	1.53907		10;10;10	10;10;10	10;10;10		Pnn	>tr|Q9VH84|Q9VH84_DROME Pinin, isoform A OS=Drosophila melanogaster GN=Pnn PE=1 SV=1;>tr|Q8IFW3|Q8IFW3_DROME Pinin OS=Drosophila melanogaster GN=Pnn PE=2 SV=1;>tr|A8JQW3|A8JQW3_DROME Pinin, isoform B OS=Drosophila melanogaster GN=Pnn PE=1 SV=1	3	10	10	10	5	8	5	8	5	8	33.3	33.3	33.3	35.907	303	303;303;307	0	38.54	0.65186	0.91725	17.741	10	0
X2JFR1;Q04047;Q8IR16;Q04047-2;L7XBJ7	nonA	0.93741	1.06677	0.0932479		0.91736	1.09008	0.12444		17509400000		6055700000	4601300000	0.75983	1.31608	4019400000	2832900000	0.704807	1.41883		28;28;27;27;25	28;28;27;27;25	25;25;24;24;22	Protein no-on-transient A	nonA;nonA-RB	>tr|X2JFR1|X2JFR1_DROME No on or off transient A, isoform D OS=Drosophila melanogaster GN=nonA PE=1 SV=1;>sp|Q04047|NONA_DROME Protein no-on-transient A OS=Drosophila melanogaster GN=nonA PE=1 SV=2;>tr|Q8IR16|Q8IR16_DROME CG4211-PB, isoform B OS=Drosophila	5	28	28	25	25	25	25	25	23	22	43.9	43.9	41.3	76.976	700	700;700;742;698;740	0	323.31	0.70999	0.92725	11.846	63	0
Q86BP9;X2J8K5;Q960C4;Q7YZ99;Q9W0B0;A8JNI2	CG7971	0.93792	1.06619	0.0924632		0.8514	1.17454	0.232091		108925000		53746000	36469000	0.678544	1.47374	11740000	6970100	0.593705	1.68434		2;2;2;2;2;2	2;2;2;2;2;2	2;2;2;2;2;2		CG7971	>tr|Q86BP9|Q86BP9_DROME CG7971-PB, isoform B OS=Drosophila melanogaster GN=CG7971 PE=1 SV=2;>tr|X2J8K5|X2J8K5_DROME CG7971, isoform H OS=Drosophila melanogaster GN=CG7971 PE=1 SV=1;>tr|Q960C4|Q960C4_DROME SD07741p OS=Drosophila melanogaster GN=CG7971 PE=2	6	2	2	2	2	2	2	2	2	2	16.5	16.5	16.5	17.597	158	158;174;1062;1062;1107;1655	0	9.5026	0.6128	0.88078	6.5578	5	0
Q9VJ12;Q8MRH4	Acn	0.93795	1.06615	0.0924171		0.94676	1.05623	0.0789293		3219200000		1210200000	940430000	0.777086	1.28686	638630000	429930000	0.673207	1.48543		15;14	15;14	15;14		Acn	>tr|Q9VJ12|Q9VJ12_DROME Acinus, isoform A OS=Drosophila melanogaster GN=Acn PE=1 SV=1;>tr|Q8MRH4|Q8MRH4_DROME LD46360p OS=Drosophila melanogaster GN=Acn PE=2 SV=1	2	15	15	15	14	13	14	13	14	13	22.2	22.2	22.2	83.719	739	739;601	0	39.04	0.69779	0.94676	10.475	28	0
Q23979-3;H8F4R0;Q23979-2;Q23979;REV__Q8MSP5;REV__Q7KT15	Myo61F	0.93904	1.06492	0.0907415		0.91103	1.09766	0.13443		71100000000		24407000000	17576000000	0.720121	1.38865	16959000000	12158000000	0.716905	1.39488		60;58;58;58;1;1	60;58;58;58;1;1	60;58;58;58;1;1	Myosin-IB	Myo61F;Myo61F-RA	>sp|Q23979-3|MY61F_DROME Isoform D of Myosin-IB OS=Drosophila melanogaster GN=Myo61F;>tr|H8F4R0|H8F4R0_DROME FI19407p1 (Fragment) OS=Drosophila melanogaster GN=Myo61F-RA PE=2 SV=1;>sp|Q23979-2|MY61F_DROME Isoform B of Myosin-IB OS=Drosophila melanogaster G	6	60	60	60	52	57	52	57	52	57	66.1	66.1	66.1	121.1	1052	1052;1073;1026;1035;485;485	0	323.31	0.71574	0.92108	17.589	122	0
C8VV33;D3DMH8;C9QP42;Q02748	eIF-4a-RD	0.93975	1.06411	0.0896511		0.99675	1.00326	0.00469639		1721040000		560260000	376110000	0.671313	1.48962	463550000	321110000	0.692719	1.44359		15;15;15;15	13;13;13;13	13;13;13;13	Eukaryotic initiation factor 4A	eIF-4a-RD;eIF-4a	>tr|C8VV33|C8VV33_DROME AT04852p OS=Drosophila melanogaster GN=eIF-4a-RD PE=2 SV=1;>tr|D3DMH8|D3DMH8_DROME RE22480p OS=Drosophila melanogaster GN=eIF-4a-RD PE=2 SV=1;>tr|C9QP42|C9QP42_DROME Eukaryotic initiation factor 4a, isoform E OS=Drosophila melanogas	4	15	13	13	13	11	11	10	11	10	36.7	33.1	33.1	44.292	390	390;403;403;403	0	30.451	0.71528	0.9672	12.41	15	0
Q9Y095;Q9UB07	XRCC1	0.9413	1.06236	0.0872735		0.81854	1.22169	0.288875		1283980000		491740000	356220000	0.724407	1.38044	263780000	172240000	0.652968	1.53147		11;11	11;11	11;11		XRCC1	>tr|Q9Y095|Q9Y095_DROME FI04011p OS=Drosophila melanogaster GN=XRCC1 PE=1 SV=1;>tr|Q9UB07|Q9UB07_DROME DNA repair protein XRCC1 OS=Drosophila melanogaster GN=XRCC1 PE=2 SV=1	2	11	11	11	10	6	10	6	10	6	23.5	23.5	23.5	68.769	614	614;614	0	38.804	0.67532	0.89974	9.2159	12	0
P48159;A8E792	RpL23	0.94165	1.06197	0.0867372		0.94132	1.06234	0.0872428		16477900000		5369700000	4235000000	0.788685	1.26793	3952100000	2921100000	0.739126	1.35295		7;6	7;6	7;6	60S ribosomal protein L23	RpL23;RpL17A	>sp|P48159|RL23_DROME 60S ribosomal protein L23 OS=Drosophila melanogaster GN=RpL23 PE=1 SV=2;>tr|A8E792|A8E792_DROME TA01212p OS=Drosophila melanogaster GN=RpL17A PE=2 SV=1	2	7	7	7	7	7	7	7	7	7	52.1	52.1	52.1	14.936	140	140;140	0	44.93	0.74294	0.94148	7.808	20	0
Q9VCK0;Q8MRJ8;Q9VGC7	eIF-3p66	0.94176	1.06184	0.0865686		0.96575	1.03546	0.0502783		4556200000		1582300000	1092200000	0.690261	1.44873	1127700000	753960000	0.668582	1.4957		14;8;2	14;8;2	14;8;2	Eukaryotic translation initiation factor 3 subunit D-1	eIF-3p66	>sp|Q9VCK0|EI3D1_DROME Eukaryotic translation initiation factor 3 subunit D-1 OS=Drosophila melanogaster GN=eIF-3p66 PE=1 SV=1;>tr|Q8MRJ8|Q8MRJ8_DROME GM13889p OS=Drosophila melanogaster GN=eIF-3p66 PE=2 SV=1	3	14	14	14	11	13	11	13	11	13	30.5	30.5	30.5	63.797	560	560;235;551	0	58.732	0.69687	0.95047	9.1195	23	0
P25171	Rcc1	0.94189	1.0617	0.0863695		0.90482	1.10519	0.144297		2889800000		879400000	596760000	0.678599	1.47362	856130000	557470000	0.651151	1.53574		15	15	15	Regulator of chromosome condensation	Rcc1	>sp|P25171|RCC1_DROME Regulator of chromosome condensation OS=Drosophila melanogaster GN=Rcc1 PE=1 SV=2	1	15	15	15	11	13	11	13	11	13	36.7	36.7	36.7	58.85	547	547	0	145.04	0.67091	0.93639	6.2983	21	0
A0A0B4LEV8;Q8MSN4;A1Z7A8;Q95SB3;A1Z7A9	coil	0.94209	1.06147	0.0860632		1.0164	0.983865	-0.0234683		563920000		183420000	157760000	0.860102	1.16265	123930000	98807000	0.797281	1.25426		9;9;9;5;5	9;9;9;5;5	9;9;9;5;5		coil	>tr|A0A0B4LEV8|A0A0B4LEV8_DROME Coilin, isoform E OS=Drosophila melanogaster GN=coil PE=1 SV=1;>tr|Q8MSN4|Q8MSN4_DROME AT15675p OS=Drosophila melanogaster GN=coil PE=2 SV=1;>tr|A1Z7A8|A1Z7A8_DROME Coilin, isoform D OS=Drosophila melanogaster GN=coil PE=1 S	5	9	9	9	8	5	8	5	8	5	18	18	18	70.458	633	633;634;634;488;488	0	59.578	0.69451	0.97012	30.586	11	0
F3YDB2;P41375	eIF-2beta-RA	0.94268	1.06081	0.08516		0.92924	1.07615	0.105877		1326260000		545860000	408790000	0.748892	1.33531	219380000	152220000	0.693865	1.4412		7;7	7;7	7;7	Eukaryotic translation initiation factor 2 subunit 2	eIF-2beta-RA;eIF-2beta	>tr|F3YDB2|F3YDB2_DROME LD35750p OS=Drosophila melanogaster GN=eIF-2beta-RA PE=2 SV=1;>sp|P41375|IF2B_DROME Eukaryotic translation initiation factor 2 subunit 2 OS=Drosophila melanogaster GN=eIF-2beta PE=1 SV=1	2	7	7	7	7	5	7	5	7	5	20.5	20.5	20.5	35.217	312	312;312	0	25.101	0.70745	0.94268	14.495	9	0
Q9VN25;Q9VN25-2	eIF3-S10	0.94279	1.06068	0.0849916		0.91198	1.09652	0.132926		16795100000		5978300000	4192500000	0.701286	1.42595	4034100000	2590000000	0.642027	1.55757		43;36	43;36	43;36	Eukaryotic translation initiation factor 3 subunit A	eIF3-S10	>sp|Q9VN25|EIF3A_DROME Eukaryotic translation initiation factor 3 subunit A OS=Drosophila melanogaster GN=eIF3-S10 PE=1 SV=1;>sp|Q9VN25-2|EIF3A_DROME Isoform B of Eukaryotic translation initiation factor 3 subunit A OS=Drosophila melanogaster GN=eIF3-S10	2	43	43	43	39	40	39	40	39	40	40.2	40.2	40.2	133.88	1140	1140;1072	0	231.1	0.68963	0.9269	12.573	81	0
A0A0B4LI86;P08266	RpII140	0.94368	1.05968	0.0836304		1.0283	0.972479	-0.0402612		301470000		89181000	83032000	0.93105	1.07406	76213000	53044000	0.695997	1.43679		7;7	7;7	7;7	DNA-directed RNA polymerase II subunit RPB2	RpII140	>tr|A0A0B4LI86|A0A0B4LI86_DROME DNA-directed RNA polymerase OS=Drosophila melanogaster GN=RpII140 PE=3 SV=1;>sp|P08266|RPB2_DROME DNA-directed RNA polymerase II subunit RPB2 OS=Drosophila melanogaster GN=RpII140 PE=2 SV=2	2	7	7	7	6	5	6	5	6	5	5.5	5.5	5.5	134.04	1176	1176;1176	0	10.505	0.75065	0.99217	25.45	9	0
Q7KLW9;Q24055	Prp19	0.94434	1.05894	0.0826217		0.88041	1.13583	0.183753		3554200000		1256100000	881900000	0.702094	1.42431	861690000	554470000	0.643468	1.55408		16;1	16;1	16;1		Prp19	>tr|Q7KLW9|Q7KLW9_DROME BcDNA.LD02793 OS=Drosophila melanogaster GN=Prp19 PE=1 SV=1	2	16	16	16	13	15	13	15	13	15	47.7	47.7	47.7	55.198	505	505;87	0	81.654	0.65325	0.90255	10.237	24	0
B7Z0R6;Q0KI03;A4V3J9;P49762-3;P49762-2;A8JRF7;A8WHH0;A0A0B4K6R9;A0A0B4K7Z3;Q8IML9;Q86B72;A0A0C4DHG9;Q86B73;P49762;A5JLB7;Q29R32;A5JLB6	Doa	0.94461	1.05864	0.0822093		1.1698	0.854847	-0.226262		928290000		308850000	274140000	0.887615	1.12661	189920000	155390000	0.818187	1.22222		7;7;7;7;7;6;6;6;6;6;6;6;6;6;4;4;2	7;7;7;7;7;6;6;6;6;6;6;6;6;6;4;4;2	7;7;7;7;7;6;6;6;6;6;6;6;6;6;4;4;2	Serine/threonine-protein kinase Doa	Doa;CG33553-RD	>tr|B7Z0R6|B7Z0R6_DROME Darkener of apricot, isoform V OS=Drosophila melanogaster GN=Doa PE=1 SV=1;>tr|Q0KI03|Q0KI03_DROME Darkener of apricot, isoform M OS=Drosophila melanogaster GN=Doa PE=1 SV=2;>tr|A4V3J9|A4V3J9_DROME Darkener of apricot, isoform N OS=	17	7	7	7	6	4	6	4	6	4	13.3	13.3	13.3	60.209	511	511;580;580;511;580;398;462;889;975;983;1229;1535;2045;832;199;887;64	0	12.147	0.8052	1.0911	15.437	11	0
Q9V3E7	Ref1	0.94464	1.0586	0.0821635		0.96588	1.03533	0.0500841		2196580000		870950000	682610000	0.783753	1.27591	383960000	259020000	0.674602	1.48236		11	11	11		Ref1	>tr|Q9V3E7|Q9V3E7_DROME LD24793p OS=Drosophila melanogaster GN=Ref1 PE=1 SV=1	1	11	11	11	10	6	10	6	10	6	40.6	40.6	40.6	27.851	266	266	0	41.625	0.70293	0.95671	15.582	12	0
Q9VZE6	CG11583	0.94509	1.0581	0.0814764		0.98699	1.01318	0.0188926		233983000		82802000	59097000	0.713715	1.40112	54046000	38038000	0.703808	1.42084		5	5	5	Ribosome biogenesis protein BRX1 homolog	CG11583	>sp|Q9VZE6|BRX1_DROME Ribosome biogenesis protein BRX1 homolog OS=Drosophila melanogaster GN=CG11583 PE=2 SV=2	1	5	5	5	3	3	3	3	3	3	13.4	13.4	13.4	41.618	359	359	0	19.311	0.71677	0.97142	6.2511	4	0
Q9U9K4;Q8MS03;Q0E931;D5AEL6	Dgp-1	0.94633	1.05671	0.0795847		1.3974	0.715615	-0.482745		199436000		71608000	52792000	0.737236	1.35642	37205000	37831000	1.01683	0.983453		2;2;2;2	2;2;2;2	2;2;2;2		Dgp-1	>tr|Q9U9K4|Q9U9K4_DROME DGP-1 protein OS=Drosophila melanogaster GN=Dgp-1 PE=2 SV=1;>tr|Q8MS03|Q8MS03_DROME RH49745p OS=Drosophila melanogaster GN=Dgp-1 PE=2 SV=1;>tr|Q0E931|Q0E931_DROME Dgp-1, isoform A OS=Drosophila melanogaster GN=Dgp-1 PE=1 SV=1;>tr|D5	4	2	2	2	2	2	2	2	2	2	3.1	3.1	3.1	72.553	669	669;669;669;669	0	6.8777	0.99374	1.3249	21.857	3	0
Q9VIH1;C0MJ04;A0ANL0;A0ANL2;Q8SXG3;A0ANL8	RPA2	0.9465	1.05652	0.0793256		1.0436	0.958222	-0.0615688		3000300000		969910000	750290000	0.773567	1.29271	734030000	546120000	0.744002	1.34408		8;8;8;6;6;6	8;8;8;6;6;6	8;8;8;6;6;6		RPA2;CG9273	>tr|Q9VIH1|Q9VIH1_DROME CG9273 protein OS=Drosophila melanogaster GN=RPA2 PE=1 SV=2;>tr|C0MJ04|C0MJ04_DROME CG9273-PA OS=Drosophila melanogaster GN=CG9273 PE=4 SV=1;>tr|A0ANL0|A0ANL0_DROME CG9273 protein (Fragment) OS=Drosophila melanogaster GN=CG9273 PE=4	6	8	8	8	6	7	6	7	6	7	38.6	38.6	38.6	26.41	246	246;246;246;246;246;246	0	48.602	0.74884	0.99649	19.832	10	0
Q7KN94;Q7KLW5	wal	0.94654	1.05648	0.0792646		0.91825	1.08903	0.123041		132959000		44324000	34967000	0.788895	1.2676	33893000	19775000	0.583454	1.71393		2;2	2;2	2;2		wal	>tr|Q7KN94|Q7KN94_DROME Walrus, isoform A OS=Drosophila melanogaster GN=wal PE=1 SV=1;>tr|Q7KLW5|Q7KLW5_DROME LD07532p (Fragment) OS=Drosophila melanogaster GN=wal PE=2 SV=1	2	2	2	2	2	2	2	2	2	2	7	7	7	34.181	330	330;340	0	7.2967	0.73553	0.93615	4.8526	3	0
Q9VYW3	RPA3	0.94678	1.05621	0.0788989		0.91347	1.09473	0.130571		397530000		134380000	105590000	0.785757	1.27266	87056000	70504000	0.80987	1.23477		2	2	2		RPA3	>tr|Q9VYW3|Q9VYW3_DROME CG15220-PA OS=Drosophila melanogaster GN=RPA3 PE=1 SV=1	1	2	2	2	2	2	2	2	2	2	35.7	35.7	35.7	11.963	112	112	0	23.784	0.74791	1.0466	17.248	3	0
Q9Y162	Vps4	0.94713	1.05582	0.0783656		0.97753	1.02299	0.0327871		2270270000		713860000	571620000	0.800745	1.24884	576560000	408210000	0.70801	1.41241		16	16	16		Vps4	>tr|Q9Y162|Q9Y162_DROME BcDNA.GH02678 OS=Drosophila melanogaster GN=Vps4 PE=1 SV=1	1	16	16	16	15	14	15	14	15	14	36.7	36.7	36.7	49.595	442	442	0	32.993	0.7052	0.95997	13.129	29	0
Q9VPQ7;A7KX20;A7KX19	Spp	0.94995	1.05269	0.0740765		1.0977	0.910996	-0.134484		382190000		118620000	96336000	0.81214	1.23132	96215000	71011000	0.738045	1.35493		4;4;4	4;4;4	4;4;4		Spp;spp	>tr|Q9VPQ7|Q9VPQ7_DROME SD07518p OS=Drosophila melanogaster GN=Spp PE=1 SV=1;>tr|A7KX20|A7KX20_DROME Signal peptide peptidase OS=Drosophila melanogaster GN=spp PE=4 SV=1;>tr|A7KX19|A7KX19_DROME Signal peptide peptidase OS=Drosophila melanogaster GN=spp PE=	3	4	4	4	3	4	3	4	3	4	9.5	9.5	9.5	43.214	389	389;389;389	0	7.8447	0.73844	1.0168	13.064	6	0
Q9VK69	Q9VK69	0.95034	1.05225	0.0734843		0.93024	1.07499	0.104325		2708800000		918210000	692690000	0.754392	1.32557	663160000	434700000	0.655498	1.52556		16	16	16	T-complex protein 1 subunit delta		>tr|Q9VK69|Q9VK69_DROME T-complex protein 1 subunit delta OS=Drosophila melanogaster GN=CG5525 PE=1 SV=1	1	16	16	16	14	13	14	13	14	13	36	36	36	57.116	533	533	0	77.609	0.68476	0.93937	12.219	23	0
M9NFA7;Q9VX91	UBR1	0.9513	1.05119	0.0720277		0.87834	1.13851	0.187149		159903000		46014000	33815000	0.734885	1.36076	41484000	38590000	0.930238	1.07499		3;3	3;3	3;3	E3 ubiquitin-protein ligase UBR1	UBR1	>tr|M9NFA7|M9NFA7_DROME CG9086, isoform B OS=Drosophila melanogaster GN=Ubr1 PE=4 SV=1;>sp|Q9VX91|UBR1_DROME E3 ubiquitin-protein ligase UBR1 OS=Drosophila melanogaster GN=UBR1 PE=2 SV=2	2	3	3	3	2	3	2	3	2	3	1.6	1.6	1.6	208.36	1824	1824;1824	0	8.9459	0.67115	0.91326	4.6693	4	0
A0A0B4LFB3;Q7JVI3	Tango7	0.95165	1.05081	0.071497		0.96327	1.03813	0.0539879		4584000000		1594100000	1097400000	0.688414	1.45262	1117700000	774820000	0.693227	1.44253		22;22	22;22	22;22	Eukaryotic translation initiation factor 3 subunit M	Tango7	>tr|A0A0B4LFB3|A0A0B4LFB3_DROME Eukaryotic translation initiation factor 3 subunit M OS=Drosophila melanogaster GN=Tango7 PE=3 SV=1;>sp|Q7JVI3|EIF3M_DROME Eukaryotic translation initiation factor 3 subunit M OS=Drosophila melanogaster GN=Tango7 PE=2 SV=1	2	22	22	22	19	16	19	16	19	16	63.6	63.6	63.6	44.086	387	387;387	0	145.03	0.71369	0.96323	12.41	30	0
A0A0H4YFU3;Q9I7T7-2;Q9I7T7	CG11505	0.95208	1.05033	0.0708453		0.9942	1.00583	0.00839199		1258380000		451480000	316170000	0.700297	1.42797	258740000	232000000	0.896653	1.11526		12;12;12	12;12;12	12;12;12	La-related protein CG11505	CG11505	>tr|A0A0H4YFU3|A0A0H4YFU3_DROME FI24706p1 OS=Drosophila melanogaster GN=CG11505-RD PE=2 SV=1;>sp|Q9I7T7-2|Y1505_DROME Isoform A of La-related protein CG11505 OS=Drosophila melanogaster GN=CG11505;>sp|Q9I7T7|Y1505_DROME La-related protein CG11505 OS=Drosoph	3	12	12	12	9	9	9	9	9	9	9.7	9.7	9.7	160.77	1521	1521;1521;1531	0	100.73	0.72063	0.95208	10.563	11	0
Q9VKD3;Q8IPA0	CG12264	0.95209	1.05032	0.0708301		0.9586	1.04319	0.0609992		3085000000		1056300000	765040000	0.724264	1.38071	654450000	609160000	0.930797	1.07435		15;1	15;1	15;1	Probable cysteine desulfurase, mitochondrial	CG12264	>sp|Q9VKD3|NFS1_DROME Probable cysteine desulfurase, mitochondrial OS=Drosophila melanogaster GN=CG12264 PE=2 SV=1	2	15	15	15	13	12	13	12	13	12	38.5	38.5	38.5	51.074	462	462;123	0	85.724	0.70252	0.95209	7.7334	23	0
Q9V434	Aats-asn	0.95468	1.04747	0.0669109		0.92756	1.0781	0.108487		2242490000		834110000	535120000	0.641546	1.55873	529410000	343880000	0.649553	1.53952		17	17	17		Aats-asn	>tr|Q9V434|Q9V434_DROME Asparaginyl-tRNA synthetase, isoform A OS=Drosophila melanogaster GN=Aats-asn PE=1 SV=1	1	17	17	17	14	12	14	12	14	12	35.3	35.3	35.3	63.931	558	558	0	62.841	0.67631	0.92964	23.04	23	0
M9PH59;Q9VXX8	RpL37a	0.95598	1.04605	0.0649477		0.9146	1.09337	0.128787		2385400000		718050000	581920000	0.810417	1.23393	647600000	437760000	0.675973	1.47935		2;2	2;2	2;2	Ribosomal protein L37;Probable 60S ribosomal protein L37-A	RpL37a	>tr|M9PH59|M9PH59_DROME Ribosomal protein L37 OS=Drosophila melanogaster GN=RpL37a PE=3 SV=1;>sp|Q9VXX8|RL371_DROME Probable 60S ribosomal protein L37-A OS=Drosophila melanogaster GN=RpL37a PE=1 SV=1	2	2	2	2	2	2	2	2	2	2	20.4	20.4	20.4	10.643	93	93;93	0	6.5882	0.74421	0.93827	3.4801	4	0
P08646	Ras85D	0.95611	1.0459	0.0647515		1.0037	0.996314	-0.00532812		1379170000		527830000	381380000	0.722543	1.384	270380000	199580000	0.738146	1.35474		6	6	6	Ras-like protein 1	Ras85D	>sp|P08646|RAS1_DROME Ras-like protein 1 OS=Drosophila melanogaster GN=Ras85D PE=1 SV=2	1	6	6	6	5	5	5	5	5	5	38.6	38.6	38.6	21.593	189	189	0	44.235	0.70549	0.95611	8.3534	5	0
Q9VZE4	Q9VZE4	0.95613	1.04588	0.0647213		0.95459	1.04757	0.0670469		3415000000		1307500000	948500000	0.72543	1.37849	665640000	493390000	0.741226	1.34912		14	14	14			>tr|Q9VZE4|Q9VZE4_DROME CG1316 OS=Drosophila melanogaster GN=CG1316 PE=1 SV=2	1	14	14	14	13	11	13	11	13	11	36.4	36.4	36.4	52.452	470	470	0	76.411	0.72729	0.95536	12.43	22	0
A0A0C4DHA1;Q2M1E6;A8JQT5;Q9VN68	Cdep	0.95649	1.04549	0.0641782		0.72766	1.37427	0.458664		73833000		19004000	10522000	0.553673	1.80612	23149000	21158000	0.913992	1.0941		5;5;3;2	5;5;3;2	5;5;3;2		Cdep	>tr|A0A0C4DHA1|A0A0C4DHA1_DROME Chondrocyte-derived ezrin-like domain containing protein ortholog, isoform F OS=Drosophila melanogaster GN=Cdep PE=1 SV=1;>tr|Q2M1E6|Q2M1E6_DROME Chondrocyte-derived ezrin-like domain containing protein ortholog, isoform E O	4	5	5	5	3	3	3	3	3	3	4.1	4.1	4.1	131.6	1163	1163;1167;4273;404	0	6.5213	0.67728	0.91961	27.37	4	0
Q9VVU6;Q8SX58	Q9VVU6	0.95733	1.04457	0.0629118		0.88807	1.12604	0.171255		572550000		207100000	161710000	0.780831	1.28069	117870000	85871000	0.728523	1.37264		11;2	11;2	11;2			>tr|Q9VVU6|Q9VVU6_DROME CG6841-PA OS=Drosophila melanogaster GN=CG6841 PE=1 SV=2	2	11	11	11	6	9	6	9	6	9	14.1	14.1	14.1	105.23	931	931;143	0	30.509	0.70773	0.94426	15.934	12	0
M9PG50;Q9VP22;F0JAN8;E1JIR3;O17432;P48609;P23573	Cdk12	0.95754	1.04434	0.0625953		0.85537	1.16908	0.225379		662080000		229070000	178570000	0.779543	1.2828	161360000	93079000	0.576841	1.73358		9;9;1;1;1;1;1	9;9;1;1;1;1;1	8;8;0;0;0;0;0	Cyclin-dependent kinase 12	Cdk12	>tr|M9PG50|M9PG50_DROME Cdk12, isoform C OS=Drosophila melanogaster GN=Cdk12 PE=4 SV=1;>sp|Q9VP22|CDK12_DROME Cyclin-dependent kinase 12 OS=Drosophila melanogaster GN=Cdk12 PE=1 SV=1	7	9	9	8	8	7	8	7	7	6	8.9	8.9	8.2	128.33	1157	1157;1157;233;314;404;294;314	0	27.481	0.64696	0.88611	20.173	8	0
Q7K4L8	Q7K4L8	0.95806	1.04378	0.0618121		0.93918	1.06476	0.0905264		2084290000		754930000	547800000	0.72563	1.37811	449750000	331850000	0.737854	1.35528		14	13	13			>tr|Q7K4L8|Q7K4L8_DROME CG7878 OS=Drosophila melanogaster GN=CG7878 PE=1 SV=1	1	14	13	13	13	13	12	12	12	12	27.3	25.7	25.7	78.567	703	703	0	67.504	0.69984	0.94857	20.506	20	0
F0JAP1;Q8STG9	Sec61alpha-RA	0.95831	1.0435	0.0614357		0.95767	1.0442	0.0623995		526800000		190940000	136100000	0.712789	1.40294	119640000	80114000	0.669626	1.49337		2;2	2;2	2;2		Sec61alpha-RA;Sec61alpha	>tr|F0JAP1|F0JAP1_DROME LP19279p OS=Drosophila melanogaster GN=Sec61alpha-RA PE=2 SV=1;>tr|Q8STG9|Q8STG9_DROME DSec61alpha OS=Drosophila melanogaster GN=Sec61alpha PE=1 SV=1	2	2	2	2	2	2	2	2	2	2	4.7	4.7	4.7	46.02	423	423;476	0	3.1837	0.70581	0.95831	13.207	4	0
Q9VP27;M9PIG4	Glg1	0.95906	1.04269	0.060307		1.0197	0.980681	-0.0281448		1927700000		587240000	631850000	1.07597	0.929398	416510000	292090000	0.70128	1.42596		15;15	15;15	15;15		Glg1	>tr|Q9VP27|Q9VP27_DROME CG33214-PA OS=Drosophila melanogaster GN=Glg1 PE=1 SV=2;>tr|M9PIG4|M9PIG4_DROME Golgi complex-localized glycoprotein 1, isoform B OS=Drosophila melanogaster GN=Glg1 PE=1 SV=1	2	15	15	15	14	14	14	14	14	14	14.4	14.4	14.4	125	1103	1103;1107	0	55.319	0.70097	0.97337	9.9884	25	0
Q9VN50	eIF3-S5-1	0.9605	1.04112	0.0581425		0.91651	1.0911	0.125777		2725890000		1051600000	684130000	0.650561	1.53713	601880000	388210000	0.644996	1.5504		9	9	9	Eukaryotic translation initiation factor 3 subunit F-1	eIF3-S5-1	>sp|Q9VN50|EI3F1_DROME Eukaryotic translation initiation factor 3 subunit F-1 OS=Drosophila melanogaster GN=eIF3-S5-1 PE=2 SV=1	1	9	9	9	8	8	8	8	8	8	42.5	42.5	42.5	31.104	280	280	0	31.451	0.66819	0.91651	10.499	12	0
Q8MSU4	Sym	0.96413	1.0372	0.0527004		0.93692	1.06733	0.0940022		153522000		64205000	49132000	0.765236	1.30679	22944000	17237000	0.751264	1.33109		6	6	6	Symplekin	Sym	>sp|Q8MSU4|SYMPK_DROME Symplekin OS=Drosophila melanogaster GN=Sym PE=1 SV=1	1	6	6	6	6	3	6	3	6	3	5.1	5.1	5.1	132.08	1165	1165	0	14.903	0.67189	0.93115	31.346	6	0
Q7JVL3	Prp38	0.96477	1.03652	0.051743		1.0626	0.941088	-0.0875986		111341000		38329000	28850000	0.752694	1.32856	23909000	20253000	0.847087	1.18052		3	3	3		Prp38	>tr|Q7JVL3|Q7JVL3_DROME GM13395p OS=Drosophila melanogaster GN=Prp38 PE=1 SV=1	1	3	3	3	2	2	2	2	2	2	9.1	9.1	9.1	40.087	330	330	0	5.2105	0.69008	0.97749	11.764	3	0
Q9V455;Q9UB78;O76522	Kap-alpha3	0.9656	1.03563	0.0505024		0.85516	1.16937	0.225734		394160000		154970000	99397000	0.641395	1.5591	80961000	58827000	0.726609	1.37626		5;5;5	5;5;5	5;5;5	Importin subunit alpha	Kap-alpha3	>tr|Q9V455|Q9V455_DROME Importin subunit alpha OS=Drosophila melanogaster GN=Kap-alpha3 PE=1 SV=1;>tr|Q9UB78|Q9UB78_DROME Importin subunit alpha OS=Drosophila melanogaster GN=Kap-alpha3 PE=2 SV=1;>tr|O76522|O76522_DROME Karyopherin alpha 3 (Fragment) OS=Dr	3	5	5	5	5	3	5	3	5	3	11.3	11.3	11.3	56.989	514	514;514;514	0	10.809	0.697	0.95252	19.668	6	0
Q9VTW6	Q9VTW6	0.96632	1.03485	0.0494271		0.83556	1.1968	0.259185		176842000		49773000	47687000	0.95809	1.04374	50498000	28883000	0.571963	1.74836		2	2	2			>tr|Q9VTW6|Q9VTW6_DROME CG10418-PA OS=Drosophila melanogaster GN=CG10418 PE=1 SV=1	1	2	2	2	2	2	2	2	2	2	28.4	28.4	28.4	10.737	95	95	0	8.837	0.64687	0.87831	10.337	4	0
Q9VDH8;Q7JYY0	RpS30	0.96701	1.03412	0.0483973		0.93395	1.07072	0.0985828		4049900000		1196800000	1087700000	0.90884	1.1003	989320000	776110000	0.784488	1.27472		2;2	2;2	2;2		RpS30	>tr|Q9VDH8|Q9VDH8_DROME Ribosomal protein S30, isoform A OS=Drosophila melanogaster GN=RpS30 PE=1 SV=1;>tr|Q7JYY0|Q7JYY0_DROME RH08962p (Fragment) OS=Drosophila melanogaster GN=RpS30 PE=2 SV=1	2	2	2	2	2	2	2	2	2	2	8.3	8.3	8.3	14.585	132	132;147	0	5.7285	0.83689	0.97587	15.384	3	0
X2JEB4;O96651;A9YJ49;A9YJ44;Q95R42	Top3beta	0.96707	1.03405	0.0483078		0.90583	1.10396	0.142688		204444000		70060000	72990000	1.04182	0.959858	36708000	24687000	0.672524	1.48694		5;5;2;2;1	5;5;2;2;1	5;5;2;2;1	DNA topoisomerase;DNA topoisomerase 3-beta	Top3beta	>tr|X2JEB4|X2JEB4_DROME DNA topoisomerase OS=Drosophila melanogaster GN=Top3beta PE=1 SV=1;>sp|O96651|TOP3B_DROME DNA topoisomerase 3-beta OS=Drosophila melanogaster GN=Top3beta PE=2 SV=2	5	5	5	5	4	3	4	3	4	3	5.1	5.1	5.1	96.972	875	875;875;266;266;444	0	6.3494	0.59713	0.81926	19.344	4	0
X2JFR6;P41374	eIF-2alpha	0.9678	1.03327	0.0472192		1.0851	0.921574	-0.117828		1819160000		633100000	473210000	0.747449	1.33788	401600000	311260000	0.77505	1.29024		9;9	9;9	9;9	Eukaryotic translation initiation factor 2 subunit 1	eIF-2alpha	>tr|X2JFR6|X2JFR6_DROME Eukaryotic translation initiation factor 2alpha, isoform B OS=Drosophila melanogaster GN=eIF-2alpha PE=4 SV=1;>sp|P41374|IF2A_DROME Eukaryotic translation initiation factor 2 subunit 1 OS=Drosophila melanogaster GN=eIF-2alpha PE=2 S	2	9	9	9	8	8	8	8	8	8	24.9	24.9	24.9	38.645	341	341;341	0	17.385	0.72359	0.9696	23.42	19	0
X2JDP6;M9MRG2;Q8T079	CG4747	0.96781	1.03326	0.0472042		1.024	0.976562	-0.0342157		1556650000		539830000	408950000	0.757553	1.32004	342080000	265790000	0.776982	1.28703		15;15;15	15;15;15	15;15;15	Putative oxidoreductase GLYR1 homolog	CG4747	>tr|X2JDP6|X2JDP6_DROME CG4747, isoform C OS=Drosophila melanogaster GN=CG4747 PE=4 SV=1;>tr|M9MRG2|M9MRG2_DROME CG4747, isoform B OS=Drosophila melanogaster GN=CG4747 PE=4 SV=1;>sp|Q8T079|GLYR1_DROME Putative oxidoreductase GLYR1 homolog OS=Drosophila mel	3	15	15	15	14	12	14	12	14	12	31.2	31.2	31.2	65.251	602	602;603;602	0	103.4	0.73027	1.0206	14.245	26	0
Q960T1;Q7KY08;Q32KD4;Q8T059;Q27IR0	AGO1	0.96811	1.03294	0.0467571		1.0555	0.947418	-0.0779266		195362000		62917000	48898000	0.777183	1.2867	41789000	41763000	0.999378	1.00062		6;6;6;5;5	6;6;6;5;5	6;6;6;5;5	Protein argonaute	AGO1	>tr|Q960T1|Q960T1_DROME LD36719p OS=Drosophila melanogaster GN=AGO1 PE=2 SV=1;>tr|Q7KY08|Q7KY08_DROME Argonaute protein OS=Drosophila melanogaster GN=AGO1 PE=1 SV=1;>tr|Q32KD4|Q32KD4_DROME Argonaute-1, isoform A OS=Drosophila melanogaster GN=AGO1 PE=1 SV=1	5	6	6	6	4	3	4	3	4	3	10.8	10.8	10.8	67.734	601	601;950;984;424;851	0	8.3691	0.74583	1.0555	44.153	7	0
E1JJ73;O97067	CG1307	0.96821	1.03283	0.0466081		0.9481	1.05474	0.0768889		253790000		67908000	50960000	0.750427	1.33257	91478000	43444000	0.474912	2.10565		4;4	4;4	4;4	Probable peptidyl-tRNA hydrolase 2	CG1307	>tr|E1JJ73|E1JJ73_DROME CG1307, isoform C OS=Drosophila melanogaster GN=CG1307 PE=1 SV=1;>sp|O97067|PTH2_DROME Probable peptidyl-tRNA hydrolase 2 OS=Drosophila melanogaster GN=CG1307 PE=2 SV=2	2	4	4	4	2	3	2	3	2	3	26.9	26.9	26.9	19.873	186	186;186	0	11.125	0.70107	0.9481	4.8358	5	0
A1YKB1;A1YKA8;A1YKA7;A1YKA5;A1YKA3;A1YKA1;A8JV18;Q9VXE6	Nup153	0.96825	1.03279	0.0465485		0.97755	1.02297	0.0327576		227884000		95071000	59419000	0.624996	1.60001	40753000	32640000	0.800923	1.24856		4;4;4;4;4;4;4;4	4;4;4;4;4;4;4;4	4;4;4;4;4;4;4;4	Nuclear pore complex protein Nup153	Nup153	>tr|A1YKB1|A1YKB1_DROME Nup153 (Fragment) OS=Drosophila melanogaster GN=Nup153 PE=4 SV=1;>tr|A1YKA8|A1YKA8_DROME Nup153 (Fragment) OS=Drosophila melanogaster GN=Nup153 PE=4 SV=1;>tr|A1YKA7|A1YKA7_DROME Nup153 (Fragment) OS=Drosophila melanogaster GN=Nup153	8	4	4	4	4	4	4	4	4	4	6.2	6.2	6.2	86.858	796	796;796;796;796;796;796;1929;1883	0	12.257	0.72125	0.97079	16.404	9	0
Q9W3M7	Q9W3M7	0.9685	1.03252	0.046176		1.0096	0.990491	-0.0137838		632610000		254040000	170310000	0.670406	1.49163	116370000	91892000	0.789654	1.26638		9	7	7			>tr|Q9W3M7|Q9W3M7_DROME CG10777, isoform B OS=Drosophila melanogaster GN=CG10777 PE=1 SV=1	1	9	7	7	9	8	7	6	7	6	11.5	9.2	9.2	100.42	945	945	0	70.92	0.71451	1.0096	19.591	11	0
X2JC94;O46084	Pgam5	0.96899	1.032	0.0454463		0.97307	1.02768	0.0393845		7002800000		2110700000	1522600000	0.721372	1.38625	2142600000	1226900000	0.572622	1.74635		11;11	11;11	11;11	Serine/threonine-protein phosphatase Pgam5, mitochondrial	Pgam5	>tr|X2JC94|X2JC94_DROME Phosphoglycerate mutase 5, isoform B OS=Drosophila melanogaster GN=Pgam5 PE=4 SV=1;>sp|O46084|PGAM5_DROME Serine/threonine-protein phosphatase Pgam5, mitochondrial OS=Drosophila melanogaster GN=Pgam5 PE=1 SV=1	2	11	11	11	9	11	9	11	9	11	42.7	42.7	42.7	33.037	288	288;289	0	65.18	0.73749	0.97307	26.519	18	0
X2JBC1;Q9VYS3;D2NUE4;Q9VSE1;B7Z0D7	Upf1	0.96906	1.03193	0.0453421		0.91691	1.09062	0.125148		2850000000		919700000	719960000	0.78282	1.27743	697690000	512610000	0.734725	1.36105		23;23;1;1;1	23;23;1;1;1	23;23;1;1;1	Regulator of nonsense transcripts 1 homolog	Upf1	>tr|X2JBC1|X2JBC1_DROME Upf1, isoform B OS=Drosophila melanogaster GN=Upf1 PE=4 SV=1;>sp|Q9VYS3|RENT1_DROME Regulator of nonsense transcripts 1 homolog OS=Drosophila melanogaster GN=Upf1 PE=1 SV=2	5	23	23	23	19	20	19	20	19	20	21.8	21.8	21.8	129.91	1180	1180;1180;317;1417;1676	0	68.164	0.67666	0.93342	24.406	32	0
Q9W2N6;Q7K0X5	CG9346	0.96909	1.0319	0.0452974		0.62804	1.59226	0.671072		245114000		96246000	63368000	0.658396	1.51884	57112000	28392000	0.497128	2.01155		6;6	6;6	6;6		CG9346	>tr|Q9W2N6|Q9W2N6_DROME CG9346 OS=Drosophila melanogaster GN=CG9346 PE=1 SV=1;>tr|Q7K0X5|Q7K0X5_DROME LD23810p (Fragment) OS=Drosophila melanogaster GN=CG9346 PE=2 SV=1	2	6	6	6	5	3	5	3	5	3	6.6	6.6	6.6	108.45	957	957;958	0	13.826	0.66608	0.89932	25.618	6	0
A0A0B4LGZ5;P46222;Q4V5R3	RpL11	0.97034	1.03057	0.0434377		0.97299	1.02776	0.0395031		9477100000		3135700000	2575800000	0.821443	1.21737	2135400000	1630200000	0.763417	1.3099		9;9;7	9;9;7	9;9;7	60S ribosomal protein L11	RpL11	>tr|A0A0B4LGZ5|A0A0B4LGZ5_DROME Ribosomal protein L11, isoform B OS=Drosophila melanogaster GN=RpL11 PE=1 SV=1;>sp|P46222|RL11_DROME 60S ribosomal protein L11 OS=Drosophila melanogaster GN=RpL11 PE=1 SV=2;>tr|Q4V5R3|Q4V5R3_DROME IP06777p OS=Drosophila mela	3	9	9	9	9	8	9	8	9	8	39.1	39.1	39.1	21.112	184	184;184;163	0	55.881	0.76356	0.97034	24.408	17	0
P41093;Q4V4E7	RpL18A	0.97072	1.03016	0.0428729		0.96979	1.03115	0.0442557		11294300000		4160600000	3373500000	0.810821	1.23332	2184200000	1576000000	0.721546	1.38591		13;1	13;1	13;1	60S ribosomal protein L18a	RpL18A	>sp|P41093|RL18A_DROME 60S ribosomal protein L18a OS=Drosophila melanogaster GN=RpL18A PE=1 SV=1	2	13	13	13	12	11	12	11	12	11	57.6	57.6	57.6	21.029	177	177;328	0	30.197	0.76916	0.97025	12.149	26	0
A1Z909	CG8545-RA	0.97093	1.02994	0.0425608		0.9092	1.09987	0.13733		268018000		105010000	71745000	0.683221	1.46366	54067000	37202000	0.688072	1.45334		4	4	4		CG8545-RA	>tr|A1Z909|A1Z909_DROME CG8545 OS=Drosophila melanogaster GN=CG8545-RA PE=1 SV=1	1	4	4	4	3	4	3	4	3	4	3.8	3.8	3.8	99.84	891	891	0	5.6897	0.68377	0.93195	7.5909	8	0
Q5U0W4;Q5BIL1;P55841	RpL14	0.97128	1.02957	0.0420408		0.98675	1.01343	0.0192435		7409600000		2208200000	1706500000	0.772801	1.29399	1981200000	1513700000	0.764032	1.30885		11;9;9	11;9;9	11;9;9	60S ribosomal protein L14	RpL14	>tr|Q5U0W4|Q5U0W4_DROME GM06787p (Fragment) OS=Drosophila melanogaster PE=2 SV=1;>tr|Q5BIL1|Q5BIL1_DROME RH72463p (Fragment) OS=Drosophila melanogaster GN=RpL14 PE=2 SV=1;>sp|P55841|RL14_DROME 60S ribosomal protein L14 OS=Drosophila melanogaster GN=RpL14 P	3	11	11	11	7	11	7	11	7	11	49.7	49.7	49.7	19.244	167	167;177;166	0	25.286	0.75196	0.98641	6.3818	16	0
M9PD90;Q9VKG8;M9PCQ6	M9PD90	0.97195	1.02886	0.041046		1.0217	0.978761	-0.0309716		3077800000		1089200000	873370000	0.801845	1.24712	647320000	467840000	0.722734	1.38364		31;31;24	31;31;24	31;31;24			>tr|M9PD90|M9PD90_DROME CG6509, isoform D OS=Drosophila melanogaster GN=CG6509 PE=1 SV=1;>tr|Q9VKG8|Q9VKG8_DROME CG6509, isoform A OS=Drosophila melanogaster GN=CG6509 PE=1 SV=1;>tr|M9PCQ6|M9PCQ6_DROME CG6509, isoform C OS=Drosophila melanogaster GN=CG6509	3	31	31	31	25	24	25	24	25	24	18.2	18.2	18.2	209.73	1915	1915;1916;1497	0	120.16	0.73321	0.99965	19.882	40	0
Q9V597	RpL31	0.97264	1.02813	0.0400222		0.99708	1.00293	0.00421883		10851600000		3705700000	3025800000	0.816526	1.2247	2374100000	1746000000	0.735437	1.35974		6	6	6	60S ribosomal protein L31	RpL31	>sp|Q9V597|RL31_DROME 60S ribosomal protein L31 OS=Drosophila melanogaster GN=RpL31 PE=1 SV=1	1	6	6	6	6	6	6	6	6	6	37.9	37.9	37.9	14.532	124	124	0	17.576	0.76989	0.97453	6.6889	13	0
X2JCX8;P14130	RpS14b	0.97269	1.02808	0.039948		1.0055	0.99453	-0.00791308		14782000000		4714300000	4000500000	0.848588	1.17843	3298000000	2769300000	0.839691	1.19091		9;9	9;9	9;9	40S ribosomal protein S14	RpS14b;RpS14a	>tr|X2JCX8|X2JCX8_DROME Ribosomal protein S14b, isoform B OS=Drosophila melanogaster GN=RpS14b PE=3 SV=1;>sp|P14130|RS14_DROME 40S ribosomal protein S14 OS=Drosophila melanogaster GN=RpS14a PE=1 SV=1	2	9	9	9	7	9	7	9	7	9	66.2	66.2	66.2	16.265	151	151;151	0	112.1	0.79746	0.98834	6.7522	13	0
A0A0B4KGP8;Q24208;Q53XD3;Q24208-2;I0DHL3;P45975	eIF-2gamma	0.97323	1.02751	0.0391473		0.9866	1.01358	0.0194628		1605590000		511960000	423560000	0.82733	1.20871	388350000	281720000	0.725428	1.3785		15;15;13;13;3;3	15;15;13;13;3;3	15;15;13;13;3;3	Eukaryotic translation initiation factor 2 subunit 3	eIF-2gamma;Su(var)3-9	>tr|A0A0B4KGP8|A0A0B4KGP8_DROME Eukaryotic initiation factor 2gamma, isoform D OS=Drosophila melanogaster GN=eIF-2gamma PE=4 SV=1;>sp|Q24208|IF2G_DROME Eukaryotic translation initiation factor 2 subunit 3 OS=Drosophila melanogaster GN=eIF-2gamma PE=2 SV=1;	6	15	15	15	10	11	10	11	10	11	33.1	33.1	33.1	51.484	475	475;475;467;467;635;635	0	48.068	0.72031	0.97978	19.539	15	0
X2JC31;P29742	Chc	0.97351	1.02721	0.0387323		1.0042	0.995818	-0.00604663		1175730000		408770000	293200000	0.717274	1.39417	274480000	199270000	0.725991	1.37743		17;17	17;17	17;17	Clathrin heavy chain	Chc	>tr|X2JC31|X2JC31_DROME Clathrin heavy chain OS=Drosophila melanogaster GN=Chc PE=3 SV=1;>sp|P29742|CLH_DROME Clathrin heavy chain OS=Drosophila melanogaster GN=Chc PE=1 SV=1	2	17	17	17	14	15	14	15	14	15	11.7	11.7	11.7	191.18	1678	1678;1678	0	69.812	0.72073	0.98124	14.706	21	0
C9QPI9;P20439-3;P20439-2;P20439	CycB-RB	0.97355	1.02717	0.038673		0.92528	1.08075	0.112038		238160000		71219000	62465000	0.877083	1.14014	62146000	42334000	0.681202	1.46799		4;4;4;4	4;4;4;4	4;4;4;4	G2/mitotic-specific cyclin-B	CycB-RB;CycB	>tr|C9QPI9|C9QPI9_DROME LD07875p OS=Drosophila melanogaster GN=CycB-RB PE=2 SV=1;>sp|P20439-3|CCNB_DROME Isoform C of G2/mitotic-specific cyclin-B OS=Drosophila melanogaster GN=CycB;>sp|P20439-2|CCNB_DROME Isoform B of G2/mitotic-specific cyclin-B OS=Droso	4	4	4	4	3	3	3	3	3	3	6.9	6.9	6.9	58.579	524	524;500;524;530	0	8.398	0.72693	0.95784	20.049	5	0
A1Z784;Q7JV23;A8DY67;D0IQ86	ACC	0.97359	1.02713	0.0386137		0.85653	1.1675	0.223424		723130000		272320000	208480000	0.76557	1.30622	144600000	97733000	0.675885	1.47954		21;20;20;7	21;20;20;7	21;20;20;7		ACC	>tr|A1Z784|A1Z784_DROME Acetyl-CoA carboxylase, isoform A OS=Drosophila melanogaster GN=ACC PE=1 SV=1;>tr|Q7JV23|Q7JV23_DROME Acetyl-CoA carboxylase, isoform B OS=Drosophila melanogaster GN=ACC PE=1 SV=1;>tr|A8DY67|A8DY67_DROME Acetyl-CoA carboxylase, isof	4	21	21	21	15	11	15	11	15	11	9.4	9.4	9.4	278.59	2482	2482;2323;2348;706	0	46.475	0.66469	0.91553	22.18	20	0
A0A0B4LFL2;A1ZAX1	eIF3-S8	0.97369	1.02702	0.0384656		0.93952	1.06437	0.0900042		6935100000		2511000000	1802600000	0.717881	1.39299	1553900000	1067600000	0.687045	1.45551		32;32	32;32	32;32	Eukaryotic translation initiation factor 3 subunit C	eIF3-S8	>tr|A0A0B4LFL2|A0A0B4LFL2_DROME Eukaryotic translation initiation factor 3 subunit C OS=Drosophila melanogaster GN=eIF3-S8 PE=3 SV=1;>sp|A1ZAX1|EIF3C_DROME Eukaryotic translation initiation factor 3 subunit C OS=Drosophila melanogaster GN=eIF3-S8 PE=1 SV=1	2	32	32	32	30	24	30	24	30	24	36.3	36.3	36.3	105.65	910	910;910	0	157.35	0.71146	0.96104	8.0512	48	0
A0A0B4LGV6;Q9VHG5	Ibf1	0.97464	1.02602	0.0370587		0.97715	1.02338	0.0333481		336120000		125120000	126290000	1.00935	0.990736	48891000	35808000	0.732405	1.36537		4;4	4;4	4;4		Ibf1	>tr|A0A0B4LGV6|A0A0B4LGV6_DROME Insulator binding factor 1, isoform B OS=Drosophila melanogaster GN=Ibf1 PE=1 SV=1;>tr|Q9VHG5|Q9VHG5_DROME Insulator binding factor 1, isoform A OS=Drosophila melanogaster GN=Ibf1 PE=1 SV=1	2	4	4	4	4	3	4	3	4	3	18.1	18.1	18.1	27.062	237	237;242	0	16.378	0.70878	0.9759	18.147	4	0
A0A023GQA5;P24156;V9H1B9	l(2)37Cc	0.97521	1.02542	0.0362152		0.97774	1.02277	0.0324772		1234170000		437400000	326040000	0.745405	1.34155	283660000	187080000	0.659522	1.51625		11;11;1	11;11;1	11;11;1	Protein l(2)37Cc	l(2)37Cc	>tr|A0A023GQA5|A0A023GQA5_DROME Lethal (2) 37Cc, isoform D OS=Drosophila melanogaster GN=l(2)37Cc PE=1 SV=1;>sp|P24156|L2CC_DROME Protein l(2)37Cc OS=Drosophila melanogaster GN=l(2)37Cc PE=2 SV=2	3	11	11	11	10	9	10	9	10	9	55.1	55.1	55.1	30.383	276	276;276;27	0	67.515	0.72691	0.97521	18.059	13	0
A0A0B4LEV2;Q26454;Q5BI95	dpa	0.97523	1.0254	0.0361856		1.2265	0.815328	-0.294547		422630000		126890000	186520000	1.46993	0.680302	59950000	49268000	0.821818	1.21681		6;6;3	6;6;3	6;6;3	DNA replication licensing factor MCM4	dpa	>tr|A0A0B4LEV2|A0A0B4LEV2_DROME Disc proliferation abnormal, isoform B OS=Drosophila melanogaster GN=dpa PE=1 SV=1;>sp|Q26454|MCM4_DROME DNA replication licensing factor MCM4 OS=Drosophila melanogaster GN=dpa PE=1 SV=2;>tr|Q5BI95|Q5BI95_DROME RE04051p OS=D	3	6	6	6	6	4	6	4	6	4	7.6	7.6	7.6	96.609	866	866;866;544	0	20.143	0.73577	0.99972	9.7196	7	0
Q8IGE9;Q9VN21	lost	0.97621	1.02437	0.0347366		0.95685	1.0451	0.0636353		7656500000		2414100000	1869800000	0.774533	1.2911	1974900000	1397800000	0.707783	1.41286		17;17	17;17	17;17		lost	>tr|Q8IGE9|Q8IGE9_DROME RH35990p (Fragment) OS=Drosophila melanogaster GN=lost PE=2 SV=1;>tr|Q9VN21|Q9VN21_DROME LD30155p OS=Drosophila melanogaster GN=lost PE=1 SV=1	2	17	17	17	15	15	15	15	15	15	39.3	39.3	39.3	58.783	534	534;545	0	116.56	0.72395	0.97136	11.964	29	0
R9Q794;Q9W5R8;Q6NL81;Q9NIU2;Q6NMY6	RpL5	0.97699	1.02355	0.0335843		0.91285	1.09547	0.13155		9504300000		3302500000	2462000000	0.745496	1.34139	2222100000	1517600000	0.682958	1.46422		10;10;7;6;3	10;10;7;6;3	10;10;7;6;3	60S ribosomal protein L5	RpL5;yip6	>tr|R9Q794|R9Q794_DROME Ribosomal protein L5, isoform G OS=Drosophila melanogaster GN=RpL5 PE=1 SV=1;>sp|Q9W5R8|RL5_DROME 60S ribosomal protein L5 OS=Drosophila melanogaster GN=RpL5 PE=1 SV=2;>tr|Q6NL81|Q6NL81_DROME RE57391p OS=Drosophila melanogaster GN=y	5	10	10	10	9	10	9	10	9	10	32.8	32.8	32.8	34.036	299	299;299;137;177;178	0	43.502	0.728	0.92148	9.4298	28	0
M9PF14;M9PF20;M9PFF9;M9PFG3;Q9VTZ0;M9PI44;M9PFB2;M9PCB7	tral	0.97709	1.02345	0.0334366		0.97226	1.02853	0.0405859		1931750000		658000000	509040000	0.773617	1.29263	454880000	309870000	0.681213	1.46797		11;11;10;10;10;10;9;9	11;11;10;10;10;10;9;9	11;11;10;10;10;10;9;9		tral	>tr|M9PF14|M9PF14_DROME Trailer hitch, isoform C OS=Drosophila melanogaster GN=tral PE=1 SV=1;>tr|M9PF20|M9PF20_DROME Trailer hitch, isoform H OS=Drosophila melanogaster GN=tral PE=1 SV=1;>tr|M9PFF9|M9PFF9_DROME Trailer hitch, isoform D OS=Drosophila melan	8	11	11	11	11	9	11	9	11	9	24.8	24.8	24.8	69.753	656	656;657;646;647;652;653;642;643	0	126.34	0.72427	0.97574	12.832	19	0
Q9XZE4;Q0E8E8;Q8SYD4;Q7JUS9	Mpcp	0.97773	1.02278	0.032492		1.0831	0.923276	-0.115166		993820000		334350000	251850000	0.753253	1.32758	236550000	171070000	0.723187	1.38277		9;9;5;1	9;9;5;1	9;9;5;1		Mpcp	>tr|Q9XZE4|Q9XZE4_DROME Phosphate transporter OS=Drosophila melanogaster GN=Mpcp PE=2 SV=1;>tr|Q0E8E8|Q0E8E8_DROME MIP08013p1 OS=Drosophila melanogaster GN=Mpcp PE=1 SV=1;>tr|Q8SYD4|Q8SYD4_DROME RE67391p OS=Drosophila melanogaster GN=Mpcp PE=2 SV=1	4	9	9	9	6	8	6	8	6	8	22.8	22.8	22.8	38.878	356	356;356;153;374	0	21.291	0.7456	0.9989	11.15	13	0
F3YDH0;P29844;F6J5W4;Q7JQR9;Q95NM1	Hsc70-3-RA	0.97802	1.02247	0.0320641		1.0088	0.991277	-0.0126402		2244980000		785520000	558550000	0.711058	1.40636	524260000	376620000	0.718384	1.39201		18;18;3;2;1	13;13;3;0;0	13;13;3;0;0	Heat shock 70 kDa protein cognate 3	Hsc70-3-RA;Hsc70-3	>tr|F3YDH0|F3YDH0_DROME Heat shock 70-kDa protein cognate 3, isoform E OS=Drosophila melanogaster GN=Hsc70-3 PE=1 SV=1;>sp|P29844|HSP7C_DROME Heat shock 70 kDa protein cognate 3 OS=Drosophila melanogaster GN=Hsc70-3 PE=2 SV=2	5	18	13	13	14	16	10	11	10	11	31.4	24.4	24.4	72.26	656	656;656;242;73;64	0	56.776	0.72554	0.98761	8.1994	15	0
Q9VKU1;E1JHE4;Q9W1W0;Q7KVJ6	Fatp	0.97831	1.02217	0.0316364		0.91022	1.09864	0.135713		241948000		103830000	74186000	0.714495	1.39959	39898000	24030000	0.602286	1.66034		5;5;1;1	5;5;1;1	5;5;1;1		Fatp	>tr|Q9VKU1|Q9VKU1_DROME Fatty acid (Long chain) transport protein, isoform A OS=Drosophila melanogaster GN=Fatp PE=1 SV=2;>tr|E1JHE4|E1JHE4_DROME Fatty acid (Long chain) transport protein, isoform D OS=Drosophila melanogaster GN=Fatp PE=1 SV=2	4	5	5	5	5	2	5	2	5	2	8	8	8	70.162	626	626;668;703;714	0	8.8071	0.69686	0.95557	8.8692	7	0
Q8T4F7-1;Q8T4F7;A0A0B4LFX0;Q8T4F7-2;Q8T4F7-3	ena	0.97856	1.02191	0.0312678		0.9123	1.09613	0.13242		2213950000		780860000	564140000	0.72246	1.38416	508850000	360100000	0.707674	1.41308		8;8;7;7;7	8;8;7;7;7	8;8;7;7;7	Protein enabled	ena	>sp|Q8T4F7-1|ENA_DROME Isoform 1 of Protein enabled OS=Drosophila melanogaster GN=ena;>sp|Q8T4F7|ENA_DROME Protein enabled OS=Drosophila melanogaster GN=ena PE=1 SV=4;>tr|A0A0B4LFX0|A0A0B4LFX0_DROME Enabled, isoform G OS=Drosophila melanogaster GN=ena PE=4	5	8	8	8	7	8	7	8	7	8	11.2	11.2	11.2	89.279	834	834;980;664;684;687	0	80.997	0.68924	0.9195	8.2415	11	0
A0A0B4K7G4;P13469;Q8IGX8	mod	0.97888	1.02158	0.0307961		0.92734	1.07835	0.10883		4069800000		1605700000	1088000000	0.677586	1.47583	824880000	551150000	0.668158	1.49665		18;18;10	18;18;10	18;18;10	DNA-binding protein modulo	mod	>tr|A0A0B4K7G4|A0A0B4K7G4_DROME Modulo, isoform C OS=Drosophila melanogaster GN=mod PE=1 SV=1;>sp|P13469|MODU_DROME DNA-binding protein modulo OS=Drosophila melanogaster GN=mod PE=1 SV=2;>tr|Q8IGX8|Q8IGX8_DROME RE08878p OS=Drosophila melanogaster GN=mod PE	3	18	18	18	17	15	17	15	17	15	41	41	41	60.309	542	542;542;248	0	107.33	0.67833	0.93929	10.197	27	0
Q8IMI7;Q9VA91;Q3KN36	RpS7	0.98011	1.02029	0.0289844		1.0109	0.989218	-0.0156403		25209000000		7318700000	6091300000	0.832293	1.2015	6402500000	5396100000	0.842811	1.18651		15;15;12	15;15;12	15;15;12	40S ribosomal protein S7	RpS7	>tr|Q8IMI7|Q8IMI7_DROME Ribosomal protein S7, isoform E OS=Drosophila melanogaster GN=RpS7 PE=1 SV=2;>sp|Q9VA91|RS7_DROME 40S ribosomal protein S7 OS=Drosophila melanogaster GN=RpS7 PE=1 SV=1;>tr|Q3KN36|Q3KN36_DROME GM06992p OS=Drosophila melanogaster GN=C	3	15	15	15	14	15	14	15	14	15	71.6	71.6	71.6	22.17	194	194;194;250	0	206.55	0.79298	1.0002	11.429	25	0
Q9W1K4;Q7YU43;P92030	egl	0.98403	1.01623	0.0232258		0.96589	1.03531	0.0500692		838210000		298910000	231190000	0.773444	1.29292	178280000	129830000	0.728236	1.37318		11;11;10	11;11;10	11;11;10		egl	>tr|Q9W1K4|Q9W1K4_DROME Egalitarian, isoform B OS=Drosophila melanogaster GN=egl PE=1 SV=4;>tr|Q7YU43|Q7YU43_DROME RE33408p OS=Drosophila melanogaster GN=egl PE=2 SV=1;>tr|P92030|P92030_DROME Egalitarian OS=Drosophila melanogaster GN=egl PE=2 SV=2	3	11	11	11	9	9	9	9	9	9	11.1	11.1	11.1	112.13	1004	1004;1004;993	0	23.752	0.71029	0.97265	18.621	18	0
Q7JVY0;A0A0B4KEU5;A0A0B4KEJ7	coro	0.9843	1.01595	0.02283		0.97085	1.03003	0.0426797		18304100000		6522000000	5175000000	0.793468	1.26029	3785000000	2822100000	0.745601	1.3412		19;19;18	19;19;18	19;19;18	Coronin	coro	>tr|Q7JVY0|Q7JVY0_DROME Coronin OS=Drosophila melanogaster GN=coro PE=1 SV=1;>tr|A0A0B4KEU5|A0A0B4KEU5_DROME Coronin OS=Drosophila melanogaster GN=coro PE=1 SV=1;>tr|A0A0B4KEJ7|A0A0B4KEJ7_DROME Coronin OS=Drosophila melanogaster GN=coro PE=1 SV=1	3	19	19	19	18	17	18	17	18	17	45.1	45.1	45.1	57.268	528	528;534;535	0	158.71	0.73794	0.98175	4.7988	38	0
A0A0B4KFZ9;P84040	His4	0.98472	1.01552	0.0222145		0.97463	1.02603	0.0370735		27241000000		7919100000	7068900000	0.892639	1.12027	6660000000	5592700000	0.839745	1.19084		7;7	7;7	7;7	Histone H4	His4	>tr|A0A0B4KFZ9|A0A0B4KFZ9_DROME Histone H4 OS=Drosophila melanogaster GN=His4r PE=3 SV=1;>sp|P84040|H4_DROME Histone H4 OS=Drosophila melanogaster GN=His4 PE=1 SV=2	2	7	7	7	6	7	6	7	6	7	51.5	51.5	51.5	11.381	103	103;103	0	23.841	0.78242	0.98387	6.3216	16	0
Q8MSV2-7;Q8MSV2-6;Q8MSV2-4;Q8MSV2-2;Q8MSV2-1;Q8MSV2	shep	0.98633	1.01386	0.0198577		0.88873	1.1252	0.170183		453930000		153580000	127600000	0.830837	1.20361	107000000	65753000	0.614514	1.6273		4;4;4;3;3;3	4;4;4;3;3;3	4;4;4;3;3;3	Protein alan shepard	shep	>sp|Q8MSV2-7|SHEP_DROME Isoform H of Protein alan shepard OS=Drosophila melanogaster GN=shep;>sp|Q8MSV2-6|SHEP_DROME Isoform I of Protein alan shepard OS=Drosophila melanogaster GN=shep;>sp|Q8MSV2-4|SHEP_DROME Isoform E of Protein alan shepard OS=Drosophil	6	4	4	4	3	4	3	4	3	4	11.9	11.9	11.9	40.346	371	371;377;379;499;578;590	0	12.158	0.68923	0.93389	9.9935	6	0
B5RJ22;O97422	GlcAT-I	0.98676	1.01342	0.0192289		0.88813	1.12596	0.171157		302410000		91235000	66671000	0.730761	1.36844	87577000	56919000	0.649931	1.53863		3;3	3;3	3;3	Galactosylgalactosylxylosylprotein 3-beta-glucuronosyltransferase I	GlcAT-I	>tr|B5RJ22|B5RJ22_DROME FI06496p OS=Drosophila melanogaster PE=2 SV=1;>sp|O97422|B3GI_DROME Galactosylgalactosylxylosylprotein 3-beta-glucuronosyltransferase I OS=Drosophila melanogaster GN=GlcAT-I PE=2 SV=2	2	3	3	3	2	3	2	3	2	3	8.5	8.5	8.5	35.071	306	306;306	0	6.0917	0.67563	0.90275	14.729	5	0
Q9V3G1;Q4V4W5	RpL8	0.98677	1.01341	0.0192142		0.98461	1.01563	0.0223757		10520000000		3695900000	2935700000	0.794313	1.25895	2246600000	1641900000	0.730838	1.36829		11;7	11;7	11;7	60S ribosomal protein L8	RpL8;CG31664	>sp|Q9V3G1|RL8_DROME 60S ribosomal protein L8 OS=Drosophila melanogaster GN=RpL8 PE=1 SV=1;>tr|Q4V4W5|Q4V4W5_DROME IP12501p (Fragment) OS=Drosophila melanogaster GN=CG31664 PE=2 SV=1	2	11	11	11	10	10	10	10	10	10	46.9	46.9	46.9	27.892	256	256;579	0	80.189	0.7429	0.98461	7.0932	27	0
Q9W0L7;M9PDK3	CG13903	0.98688	1.01329	0.0190534		1.1703	0.854482	-0.226878		1125480000		210450000	493640000	2.34564	0.426323	156620000	264770000	1.69052	0.591532		13;11	13;11	13;11		CG13903	>tr|Q9W0L7|Q9W0L7_DROME CG32479, isoform A OS=Drosophila melanogaster GN=Usp10 PE=1 SV=2;>tr|M9PDK3|M9PDK3_DROME CG32479, isoform B OS=Drosophila melanogaster GN=Usp10 PE=1 SV=1	2	13	13	13	11	9	11	9	11	9	8.4	8.4	8.4	164.69	1517	1517;797	0	28.223	0.81103	1.1132	19.834	13	0
Q8SY53	Ostgamma	0.98834	1.0118	0.0169207		0.96281	1.03863	0.054677		2754400000		946320000	760920000	0.804083	1.24365	632120000	415110000	0.656695	1.52278		9	9	9		Ostgamma	>tr|Q8SY53|Q8SY53_DROME CG7830-PA OS=Drosophila melanogaster GN=Ostgamma PE=1 SV=1	1	9	9	9	9	9	9	9	9	9	25.8	25.8	25.8	37.01	330	330	0	25.687	0.72131	0.98834	6.1541	16	0
Q9NHP8;Q8SXK1	HGTX	0.98922	1.0109	0.0156367		0.9215	1.08519	0.117944		123416000		53688000	41470000	0.772426	1.29462	14690000	13568000	0.923622	1.08269		5;4	5;4	5;4		HGTX	>tr|Q9NHP8|Q9NHP8_DROME GTX/Nkx6B-like homeodomain protein OS=Drosophila melanogaster GN=HGTX PE=2 SV=1;>tr|Q8SXK1|Q8SXK1_DROME RE18506p OS=Drosophila melanogaster GN=HGTX PE=2 SV=1	2	5	5	5	4	3	4	3	4	3	11.5	11.5	11.5	54.573	513	513;480	0	8.5357	0.70024	0.95476	19.717	8	0
Q8MZ44;Q7KM04;Q94888;Q7KM08;Q7KM05;C8VUZ5;Q9XTK9;Q7KM03;C9QP46;M9PE01;Q7YUC0	Eip63E	0.98947	1.01064	0.0152721		0.85228	1.17332	0.230601		411220000		128720000	89405000	0.69457	1.43974	116480000	76609000	0.657701	1.52045		8;8;8;8;8;8;8;8;8;8;1	7;7;7;7;7;7;7;7;7;7;1	7;7;7;7;7;7;7;7;7;7;1		Eip63E;Eip63E-RF;Eip63E-RE	>tr|Q8MZ44|Q8MZ44_DROME LD27880p OS=Drosophila melanogaster GN=Eip63E PE=2 SV=1;>tr|Q7KM04|Q7KM04_DROME Ecdysone-induced protein 63E, isoform H OS=Drosophila melanogaster GN=Eip63E PE=2 SV=1;>tr|Q94888|Q94888_DROME Serine/threonine protein kinase OS=Drosop	11	8	7	7	8	5	7	4	7	4	22.3	20.2	20.2	42.309	367	367;501;509;509;509;509;522;522;522;538;31	0	15.636	0.7082	0.94121	35.246	8	0
B7YZZ9;P27864	Rrp1	0.9907	1.00939	0.0134798		0.72975	1.37033	0.454526		236372000		88302000	73400000	0.831238	1.20302	47811000	26861000	0.561816	1.77994		5;5	5;5	5;5	Recombination repair protein 1	Rrp1	>tr|B7YZZ9|B7YZZ9_DROME DNA-(apurinic or apyrimidinic site) lyase OS=Drosophila melanogaster GN=Rrp1 PE=1 SV=1;>sp|P27864|RRP1_DROME Recombination repair protein 1 OS=Drosophila melanogaster GN=Rrp1 PE=1 SV=2	2	5	5	5	3	4	3	4	3	4	5.2	5.2	5.2	77.39	706	706;679	0	3.8436	0.56861	0.78548	10.598	4	0
E1JHA4;P48809;L0CPX5;L0CQ56;L0CRN5;L0CRY8;L0CRY2;L0CQ61;L0CRN0;L0CR94	Hrb27C	0.99156	1.00851	0.012228		0.96251	1.03895	0.0551266		10588800000		3919800000	3723200000	0.949844	1.0528	1703800000	1242000000	0.728959	1.37182		11;11;10;9;9;9;9;9;9;9	11;11;10;9;9;9;9;9;9;9	11;11;10;9;9;9;9;9;9;9	Heterogeneous nuclear ribonucleoprotein 27C	Hrb27C;hrp48	>tr|E1JHA4|E1JHA4_DROME Heterogeneous nuclear ribonucleoprotein at 27C, isoform D OS=Drosophila melanogaster GN=Hrb27C PE=1 SV=1;>sp|P48809|RB27C_DROME Heterogeneous nuclear ribonucleoprotein 27C OS=Drosophila melanogaster GN=Hrb27C PE=1 SV=2;>tr|L0CPX5|L0	10	11	11	11	10	8	10	8	10	8	44.4	44.4	44.4	44.769	421	421;421;421;417;418;420;420;420;421;421	0	276.27	0.76209	0.98851	11.15	23	0
B9EQU6;A0A0B4K807;D3DN03;A0A0B4K7R5;D3DMK9;E1JH79;C0PUX0;Q9NKV0-3;Q9NKV0-2;Q9NKV0-4;Q9NKV0	Mlf-RC	0.99368	1.00636	0.00914677		0.96154	1.04	0.0565812		478210000		185780000	146030000	0.786037	1.2722	89727000	56669000	0.631571	1.58335		2;2;2;2;2;2;2;2;2;2;2	2;2;2;2;2;2;2;2;2;2;2	2;2;2;2;2;2;2;2;2;2;2	Myeloid leukemia factor	Mlf-RC;Mlf-RA;Mlf;Mlf-RD	>tr|B9EQU6|B9EQU6_DROME MIP01764p (Fragment) OS=Drosophila melanogaster GN=Mlf-RC PE=2 SV=1;>tr|A0A0B4K807|A0A0B4K807_DROME Myelodysplasia/myeloid leukemia factor, isoform G OS=Drosophila melanogaster GN=Mlf PE=1 SV=1;>tr|D3DN03|D3DN03_DROME AT03418p OS=Dr	11	2	2	2	2	2	2	2	2	2	9.8	9.8	9.8	29.506	266	266;288;308;308;310;349;365;273;309;374;376	0	26.705	0.72414	0.97586	5.0718	5	0
A4V4C1;C9QPE1;M9NGA3;M9NDU6;M9PHA6;P08182-3;P08182;Q9NGY9;Q9NGY8;Q9NGY7	CkIIbeta	0.99457	1.00546	0.00785518		0.92347	1.08287	0.114863		1022380000		304070000	223350000	0.734535	1.36141	309120000	185850000	0.601223	1.66328		4;4;4;4;4;4;4;2;1;1	4;4;4;4;4;4;4;2;1;1	4;4;4;4;4;4;4;2;1;1	Casein kinase II subunit beta	CkIIbeta;CkIIbeta-RC	>tr|A4V4C1|A4V4C1_DROME Casein kinase II beta subunit, isoform C OS=Drosophila melanogaster GN=CkIIbeta PE=1 SV=1;>tr|C9QPE1|C9QPE1_DROME MIP14664p OS=Drosophila melanogaster GN=CkIIbeta-RC PE=2 SV=1;>tr|M9NGA3|M9NGA3_DROME Casein kinase II beta subunit, i	10	4	4	4	2	4	2	4	2	4	19.5	19.5	19.5	24.829	215	215;222;233;233;234;215;235;111;62;100	0	28.704	0.70353	0.95694	6.6726	6	0
Q9VGG9;Q7KSN8;Q8MSA2;Q8MQK8	CG14730	0.99517	1.00485	0.0069851		0.93368	1.07103	0.0989999		549010000		160030000	137310000	0.858027	1.16547	149050000	102620000	0.688494	1.45245		9;9;5;5	9;9;5;5	9;9;5;5		CG14730	>tr|Q9VGG9|Q9VGG9_DROME CG31368, isoform C OS=Drosophila melanogaster GN=CG31368 PE=1 SV=4;>tr|Q7KSN8|Q7KSN8_DROME CG31368, isoform D OS=Drosophila melanogaster GN=CG31368 PE=1 SV=2;>tr|Q8MSA2|Q8MSA2_DROME LP02069p OS=Drosophila melanogaster GN=CG14730 PE=	4	9	9	9	6	9	6	9	6	9	5.7	5.7	5.7	172	1483	1483;1486;872;1006	0	17.427	0.71948	0.99246	14.007	16	0
M9PDQ0;M9PBI5;M9PGV6;P13395	alpha-Spec	0.9962	1.00381	0.00549268		1.0007	0.9993	-0.00100953		18455500000		6372500000	5145000000	0.807375	1.23858	3845900000	3091500000	0.803843	1.24402		94;94;94;94	94;94;94;94	94;94;94;94	Spectrin alpha chain	alpha-Spec	>tr|M9PDQ0|M9PDQ0_DROME Alpha spectrin, isoform D OS=Drosophila melanogaster GN=alpha-Spec PE=4 SV=1;>tr|M9PBI5|M9PBI5_DROME Alpha spectrin, isoform C OS=Drosophila melanogaster GN=alpha-Spec PE=4 SV=1;>tr|M9PGV6|M9PGV6_DROME Alpha spectrin, isoform B OS=D	4	94	94	94	80	77	80	77	80	77	46.4	46.4	46.4	279.55	2425	2425;2447;2457;2415	0	323.31	0.72758	0.9989	15.178	151	0
Q9VQI5	CG3098	0.99751	1.0025	0.00359679		0.9851	1.01513	0.0216579		720400000		327870000	258420000	0.788178	1.26875	76062000	58052000	0.763219	1.31024		7	7	7		CG3098	>tr|Q9VQI5|Q9VQI5_DROME CG31694 OS=Drosophila melanogaster GN=CG3098 PE=1 SV=2	1	7	7	7	7	3	7	3	7	3	18.1	18.1	18.1	47.327	425	425	0	19.94	0.71816	0.99128	7.5449	10	0
Q7KQM6-2;Q7KQM6	CG11148	0.99828	1.00172	0.00248357		0.93631	1.06802	0.0949418		471730000		183380000	140790000	0.76775	1.30251	82822000	64733000	0.781592	1.27944		12;12	12;12	12;12	PERQ amino acid-rich with GYF domain-containing protein CG11148	CG11148	>sp|Q7KQM6-2|PERQ1_DROME Isoform D of PERQ amino acid-rich with GYF domain-containing protein CG11148 OS=Drosophila melanogaster GN=CG11148;>sp|Q7KQM6|PERQ1_DROME PERQ amino acid-rich with GYF domain-containing protein CG11148 OS=Drosophila melanogaster GN	2	12	12	12	10	7	10	7	10	7	10	10	10	172.89	1567	1567;1574	0	27.33	0.69813	0.95736	14.521	16	0
Q86NS4;A1Z7H3;Q8T3L1;A1Z7H2;A0A0B4KFE4;Q960I0;H1UUA9	l(2)44DEa	0.99849	1.00151	0.00218012		1.0529	0.949758	-0.0743684		1198890000		432720000	350050000	0.808953	1.23617	242530000	173590000	0.715747	1.39714		14;14;14;14;14;9;6	14;14;14;14;14;9;6	14;14;14;14;14;9;6		l(2)44DEa;Acsl	>tr|Q86NS4|Q86NS4_DROME RH17880p OS=Drosophila melanogaster GN=l(2)44DEa PE=2 SV=1;>tr|A1Z7H3|A1Z7H3_DROME Acyl-CoA synthetase long-chain, isoform C OS=Drosophila melanogaster GN=Acsl PE=1 SV=1;>tr|Q8T3L1|Q8T3L1_DROME Acyl-CoA synthetase long-chain, isofor	7	14	14	14	11	11	11	11	11	11	21.4	21.4	21.4	79.482	707	707;707;715;717;728;434;377	0	38.559	0.74636	1.02	7.6523	17	0
M9MSQ1;Q9VX80;A8WHD5;X2JFU3;M9MSF4;F3YDC5	CG5004-RA	0.99904	1.00096	0.00138565		0.86233	1.15965	0.213688		326630000		120880000	92293000	0.763509	1.30974	72322000	41134000	0.568762	1.7582		7;7;6;2;2;2	7;7;6;2;2;2	7;7;6;2;2;2		CG5004-RA;CG5004	>tr|M9MSQ1|M9MSQ1_DROME CG5004, isoform B OS=Drosophila melanogaster GN=CG5004 PE=1 SV=1;>tr|Q9VX80|Q9VX80_DROME CG5004, isoform A OS=Drosophila melanogaster GN=CG5004-RA PE=1 SV=1;>tr|A8WHD5|A8WHD5_DROME LD03231p OS=Drosophila melanogaster GN=CG5004 PE=2	6	7	7	7	6	4	6	4	6	4	8.1	8.1	8.1	126.38	1147	1147;1247;871;277;328;328	0	20.185	0.64548	0.88523	35.578	9	0
X2JDU0;P50882	RpL9	0.99911	1.00089	0.00128457		1.0011	0.998901	-0.00158609		7185400000		2335900000	1877200000	0.80363	1.24435	1690400000	1282000000	0.7584	1.31856		10;10	10;10	10;10	60S ribosomal protein L9	RpL9	>tr|X2JDU0|X2JDU0_DROME Ribosomal protein L9, isoform C OS=Drosophila melanogaster GN=RpL9 PE=4 SV=1;>sp|P50882|RL9_DROME 60S ribosomal protein L9 OS=Drosophila melanogaster GN=RpL9 PE=1 SV=2	2	10	10	10	10	9	10	9	10	9	47.4	47.4	47.4	21.392	190	190;190	0	54.006	0.75642	0.99935	9.1244	17	0
Q9VFT4;Q9NH72	rin	0.99923	1.00077	0.0011113		1.0665	0.937647	-0.092884		17090500000		6497800000	5563400000	0.856197	1.16795	2771700000	2257700000	0.814554	1.22767		25;24	25;24	25;24		rin	>tr|Q9VFT4|Q9VFT4_DROME AT27578p OS=Drosophila melanogaster GN=rin PE=1 SV=1;>tr|Q9NH72|Q9NH72_DROME Rasputin OS=Drosophila melanogaster GN=rin PE=2 SV=1	2	25	25	25	22	22	22	22	22	22	42.3	42.3	42.3	74.942	690	690;690	0	284.47	0.79487	1.0354	24.254	54	0
D1Z3A1;Q9VZS5;Q8MZI5;REV__Q9VGU6	RpL28	0.99986	1.00014	0.000201991		0.93389	1.07079	0.0986755		7159200000		2405500000	1967000000	0.817709	1.22293	1594000000	1192600000	0.748181	1.33658		9;9;8;1	9;9;8;1	9;9;8;1	60S ribosomal protein L28	RpL28	>tr|D1Z3A1|D1Z3A1_DROME MIP15344p OS=Drosophila melanogaster GN=RpL28 PE=1 SV=1;>sp|Q9VZS5|RL28_DROME 60S ribosomal protein L28 OS=Drosophila melanogaster GN=RpL28 PE=1 SV=1;>tr|Q8MZI5|Q8MZI5_DROME GH04183p OS=Drosophila melanogaster PE=2 SV=1	4	9	9	9	9	7	9	7	9	7	49.3	49.3	49.3	16.029	144	144;144;236;216	0	85.749	0.76131	0.96695	9.8372	12	0
Q9W425;Q24593	Rbcn-3A	1.0007	0.9993	-0.00100953		1.1486	0.870625	-0.199876		880200000		311950000	201690000	0.646546	1.54668	234230000	132330000	0.564958	1.77004		6;5	6;5	6;5		Rbcn-3A	>tr|Q9W425|Q9W425_DROME Rabconnectin-3A OS=Drosophila melanogaster GN=Rbcn-3A PE=1 SV=3;>tr|Q24593|Q24593_DROME Putative uncharacterized protein DmX OS=Drosophila melanogaster GN=Rbcn-3A PE=4 SV=1	2	6	6	6	4	4	4	4	4	4	1.8	1.8	1.8	377.32	3426	3426;3429	0	8.0728	0.8535	1.1342	37.841	8	0
A0A0B4LHF7;Q9VD51	pit	1.0009	0.999101	-0.00129784		1.0895	0.917852	-0.123666		471120000		179650000	145840000	0.811801	1.23183	75627000	70002000	0.925622	1.08035		9;9	9;9	9;9	Probable ATP-dependent RNA helicase pitchoune	pit	>tr|A0A0B4LHF7|A0A0B4LHF7_DROME Pitchoune, isoform C OS=Drosophila melanogaster GN=pit PE=4 SV=1;>sp|Q9VD51|DDX18_DROME Probable ATP-dependent RNA helicase pitchoune OS=Drosophila melanogaster GN=pit PE=2 SV=2	2	9	9	9	7	5	7	5	7	5	14.3	14.3	14.3	76.927	680	680;680	0	19.611	0.7521	1.0422	11.591	9	0
Q9VUM1	Prp31	1.0012	0.998801	-0.0017302		0.88726	1.12707	0.172571		301960000		105070000	76144000	0.724698	1.37989	74142000	46594000	0.628443	1.59123		5	5	5		Prp31	>tr|Q9VUM1|Q9VUM1_DROME LD41209p OS=Drosophila melanogaster GN=Prp31 PE=1 SV=1	1	5	5	5	3	3	3	3	3	3	10	10	10	55.544	501	501	0	11.028	0.66633	0.95024	11.938	7	0
A0A0B4KED0;Q9W5N2	RpL38	1.0018	0.998203	-0.00259452		0.99725	1.00276	0.00397288		2639600000		814700000	656020000	0.805229	1.24188	676970000	491950000	0.726694	1.3761		4;4	4;4	4;4	60S ribosomal protein L38	RpL38	>tr|A0A0B4KED0|A0A0B4KED0_DROME Ribosomal protein L38, isoform B OS=Drosophila melanogaster GN=RpL38 PE=3 SV=1;>sp|Q9W5N2|RL38_DROME 60S ribosomal protein L38 OS=Drosophila melanogaster GN=RpL38 PE=1 SV=1	2	4	4	4	3	4	3	4	3	4	42.9	42.9	42.9	8.1996	70	70;70	0	8.4716	0.76695	0.99953	28.581	6	0
Q9W1B9;Q4V5X9	RpL12	1.0021	0.997904	-0.00302648		0.99386	1.00618	0.00888545		5462400000		1846400000	1445700000	0.782983	1.27717	1221900000	948400000	0.776168	1.28838		8;8	8;8	8;8		RpL12	>tr|Q9W1B9|Q9W1B9_DROME RE28824p OS=Drosophila melanogaster GN=RpL12 PE=1 SV=1;>tr|Q4V5X9|Q4V5X9_DROME IP07888p OS=Drosophila melanogaster GN=RpL12 PE=2 SV=1	2	8	8	8	7	7	7	7	7	7	55.2	55.2	55.2	17.673	165	165;307	0	68.04	0.76783	1.0002	15.242	12	0
M9PIM0;O61231	RpL10	1.004	0.996016	-0.00575927		0.97813	1.02236	0.0319019		8475800000		3113100000	2474400000	0.794835	1.25812	1629400000	1258900000	0.772616	1.2943		12;12	12;12	12;12	60S ribosomal protein L10	RpL10	>tr|M9PIM0|M9PIM0_DROME Ribosomal protein L10, isoform E OS=Drosophila melanogaster GN=RpL10 PE=4 SV=1;>sp|O61231|RL10_DROME 60S ribosomal protein L10 OS=Drosophila melanogaster GN=RpL10 PE=1 SV=1	2	12	12	12	11	10	11	10	11	10	50	50	50	25.527	218	218;218	0	97.02	0.78543	0.98608	12.047	13	0
M9PFF0;P41126	RpL13	1.0041	0.995917	-0.00590296		0.96994	1.03099	0.0440326		6184000000		1839900000	1605500000	0.872602	1.146	1519800000	1218800000	0.801948	1.24696		9;9	9;9	9;9	60S ribosomal protein L13	RpL13	>tr|M9PFF0|M9PFF0_DROME 60S ribosomal protein L13 OS=Drosophila melanogaster GN=RpL13 PE=1 SV=1;>sp|P41126|RL13_DROME 60S ribosomal protein L13 OS=Drosophila melanogaster GN=RpL13 PE=1 SV=1	2	9	9	9	7	9	7	9	7	9	29.8	29.8	29.8	24.951	218	218;218	0	23.941	0.75043	0.97963	10.599	13	0
Q32KE1;E3CTU0;Q9VJJ8;Q9VJJ9;M9PD19;B7YZW3	CG31738	1.0045	0.99552	-0.00647756		0.99088	1.0092	0.0132177		1374990000		537410000	432910000	0.805549	1.24139	226730000	177950000	0.784854	1.27412		12;12;12;12;12;12	12;12;12;12;12;12	12;12;12;12;12;12		CG31738;CG42389-RG;CG4668;CG42389-RF	>tr|Q32KE1|Q32KE1_DROME RE04201p OS=Drosophila melanogaster GN=CG31738 PE=2 SV=1;>tr|E3CTU0|E3CTU0_DROME RT10162p (Fragment) OS=Drosophila melanogaster GN=CG42389-RG PE=2 SV=1;>tr|Q9VJJ8|Q9VJJ8_DROME CG42389, isoform G OS=Drosophila melanogaster GN=CG4668	6	12	12	12	11	9	11	9	11	9	14.1	14.1	14.1	119.96	1103	1103;1373;1413;1762;1779;2064	0	65.907	0.74323	1.0045	36.481	16	0
A0A0B4LF57;P62152;C6SUZ2	Cam	1.0065	0.993542	-0.00934717		1.0193	0.981065	-0.0275787		5423900000		1416600000	1210100000	0.854228	1.17065	1709700000	1087500000	0.636077	1.57214		7;7;6	7;7;6	7;7;6	Calmodulin	Cam;Cam-RB	>tr|A0A0B4LF57|A0A0B4LF57_DROME Calmodulin, isoform C OS=Drosophila melanogaster GN=Cam PE=1 SV=1;>sp|P62152|CALM_DROME Calmodulin OS=Drosophila melanogaster GN=Cam PE=1 SV=2;>tr|C6SUZ2|C6SUZ2_DROME AT15141p (Fragment) OS=Drosophila melanogaster GN=Cam-RB	3	7	7	7	7	7	7	7	7	7	49	49	49	16.81	149	149;149;159	0	62.818	0.76521	1.0128	20.984	12	0
C6SUV6;O16797;O16797-4;C7LA69;E0R984;O16797-2;O16797-3	RpL3-RA	1.0086	0.991473	-0.0123541		1.0416	0.960061	-0.0588014		11661800000		4140200000	3253700000	0.78588	1.27246	2406000000	1861800000	0.773815	1.2923		20;20;19;16;8;4;3	20;20;19;16;8;4;3	20;20;19;16;8;4;3	60S ribosomal protein L3	RpL3-RA;RpL3;RpL3-RB	>tr|C6SUV6|C6SUV6_DROME LP14077p (Fragment) OS=Drosophila melanogaster GN=RpL3-RA PE=2 SV=1;>sp|O16797|RL3_DROME 60S ribosomal protein L3 OS=Drosophila melanogaster GN=RpL3 PE=1 SV=3;>sp|O16797-4|RL3_DROME Isoform B of 60S ribosomal protein L3 OS=Drosophil	7	20	20	20	18	18	18	18	18	18	38.8	38.8	38.8	47.131	418	418;416;403;316;208;161;125	0	79.853	0.77767	1.0362	12.016	44	0
Q9VU15	Q9VU15	1.0092	0.990884	-0.0132121		0.7389	1.35336	0.436549		124093000		47294000	32004000	0.676703	1.47775	27904000	16891000	0.605325	1.652		4	4	4			>tr|Q9VU15|Q9VU15_DROME CG10754-PA OS=Drosophila melanogaster GN=CG10754 PE=1 SV=1	1	4	4	4	3	3	3	3	3	3	16.3	16.3	16.3	30.271	264	264	0	7.3501	0.69655	0.94955	24.148	6	0
Q9W4M7;E1JJD6;Q95RH4;Q7K764;Q7K765;A8WHF5;Q8MSV7	tyf	1.0093	0.990786	-0.0133551		1.1119	0.899361	-0.153027		3949400000		1362900000	1304000000	0.956783	1.04517	644820000	637720000	0.988989	1.01113		31;26;20;17;12;11;10	31;26;20;17;12;11;10	31;26;20;17;12;11;10		tyf	>tr|Q9W4M7|Q9W4M7_DROME Twenty-four, isoform B OS=Drosophila melanogaster GN=tyf PE=1 SV=1;>tr|E1JJD6|E1JJD6_DROME Twenty-four, isoform F OS=Drosophila melanogaster GN=tyf PE=1 SV=2;>tr|Q95RH4|Q95RH4_DROME LD29423p OS=Drosophila melanogaster GN=tyf PE=2 SV	7	31	31	31	24	22	24	22	24	22	20.9	20.9	20.9	199.63	1911	1911;1667;1283;959;911;606;721	0	149.66	0.78063	1.0727	13.489	35	0
Q967T6	gag	1.0098	0.990295	-0.0140696		0.9967	1.00331	0.00476877		8773000000		2753700000	2165200000	0.786288	1.2718	2231700000	1622300000	0.726935	1.37564		24	24	21		gag	>tr|Q967T6|Q967T6_DROME Gag protein OS=Drosophila melanogaster GN=gag PE=4 SV=1	1	24	24	21	19	22	19	22	16	19	59.5	59.5	55.9	50.737	454	454	0	127.81	0.74685	1.0033	21.616	35	0
G4LU37;A0A0B4KHL2;Q8I0G5-3;Q8I0G5-2;Q8I0G5	gammaCop-RA	1.0109	0.989218	-0.0156403		1.0006	0.9994	-0.000865357		295770000		97420000	74461000	0.76433	1.30834	72095000	51798000	0.718469	1.39185		4;4;4;4;4	4;4;4;4;4	4;4;4;4;4	Coatomer subunit gamma	gammaCop-RA;gammaCop	>tr|G4LU37|G4LU37_DROME Coatomer subunit gamma OS=Drosophila melanogaster GN=gammaCop-RA PE=2 SV=1;>tr|A0A0B4KHL2|A0A0B4KHL2_DROME Coatomer subunit gamma OS=Drosophila melanogaster GN=gammaCOP PE=1 SV=1;>sp|Q8I0G5-3|COPG_DROME Isoform C of Coatomer subunit	5	4	4	4	3	4	3	4	3	4	4.9	4.9	4.9	97.246	879	879;897;878;879;883	0	10	0.74743	1.0097	4.8145	6	0
Q9VDZ4	Q9VDZ4	1.0112	0.988924	-0.0160684		1.0834	0.92302	-0.115566		94075000		31916000	23962000	0.750783	1.33194	21385000	16813000	0.786205	1.27193		2	2	2			>tr|Q9VDZ4|Q9VDZ4_DROME CG42358 OS=Drosophila melanogaster GN=Nsun5 PE=1 SV=1	1	2	2	2	2	2	2	2	2	2	6.2	6.2	6.2	49.279	433	433	0	7.2108	0.75142	1.0409	29.363	4	0
Q9VX75;O96782;X2JFU8;X2JCB3;Q0KHR3;Q86NX9	baz	1.0112	0.988924	-0.0160684		1.1735	0.852152	-0.230818		231555000		72570000	64191000	0.884539	1.13053	54335000	40460000	0.74464	1.34293		5;5;5;4;4;3	5;5;5;4;4;3	5;5;5;4;4;3		baz	>tr|Q9VX75|Q9VX75_DROME CG5055-PA OS=Drosophila melanogaster GN=baz PE=1 SV=1;>tr|O96782|O96782_DROME Bazooka protein OS=Drosophila melanogaster GN=baz PE=1 SV=1;>tr|X2JFU8|X2JFU8_DROME Bazooka, isoform C OS=Drosophila melanogaster GN=baz PE=1 SV=1;>tr|X2J	6	5	5	5	4	4	4	4	4	4	3.7	3.7	3.7	157.43	1464	1464;1464;1499;1485;1520;784	0	8.8014	0.80774	1.1131	14.503	8	0
Q9VUQ5;Q9VUQ5-2;M9PFK7;REV__Q8SY75;REV__O97365	AGO2	1.0114	0.988728	-0.0163537		1.015	0.985222	-0.0214797		18449000000		6118000000	4935200000	0.806669	1.23967	4241100000	3154900000	0.743887	1.34429		54;54;42;1;1	54;54;42;1;1	10;10;0;0;0	Protein argonaute-2	AGO2	>sp|Q9VUQ5|AGO2_DROME Protein argonaute-2 OS=Drosophila melanogaster GN=AGO2 PE=1 SV=3;>sp|Q9VUQ5-2|AGO2_DROME Isoform C of Protein argonaute-2 OS=Drosophila melanogaster GN=AGO2;>tr|M9PFK7|M9PFK7_DROME Argonaute 2, isoform E OS=Drosophila melanogaster GN=	5	54	54	10	49	48	49	48	9	8	66.5	66.5	24.5	136.85	1214	1214;1217;787;304;304	0	323.31	0.74685	1.0135	16.283	94	0
Q86BP3;Q9VI58;A0A0B4KGN4	Q86BP3	1.0123	0.987849	-0.0176369		1.0418	0.959877	-0.0590783		277280000		85060000	62105000	0.730132	1.36962	73564000	56555000	0.768786	1.30075		6;6;6	6;6;6	6;6;6			>tr|Q86BP3|Q86BP3_DROME CG1091, isoform A OS=Drosophila melanogaster GN=Tailor PE=1 SV=1;>tr|Q9VI58|Q9VI58_DROME CG1091, isoform B OS=Drosophila melanogaster GN=Tailor PE=1 SV=1;>tr|A0A0B4KGN4|A0A0B4KGN4_DROME CG1091, isoform C OS=Drosophila melanogaster G	3	6	6	6	4	5	4	5	4	5	11.1	11.1	11.1	57.776	505	505;560;563	0	6.6336	0.73131	1.0123	10.085	7	0
Q8SXM8;Q9W327;G7H7Z0	Aats-lys	1.0136	0.986582	-0.0194884		1.052	0.95057	-0.0731347		1189810000		444660000	326540000	0.734359	1.36173	226560000	192040000	0.847634	1.17975		11;10;10	11;10;10	11;10;10	Lysine--tRNA ligase	Aats-lys;Aats-lys-RC	>tr|Q8SXM8|Q8SXM8_DROME Lysine--tRNA ligase OS=Drosophila melanogaster GN=Aats-lys PE=1 SV=1;>tr|Q9W327|Q9W327_DROME Lysine--tRNA ligase OS=Drosophila melanogaster GN=Aats-lys PE=1 SV=2;>tr|G7H7Z0|G7H7Z0_DROME Lysine--tRNA ligase OS=Drosophila melanogaster	3	11	11	11	10	8	10	8	10	8	21.1	21.1	21.1	64.66	574	574;607;607	0	47.893	0.75311	1.0453	18.21	18	0
A0A0B4K891;Q7K581	A0A0B4K891	1.0141	0.986096	-0.0201999		1.0669	0.937295	-0.093425		301240000		92796000	79905000	0.861082	1.16133	71608000	56936000	0.795107	1.25769		3;3	3;3	3;3			>tr|A0A0B4K891|A0A0B4K891_DROME CG8963, isoform E OS=Drosophila melanogaster GN=CG8963 PE=1 SV=1;>tr|Q7K581|Q7K581_DROME CG8963, isoform A OS=Drosophila melanogaster GN=CG8963 PE=1 SV=1	2	3	3	3	3	3	3	3	3	3	6.9	6.9	6.9	58.357	520	520;559	0	9.6037	0.75966	1.0402	13.261	6	0
Q9VKK1	Ge-1	1.0146	0.98561	-0.0209111		0.96499	1.03628	0.0514141		1539200000		549750000	404390000	0.735589	1.35945	317040000	268020000	0.845382	1.1829		21	21	21	Enhancer of mRNA-decapping protein 4 homolog	Ge-1	>sp|Q9VKK1|EDC4_DROME Enhancer of mRNA-decapping protein 4 homolog OS=Drosophila melanogaster GN=Ge-1 PE=1 SV=2	1	21	21	21	15	16	15	16	15	16	18.2	18.2	18.2	149.25	1354	1354	0	52.183	0.7103	0.98842	11.608	25	0
M9PBM2;M9PE05;A8JNJ9;M9PH77;Q8MSX1-2;Q8MSX1;Q8MSX1-3	enc	1.0147	0.985513	-0.0210533		0.99795	1.00205	0.00296056		887240000		334580000	246350000	0.736296	1.35815	176690000	129620000	0.733601	1.36314		11;11;11;11;11;11;11	11;11;11;11;11;11;11	11;11;11;11;11;11;11	Protein encore	enc	>tr|M9PBM2|M9PBM2_DROME Encore, isoform G OS=Drosophila melanogaster GN=enc PE=1 SV=1;>tr|M9PE05|M9PE05_DROME Encore, isoform H OS=Drosophila melanogaster GN=enc PE=1 SV=1;>tr|A8JNJ9|A8JNJ9_DROME Encore, isoform E OS=Drosophila melanogaster GN=enc PE=1 SV=	7	11	11	11	9	9	9	9	9	9	8.5	8.5	8.5	187.84	1798	1798;1827;1937;1942;1692;1818;1823	0	65.708	0.73766	1.0063	11.812	18	0
Q9VBN5	RpL27	1.015	0.985222	-0.0214797		1.0151	0.985125	-0.0216219		6762000000		2284000000	1754000000	0.767951	1.30217	1562100000	1161900000	0.743806	1.34444		5	5	5	60S ribosomal protein L27	RpL27	>tr|Q9VBN5|Q9VBN5_DROME 60S ribosomal protein L27 OS=Drosophila melanogaster GN=RpL27 PE=1 SV=1	1	5	5	5	5	5	5	5	5	5	43	43	43	15.903	135	135	0	13.314	0.78919	1.0151	20.656	13	0
Q9VTP4;Q8IGE1;Q8IGJ3	RpL10Ab	1.0161	0.984155	-0.0230424		0.98968	1.01043	0.014966		6396200000		2205400000	1667900000	0.75628	1.32226	1497700000	1025100000	0.684449	1.46103		13;10;8	13;10;8	13;10;8	60S ribosomal protein L10a-2	RpL10Ab	>sp|Q9VTP4|R10AB_DROME 60S ribosomal protein L10a-2 OS=Drosophila melanogaster GN=RpL10Ab PE=1 SV=2;>tr|Q8IGE1|Q8IGE1_DROME RH43519p OS=Drosophila melanogaster GN=RpL10Ab PE=2 SV=1;>tr|Q8IGJ3|Q8IGJ3_DROME RH06366p OS=Drosophila melanogaster GN=RpL10Ab PE=2	3	13	13	13	12	12	12	12	12	12	68.2	68.2	68.2	24.273	217	217;155;150	0	87.931	0.74601	1.011	56.419	30	0
A1Z9E3;Q86NS6;Q95TV3	EfTuM	1.0164	0.983865	-0.0234683		1.0108	0.989315	-0.0154976		2178800000		599790000	442540000	0.737825	1.35534	639910000	496590000	0.776031	1.28861		13;11;9	13;11;9	13;11;9	Elongation factor Tu	EfTuM	>tr|A1Z9E3|A1Z9E3_DROME Elongation factor Tu OS=Drosophila melanogaster GN=EfTuM PE=1 SV=1;>tr|Q86NS6|Q86NS6_DROME Elongation factor Tu OS=Drosophila melanogaster GN=EfTuM PE=2 SV=1;>tr|Q95TV3|Q95TV3_DROME GM14682p OS=Drosophila melanogaster GN=EfTuM PE=2	3	13	13	13	10	11	10	11	10	11	36	36	36	53.992	489	489;489;300	0	167.2	0.75183	1.0164	15.285	15	0
Q9VKC1;Q8SYU2	RpL7-like	1.017	0.983284	-0.0243197		0.92223	1.08433	0.116801		258212000		94519000	81588000	0.863192	1.15849	46865000	35237000	0.751883	1.32999		5;5	5;5	5;5		RpL7-like	>tr|Q9VKC1|Q9VKC1_DROME IP16805p OS=Drosophila melanogaster GN=RpL7-like PE=1 SV=2;>tr|Q8SYU2|Q8SYU2_DROME RE33833p OS=Drosophila melanogaster GN=RpL7-like PE=2 SV=1	2	5	5	5	3	4	3	4	3	4	21.4	21.4	21.4	29.16	257	257;257	0	7.9493	0.67477	0.92223	12.402	3	0
X2JCP8;P10987;Q3ZAJ5;F0JAT3;P45891	Act5C	1.0173	0.982994	-0.0247452		1.0527	0.949938	-0.0740944		375580000000		101870000000	95156000000	0.934092	1.07056	95038000000	83519000000	0.878796	1.13792		26;26;3;3;3	26;26;3;3;3	1;1;0;0;0	Actin-5C	Act5C	>tr|X2JCP8|X2JCP8_DROME Actin 5C, isoform E OS=Drosophila melanogaster GN=Act5C PE=3 SV=1;>sp|P10987|ACT1_DROME Actin-5C OS=Drosophila melanogaster GN=Act5C PE=1 SV=4	5	26	26	1	24	24	24	24	1	1	81.4	81.4	7.4	41.821	376	376;376;368;415;376	0	323.31	0.82391	1.0423	16.24	144	0
X2JB48;Q26365-2;D1Z385;Q26365;O62526	sesB	1.0175	0.982801	-0.0250288		1.0462	0.95584	-0.0651587		68070000000		22004000000	18917000000	0.859707	1.16319	14771000000	12377000000	0.837926	1.19342		26;26;25;25;4	26;26;25;25;4	26;26;25;25;4	ADP,ATP carrier protein	sesB;sesB-RD	>tr|X2JB48|X2JB48_DROME Stress-sensitive B, isoform E OS=Drosophila melanogaster GN=sesB PE=1 SV=1;>sp|Q26365-2|ADT_DROME Isoform A of ADP,ATP carrier protein OS=Drosophila melanogaster GN=sesB;>tr|D1Z385|D1Z385_DROME SD21251p OS=Drosophila melanogaster GN	5	26	26	26	24	24	24	24	24	24	86	86	86	32.909	299	299;299;312;312;307	0	189.51	0.81508	1.0348	15.64	48	0
X2JAF1;Q8MSS1	lva	1.0178	0.982511	-0.0254541		1.2006	0.832917	-0.263756		1192140000		465240000	334830000	0.719693	1.38948	188050000	204020000	1.08492	0.921723		27;27	27;27	27;27	Protein lava lamp	lva	>tr|X2JAF1|X2JAF1_DROME Lava lamp, isoform D OS=Drosophila melanogaster GN=lva PE=4 SV=1;>sp|Q8MSS1|LVA_DROME Protein lava lamp OS=Drosophila melanogaster GN=lva PE=1 SV=2	2	27	27	27	18	15	18	15	18	15	11.7	11.7	11.7	315.9	2779	2779;2779	0	198.51	0.78905	1.0769	23.466	24	0
Q9V3F3;Q86LS0	mTTF	1.0192	0.981162	-0.0274372		1.0103	0.989805	-0.0147838		945800000		349640000	243500000	0.696431	1.43589	206490000	146170000	0.707879	1.41267		12;10	12;10	12;10		mTTF	>tr|Q9V3F3|Q9V3F3_DROME AT17625p OS=Drosophila melanogaster GN=mTTF PE=1 SV=1;>tr|Q86LS0|Q86LS0_DROME Mitochondrial transcription termination factor OS=Drosophila melanogaster GN=mTTF PE=2 SV=1	2	12	12	12	10	9	10	9	10	9	32	32	32	48.281	410	410;410	0	51.703	0.7428	1.0192	12.873	17	0
P36241	RpL19	1.0198	0.980584	-0.0282862		0.96644	1.03473	0.0492479		8496300000		2888500000	2311400000	0.800208	1.24968	1847300000	1449200000	0.784496	1.2747		8	8	8	60S ribosomal protein L19	RpL19	>sp|P36241|RL19_DROME 60S ribosomal protein L19 OS=Drosophila melanogaster GN=RpL19 PE=1 SV=2	1	8	8	8	8	8	8	8	8	8	33.5	33.5	33.5	23.998	203	203	0	41.107	0.77758	0.99452	14.572	22	0
Q9VW52;Q8MRG6	Prp3	1.02	0.980392	-0.0285692		0.89685	1.11501	0.157061		254050000		70119000	50025000	0.71343	1.40168	81170000	52745000	0.649809	1.53891		5;4	5;4	5;4		Prp3	>tr|Q9VW52|Q9VW52_DROME Precursor RNA processing 3, isoform A OS=Drosophila melanogaster GN=Prp3 PE=1 SV=1;>tr|Q8MRG6|Q8MRG6_DROME Precursor RNA processing 3, isoform B OS=Drosophila melanogaster GN=Prp3 PE=1 SV=1	2	5	5	5	3	4	3	4	3	4	7.4	7.4	7.4	67.381	598	598;528	0	8.715	0.67439	0.97324	12.827	5	0
Q8SWR8;A0A0B4LH64;Q8SWR8-2;Q8SWR8-3	Atx2	1.0203	0.980104	-0.0289934		1.0608	0.942685	-0.0851527		4846800000		1610000000	1313900000	0.816087	1.22536	1072700000	850190000	0.79257	1.26172		19;15;15;15	19;15;15;15	19;15;15;15	Ataxin-2 homolog	Atx2	>sp|Q8SWR8|ATX2_DROME Ataxin-2 homolog OS=Drosophila melanogaster GN=Atx2 PE=1 SV=1;>tr|A0A0B4LH64|A0A0B4LH64_DROME Ataxin-2, isoform D OS=Drosophila melanogaster GN=Atx2 PE=4 SV=1;>sp|Q8SWR8-2|ATX2_DROME Isoform A of Ataxin-2 homolog OS=Drosophila melanog	4	19	19	19	16	15	16	15	16	15	22.9	22.9	22.9	117.58	1084	1084;1023;888;1023	0	127.08	0.78288	1.0476	14.675	31	0
Q9VXN3	Q9VXN3	1.0208	0.979624	-0.0297002		1.0168	0.983478	-0.0240359		26211000000		8851200000	7279400000	0.82242	1.21592	5635700000	4444700000	0.788669	1.26796		22	22	22			>tr|Q9VXN3|Q9VXN3_DROME CG8578, isoform A OS=Drosophila melanogaster GN=CG8578 PE=1 SV=2	1	22	22	22	19	20	19	20	19	20	56.8	56.8	56.8	45.401	396	396	0	294.84	0.80461	1.0168	7.6717	41	0
C8VV50;Q9VU68-2;Q9VU68	CG10724-RB	1.0209	0.979528	-0.0298416		0.98324	1.01705	0.0243845		764260000		232700000	174770000	0.751053	1.33146	206290000	150500000	0.729555	1.3707		11;11;11	11;11;11	11;11;11	Actin-interacting protein 1	CG10724-RB;flr	>tr|C8VV50|C8VV50_DROME RE63353p OS=Drosophila melanogaster GN=CG10724-RB PE=2 SV=1;>sp|Q9VU68-2|WDR1_DROME Isoform B of Actin-interacting protein 1 OS=Drosophila melanogaster GN=flr;>sp|Q9VU68|WDR1_DROME Actin-interacting protein 1 OS=Drosophila melanogas	3	11	11	11	8	10	8	10	8	10	19.9	19.9	19.9	66.111	604	604;604;608	0	29.088	0.75454	1.0209	23.166	16	0
Q7JRH5;Q8SZH1	Q7JRH5	1.021	0.979432	-0.0299829		1.039	0.962464	-0.0551957		9022000000		3090600000	2444000000	0.790785	1.26457	1964400000	1523000000	0.7753	1.28982		26;12	26;12	26;12			>tr|Q7JRH5|Q7JRH5_DROME CG5726 OS=Drosophila melanogaster GN=CG5726 PE=1 SV=1	2	26	26	26	22	23	22	23	22	23	44.6	44.6	44.6	86.591	766	766;319	0	240.78	0.7673	1.0303	12.261	54	0
Q7KVX5;Q9W4N8;A9YI35	Vap-33A	1.0214	0.979048	-0.030548		0.84818	1.179	0.237558		782280000		245530000	249740000	1.01715	0.983142	168230000	118790000	0.706117	1.4162		6;6;3	6;6;3	6;6;3		Vap-33A;CG5014	>tr|Q7KVX5|Q7KVX5_DROME VAMP-associated protein of 33kDa ortholog A, isoform A OS=Drosophila melanogaster GN=Vap-33A PE=1 SV=1;>tr|Q9W4N8|Q9W4N8_DROME CG5014-PB, isoform B OS=Drosophila melanogaster GN=Vap-33A PE=1 SV=1;>tr|A9YI35|A9YI35_DROME CG5014 (Frag	3	6	6	6	5	4	5	4	5	4	35.7	35.7	35.7	26.771	235	235;269;150	0	33.627	0.71881	0.96368	37.352	7	0
A0A0B4LFE1;Q7K5M2	A0A0B4LFE1	1.0223	0.978186	-0.0318186		0.90476	1.10527	0.144393		200861000		94847000	67067000	0.707107	1.41421	24791000	14159000	0.571135	1.7509		4;4	4;4	4;4			>tr|A0A0B4LFE1|A0A0B4LFE1_DROME CG10139, isoform B OS=Drosophila melanogaster GN=CG10139 PE=1 SV=1;>tr|Q7K5M2|Q7K5M2_DROME CG10139, isoform A OS=Drosophila melanogaster GN=CG10139 PE=1 SV=1	2	4	4	4	4	2	4	2	4	2	20	20	20	23.681	210	210;224	0	4.9079	0.67054	0.93925	13.987	5	4
Q9VVU2;Q7JRQ1	RpL26	1.0238	0.976753	-0.0339339		1.0836	0.92285	-0.115832		5005100000		1663400000	1421300000	0.854455	1.17034	1013800000	906650000	0.894309	1.11818		8;1	8;1	8;1		RpL26	>tr|Q9VVU2|Q9VVU2_DROME CG6846-PA OS=Drosophila melanogaster GN=RpL26 PE=1 SV=1	2	8	8	8	6	7	6	7	6	7	38.3	38.3	38.3	17.281	149	149;720	0	32.779	0.82816	1.0792	6.5629	12	0
A8JRB8;A8JRC1;Q8MT18	CG5028-RC	1.0247	0.975895	-0.0352016		1.0833	0.923105	-0.115433		180483000		44486000	34177000	0.768264	1.30164	57352000	44466000	0.775317	1.28979		4;4;4	4;4;4	4;4;4		CG5028-RC	>tr|A8JRB8|A8JRB8_DROME CG5028, isoform C OS=Drosophila melanogaster GN=CG5028-RC PE=1 SV=1;>tr|A8JRC1|A8JRC1_DROME CG5028, isoform D OS=Drosophila melanogaster GN=CG5028 PE=1 SV=1;>tr|Q8MT18|Q8MT18_DROME CG5028, isoform A OS=Drosophila melanogaster GN=CG5	3	4	4	4	2	4	2	4	2	4	11.2	11.2	11.2	43.201	392	392;393;402	0	7.1915	0.78431	1.0833	9.8291	6	0
Q9VVH5	Q9VVH5	1.0249	0.975705	-0.0354832		1.0022	0.997805	-0.00317044		1981440000		675040000	549510000	0.814041	1.22844	418830000	338000000	0.80701	1.23914		6	6	6			>tr|Q9VVH5|Q9VVH5_DROME AT13736p OS=Drosophila melanogaster GN=UQCR-Q PE=1 SV=1	1	6	6	6	5	3	5	3	5	3	52.8	52.8	52.8	10.093	89	89	0	7.8027	0.80011	1.0135	15.202	8	0
Q9V9M7	RpL21	1.0252	0.975419	-0.0359054		0.98216	1.01816	0.02597		3242000000		878420000	714660000	0.813574	1.22914	938820000	710080000	0.756354	1.32213		5	5	5		RpL21	>tr|Q9V9M7|Q9V9M7_DROME RE62581p OS=Drosophila melanogaster GN=RpL21 PE=1 SV=1	1	5	5	5	5	5	5	5	5	5	36.5	36.5	36.5	18.476	159	159	0	23.137	0.75683	0.99984	8.7694	16	0
P02283	His2B	1.0261	0.974564	-0.0371713		1.0077	0.992359	-0.0110662		21322600000		6709500000	5787100000	0.862523	1.15939	4869400000	3956100000	0.812441	1.23086		8	8	8	Histone H2B	His2B	>sp|P02283|H2B_DROME Histone H2B OS=Drosophila melanogaster GN=His2B PE=1 SV=2	1	8	8	8	8	7	8	7	8	7	53.7	53.7	53.7	13.696	123	123	0	51.997	0.80627	1.0236	7.3344	24	0
Q8SZU2;Q9VVL8	CG7441	1.0264	0.974279	-0.0375931		0.9412	1.06247	0.0874268		94234000		32251000	27991000	0.867911	1.15219	22221000	11771000	0.529724	1.88778		3;3	3;3	3;3		CG7441;CG7441-RA	>tr|Q8SZU2|Q8SZU2_DROME GH09538p OS=Drosophila melanogaster GN=CG7441 PE=2 SV=1;>tr|Q9VVL8|Q9VVL8_DROME CG7441, isoform A OS=Drosophila melanogaster GN=CG7441-RA PE=1 SV=1	2	3	3	3	2	2	2	2	2	2	7.4	7.4	7.4	56.996	516	516;665	0	10.782	0.67922	0.9412	22.736	4	2
X2JC35;P49630	RpL36	1.0264	0.974279	-0.0375931		0.95547	1.04661	0.0657175		4655300000		1533900000	1332300000	0.86857	1.15132	970810000	818330000	0.842935	1.18633		4;4	4;4	4;4	60S ribosomal protein L36	RpL36	>tr|X2JC35|X2JC35_DROME 60S ribosomal protein L36 OS=Drosophila melanogaster GN=RpL36 PE=3 SV=1;>sp|P49630|RL36_DROME 60S ribosomal protein L36 OS=Drosophila melanogaster GN=RpL36 PE=1 SV=1	2	4	4	4	4	3	4	3	4	3	27.8	27.8	27.8	13.502	115	115;115	0	16.624	0.82411	1.0205	19.209	9	0
O97118;A1A6X4;Q9W0A8;Q0ZHI2;Q8SX05	RpL23A	1.0267	0.973994	-0.0380147		1.0534	0.949307	-0.0750534		9104000000		3287200000	2523400000	0.767644	1.30269	1928900000	1364500000	0.707398	1.41363		11;11;11;10;4	11;11;11;10;4	11;11;11;10;4		RpL23A;RpL23a	>tr|O97118|O97118_DROME Ribosomal protein L23a (Fragment) OS=Drosophila melanogaster GN=RpL23A PE=2 SV=1;>tr|A1A6X4|A1A6X4_DROME IP17216p (Fragment) OS=Drosophila melanogaster GN=RpL23a PE=2 SV=1;>tr|Q9W0A8|Q9W0A8_DROME FI01658p OS=Drosophila melanogaster	5	11	11	11	11	10	11	10	11	10	35.3	35.3	35.3	28.626	269	269;269;277;277;172	0	46.576	0.80495	1.0308	10.024	14	0
Q27294;M9PH94;M9PHV6	caz	1.0269	0.973805	-0.0382957		1.0307	0.970214	-0.0436245		211950000		60222000	51637000	0.857444	1.16626	57979000	42111000	0.726315	1.37681		5;4;1	5;4;1	5;4;1	RNA-binding protein cabeza	caz	>sp|Q27294|CAZ_DROME RNA-binding protein cabeza OS=Drosophila melanogaster GN=caz PE=2 SV=2;>tr|M9PH94|M9PH94_DROME Cabeza, isoform D OS=Drosophila melanogaster GN=caz PE=4 SV=1	3	5	5	5	3	5	3	5	3	5	19	19	19	38.838	399	399;355;124	0	55.254	0.75236	1.0269	6.8243	7	0
D6W4V2;D3DN23;Q7KVH7;T2GGE7;A0A0B4K7M9;A0A0F7J3E9;Q27237-2;Q27237	l(2)tid-RC	1.0273	0.973425	-0.0388576		1.0046	0.995421	-0.00662118		242329000		55917000	40922000	0.731835	1.36643	87656000	57836000	0.659807	1.5156		6;5;5;5;5;5;5;5	6;5;5;5;5;5;5;5	6;5;5;5;5;5;5;5	Protein tumorous imaginal discs, mitochondrial	l(2)tid-RC;l(2)tid-RA;l(2)tid	>tr|D6W4V2|D6W4V2_DROME UT01205p OS=Drosophila melanogaster GN=l(2)tid-RC PE=2 SV=1;>tr|D3DN23|D3DN23_DROME GH23452p OS=Drosophila melanogaster GN=l(2)tid PE=1 SV=1;>tr|Q7KVH7|Q7KVH7_DROME Lethal (2) tumorous imaginal discs, isoform C OS=Drosophila melanog	8	6	6	6	3	4	3	4	3	4	15.2	15.2	15.2	56.262	507	507;445;507;514;514;520;447;520	0	15.382	0.76055	1.0273	11.065	3	0
M9PE74;Q9W2U7;Q8MQI1	nocte	1.0294	0.97144	-0.0418037		1.0501	0.95229	-0.0705267		4882900000		1588800000	1459100000	0.918366	1.08889	1034300000	800700000	0.774147	1.29174		30;30;9	30;30;9	30;30;9		nocte	>tr|M9PE74|M9PE74_DROME No circadian temperature entrainment, isoform D OS=Drosophila melanogaster GN=nocte PE=1 SV=1;>tr|Q9W2U7|Q9W2U7_DROME LP18708p OS=Drosophila melanogaster GN=nocte PE=1 SV=4	3	30	30	30	26	28	26	28	26	28	15.6	15.6	15.6	235.04	2305	2305;2309;981	0	177.9	0.75793	1.0325	10.253	48	0
P02299	His3	1.0296	0.971251	-0.042084		0.92876	1.0767	0.106622		9928200000		2420900000	2076400000	0.857698	1.16591	3051400000	2379500000	0.779806	1.28237		5	5	1	Histone H3	His3	>sp|P02299|H3_DROME Histone H3 OS=Drosophila melanogaster GN=His3 PE=1 SV=4	1	5	5	1	4	4	4	4	0	1	45.6	45.6	23.5	15.388	136	136	0	85.991	0.76798	0.97548	7.6238	8	0
Q7JZN0	Sec61beta	1.0297	0.971157	-0.0422241		1.1067	0.903587	-0.146264		368670000		136330000	105890000	0.776718	1.28747	71893000	54552000	0.758794	1.31788		3	3	3		Sec61beta	>tr|Q7JZN0|Q7JZN0_DROME FI02994p OS=Drosophila melanogaster GN=Sec61beta PE=1 SV=1	1	3	3	3	2	2	2	2	2	2	36	36	36	10.246	100	100	0	8.2249	0.76957	1.0297	9.8996	4	0
Q9VWD0	parvin	1.0302	0.970685	-0.0429244		1.1828	0.845451	-0.242206		171713000		64680000	51562000	0.797186	1.25441	32863000	22610000	0.688008	1.45347		5	5	5		parvin	>tr|Q9VWD0|Q9VWD0_DROME GH23568p OS=Drosophila melanogaster GN=parvin PE=1 SV=2	1	5	5	5	4	3	4	3	4	3	16.1	16.1	16.1	41.863	367	367	0	10.267	0.76643	1.0302	16.265	5	0
X2JC80;C6SV50;P38979-2;P38979	sta	1.0323	0.968711	-0.0458623		1.0123	0.987849	-0.0176369		1639260000		470680000	378550000	0.804262	1.24338	409320000	380730000	0.930152	1.07509		5;5;5;5	5;5;5;5	5;5;5;5	40S ribosomal protein SA	sta;sta-RD	>tr|X2JC80|X2JC80_DROME 40S ribosomal protein SA OS=Drosophila melanogaster GN=sta PE=1 SV=1;>tr|C6SV50|C6SV50_DROME 40S ribosomal protein SA OS=Drosophila melanogaster GN=sta-RD PE=2 SV=1;>sp|P38979-2|RSSA_DROME Isoform A of 40S ribosomal protein SA OS=Dr	4	5	5	5	4	4	4	4	4	4	30.7	30.7	30.7	30.228	270	270;313;270;313	0	33.802	0.78514	1.0249	10.088	6	0
E1JGN7;Q7KA80;A1ZBW1;A1ZBW0;Q7KHL0;Q9V948;D3DMD1;A1ZBW3;Q8IGP8;A1ZBW4	bl	1.0325	0.968523	-0.0461418		1.0499	0.952472	-0.0702519		846790000		292900000	233300000	0.796518	1.25547	178200000	142390000	0.799046	1.25149		8;8;8;8;8;7;6;6;2;2	8;8;8;8;8;7;6;6;2;2	8;8;8;8;8;7;6;6;2;2		bl;bl-RB	>tr|E1JGN7|E1JGN7_DROME Bancal, isoform E OS=Drosophila melanogaster GN=HnRNP-K PE=1 SV=1;>tr|Q7KA80|Q7KA80_DROME Heterogeneous nuclear ribonucleoprotein (HnRNP) OS=Drosophila melanogaster GN=HnRNP-K PE=2 SV=1;>tr|A1ZBW1|A1ZBW1_DROME Bancal, isoform A OS=D	10	8	8	8	7	7	7	7	7	7	22.9	22.9	22.9	49.872	493	493;496;496;502;508;490;413;413;315;315	0	23.363	0.76016	1.0373	33.76	12	0
Q9VCH1;Q8T4F9	eIF4G2	1.0326	0.968429	-0.0462815		1.0864	0.920471	-0.119555		2134310000		722740000	559170000	0.773681	1.29252	478230000	374180000	0.782427	1.27807		22;19	21;18	21;18		eIF4G2	>tr|Q9VCH1|Q9VCH1_DROME Eukaryotic translation initiation factor 4G2, isoform A OS=Drosophila melanogaster GN=eIF4G2 PE=1 SV=2;>tr|Q8T4F9|Q8T4F9_DROME SD03848p OS=Drosophila melanogaster GN=eIF4G2 PE=2 SV=1	2	22	21	21	19	18	18	17	18	17	11.5	11.2	11.2	226.59	2072	2072;933	0	89.643	0.7765	1.059	17.376	34	0
Q76NQ0;R9S0M5;Q8IH64;Q6NP35	CG33303-RA	1.0332	0.967867	-0.0471195		0.98169	1.01865	0.0266606		975830000		351460000	288690000	0.821402	1.21743	190570000	145090000	0.761348	1.31346		6;6;5;5	6;6;5;5	6;6;5;5	Dolichyl-diphosphooligosaccharide--protein glycosyltransferase subunit 1	CG33303-RA;rho-5	>tr|Q76NQ0|Q76NQ0_DROME Dolichyl-diphosphooligosaccharide--protein glycosyltransferase subunit 1 OS=Drosophila melanogaster GN=CG33303 PE=1 SV=1;>tr|R9S0M5|R9S0M5_DROME Dolichyl-diphosphooligosaccharide--protein glycosyltransferase subunit 1 (Fragment) OS=	4	6	6	6	6	5	6	5	6	5	15.5	15.5	15.5	51.709	458	458;464;371;464	0	12.979	0.75773	1.0115	7.2915	12	0
Q8MLV1-2;Q8MLV1	LBR	1.0336	0.967492	-0.047678		0.96545	1.03579	0.0507265		3688500000		1180100000	900970000	0.763469	1.30981	938140000	669240000	0.713369	1.4018		17;17	17;17	17;17	Lamin-B receptor	LBR	>sp|Q8MLV1-2|LBR_DROME Isoform A of Lamin-B receptor OS=Drosophila melanogaster GN=LBR;>sp|Q8MLV1|LBR_DROME Lamin-B receptor OS=Drosophila melanogaster GN=LBR PE=1 SV=1	2	17	17	17	14	16	14	16	14	16	29.7	29.7	29.7	80.234	716	716;741	0	97.776	0.7164	0.97922	11.98	28	0
L0MLQ9;Q8IH18;E8NH84;Q86NR5	4E-T	1.0339	0.967212	-0.0480967		1.0344	0.966744	-0.0487942		681750000		220800000	171870000	0.778397	1.28469	156740000	132330000	0.844264	1.18446		7;7;5;3	7;7;5;3	7;7;5;3		4E-T;CG32016-RC	>tr|L0MLQ9|L0MLQ9_DROME eIF4E-Transporter, isoform H OS=Drosophila melanogaster GN=4E-T PE=1 SV=1;>tr|Q8IH18|Q8IH18_DROME LD07709p OS=Drosophila melanogaster GN=4E-T PE=1 SV=1;>tr|E8NH84|E8NH84_DROME LD10812p OS=Drosophila melanogaster GN=CG32016-RC PE=2 S	4	7	7	7	6	7	6	7	6	7	7.7	7.7	7.7	110.58	979	979;1010;941;377	0	53.35	0.75328	1.0342	11.792	8	0
Q24020	fliI	1.0343	0.966837	-0.0486547		1.0554	0.947508	-0.0777899		44460000000		13977000000	11786000000	0.843242	1.1859	10202000000	8495100000	0.83269	1.20093		53	53	53	Protein flightless-1	fliI	>sp|Q24020|FLII_DROME Protein flightless-1 OS=Drosophila melanogaster GN=fliI PE=2 SV=1	1	53	53	53	52	46	52	46	52	46	50.3	50.3	50.3	143.68	1256	1256	0	323.31	0.81303	1.0493	21.927	114	0
M9PBZ9;P48598;P48598-2;Q683T0	eIF-4E	1.0351	0.96609	-0.0497702		0.97591	1.02468	0.03518		2585700000		781960000	612750000	0.783608	1.27615	685110000	505880000	0.738392	1.35429		8;8;7;1	8;8;7;1	8;8;7;1	Eukaryotic translation initiation factor 4E	eIF-4E	>tr|M9PBZ9|M9PBZ9_DROME Eukaryotic initiation factor 4E, isoform H OS=Drosophila melanogaster GN=eIF-4E PE=1 SV=1;>sp|P48598|IF4E_DROME Eukaryotic translation initiation factor 4E OS=Drosophila melanogaster GN=eIF-4E PE=1 SV=1;>sp|P48598-2|IF4E_DROME Isofo	4	8	8	8	7	6	7	6	7	6	44.4	44.4	44.4	29.223	259	259;259;248;35	0	89.474	0.77014	1.0308	9.7069	12	0
X2JE06;Q9VJY6;Q8SY98	RpL24	1.0355	0.965717	-0.0503276		0.97619	1.02439	0.0347661		5678200000		1901700000	1649200000	0.867224	1.1531	1170700000	956550000	0.817075	1.22388		7;7;4	7;7;4	7;7;4	60S ribosomal protein L24	RpL24	>tr|X2JE06|X2JE06_DROME Ribosomal protein L24, isoform B OS=Drosophila melanogaster GN=RpL24 PE=1 SV=1;>sp|Q9VJY6|RL24_DROME 60S ribosomal protein L24 OS=Drosophila melanogaster GN=RpL24 PE=1 SV=1;>tr|Q8SY98|Q8SY98_DROME RH14088p OS=Drosophila melanogaster	3	7	7	7	6	7	6	7	6	7	31	31	31	17.52	155	155;155;123	0	15.72	0.75658	0.97932	34.639	11	0
Q9W592;Q5BIM0;V5P006;C3KGM3;D8FT09	EG:BACN32G11.3	1.0362	0.965065	-0.0513025		0.81795	1.22257	0.289915		110725000		23917000	16692000	0.697914	1.43284	42723000	27393000	0.641177	1.55963		4;4;4;4;2	4;4;4;4;2	4;4;4;4;2		EG:BACN32G11.3;CG14786-RA	>tr|Q9W592|Q9W592_DROME CG14786 OS=Drosophila melanogaster GN=Lrpprc2 PE=1 SV=1;>tr|Q5BIM0|Q5BIM0_DROME UT01249p OS=Drosophila melanogaster GN=Lrpprc2 PE=2 SV=1;>tr|V5P006|V5P006_DROME FI23132p1 (Fragment) OS=Drosophila melanogaster GN=CG14786-RA PE=2 SV=1	5	4	4	4	2	4	2	4	2	4	6.4	6.4	6.4	120.19	1072	1072;1072;1077;1092;764	0	21.682	0.62983	0.87079	15.007	6	0
Q9VAW3;Q58CK4;A8Y5A1;Q7PLC5;E8NHS9;A8Y5A0;Q7PLC6;A8Y599;A8Y596;Q9Y093;Q7PLC7;Q32KF3	Gfat2	1.0362	0.965065	-0.0513025		1.0822	0.924044	-0.113967		173266000		58267000	43783000	0.75142	1.33081	44214000	27002000	0.610712	1.63743		5;1;1;1;1;1;1;1;1;1;1;1	5;1;1;1;1;1;1;1;1;1;1;1	5;1;1;1;1;1;1;1;1;1;1;1		Gfat2	>tr|Q9VAW3|Q9VAW3_DROME GH12731p OS=Drosophila melanogaster GN=Gfat2 PE=1 SV=1	12	5	5	5	4	4	4	4	4	4	7.5	7.5	7.5	76.538	683	683;313;434;493;643;665;673;682;685;694;694;694	0	16.785	0.7661	1.0822	16.987	7	0
M9PFE5;M9PFI2;Q9VU76;Q961X4	M9PFE5	1.0371	0.964227	-0.052555		1.0701	0.934492	-0.0977456		1458280000		436350000	352030000	0.806761	1.23953	379500000	290390000	0.765191	1.30686		18;18;18;12	18;18;18;12	18;18;18;12			>tr|M9PFE5|M9PFE5_DROME CG10732, isoform D OS=Drosophila melanogaster GN=cmb PE=1 SV=1;>tr|M9PFI2|M9PFI2_DROME CG10732, isoform C OS=Drosophila melanogaster GN=cmb PE=1 SV=1;>tr|Q9VU76|Q9VU76_DROME CG10732-PA, isoform A OS=Drosophila melanogaster GN=cmb PE	4	18	18	18	14	18	14	18	14	18	11.5	11.5	11.5	180.44	1624	1624;1626;1657;809	0	51.111	0.77248	1.0552	11.813	26	0
M9MRM4;Q9W0I6	Sac1	1.0381	0.963298	-0.0539454		1.311	0.762777	-0.390668		396410000		179450000	96618000	0.538412	1.85731	57797000	62540000	1.08206	0.924161		8;8	8;8	8;8	Phosphatidylinositide phosphatase SAC1	Sac1	>tr|M9MRM4|M9MRM4_DROME Sac1, isoform B OS=Drosophila melanogaster GN=Sac1 PE=4 SV=1;>sp|Q9W0I6|SAC1_DROME Phosphatidylinositide phosphatase SAC1 OS=Drosophila melanogaster GN=Sac1 PE=2 SV=1	2	8	8	8	6	3	6	3	6	3	14.7	14.7	14.7	67.767	592	592;592	0	12.155	0.86282	1.1767	15.928	7	0
Q9V4P1;Q9V4P1-2;Q8T0J3	scra	1.039	0.962464	-0.0551957		0.96856	1.03246	0.0460867		789550000		325340000	282450000	0.868169	1.15185	104430000	77327000	0.740467	1.3505		15;13;5	15;13;5	15;13;5	Actin-binding protein anillin	scra	>sp|Q9V4P1|ANLN_DROME Actin-binding protein anillin OS=Drosophila melanogaster GN=scra PE=1 SV=3;>sp|Q9V4P1-2|ANLN_DROME Isoform A of Actin-binding protein anillin OS=Drosophila melanogaster GN=scra	3	15	15	15	12	8	12	8	12	8	14.1	14.1	14.1	136.03	1239	1239;1212;616	0	48.267	0.69228	0.97793	22.613	15	0
Q86NY0;Q9I7P7;Q9XZ11	BcDNA:LD21293	1.0404	0.961169	-0.0571383		0.89288	1.11997	0.163462		77505000		22775000	21992000	0.96562	1.0356	19830000	12908000	0.650933	1.53626		2;2;2	2;2;2	2;2;2		BcDNA:LD21293	>tr|Q86NY0|Q86NY0_DROME LD18312p (Fragment) OS=Drosophila melanogaster GN=BcDNA:LD21293 PE=2 SV=1;>tr|Q9I7P7|Q9I7P7_DROME CG7139, isoform B OS=Drosophila melanogaster GN=CG7139 PE=1 SV=1;>tr|Q9XZ11|Q9XZ11_DROME CG7139, isoform A OS=Drosophila melanogaster	3	2	2	2	2	2	2	2	2	2	2.8	2.8	2.8	85.916	760	760;767;969	0	4.2179	0.66985	0.91454	12.405	4	0
A8Y560;O17445	RpL15	1.0405	0.961076	-0.057277		1.0056	0.994431	-0.00805655		4037200000		1566500000	1307500000	0.834663	1.19809	649800000	513380000	0.790058	1.26573		8;8	8;8	8;8	Ribosomal protein L15;60S ribosomal protein L15	RpL15	>tr|A8Y560|A8Y560_DROME Ribosomal protein L15 OS=Drosophila melanogaster GN=RpL15 PE=1 SV=2;>sp|O17445|RL15_DROME 60S ribosomal protein L15 OS=Drosophila melanogaster GN=RpL15 PE=1 SV=1	2	8	8	8	6	8	6	8	6	8	39.7	39.7	39.7	24.325	204	204;204	0	26.961	0.78049	1.0265	10.04	12	0
Q8T9D1;Q86BS3;Q5MAI1	Chro	1.0413	0.960338	-0.0583858		0.92744	1.07824	0.108674		484220000		142620000	177190000	1.24239	0.804899	62196000	102210000	1.64335	0.608512		9;9;2	9;9;2	9;9;2		Chro	>tr|Q8T9D1|Q8T9D1_DROME SD06626p OS=Drosophila melanogaster GN=Chro PE=2 SV=1;>tr|Q86BS3|Q86BS3_DROME Chromator, isoform A OS=Drosophila melanogaster GN=Chro PE=1 SV=1	3	9	9	9	8	7	8	7	8	7	11.8	11.8	11.8	101.09	926	926;926;326	0	28.554	0.68166	0.97828	11.206	7	0
Q9VHN7;Q7KSU6;Q95S19;Q9VVP4;Q8MZ62	CG8036	1.0423	0.959417	-0.0597706		1.0868	0.920132	-0.120086		820020000		325050000	233330000	0.717828	1.39309	142690000	118940000	0.833555	1.19968		9;8;5;1;1	9;8;5;1;1	9;8;5;1;1		CG8036	>tr|Q9VHN7|Q9VHN7_DROME CG8036, isoform B OS=Drosophila melanogaster GN=CG8036 PE=1 SV=3;>tr|Q7KSU6|Q7KSU6_DROME CG8036, isoform D OS=Drosophila melanogaster GN=CG8036 PE=1 SV=1;>tr|Q95S19|Q95S19_DROME HL01241p OS=Drosophila melanogaster GN=CG8036 PE=2 SV=	5	9	9	9	9	5	9	5	9	5	19	19	19	68.031	626	626;580;221;623;623	0	28.614	0.77026	1.065	21.336	13	0
Q7K7A9	Fen1	1.0426	0.959141	-0.0601858		1.1338	0.88199	-0.181166		268117000		95749000	79967000	0.835173	1.19736	51418000	40978000	0.796958	1.25477		5	5	5	Flap endonuclease 1	Fen1	>sp|Q7K7A9|FEN1_DROME Flap endonuclease 1 OS=Drosophila melanogaster GN=Fen1 PE=2 SV=1	1	5	5	5	4	3	4	3	4	3	13.8	13.8	13.8	42.948	385	385	0	7.3696	0.79706	1.0509	8.3638	7	0
P45437	betaCop	1.0439	0.957946	-0.0619835		1.0207	0.97972	-0.0295589		351940000		107180000	80896000	0.754768	1.32491	90650000	73210000	0.807612	1.23822		5	5	5	Coatomer subunit beta	betaCop	>sp|P45437|COPB_DROME Coatomer subunit beta OS=Drosophila melanogaster GN=betaCop PE=2 SV=2	1	5	5	5	4	4	4	4	4	4	5.9	5.9	5.9	107.41	964	964	0	13.324	0.76117	1.0439	9.4357	8	0
E4NKG1;Q9I7D3	rngi	1.0449	0.957029	-0.0633649		1.096	0.912409	-0.132248		12523800000		4030700000	3251100000	0.806584	1.2398	2866800000	2375300000	0.828554	1.20692		21;21	21;21	21;21	Caprin homolog	rngi;Capr	>tr|E4NKG1|E4NKG1_DROME Caprin, isoform B OS=Drosophila melanogaster GN=Capr PE=1 SV=1;>sp|Q9I7D3|CAPR1_DROME Caprin homolog OS=Drosophila melanogaster GN=Capr PE=1 SV=1	2	21	21	21	18	19	18	19	18	19	28.1	28.1	28.1	103.59	961	961;961	0	140	0.81613	1.0615	7.7114	33	0
Q9VRI0;Q8MYS0	Hlc	1.0466	0.955475	-0.0657102		0.81337	1.22945	0.298016		251740000		83535000	53317000	0.638259	1.56676	71741000	43152000	0.601497	1.66252		5;3	5;3	5;3		Hlc	>tr|Q9VRI0|Q9VRI0_DROME Helicase OS=Drosophila melanogaster GN=Hlc PE=1 SV=2;>tr|Q8MYS0|Q8MYS0_DROME RH74035p OS=Drosophila melanogaster GN=Hlc PE=2 SV=1	2	5	5	5	3	5	3	5	3	5	11.6	11.6	11.6	62.883	560	560;388	0	22.737	0.6937	0.92318	19.949	5	0
M9NDC3;O18388	Fs(2)Ket	1.0466	0.955475	-0.0657102		0.92837	1.07716	0.107228		50488000		22423000	16958000	0.756277	1.32227	7314300	3792600	0.518519	1.92857		3;3	3;3	3;3	Importin subunit beta	Fs(2)Ket	>tr|M9NDC3|M9NDC3_DROME Female sterile (2) ketel, isoform B OS=Drosophila melanogaster GN=Fs(2)Ket PE=4 SV=1;>sp|O18388|IMB_DROME Importin subunit beta OS=Drosophila melanogaster GN=Fs(2)Ket PE=2 SV=2	2	3	3	3	3	1	3	1	3	1	3.7	3.7	3.7	98.695	884	884;884	0	3.3487	0.74609	1.0463	23.865	4	0
Q8MSW0	Aats-ile	1.0476	0.954563	-0.067088		1.0989	0.910001	-0.13606		2446800000		732400000	550730000	0.751952	1.32987	572480000	591250000	1.03279	0.968254		28	28	28		Aats-ile	>tr|Q8MSW0|Q8MSW0_DROME Isoleucyl-tRNA synthetase, isoform A OS=Drosophila melanogaster GN=Aats-ile PE=1 SV=1	1	28	28	28	24	25	24	25	24	25	26.7	26.7	26.7	141.1	1229	1229	0	89.101	0.8038	1.0718	14.657	41	0
Q9VSH0	Q9VSH0	1.0495	0.952835	-0.0697022		1.1201	0.892777	-0.163628		139350000		30482000	22173000	0.727413	1.37474	52171000	34524000	0.661747	1.51115		4	4	4			>tr|Q9VSH0|Q9VSH0_DROME CG7194 OS=Drosophila melanogaster GN=CG7194 PE=1 SV=1	1	4	4	4	3	3	3	3	3	3	10.1	10.1	10.1	40.293	346	346	0	7.9213	0.82298	1.1231	14.699	4	0
Q9VHR5;N0A2N3;Q8MRT0	CG9684-RA	1.0499	0.952472	-0.0702519		1.0437	0.95813	-0.0617071		5581600000		1940600000	1529600000	0.78821	1.2687	1218400000	893050000	0.732969	1.36431		25;25;18	25;25;18	25;25;18		CG9684-RA;CG9684	>tr|Q9VHR5|Q9VHR5_DROME CG9684 OS=Drosophila melanogaster GN=CG9684 PE=1 SV=2;>tr|N0A2N3|N0A2N3_DROME LD24381p1 (Fragment) OS=Drosophila melanogaster GN=CG9684-RA PE=2 SV=1;>tr|Q8MRT0|Q8MRT0_DROME SD27884p OS=Drosophila melanogaster GN=CG9684 PE=2 SV=1	3	25	25	25	24	22	24	22	24	22	48	48	48	71.907	642	642;655;466	0	141.62	0.7563	1.0437	14.419	48	0
Q960C7;A1Z729;C1C590;Q7JYX2;Q7JUS1;Q8MZG9	CG2064	1.0511	0.951384	-0.0718999		0.93325	1.07152	0.0996645		943880000		315140000	247540000	0.785492	1.27309	218570000	162630000	0.744064	1.34397		11;10;10;4;2;1	11;10;10;4;2;1	11;10;10;4;2;1		CG2064;CG2064-RA	>tr|Q960C7|Q960C7_DROME SD07613p OS=Drosophila melanogaster GN=CG2064 PE=2 SV=1;>tr|A1Z729|A1Z729_DROME CG2064 OS=Drosophila melanogaster GN=CG2064 PE=1 SV=1;>tr|C1C590|C1C590_DROME FI07747p (Fragment) OS=Drosophila melanogaster GN=CG2064-RA PE=2 SV=1	6	11	11	11	9	9	9	9	9	9	38.8	38.8	38.8	36.591	330	330;330;349;300;331;325	0	22.556	0.6976	0.97307	11.909	18	0
P28668;H8F4R5;P28668-2	Aats-glupro	1.0513	0.951203	-0.0721744		1.0462	0.95584	-0.0651587		4159400000		1356400000	1107200000	0.816278	1.22507	969930000	725730000	0.748229	1.33649		31;16;16	31;16;16	31;16;16	Bifunctional glutamate/proline--tRNA ligase;Glutamate--tRNA ligase;Proline--tRNA ligase	Aats-glupro;Aats-glupro-RB	>sp|P28668|SYEP_DROME Bifunctional glutamate/proline--tRNA ligase OS=Drosophila melanogaster GN=Aats-glupro PE=1 SV=2;>tr|H8F4R5|H8F4R5_DROME FI18146p1 (Fragment) OS=Drosophila melanogaster GN=Aats-glupro-RB PE=2 SV=1;>sp|P28668-2|SYEP_DROME Isoform B of B	3	31	31	31	24	26	24	26	24	26	19.3	19.3	19.3	189.41	1714	1714;998;996	0	69.848	0.76653	1.0469	23.574	44	0
Q8IPB9;M9PCL9;Q9VKX1;M9PFI0;M9MRH8;M9PB92	Cnot4	1.052	0.95057	-0.0731347		1.0365	0.964785	-0.0517201		420290000		175560000	125720000	0.716108	1.39644	67422000	51586000	0.765121	1.30698		10;10;10;10;10;10	10;10;10;10;10;10	10;10;10;10;10;10		Cnot4	>tr|Q8IPB9|Q8IPB9_DROME CG31716-PG, isoform G OS=Drosophila melanogaster GN=Cnot4 PE=1 SV=1;>tr|M9PCL9|M9PCL9_DROME Cnot 4 homologue, isoform L OS=Drosophila melanogaster GN=Cnot4 PE=1 SV=1;>tr|Q9VKX1|Q9VKX1_DROME Cnot 4 homologue, isoform A OS=Drosophila	6	10	10	10	8	5	8	5	8	5	9.9	9.9	9.9	116.19	1047	1047;1050;1051;1054;1059;1062	0	26.242	0.73846	1.0182	24.538	7	0
M9MRF2;Q9VMU4	RpL37A	1.0529	0.949758	-0.0743684		0.98795	1.0122	0.0174901		2841500000		983540000	800650000	0.814049	1.22843	608460000	448830000	0.737649	1.35566		5;5	5;5	5;5	60S ribosomal protein L37a	RpL37A	>tr|M9MRF2|M9MRF2_DROME Ribosomal protein L37A, isoform C OS=Drosophila melanogaster GN=RpL37A PE=3 SV=1;>sp|Q9VMU4|RL37A_DROME 60S ribosomal protein L37a OS=Drosophila melanogaster GN=RpL37A PE=1 SV=3	2	5	5	5	5	5	5	5	5	5	47.8	47.8	47.8	10.311	92	92;92	0	27.358	0.78714	1.0065	7.2111	8	0
X2JIN0;M9MSA5;X2JDY1;A8JV00;M9PGT0;M9PDW8;M9PDW3;M9PJ79;M9PH75;X2JEC4;A8JUZ9;M9MS17;M9PH82;A8JUZ8;M9PJ82;E2QD99;A8JV02;Q3KN62;M9PGI5;A2RVJ2	CG3950	1.053	0.949668	-0.0745054		1.1728	0.85266	-0.229957		373760000		170910000	143330000	0.838629	1.19242	29211000	30300000	1.03728	0.964059		11;11;11;11;11;11;10;10;10;10;10;10;10;10;10;10;8;8;2;1	11;11;11;11;11;11;10;10;10;10;10;10;10;10;10;10;8;8;2;1	11;11;11;11;11;11;10;10;10;10;10;10;10;10;10;10;8;8;2;1		CG3950	>tr|X2JIN0|X2JIN0_DROME CG34417, isoform W OS=Drosophila melanogaster GN=CG34417 PE=1 SV=1;>tr|M9MSA5|M9MSA5_DROME CG34417, isoform L OS=Drosophila melanogaster GN=CG34417 PE=1 SV=1;>tr|X2JDY1|X2JDY1_DROME CG34417, isoform X OS=Drosophila melanogaster GN=C	20	11	11	11	11	4	11	4	11	4	2.9	2.9	2.9	538.18	4808	4808;4862;4925;4979;5128;5182;1709;1826;3183;3212;3246;3329;3382;3383;3498;3541;862;864;997;419	0	26.995	0.82096	1.1097	60.876	8	0
Q7PLS8;Q7PLS8-2	IntS3	1.0531	0.949577	-0.0746424		1.0337	0.967399	-0.0478175		156779000		60183000	39033000	0.648572	1.54185	31683000	25880000	0.816842	1.22423		5;4	5;4	5;4	Integrator complex subunit 3 homolog	IntS3	>sp|Q7PLS8|INT3_DROME Integrator complex subunit 3 homolog OS=Drosophila melanogaster GN=IntS3 PE=1 SV=1;>sp|Q7PLS8-2|INT3_DROME Isoform B of Integrator complex subunit 3 homolog OS=Drosophila melanogaster GN=IntS3	2	5	5	5	3	3	3	3	3	3	5.6	5.6	5.6	123.95	1068	1068;856	0	13.343	0.75013	1.0337	15.492	5	0
Q8MSW6;Q9VAJ2;O76523;Q9XYF7	Bub3	1.0549	0.947957	-0.0771062		0.99579	1.00423	0.00608657		711780000		242550000	205130000	0.845723	1.18242	150550000	113540000	0.754168	1.32596		6;6;6;5	6;6;6;5	6;6;6;5		Bub3	>tr|Q8MSW6|Q8MSW6_DROME LD23540p OS=Drosophila melanogaster GN=Bub3 PE=2 SV=1;>tr|Q9VAJ2|Q9VAJ2_DROME Bub3, isoform A OS=Drosophila melanogaster GN=Bub3 PE=1 SV=1;>tr|O76523|O76523_DROME Mitotic checkpoint control protein OS=Drosophila melanogaster GN=Bub3	4	6	6	6	5	5	5	5	5	5	21.4	21.4	21.4	37.514	323	323;326;327;326	0	22.766	0.7703	1.0262	18.498	9	0
Q9VEX6;Q7KJ37;Q95TQ1;REV__Q27IU9;REV__Q27IU8;REV__Q27IU7;REV__Q27IU6;REV__Q27IU5;REV__Q27IU4;REV__Q27IU3;REV__Q27IU2;REV__Q9VCU9	bor	1.0552	0.947688	-0.0775165		1.0289	0.971912	-0.0411028		38568000000		12854000000	10813000000	0.841217	1.18875	8184500000	6717400000	0.820747	1.2184		37;36;31;1;1;1;1;1;1;1;1;1	37;36;31;1;1;1;1;1;1;1;1;1	37;36;31;1;1;1;1;1;1;1;1;1		bor	>tr|Q9VEX6|Q9VEX6_DROME AAA family protein Bor OS=Drosophila melanogaster GN=bor PE=1 SV=2;>tr|Q7KJ37|Q7KJ37_DROME Cytoplasmic protein 89BC OS=Drosophila melanogaster GN=bor PE=2 SV=1;>tr|Q95TQ1|Q95TQ1_DROME LD30988p OS=Drosophila melanogaster GN=bor PE=2	12	37	37	37	34	36	34	36	34	36	60.6	60.6	60.6	68.36	604	604;554;508;2043;2043;2043;2043;2043;2043;2043;2043;2249	0	249.09	0.80236	1.0398	8.3775	85	0
E1JJM9;P48149	RpS15Aa	1.0553	0.947598	-0.0776532		1.0592	0.944109	-0.082975		10463700000		3225700000	2803100000	0.86899	1.15076	2364400000	2070500000	0.875698	1.14195		8;8	8;8	1;1	40S ribosomal protein S15Aa	RpS15Aa	>tr|E1JJM9|E1JJM9_DROME Ribosomal protein S15Aa, isoform F OS=Drosophila melanogaster GN=RpS15Aa PE=1 SV=1;>sp|P48149|RS15A_DROME 40S ribosomal protein S15Aa OS=Drosophila melanogaster GN=RpS15Aa PE=1 SV=2	2	8	8	1	7	8	7	8	1	1	60.8	60.8	7.7	14.771	130	130;130	0	34.07	0.83009	1.0592	5.6113	15	0
P55830;P55830-2	RpS3A	1.0563	0.946701	-0.0790196		1.0211	0.979336	-0.0301242		40321000000		12251000000	10979000000	0.896172	1.11586	9355400000	7734800000	0.826774	1.20952		18;14	18;14	18;14	40S ribosomal protein S3a	RpS3A	>sp|P55830|RS3A_DROME 40S ribosomal protein S3a OS=Drosophila melanogaster GN=RpS3A PE=1 SV=4;>sp|P55830-2|RS3A_DROME Isoform B of 40S ribosomal protein S3a OS=Drosophila melanogaster GN=RpS3A	2	18	18	18	17	18	17	18	17	18	56.3	56.3	56.3	30.34	268	268;218	0	124.63	0.8391	1.0477	12.35	43	0
A4V2K7;P22058	D1	1.0565	0.946522	-0.0792928		0.98636	1.01383	0.0198138		2835200000		967950000	829210000	0.856666	1.16732	574380000	463610000	0.807149	1.23893		5;5	5;5	5;5	Chromosomal protein D1	D1	>tr|A4V2K7|A4V2K7_DROME D1 chromosomal protein, isoform C OS=Drosophila melanogaster GN=D1 PE=1 SV=1;>sp|P22058|CPD1_DROME Chromosomal protein D1 OS=Drosophila melanogaster GN=D1 PE=1 SV=3	2	5	5	5	5	4	5	4	5	4	15.8	15.8	15.8	37	355	355;355	0	20.957	0.76531	1.0067	12.383	8	0
Q9W229	RpS24	1.0566	0.946432	-0.0794293		1.0448	0.957121	-0.0632268		11197600000		3786600000	3504900000	0.925606	1.08037	2154500000	1751600000	0.812996	1.23002		7	7	7	40S ribosomal protein S24	RpS24	>tr|Q9W229|Q9W229_DROME 40S ribosomal protein S24 OS=Drosophila melanogaster GN=RpS24 PE=1 SV=1	1	7	7	7	7	7	7	7	7	7	50.4	50.4	50.4	15.048	131	131	0	71.068	0.83682	1.0531	5.9125	15	0
M9MRT5;Q4TZM6;X2JAB1;Q8IP72;X2J5X6;Q9VJY9;Q27IS7;Q27IS6	loqs	1.0575	0.945626	-0.0806577		1.2534	0.79783	-0.325847		855070000		275050000	233440000	0.848718	1.17825	182830000	163750000	0.895641	1.11652		6;5;5;5;5;5;2;2	6;5;5;5;5;5;2;2	6;5;5;5;5;5;2;2		loqs	>tr|M9MRT5|M9MRT5_DROME Loquacious, isoform D OS=Drosophila melanogaster GN=loqs PE=1 SV=1;>tr|Q4TZM6|Q4TZM6_DROME Loquacious OS=Drosophila melanogaster GN=loqs PE=1 SV=1;>tr|X2JAB1|X2JAB1_DROME Loquacious, isoform E OS=Drosophila melanogaster GN=loqs PE=1	8	6	6	6	5	6	5	6	5	6	22.3	22.3	22.3	38.455	359	359;383;418;419;464;465;407;407	0	32.224	0.86755	1.2268	9.3544	10	0
Q9VJ86;Q95NR4	bsf	1.0577	0.945448	-0.0809305		1.0458	0.956206	-0.064607		150642000		73964000	49042000	0.663052	1.50818	17385000	10247000	0.589416	1.69659		6;6	6;6	6;6		bsf	>tr|Q9VJ86|Q9VJ86_DROME Bicoid stability factor OS=Drosophila melanogaster GN=bsf PE=1 SV=2;>tr|Q95NR4|Q95NR4_DROME Bicoid mRNA stability factor OS=Drosophila melanogaster GN=bsf PE=2 SV=1	2	6	6	6	3	4	3	4	3	4	4.5	4.5	4.5	157.26	1412	1412;1412	0	10.662	0.77422	1.0675	18.759	4	0
Q9VNE9;A0A0B4KFM7	RpL13A	1.0577	0.945448	-0.0809305		1.0845	0.922084	-0.11703		4060700000		1348900000	1162100000	0.861517	1.16074	870560000	679110000	0.780084	1.28191		12;4	12;4	12;4	60S ribosomal protein L13a	RpL13A	>sp|Q9VNE9|RL13A_DROME 60S ribosomal protein L13a OS=Drosophila melanogaster GN=RpL13A PE=1 SV=1	2	12	12	12	12	10	12	10	12	10	43.4	43.4	43.4	23.647	205	205;101	0	27.788	0.80173	1.0811	11.511	22	0
E1JIK0;P48810;P48810-2	Hrb87F	1.0582	0.945001	-0.0816123		1.1103	0.900657	-0.15095		3156400000		925610000	761510000	0.822712	1.21549	806360000	662960000	0.822164	1.2163		10;10;8	7;7;5	7;7;5	Heterogeneous nuclear ribonucleoprotein 87F	Hrb87F	>tr|E1JIK0|E1JIK0_DROME Heterogeneous nuclear ribonucleoprotein at 87F, isoform C OS=Drosophila melanogaster GN=Hrb87F PE=1 SV=1;>sp|P48810|RB87F_DROME Heterogeneous nuclear ribonucleoprotein 87F OS=Drosophila melanogaster GN=Hrb87F PE=2 SV=2;>sp|P48810-2|	3	10	7	7	10	10	7	7	7	7	26	20.5	20.5	39.499	385	385;385;325	0	46.766	0.81065	1.0807	15.25	11	0
Q4ABD8;Q4AB54;Q5BI49;C4IY08;P02255;Q4ABE3;Q4AB94	His1:CG33807	1.0586	0.944644	-0.0821576		1.1214	0.891742	-0.165301		1565020000		569770000	463110000	0.812802	1.23031	287420000	244700000	0.851367	1.17458		6;6;6;6;6;5;4	6;6;6;6;6;5;4	6;6;6;6;6;5;4	Histone H1	His1:CG33807;His1:CG33861;His1;His1:CG33852-RA;His1:CG33801;His1:CG33834	>tr|Q4ABD8|Q4ABD8_DROME CG33807-PA OS=Drosophila melanogaster GN=His1:CG33807 PE=3 SV=1;>tr|Q4AB54|Q4AB54_DROME Histone H1 OS=Drosophila melanogaster GN=His1:CG33861 PE=3 SV=1;>tr|Q5BI49|Q5BI49_DROME LD45862p (Fragment) OS=Drosophila melanogaster GN=His1 P	7	6	6	6	6	4	6	4	6	4	21.1	21.1	21.1	26.36	256	256;256;261;261;256;256;256	0	21.195	0.80703	1.1005	15.026	8	0
Q7K5K3;Q8IGJ4;Q8IML6	CG11876	1.0597	0.943663	-0.0836559		1.1586	0.863111	-0.212383		599160000		242370000	201460000	0.831208	1.20307	86555000	68777000	0.794605	1.25849		6;5;1	6;5;1	6;5;1		CG11876	>tr|Q7K5K3|Q7K5K3_DROME CG11876, isoform A OS=Drosophila melanogaster GN=CG11876 PE=1 SV=1;>tr|Q8IGJ4|Q8IGJ4_DROME RH05604p OS=Drosophila melanogaster GN=CG11876 PE=2 SV=1	3	6	6	6	6	4	6	4	6	4	20.8	20.8	20.8	39.351	365	365;365;273	0	14.562	0.8098	1.0735	10.736	10	0
M9PFM5;M9PFS6;P25439-2;P25439	brm	1.0601	0.943307	-0.0842004		0.92218	1.08439	0.11688		340680000		106040000	78266000	0.73808	1.35487	60812000	95556000	1.57133	0.636402		10;10;10;10	10;10;10;10	10;10;10;10	ATP-dependent helicase brm	brm	>tr|M9PFM5|M9PFM5_DROME Brahma, isoform F OS=Drosophila melanogaster GN=brm PE=4 SV=1;>tr|M9PFS6|M9PFS6_DROME Brahma, isoform E OS=Drosophila melanogaster GN=brm PE=4 SV=1;>sp|P25439-2|BRM_DROME Isoform C of ATP-dependent helicase brm OS=Drosophila melanog	4	10	10	10	6	8	6	8	6	8	6.2	6.2	6.2	185.61	1642	1642;1658;1634;1638	0	17.381	0.69827	0.97519	10.597	11	0
P17704	RpS17	1.0607	0.942774	-0.0850167		1.0805	0.925497	-0.111699		17172200000		5507200000	5107800000	0.927477	1.07819	3505300000	3051900000	0.870653	1.14856		8	8	8	40S ribosomal protein S17	RpS17	>sp|P17704|RS17_DROME 40S ribosomal protein S17 OS=Drosophila melanogaster GN=RpS17 PE=1 SV=2	1	8	8	8	6	8	6	8	6	8	60.3	60.3	60.3	15.285	131	131	0	48.499	0.86648	1.0735	8.3841	23	0
Q95SF2;Q9VJ74	CG10333	1.0616	0.941974	-0.0862403		0.9862	1.01399	0.0200478		422622000		189810000	152910000	0.805595	1.24132	48924000	30978000	0.633186	1.57931		7;7	7;7	7;7		CG10333	>tr|Q95SF2|Q95SF2_DROME GM01081p OS=Drosophila melanogaster GN=CG10333 PE=2 SV=1;>tr|Q9VJ74|Q9VJ74_DROME CG10333 OS=Drosophila melanogaster GN=CG10333 PE=1 SV=2	2	7	7	7	6	4	6	4	6	4	10.8	10.8	10.8	73.06	641	641;822	0	19.149	0.72441	1.0312	14.093	9	0
Q9VVI0	U4-U6-60K	1.0629	0.940822	-0.0880059		1.1557	0.865276	-0.208767		265300000		63514000	49342000	0.776868	1.28722	76805000	75630000	0.984702	1.01554		5	5	5		U4-U6-60K	>tr|Q9VVI0|Q9VVI0_DROME SD09427p OS=Drosophila melanogaster GN=U4-U6-60K PE=1 SV=1	1	5	5	5	3	2	3	2	3	2	10.5	10.5	10.5	61.563	553	553	0	9.8795	0.76826	1.0629	6.7897	3	0
E1JGP0;C8VV69;P53501;C6TP14;B6IDW7;A0A0B4LH50;P83967;P10981;M9PFZ6;P02574	Act57B	1.0641	0.939761	-0.0896337		1.1837	0.844809	-0.243303		44113000000		9687700000	8132900000	0.839508	1.19117	14365000000	11927000000	0.830282	1.20441		19;19;19;18;18;18;18;18;15;15	2;2;2;2;2;1;2;1;2;2	2;2;2;2;2;1;2;1;2;2	Actin-57B;Actin, indirect flight muscle;Actin-87E;Actin, larval muscle	Act57B;Act57B-RA;Act88F-RA;Act88F;Act87E;Act79B	>tr|E1JGP0|E1JGP0_DROME LD04994p1 OS=Drosophila melanogaster GN=Act57B-RC PE=2 SV=1;>tr|C8VV69|C8VV69_DROME LD47405p OS=Drosophila melanogaster GN=Act57B-RA PE=2 SV=1;>sp|P53501|ACT3_DROME Actin-57B OS=Drosophila melanogaster GN=Act57B PE=1 SV=1;>tr|C6TP14	10	19	2	2	17	17	1	2	1	2	57.2	12.5	12.5	40.258	360	360;376;376;376;376;376;376;376;376;376	0	21.018	0.8398	1.1091	9.1361	24	0
Q8IQQ9;Q8T4G5	Q8IQQ9	1.0642	0.939673	-0.0897693		1.1091	0.901632	-0.149389		1239920000		432700000	342010000	0.790409	1.26517	249030000	216190000	0.868128	1.1519		9;9	9;9	9;9			>tr|Q8IQQ9|Q8IQQ9_DROME CG6512-PB, isoform B OS=Drosophila melanogaster GN=CG6512 PE=1 SV=1;>tr|Q8T4G5|Q8T4G5_DROME CG6512-PA, isoform A OS=Drosophila melanogaster GN=CG6512 PE=1 SV=1	2	9	9	9	8	8	8	8	8	8	12.3	12.3	12.3	76.066	697	697;826	0	16.374	0.78899	1.1091	15.566	11	0
Q9W2N0	cpa	1.0672	0.937031	-0.0938306		1.0657	0.93835	-0.0918014		8744800000		2904600000	2419700000	0.833058	1.2004	1916000000	1504600000	0.785282	1.27343		14	14	14	F-actin-capping protein subunit alpha	cpa	>sp|Q9W2N0|CAPZA_DROME F-actin-capping protein subunit alpha OS=Drosophila melanogaster GN=cpa PE=2 SV=1	1	14	14	14	13	13	13	13	13	13	66.8	66.8	66.8	32.759	286	286	0	170.26	0.81827	1.0672	20.603	31	0
Q9VKN7	ial	1.0677	0.936593	-0.0945063		1.0284	0.972384	-0.0404015		270830000		89462000	69621000	0.778219	1.28499	60989000	50759000	0.832265	1.20154		4	4	4	Aurora kinase B	ial	>sp|Q9VKN7|AURKB_DROME Aurora kinase B OS=Drosophila melanogaster GN=ial PE=1 SV=1	1	4	4	4	4	3	4	3	4	3	12.5	12.5	12.5	38.3	329	329	0	9.1484	0.77073	1.0493	23.757	8	0
Q9V426	vig	1.0677	0.936593	-0.0945063		1.1146	0.897183	-0.156526		737950000		279890000	227960000	0.814463	1.2278	134680000	95410000	0.70842	1.41159		13	13	13		vig	>tr|Q9V426|Q9V426_DROME LD07162p OS=Drosophila melanogaster GN=vig PE=1 SV=1	1	13	13	13	11	8	11	8	11	8	28	28	28	52.708	490	490	0	67.384	0.79103	1.0814	14.622	17	0
Q9NBD7	chb	1.0693	0.935191	-0.0966667		1.013	0.987167	-0.0186342		762180000		249690000	185240000	0.74188	1.34793	194200000	133050000	0.685118	1.4596		14	14	14	CLIP-associating protein	chb	>sp|Q9NBD7|CLASP_DROME CLIP-associating protein OS=Drosophila melanogaster GN=chb PE=1 SV=1	1	14	14	14	12	11	12	11	12	11	10.2	10.2	10.2	165.57	1491	1491	0	51.838	0.76761	1.0537	14.176	18	0
Q9VNB9	RpL35A	1.0696	0.934929	-0.0970714		1.0159	0.984349	-0.0227584		5819900000		2342100000	1865300000	0.796422	1.25562	891030000	721460000	0.809692	1.23504		9	9	9		RpL35A	>tr|Q9VNB9|Q9VNB9_DROME RE17737p OS=Drosophila melanogaster GN=RpL35A PE=1 SV=1	1	9	9	9	8	7	8	7	8	7	39.5	39.5	39.5	17.655	157	157	0	16.919	0.76721	1.0264	7.0834	26	0
Q9XZ53;Q7KN63	OstStt3	1.0697	0.934842	-0.0972062		1.1496	0.869868	-0.201132		216278000		74173000	65909000	0.888585	1.12539	40894000	35304000	0.863305	1.15834		2;2	2;2	2;2		OstStt3	>tr|Q9XZ53|Q9XZ53_DROME Oligosaccharyl transferase 3 OS=Drosophila melanogaster GN=OstStt3 PE=1 SV=1;>tr|Q7KN63|Q7KN63_DROME GM01838p (Fragment) OS=Drosophila melanogaster GN=OstStt3 PE=2 SV=1	2	2	2	2	2	2	2	2	2	2	1.9	1.9	1.9	87.626	774	774;797	0	3.0419	0.82059	1.1146	4.2778	4	0
Q9VZU5;Q9VZU6	BtbVII	1.0711	0.93362	-0.0990932		1.1944	0.83724	-0.256286		857890000		272340000	189960000	0.69751	1.43367	241440000	154150000	0.638461	1.56627		10;1	10;1	7;0		BtbVII	>tr|Q9VZU5|Q9VZU5_DROME BTB-protein-VII, isoform F OS=Drosophila melanogaster GN=BtbVII PE=4 SV=2	2	10	10	7	8	8	8	8	5	5	15	15	11	95.713	907	907;115	0	39.529	0.86471	1.1589	16.412	11	0
Q9VWQ6;Q9VWQ3;A9UN96	CG18259-RA	1.0714	0.933358	-0.0994972		1.1808	0.846883	-0.239765		231083000		86593000	66640000	0.769577	1.29941	43111000	34742000	0.805873	1.24089		6;6;6	6;6;6	6;6;6		CG18259-RA;CG18259	>tr|Q9VWQ6|Q9VWQ6_DROME CG18259-PA OS=Drosophila melanogaster GN=CG18259-RA PE=2 SV=2;>tr|Q9VWQ3|Q9VWQ3_DROME CG6961 OS=Drosophila melanogaster GN=CG6961 PE=1 SV=2;>tr|A9UN96|A9UN96_DROME LD25519p OS=Drosophila melanogaster GN=CG18259 PE=2 SV=1	3	6	6	6	4	4	4	4	4	4	14.3	14.3	14.3	53.082	474	474;474;474	0	23.476	0.81992	1.1359	9.755	10	0
Q960E4;A1ZBT6	Q960E4	1.0726	0.932314	-0.101112		0.95153	1.05094	0.071679		133102000		50689000	49896000	0.984356	1.01589	19741000	12781000	0.647434	1.54456		4;3	4;3	4;3			>tr|Q960E4|Q960E4_DROME CG8929, isoform A OS=Drosophila melanogaster GN=CG8929 PE=1 SV=1;>tr|A1ZBT6|A1ZBT6_DROME CG8929, isoform C OS=Drosophila melanogaster GN=CG8929 PE=1 SV=1	2	4	4	4	2	3	2	3	2	3	5.9	5.9	5.9	68.035	607	607;567	0	7.6823	0.72159	0.96306	11.828	4	2
Q9VD58	Q9VD58	1.0726	0.932314	-0.101112		0.99657	1.00344	0.00495695		563160000		181590000	149230000	0.821796	1.21685	143520000	88818000	0.618855	1.61589		6	6	6			>tr|Q9VD58|Q9VD58_DROME CG6439, isoform A OS=Drosophila melanogaster GN=CG6439 PE=1 SV=1	1	6	6	6	4	5	4	5	4	5	22.4	22.4	22.4	40.381	370	370	0	25.204	0.74541	1.0232	9.6423	8	0
M9ND28;M9NFI2;X2JC06;M9NEY5;M9NEY3;H5V864;D1Z359;M9NFI9;M9NDX8;Q9W003;Q8MSU5;Q9GQA3;D3DMW9;D6W4L6	Spn	1.0739	0.931185	-0.10286		0.98405	1.01621	0.0231965		553740000		147850000	128620000	0.869936	1.14951	158940000	118320000	0.744432	1.34331		15;15;15;15;15;15;15;15;14;14;9;7;5;5	15;15;15;15;15;15;15;15;14;14;9;7;5;5	15;15;15;15;15;15;15;15;14;14;9;7;5;5		Spn;Spn-RA	>tr|M9ND28|M9ND28_DROME Spinophilin, isoform F OS=Drosophila melanogaster GN=Spn PE=1 SV=1;>tr|M9NFI2|M9NFI2_DROME Spinophilin, isoform E OS=Drosophila melanogaster GN=Spn PE=1 SV=1;>tr|X2JC06|X2JC06_DROME Spinophilin, isoform T OS=Drosophila melanogaster	14	15	15	15	8	11	8	11	8	11	10.4	10.4	10.4	183.3	1684	1684;1817;1831;2121;2134;2137;2137;2148;2116;2119;1858;1330;276;394	0	36.272	0.75065	1.032	15.36	17	0
Q9VNX6;Q7Z2C9;M9PFZ1;M9MSM4;Q7KTV5	Nopp140	1.0742	0.930925	-0.103263		1.0887	0.918527	-0.122606		629020000		206990000	162550000	0.785304	1.27339	152900000	106580000	0.697057	1.4346		5;5;5;4;4	5;5;5;4;4	5;5;5;4;4		Nopp140	>tr|Q9VNX6|Q9VNX6_DROME LD06749p OS=Drosophila melanogaster GN=Nopp140 PE=1 SV=3;>tr|Q7Z2C9|Q7Z2C9_DROME Nopp140-like nucleolar protein OS=Drosophila melanogaster GN=Nopp140 PE=2 SV=1;>tr|M9PFZ1|M9PFZ1_DROME Nopp140, isoform E OS=Drosophila melanogaster GN	5	5	5	5	4	5	4	5	4	5	7.9	7.9	7.9	72.204	720	720;720;773;685;686	0	21.448	0.79733	1.0887	21.352	9	0
M9ND19;Q9W0P5;Q8MZ78	Gale	1.0744	0.930752	-0.103531		1.0249	0.975705	-0.0354832		1017660000		350110000	286830000	0.819257	1.22062	213210000	167510000	0.785657	1.27282		9;9;6	9;9;6	9;9;6	Probable UDP-glucose 4-epimerase	Gale	>tr|M9ND19|M9ND19_DROME UDP-galactose 4-epimerase, isoform B OS=Drosophila melanogaster GN=Gale PE=1 SV=1;>sp|Q9W0P5|GALE_DROME UDP-glucose 4-epimerase OS=Drosophila melanogaster GN=Gale PE=1 SV=1;>tr|Q8MZ78|Q8MZ78_DROME AT27946p OS=Drosophila melanogaste	3	9	9	9	6	7	6	7	6	7	34	34	34	38.696	350	350;350;266	0	33.65	0.73868	1.039	22.165	14	0
Q9V9S8;Q9V9S8-3;Q9V9S8-2	FeCh	1.0746	0.930579	-0.1038		1.028	0.972763	-0.0398403		1052180000		360590000	288570000	0.800272	1.24958	224950000	178070000	0.791598	1.26327		7;6;2	7;6;2	7;6;2	Ferrochelatase, mitochondrial	FeCh	>sp|Q9V9S8|HEMH_DROME Ferrochelatase, mitochondrial OS=Drosophila melanogaster GN=FeCh PE=2 SV=1;>sp|Q9V9S8-3|HEMH_DROME Isoform C of Ferrochelatase, mitochondrial OS=Drosophila melanogaster GN=FeCh	3	7	7	7	7	7	7	7	7	7	24	24	24	43.597	384	384;281;226	0	28.918	0.75439	1.053	11.596	15	0
P04359;A0A0F6PCQ7;G8E4R5	RpL32	1.0749	0.930319	-0.104202		1.0308	0.97012	-0.0437644		3285000000		1147800000	1007300000	0.877592	1.13948	638350000	491430000	0.769844	1.29896		5;4;2	5;4;2	5;4;2	60S ribosomal protein L32	RpL32	>sp|P04359|RL32_DROME 60S ribosomal protein L32 OS=Drosophila melanogaster GN=RpL32 PE=1 SV=3;>tr|A0A0F6PCQ7|A0A0F6PCQ7_DROME Ribosomal protein L32 (Fragment) OS=Drosophila melanogaster GN=RpL32 PE=4 SV=1	3	5	5	5	5	5	5	5	5	5	38.8	38.8	38.8	16.02	134	134;89;70	0	21.625	0.77615	1.0362	6.0351	13	0
C6SUW3;P55935;Q95RG1	RpS9-RA	1.075	0.930233	-0.104337		1.0924	0.915416	-0.127501		16787500000		5693900000	5324800000	0.935176	1.06932	3050800000	2717800000	0.890848	1.12253		17;17;13	17;17;13	17;17;13	40S ribosomal protein S9	RpS9-RA;RpS9	>tr|C6SUW3|C6SUW3_DROME LD13662p OS=Drosophila melanogaster GN=RpS9 PE=1 SV=1;>sp|P55935|RS9_DROME 40S ribosomal protein S9 OS=Drosophila melanogaster GN=RpS9 PE=1 SV=2;>tr|Q95RG1|Q95RG1_DROME LD32106p OS=Drosophila melanogaster GN=RpS9 PE=1 SV=1	3	17	17	17	16	16	16	16	16	16	54.4	54.4	54.4	22.623	195	195;195;137	0	54.762	0.85966	1.0787	9.5697	33	0
Q7KUX7;Q29R50;X2JC79;X2JE34;Q8IR13;Q9VXF8;E8NH88;Q26272	Rbp2	1.0751	0.930146	-0.104471		0.96982	1.03112	0.0442111		1217660000		410560000	345030000	0.840389	1.18993	267820000	194250000	0.725301	1.37874		9;9;9;8;8;8;8;1	9;9;9;8;8;8;8;1	9;9;9;8;8;8;8;1		Rbp2;Rbp2-RB	>tr|Q7KUX7|Q7KUX7_DROME CG4429-PC, isoform C OS=Drosophila melanogaster GN=Rbp2 PE=1 SV=1;>tr|Q29R50|Q29R50_DROME RH12113p OS=Drosophila melanogaster PE=2 SV=1;>tr|X2JC79|X2JC79_DROME RNA-binding protein 2, isoform D OS=Drosophila melanogaster GN=Rbp2 PE=1	8	9	9	9	9	5	9	5	9	5	25.7	25.7	25.7	38.263	358	358;358;388;317;324;325;326;43	0	24.708	0.78016	1.0099	10.613	9	0
Q9VHE5;Q9VBH8;Q8SYG0	RpL34b	1.0754	0.929887	-0.104873		1.1429	0.874967	-0.192699		1937410000		700630000	582250000	0.831038	1.20331	346370000	308150000	0.889656	1.12403		5;4;4	5;4;4	5;4;4		RpL34b;RpL34a	>tr|Q9VHE5|Q9VHE5_DROME RH48056p OS=Drosophila melanogaster GN=RpL34b PE=1 SV=1;>tr|Q9VBH8|Q9VBH8_DROME FI02850p OS=Drosophila melanogaster GN=RpL34a PE=1 SV=2;>tr|Q8SYG0|Q8SYG0_DROME RE63456p OS=Drosophila melanogaster GN=RpL34a PE=2 SV=1	3	5	5	5	3	4	3	4	3	4	28	28	28	18.431	168	168;162;162	0	10.296	0.85055	1.0807	12.721	8	0
X2JIQ5;Q9W3W8	RpL17	1.0761	0.929282	-0.105812		1.0783	0.927386	-0.108759		7641100000		2988400000	2696500000	0.902322	1.10825	1057900000	898430000	0.849258	1.1775		5;5	5;5	5;5	60S ribosomal protein L17	RpL17	>tr|X2JIQ5|X2JIQ5_DROME Ribosomal protein L17, isoform E OS=Drosophila melanogaster GN=RpL17 PE=3 SV=1;>sp|Q9W3W8|RL17_DROME 60S ribosomal protein L17 OS=Drosophila melanogaster GN=RpL17 PE=1 SV=1	2	5	5	5	5	5	5	5	5	5	17.2	17.2	17.2	21.593	186	186;186	0	38.47	0.84468	1.0783	10.604	16	0
M9PBN7;P48603	cpb	1.0761	0.929282	-0.105812		1.1255	0.888494	-0.170566		5328500000		1817600000	1518000000	0.835167	1.19736	1105200000	887770000	0.803266	1.24492		15;15	15;15	15;15	F-actin-capping protein subunit beta	cpb	>tr|M9PBN7|M9PBN7_DROME Capping protein beta, isoform B OS=Drosophila melanogaster GN=cpb PE=4 SV=1;>sp|P48603|CAPZB_DROME F-actin-capping protein subunit beta OS=Drosophila melanogaster GN=cpb PE=2 SV=1	2	15	15	15	13	14	13	14	13	14	70.3	70.3	70.3	31.363	276	276;276	0	137.66	0.8103	1.0855	12.446	34	0
A0A0B4K7U5;E1JH02;Q86S05-3;Q86S05-2;A0A0B4K6T1;A0A0B4KFC5;Q86S05;D0Z768	lig	1.0773	0.928247	-0.10742		1.1288	0.885897	-0.17479		6552900000		2117700000	1767900000	0.834821	1.19786	1464100000	1203200000	0.821802	1.21684		16;16;16;16;15;15;15;10	16;16;16;16;15;15;15;10	16;16;16;16;15;15;15;10	Protein lingerer	lig;lig-RA	>tr|A0A0B4K7U5|A0A0B4K7U5_DROME Lingerer, isoform H OS=Drosophila melanogaster GN=lig PE=1 SV=1;>tr|E1JH02|E1JH02_DROME Lingerer, isoform E OS=Drosophila melanogaster GN=lig PE=1 SV=1;>sp|Q86S05-3|LIG_DROME Isoform B of Protein lingerer OS=Drosophila melan	8	16	16	16	16	15	16	15	16	15	20.1	20.1	20.1	134.35	1330	1330;1332;1332;1343;1300;1417;1375;1079	0	323.31	0.81742	1.1025	6.8788	37	0
Q7K0E6;Q9XYM1	Aats-asp	1.079	0.926784	-0.109695		1.1679	0.856238	-0.223917		1890430000		691400000	617880000	0.893665	1.11899	328020000	253110000	0.77163	1.29596		14;13	14;13	14;13		Aats-asp	>tr|Q7K0E6|Q7K0E6_DROME Aspartyl-tRNA synthetase, isoform A OS=Drosophila melanogaster GN=Aats-asp PE=1 SV=1;>tr|Q9XYM1|Q9XYM1_DROME Aspartyl tRNA synthetase OS=Drosophila melanogaster GN=Aats-asp PE=2 SV=1	2	14	14	14	13	12	13	12	13	12	30.5	30.5	30.5	59.058	531	531;531	0	51.517	0.82549	1.121	16.491	23	0
P48588	RpS25	1.0791	0.926698	-0.109829		1.1413	0.876194	-0.190678		6106900000		1976200000	1646800000	0.833316	1.20002	1294300000	1189600000	0.919107	1.08801		4	4	4	40S ribosomal protein S25	RpS25	>sp|P48588|RS25_DROME 40S ribosomal protein S25 OS=Drosophila melanogaster GN=RpS25 PE=1 SV=3	1	4	4	4	4	4	4	4	4	4	29.1	29.1	29.1	13.201	117	117	0	45.92	0.87613	1.1231	6.3735	12	0
Q8IN55;Q86NP7;Q9I7I8;C6TPA8;A0A0B4JDD8;A0A0B4JDG2;B7Z0M9;Q7KSB3;A0A0B4JCZ0;Q8IN56;C9QP47	CG5077	1.0822	0.924044	-0.113967		1.0164	0.983865	-0.0234683		659520000		172400000	248930000	1.44391	0.692564	124930000	113270000	0.906668	1.10294		11;11;11;11;11;11;11;11;11;10;10	11;11;11;11;11;11;11;11;11;10;10	11;11;11;11;11;11;11;11;11;10;10	Oxysterol-binding protein	CG5077;CG5077-RA;CG5077-RF	>tr|Q8IN55|Q8IN55_DROME Oxysterol-binding protein OS=Drosophila melanogaster GN=CG42668 PE=1 SV=1;>tr|Q86NP7|Q86NP7_DROME Oxysterol-binding protein OS=Drosophila melanogaster GN=CG5077 PE=2 SV=1;>tr|Q9I7I8|Q9I7I8_DROME Oxysterol-binding protein OS=Drosophi	11	11	11	11	6	7	6	7	6	7	18.7	18.7	18.7	70.345	625	625;625;816;817;817;956;957;958;990;798;798	0	52.127	0.78261	1.0607	17.626	11	0
Q9VDI3	Q9VDI3	1.0831	0.923276	-0.115166		0.9948	1.00523	0.00752159		381570000		110570000	85265000	0.77114	1.29678	129780000	55953000	0.431137	2.31945		5	5	5			>tr|Q9VDI3|Q9VDI3_DROME CG17272 OS=Drosophila melanogaster GN=CG17272 PE=1 SV=2	1	5	5	5	4	4	4	4	4	4	40.3	40.3	40.3	17.135	149	149	0	14.914	0.74318	1.0121	7.6499	6	0
L0CRF4;L0CPM0;L0CPL5;L0CPK9;Q0E9B6;L0CPE3;L0CRF8;L0CR49;L0CR44;L0CQR2;L0CQQ8;L0CPD9;A1Z8U9;C4JD65	RPS11	1.0832	0.923191	-0.1153		1.1352	0.880902	-0.182946		17630100000		5687500000	5119200000	0.900079	1.11101	3639700000	3183400000	0.874633	1.14334		12;12;12;12;12;11;10;10;10;10;10;10;7;7	12;12;12;12;12;11;10;10;10;10;10;10;7;7	12;12;12;12;12;11;10;10;10;10;10;10;7;7	40S ribosomal protein S11	RPS11;RpS11;RpS11-RB	>tr|L0CRF4|L0CRF4_DROME Ribosomal protein S11 (Fragment) OS=Drosophila melanogaster GN=RPS11 PE=3 SV=1;>tr|L0CPM0|L0CPM0_DROME Ribosomal protein S11 (Fragment) OS=Drosophila melanogaster GN=RPS11 PE=3 SV=1;>tr|L0CPL5|L0CPL5_DROME Ribosomal protein S11 (Fra	14	12	12	12	12	11	12	11	12	11	57	57	57	17.242	151	151;151;151;151;155;151;151;151;151;151;151;151;154;160	0	70.155	0.88072	1.1097	18.604	30	0
X2JKU5;Q24186;Q9VFE4;A0A0B4K683	RpS5a	1.0847	0.921914	-0.117296		1.1051	0.904895	-0.144177		8768700000		2732700000	2380600000	0.871153	1.1479	2018000000	1637300000	0.811348	1.23252		12;12;6;5	12;12;6;5	12;12;6;5	40S ribosomal protein S5a;40S ribosomal protein S5b	RpS5a;RpS5b	>tr|X2JKU5|X2JKU5_DROME Ribosomal protein S5a, isoform B OS=Drosophila melanogaster GN=RpS5a PE=3 SV=1;>sp|Q24186|RS5A_DROME 40S ribosomal protein S5a OS=Drosophila melanogaster GN=RpS5a PE=1 SV=1;>sp|Q9VFE4|RS5B_DROME 40S ribosomal protein S5b OS=Drosophi	4	12	12	12	9	10	9	10	9	10	61.8	61.8	61.8	25.434	228	228;228;230;180	0	50.164	0.86109	1.0854	11.466	17	0
M9PHM6;Q9VS34	RpL18	1.0849	0.921744	-0.117562		1.0566	0.946432	-0.0794293		3042900000		1004700000	904100000	0.899871	1.11127	636200000	497900000	0.782616	1.27777		6;6	6;6	6;6	60S ribosomal protein L18	RpL18	>tr|M9PHM6|M9PHM6_DROME Ribosomal protein L18, isoform B OS=Drosophila melanogaster GN=RpL18 PE=4 SV=1;>sp|Q9VS34|RL18_DROME 60S ribosomal protein L18 OS=Drosophila melanogaster GN=RpL18 PE=1 SV=1	2	6	6	6	6	6	6	6	6	6	33	33	33	21.664	188	188;188	0	30.723	0.80505	1.0708	5.0684	13	0
P12982;C0MKX3;B4F4X2;Q05547	Pp1-87B	1.0859	0.920895	-0.118891		1.0336	0.967492	-0.047678		2852800000		850510000	653700000	0.768598	1.30107	856490000	492120000	0.574578	1.74041		12;8;8;8	12;8;8;8	4;3;3;3	Serine/threonine-protein phosphatase alpha-2 isoform;Serine/threonine-protein phosphatase;Serine/threonine-protein phosphatase alpha-3 isoform	Pp1-87B;CG9156;Pp1-13C	>sp|P12982|PP12_DROME Serine/threonine-protein phosphatase alpha-2 isoform OS=Drosophila melanogaster GN=Pp1-87B PE=1 SV=1;>tr|C0MKX3|C0MKX3_DROME Serine/threonine-protein phosphatase OS=Drosophila melanogaster GN=CG9156 PE=3 SV=1;>tr|B4F4X2|B4F4X2_DROME S	4	12	12	4	10	11	10	11	4	3	50.7	50.7	16.6	34.542	302	302;302;302;302	0	117.96	0.78042	1.0482	6.8501	20	0
Q9VBK9;Q960C1	CG5913	1.0869	0.920048	-0.120219		0.93518	1.06931	0.096684		648140000		221200000	236520000	1.06926	0.935227	109950000	80467000	0.731851	1.3664		9;9	9;9	9;9		CG5913	>tr|Q9VBK9|Q9VBK9_DROME CG5913 OS=Drosophila melanogaster GN=CG5913 PE=1 SV=1;>tr|Q960C1|Q960C1_DROME SD08037p OS=Drosophila melanogaster GN=CG5913 PE=2 SV=1	2	9	9	9	7	5	7	5	7	5	22.2	22.2	22.2	49.967	454	454;455	0	22.004	0.78956	1.083	14.748	9	0
O77431;Q0KHX7;C7LA68;X2J9Z8;X2JHS3;Q9U4H0;Q9W5E8	EG:118B3.2	1.0891	0.918189	-0.123136		1.0853	0.921404	-0.118094		5105400000		2368800000	1122800000	0.473995	2.10973	896410000	717360000	0.800259	1.2496		21;21;21;20;20;20;20	21;21;21;20;20;20;20	21;21;21;20;20;20;20		EG:118B3.2;CG13366-RB	>tr|O77431|O77431_DROME EG:118B3.2 protein OS=Drosophila melanogaster GN=EG:118B3.2 PE=4 SV=1;>tr|Q0KHX7|Q0KHX7_DROME CG13366, isoform B OS=Drosophila melanogaster GN=CG13366-RB PE=1 SV=1;>tr|C7LA68|C7LA68_DROME RE63495p OS=Drosophila melanogaster GN=CG133	7	21	21	21	19	18	19	18	19	18	20.4	20.4	20.4	120.03	1082	1082;1094;1094;942;949;949;950	0	74.12	0.79141	1.0853	7.1492	26	0
Q9VUH8	Tdrd3	1.0918	0.915919	-0.126709		0.94921	1.05351	0.0752008		608260000		177010000	191700000	1.08299	0.92337	145290000	94262000	0.648785	1.54134		9	9	9		Tdrd3	>tr|Q9VUH8|Q9VUH8_DROME RE01471p OS=Drosophila melanogaster GN=Tdrd3 PE=1 SV=1	1	9	9	9	7	8	7	8	7	8	11.8	11.8	11.8	91.727	836	836	0	24.179	0.72664	0.95641	17.561	11	0
A0A0B4LFB8;Q95U20;E8NH94;A0A0B4LGF5;A1Z9N0;F0JAK2;A0A0B4LF33;F0JAH2	Opa1	1.092	0.915751	-0.126973		1.1262	0.887942	-0.171463		1407140000		398380000	344890000	0.865731	1.15509	346440000	317430000	0.916263	1.09139		15;15;15;15;15;13;9;2	15;15;15;15;15;13;9;2	15;15;15;15;15;13;9;2		Opa1;opa1-like-RA	>tr|A0A0B4LFB8|A0A0B4LFB8_DROME Optic atrophy 1 ortholog, isoform D OS=Drosophila melanogaster GN=Opa1 PE=1 SV=1;>tr|Q95U20|Q95U20_DROME GH13793p OS=Drosophila melanogaster GN=Opa1 PE=1 SV=1;>tr|E8NH94|E8NH94_DROME SD22917p OS=Drosophila melanogaster GN=op	8	15	15	15	11	13	11	13	11	13	17.6	17.6	17.6	106.93	930	930;933;969;969;972;540;622;453	0	39.783	0.80938	1.1045	21.469	22	0
Q8T3I6;Q9W0D6	CG7879	1.0937	0.914328	-0.129217		1.0786	0.927128	-0.10916		53695000		18239000	16376000	0.897856	1.11376	9810700	9269600	0.944846	1.05837		2;2	2;2	2;2		CG7879;CG7879-RB	>tr|Q8T3I6|Q8T3I6_DROME SD09402p OS=Drosophila melanogaster GN=CG7879 PE=2 SV=1;>tr|Q9W0D6|Q9W0D6_DROME CG7879, isoform A OS=Drosophila melanogaster GN=CG7879-RB PE=1 SV=1	2	2	2	2	2	2	2	2	2	2	2.1	2.1	2.1	109.42	984	984;985	0.00097466	2.6132	0.82446	1.1202	7.9996	3	0
X2JGM9;P41042	RpS4	1.0939	0.91416	-0.129481		1.1202	0.892698	-0.163756		20820700000		6669900000	6101000000	0.914706	1.09325	4265900000	3783800000	0.886988	1.12741		14;14	14;14	14;14	40S ribosomal protein S4	RpS4	>tr|X2JGM9|X2JGM9_DROME 40S ribosomal protein S4 OS=Drosophila melanogaster GN=RpS4 PE=3 SV=1;>sp|P41042|RS4_DROME 40S ribosomal protein S4 OS=Drosophila melanogaster GN=RpS4 PE=1 SV=2	2	14	14	14	14	13	14	13	14	13	53.6	53.6	53.6	29.134	261	261;261	0	74.782	0.8786	1.1018	7.1408	35	0
M9MRC9;P41092	RpL27A	1.0951	0.913159	-0.131063		1.0175	0.982801	-0.0250288		4279000000		1698400000	1386800000	0.816533	1.22469	667910000	525990000	0.787516	1.26982		6;6	6;6	6;6	60S ribosomal protein L27a	RpL27A	>tr|M9MRC9|M9MRC9_DROME Ribosomal protein L27A, isoform C OS=Drosophila melanogaster GN=RpL27A PE=3 SV=1;>sp|P41092|RL27A_DROME 60S ribosomal protein L27a OS=Drosophila melanogaster GN=RpL27A PE=1 SV=2	2	6	6	6	6	5	6	5	6	5	36.9	36.9	36.9	17.022	149	149;149	0	10.078	0.81604	1.0504	8.0523	8	0
A0A0B4LG52;Q9W237	RpS16	1.0957	0.912659	-0.131853		1.1457	0.872829	-0.196229		24223000000		7068800000	7000900000	0.990394	1.0097	5301600000	4851000000	0.915007	1.09289		17;17	17;17	17;17	40S ribosomal protein S16	RpS16	>tr|A0A0B4LG52|A0A0B4LG52_DROME Ribosomal protein S16, isoform B OS=Drosophila melanogaster GN=RpS16 PE=3 SV=1;>sp|Q9W237|RS16_DROME 40S ribosomal protein S16 OS=Drosophila melanogaster GN=RpS16 PE=1 SV=1	2	17	17	17	14	14	14	14	14	14	70.3	70.3	70.3	16.774	148	148;148	0	41.131	0.90537	1.1393	7.7692	26	0
Q9VPY4;Q8SZM4;D0Z744;Q6NQZ3;Q8IHG7;Q8IPW6;A0A023GRW3	CG4887-RA	1.0958	0.912575	-0.131985		1.0709	0.933794	-0.0988238		98803000		28000000	25663000	0.916536	1.09106	26034000	19106000	0.733886	1.36261		3;3;1;1;1;1;1	3;3;1;1;1;1;1	3;3;1;1;1;1;1		CG4887-RA;CG4887	>tr|Q9VPY4|Q9VPY4_DROME CG4887, isoform A OS=Drosophila melanogaster GN=CG4887-RA PE=1 SV=1;>tr|Q8SZM4|Q8SZM4_DROME RH03791p OS=Drosophila melanogaster GN=CG4887 PE=2 SV=1	7	3	3	3	2	2	2	2	2	2	4	4	4	114.12	1004	1004;1004;603;662;833;947;949	0	7.3464	0.72158	1.0028	11.522	3	0
P55828	RpS20	1.0966	0.91191	-0.133037		1.178	0.848896	-0.23634		6759400000		2168800000	2085800000	0.96173	1.03979	1284200000	1220500000	0.950397	1.05219		5	5	5	40S ribosomal protein S20	RpS20	>sp|P55828|RS20_DROME 40S ribosomal protein S20 OS=Drosophila melanogaster GN=RpS20 PE=1 SV=1	1	5	5	5	4	4	4	4	4	4	34.2	34.2	34.2	13.488	120	120	0	19.285	0.91575	1.143	4.476	8	0
D3DMZ8;Q02427-2;Q02427-1;Q02427	Rbp1-RA	1.0967	0.911826	-0.133169		1.0985	0.910332	-0.135535		3961800000		1220900000	1139300000	0.933164	1.07162	883280000	718200000	0.813106	1.22985		7;7;7;7	7;7;7;7	1;1;1;1	RNA-binding protein 1	Rbp1-RA;Rbp1	>tr|D3DMZ8|D3DMZ8_DROME RE57382p (Fragment) OS=Drosophila melanogaster GN=Rbp1-RA PE=2 SV=1;>sp|Q02427-2|RBP1_DROME Isoform B of RNA-binding protein 1 OS=Drosophila melanogaster GN=Rbp1;>sp|Q02427-1|RBP1_DROME Isoform A of RNA-binding protein 1 OS=Drosophi	4	7	7	1	6	7	6	7	1	1	28.7	28.7	5.1	20.129	178	178;106;135;144	0	22.976	0.82986	1.0985	3.6961	9	0
G3M3A2;Q29QY2;Q06559	RpS3	1.097	0.911577	-0.133564		1.09	0.917431	-0.124328		28077000000		11331000000	6179000000	0.545318	1.83379	6762100000	3804700000	0.562651	1.7773		21;21;21	21;21;21	21;21;21	40S ribosomal protein S3	RpS3	>tr|G3M3A2|G3M3A2_DROME Ribosomal protein S3, isoform B OS=Drosophila melanogaster GN=RpS3 PE=1 SV=1;>tr|Q29QY2|Q29QY2_DROME IP15838p (Fragment) OS=Drosophila melanogaster PE=2 SV=1;>sp|Q06559|RS3_DROME 40S ribosomal protein S3 OS=Drosophila melanogaster G	3	21	21	21	20	18	20	18	20	18	77.2	77.2	77.2	27.471	246	246;253;246	0	76.783	0.85617	1.0932	10.03	38	0
Q9VHN4	Q9VHN4	1.0971	0.911494	-0.133695		0.97964	1.02078	0.0296764		88475000		30508000	26789000	0.878098	1.13883	18706000	12472000	0.666738	1.49984		2	2	2			>tr|Q9VHN4|Q9VHN4_DROME CG8043 OS=Drosophila melanogaster GN=CG8043 PE=1 SV=1	1	2	2	2	2	2	2	2	2	2	5.2	5.2	5.2	39.488	348	348	0	3.8979	0.81483	1.0836	8.8464	6	0
Q9VBU9	RpS27	1.0983	0.910498	-0.135272		1.0747	0.930492	-0.103934		8362400000		2604800000	2247000000	0.862638	1.15923	1868300000	1642200000	0.878981	1.13768		4	4	4	40S ribosomal protein S27	RpS27	>tr|Q9VBU9|Q9VBU9_DROME 40S ribosomal protein S27 OS=Drosophila melanogaster GN=RpS27 PE=1 SV=1	1	4	4	4	4	3	4	3	4	3	39.3	39.3	39.3	9.364	84	84	0	14.77	0.85987	1.09	8.6514	12	0
Q5BI38;A1Z9K4;Q7KQC4;A0A0B4JD18;Q95RE0;A0A0B4KEQ5	RN-tre	1.0998	0.909256	-0.137241		1.0453	0.956663	-0.0639171		87446000		32265000	24881000	0.771145	1.29677	18237000	12063000	0.661457	1.51181		4;4;2;2;2;2	4;4;2;2;2;2	4;4;2;2;2;2		RN-tre	>tr|Q5BI38|Q5BI38_DROME LD33902p (Fragment) OS=Drosophila melanogaster GN=RN-tre PE=2 SV=1;>tr|A1Z9K4|A1Z9K4_DROME Related to the N terminus of tre oncogene, isoform A OS=Drosophila melanogaster GN=RN-tre PE=1 SV=1;>tr|Q7KQC4|Q7KQC4_DROME Related to the N	6	4	4	4	2	2	2	2	2	2	10.2	10.2	10.2	41.617	364	364;571;457;468;485;546	0	8.6012	0.79417	1.0617	21.205	4	0
Q6NP57;Q2Q3W0;Q2Q3V5;A0A0B4LFK8;Q95YG3;A1ZAW0;Q2Q3W1;Q2Q3V8;Q2Q3V7;Q2Q3V4;Q2Q3V9;Q2Q3V6	Dcr-2-RA	1.1021	0.907359	-0.140255		1.3111	0.762718	-0.390778		935940000		308650000	284090000	0.920428	1.08645	180270000	162930000	0.903811	1.10643		19;19;19;19;19;19;18;18;18;18;17;16	19;19;19;19;19;19;18;18;18;18;17;16	19;19;19;19;19;19;18;18;18;18;17;16		Dcr-2-RA;Dcr-2	>tr|Q6NP57|Q6NP57_DROME SD11113p (Fragment) OS=Drosophila melanogaster GN=Dcr-2-RA PE=2 SV=2;>tr|Q2Q3W0|Q2Q3W0_DROME Dicer-2 (Fragment) OS=Drosophila melanogaster GN=Dcr-2 PE=4 SV=1;>tr|Q2Q3V5|Q2Q3V5_DROME Dicer-2 (Fragment) OS=Drosophila melanogaster GN=D	12	19	19	19	13	12	13	12	13	12	10.6	10.6	10.6	195.24	1701	1701;1715;1715;1721;1722;1722;1715;1715;1715;1715;1715;1715	0	47.283	0.8347	1.1145	15.807	20	0
M9PBM1;Q94535	U2af38	1.1022	0.907276	-0.140386		1.0837	0.922765	-0.115965		661740000		204230000	175500000	0.859325	1.1637	146580000	135440000	0.924001	1.08225		5;5	5;5	5;5	Splicing factor U2af 38 kDa subunit	U2af38	>tr|M9PBM1|M9PBM1_DROME U2 small nuclear riboprotein auxiliary factor 38, isoform B OS=Drosophila melanogaster GN=U2af38 PE=4 SV=1;>sp|Q94535|U2AF1_DROME Splicing factor U2af 38 kDa subunit OS=Drosophila melanogaster GN=U2af38 PE=1 SV=2	2	5	5	5	4	4	4	4	4	4	22	22	22	29.877	264	264;264	0	22.171	0.81796	1.089	18.117	5	0
P02572	Act42A	1.1039	0.905879	-0.142609		1.0575	0.945626	-0.0806577		25055000000		7206800000	6516000000	0.904146	1.10602	6135800000	5196000000	0.846833	1.18087		25	2	2	Actin-42A	Act42A	>sp|P02572|ACT2_DROME Actin-42A OS=Drosophila melanogaster GN=Act42A PE=1 SV=3	1	25	2	2	23	23	2	2	2	2	81.1	9.3	9.3	41.823	376	376	0	31.023	0.84399	1.0778	18.836	11	0
Q9VRP5;Q9VRP5-6;Q9VRP5-2;Q9VRP5-7;Q9VRP5-8;Q9VRP5-9	scny	1.1054	0.90465	-0.144569		0.97121	1.02964	0.0421448		296620000		91043000	60383000	0.663236	1.50776	80563000	64631000	0.802242	1.24651		6;5;5;4;3;3	6;5;5;4;3;3	6;5;5;4;3;3	Ubiquitin carboxyl-terminal hydrolase 36	scny	>sp|Q9VRP5|UBP36_DROME Ubiquitin carboxyl-terminal hydrolase 36 OS=Drosophila melanogaster GN=scny PE=1 SV=3;>sp|Q9VRP5-6|UBP36_DROME Isoform C of Ubiquitin carboxyl-terminal hydrolase 36 OS=Drosophila melanogaster GN=scny;>sp|Q9VRP5-2|UBP36_DROME Isoform	6	6	6	6	4	6	4	6	4	6	6.6	6.6	6.6	114.09	1038	1038;948;968;976;886;906	0	27.728	0.70087	0.99267	32.646	9	0
Q9VIF6;Q8MRB7	CG9253-RA	1.1057	0.904404	-0.14496		1.0586	0.944644	-0.0821576		200491000		49752000	34309000	0.6896	1.45012	64184000	52248000	0.814035	1.22845		5;5	5;5	5;5		CG9253-RA;CG9253	>tr|Q9VIF6|Q9VIF6_DROME CG9253 OS=Drosophila melanogaster GN=CG9253-RA PE=1 SV=1;>tr|Q8MRB7|Q8MRB7_DROME RE27528p OS=Drosophila melanogaster GN=CG9253 PE=2 SV=1	2	5	5	5	2	4	2	4	2	4	12.6	12.6	12.6	56.486	507	507;507	0	12.044	0.76158	1.0586	16.63	6	0
Q9VFM9	twf	1.107	0.903342	-0.146655		1.1221	0.891186	-0.166201		537030000		204160000	174240000	0.853448	1.17172	88384000	70244000	0.794759	1.25824		9	9	9	Twinfilin	twf	>sp|Q9VFM9|TWF_DROME Twinfilin OS=Drosophila melanogaster GN=twf PE=1 SV=1	1	9	9	9	7	5	7	5	7	5	32.1	32.1	32.1	39.07	343	343	0	53.095	0.82014	1.107	12.263	11	0
Q9GPN7;A8Y5B7	kl-3	1.1077	0.902772	-0.147567		1.0776	0.927988	-0.107822		6780300000		2081200000	1987200000	0.954834	1.0473	1460500000	1251400000	0.85683	1.16709		2;1	2;1	2;1		kl-3	>tr|Q9GPN7|Q9GPN7_DROME Gamma dynein OS=Drosophila melanogaster GN=kl-3 PE=2 SV=2;>tr|A8Y5B7|A8Y5B7_DROME Male fertility factor kl3 (Fragment) OS=Drosophila melanogaster GN=kl-3 PE=1 SV=2	2	2	2	2	1	2	1	2	1	2	0.6	0.6	0.6	503.01	4350	4350;2797	0.0037418	2.208	0.85467	1.1017	4.042	5	0
X2J6X1;Q9VJ26	Swip-1	1.1077	0.902772	-0.147567		1.1498	0.869716	-0.201383		321385000		108380000	113980000	1.05167	0.950869	55745000	43281000	0.77641	1.28798		6;6	6;6	6;6	EF-hand domain-containing protein D2 homolog	Swip-1	>tr|X2J6X1|X2J6X1_DROME Swiprosin-1, isoform B OS=Drosophila melanogaster GN=Swip-1 PE=4 SV=1;>sp|Q9VJ26|EFHD2_DROME EF-hand domain-containing protein D2 homolog OS=Drosophila melanogaster GN=Swip-1 PE=2 SV=1	2	6	6	6	5	4	5	4	5	4	30.9	30.9	30.9	25.086	217	217;217	0	11.247	0.81273	1.1077	27.791	9	0
A0A0B4LFD9;Q8T3U2	RpS23	1.1089	0.901795	-0.149129		1.1403	0.876962	-0.189413		7505200000		2582700000	2289600000	0.886514	1.12801	1407500000	1225400000	0.870622	1.1486		7;7	7;7	7;7	40S ribosomal protein S23	RpS23	>tr|A0A0B4LFD9|A0A0B4LFD9_DROME Ribosomal protein S23, isoform B OS=Drosophila melanogaster GN=RpS23 PE=3 SV=1;>sp|Q8T3U2|RS23_DROME 40S ribosomal protein S23 OS=Drosophila melanogaster GN=RpS23 PE=1 SV=1	2	7	7	7	7	6	7	6	7	6	48.3	48.3	48.3	16.016	143	143;143	0	21.293	0.86486	1.1203	3.7858	14	0
Q9XZ06;A9YHI1;A9YHH1;A9YHH9	Nup93-1	1.1098	0.901063	-0.1503		0.98599	1.01421	0.0203551		216644000		75303000	64124000	0.851546	1.17433	40266000	36948000	0.917598	1.0898		6;3;3;2	6;3;3;2	6;3;3;2		Nup93-1;CG11092	>tr|Q9XZ06|Q9XZ06_DROME Nucleoporin 93kD-1 OS=Drosophila melanogaster GN=Nup93-1 PE=1 SV=1;>tr|A9YHI1|A9YHI1_DROME CG11092 (Fragment) OS=Drosophila melanogaster GN=CG11092 PE=4 SV=1;>tr|A9YHH1|A9YHH1_DROME CG11092 (Fragment) OS=Drosophila melanogaster GN=C	4	6	6	6	4	4	4	4	4	4	7.7	7.7	7.7	93.851	823	823;234;234;234	0	13.199	0.67691	0.91959	15.308	4	0
Q9VLX0;Q6NP53	LKR	1.1105	0.900495	-0.151209		1.1023	0.907194	-0.140517		409300000		129010000	126470000	0.980312	1.02008	85398000	68436000	0.801377	1.24785		5;5	5;5	5;5		LKR;BEST:CK02318	>tr|Q9VLX0|Q9VLX0_DROME Lysine ketoglutarate reductase, isoform A OS=Drosophila melanogaster GN=LKRSDH PE=1 SV=2;>tr|Q6NP53|Q6NP53_DROME SD02276p (Fragment) OS=Drosophila melanogaster GN=BEST:CK02318 PE=2 SV=1	2	5	5	5	5	5	5	5	5	5	7	7	7	103.12	928	928;972	0	18.726	0.82168	1.1064	12.149	10	0
M9PCC1;O18640;M9PB67	Rack1	1.1164	0.895736	-0.158854		1.2	0.833333	-0.263034		5517800000		1822900000	1533600000	0.841297	1.18864	1130200000	1031100000	0.912316	1.09611		16;16;6	16;16;6	14;14;4	Guanine nucleotide-binding protein subunit beta-like protein	Rack1	>tr|M9PCC1|M9PCC1_DROME Receptor of activated protein kinase C 1, isoform C OS=Drosophila melanogaster GN=Rack1 PE=4 SV=1;>sp|O18640|GBLP_DROME Guanine nucleotide-binding protein subunit beta-like protein OS=Drosophila melanogaster GN=Rack1 PE=1 SV=2	3	16	16	14	15	15	15	15	14	13	58.2	58.2	53.5	35.618	318	318;318;109	0	93.776	0.89116	1.1837	20.468	27	0
Q9I7F7;A0A0B4KEY9;A0A0B4KFU0;Q9I7F7-2	PR2	1.1168	0.895415	-0.159371		0.87372	1.14453	0.194757		156786000		50861000	45418000	0.892983	1.11984	36359000	24149000	0.664182	1.50561		4;3;3;2	4;3;3;2	4;3;3;2	Tyrosine-protein kinase PR2	PR2	>sp|Q9I7F7|PR2_DROME Tyrosine-protein kinase PR2 OS=Drosophila melanogaster GN=PR2 PE=1 SV=3;>tr|A0A0B4KEY9|A0A0B4KEY9_DROME Activated Cdc42 kinase-like, isoform C OS=Drosophila melanogaster GN=Ack-like PE=3 SV=1;>tr|A0A0B4KFU0|A0A0B4KFU0_DROME Activated C	4	4	4	4	3	3	3	3	3	3	3.4	3.4	3.4	147.48	1337	1337;1475;1495;1255	0	7.1348	0.80506	1.1168	25.165	3	0
Q8SWU9;H5V895;Q8T0U6;P48462	flw	1.1185	0.894055	-0.161565		1.0572	0.945895	-0.0802483		522430000		104680000	86529000	0.826605	1.20977	186680000	144540000	0.774266	1.29155		9;9;9;9	6;6;6;6	5;5;5;5	Serine/threonine-protein phosphatase;Serine/threonine-protein phosphatase beta isoform	flw	>tr|Q8SWU9|Q8SWU9_DROME Serine/threonine-protein phosphatase OS=Drosophila melanogaster GN=flw PE=2 SV=1;>tr|H5V895|H5V895_DROME Serine/threonine-protein phosphatase OS=Drosophila melanogaster GN=flw PE=1 SV=1;>tr|Q8T0U6|Q8T0U6_DROME Serine/threonine-prote	4	9	6	5	4	8	3	5	3	4	33.9	24.2	21.5	37.772	330	330;330;461;330	0	49.612	0.7533	1.0733	4.6908	7	0
Q9W499;C6SV02;Q8MT59	RpL35	1.1186	0.893975	-0.161694		1.1649	0.858443	-0.220206		3053870000		1149200000	1001900000	0.871824	1.14702	498940000	403930000	0.809576	1.23521		5;5;4	5;5;4	5;5;4		RpL35;RpL35-RA	>tr|Q9W499|Q9W499_DROME CG4111-PB, isoform B OS=Drosophila melanogaster GN=RpL35 PE=1 SV=2;>tr|C6SV02|C6SV02_DROME GH20886p (Fragment) OS=Drosophila melanogaster GN=RpL35-RA PE=2 SV=1;>tr|Q8MT59|Q8MT59_DROME RE09547p OS=Drosophila melanogaster GN=RpL35 PE=	3	5	5	5	5	3	5	3	5	3	29.3	29.3	29.3	14.449	123	123;130;123	0	11.256	0.86106	1.1364	10.268	10	0
A0A0B4LGC6;Q8MLS7;A0A0B4LG95;Q7K274	l(2)k09913	1.1198	0.893017	-0.163241		1.0654	0.938615	-0.0913952		246069000		79759000	80644000	1.0111	0.989026	45491000	40178000	0.883208	1.13224		4;4;4;4	4;4;4;4	4;4;4;4		l(2)k09913	>tr|A0A0B4LGC6|A0A0B4LGC6_DROME Lethal (2) k09913, isoform G OS=Drosophila melanogaster GN=l(2)k09913 PE=1 SV=1;>tr|Q8MLS7|Q8MLS7_DROME Lethal (2) k09913, isoform D OS=Drosophila melanogaster GN=l(2)k09913 PE=1 SV=1;>tr|A0A0B4LG95|A0A0B4LG95_DROME Lethal (	4	4	4	4	3	3	3	3	3	3	14.9	14.9	14.9	33.302	288	288;316;388;389	0	9.3314	0.8423	1.1198	17.56	5	0
H6WS59;A0A0B4KG58;B7YZJ2;E1JH90;A0A0B4KET5;A0A0B4KFA4;E1JH91;A0A0B4KEY4;A1ZAU8-2;A1ZAU8-3;A0A0B4KFU3;B7YZJ1;A1ZAU8;A0A0B4KEY6;Q8T0T0	Patronin	1.1209	0.89214	-0.164658		1.1564	0.864753	-0.209641		6337700000		2375100000	2110000000	0.888384	1.12564	1004300000	848300000	0.844668	1.1839		40;39;39;39;39;39;39;39;39;39;37;37;37;35;30	40;39;39;39;39;39;39;39;39;39;37;37;37;35;30	40;39;39;39;39;39;39;39;39;39;37;37;37;35;30	Patronin	Patronin	>tr|H6WS59|H6WS59_DROME Patronin (Fragment) OS=Drosophila melanogaster GN=Patronin PE=2 SV=1;>tr|A0A0B4KG58|A0A0B4KG58_DROME Patronin, isoform L OS=Drosophila melanogaster GN=Patronin PE=1 SV=1;>tr|B7YZJ2|B7YZJ2_DROME Patronin, isoform E OS=Drosophila mela	15	40	40	40	36	27	36	27	36	27	28.7	28.7	28.7	189.92	1689	1689;1538;1599;1671;1674;1680;1683;1689;1517;1540;1504;1663;1630;1439;1396	0	257.9	0.82879	1.1402	11.169	63	0
A4V4A1;Q960Z0	Klp10A	1.1223	0.891027	-0.166458		1.0626	0.941088	-0.0875986		206317000		80836000	48289000	0.59737	1.674	46960000	30227000	0.643675	1.55358		5;5	5;5	5;5	Kinesin-like protein Klp10A	Klp10A	>tr|A4V4A1|A4V4A1_DROME Kinesin-like protein OS=Drosophila melanogaster GN=Klp10A PE=1 SV=1;>sp|Q960Z0|KI10A_DROME Kinesin-like protein Klp10A OS=Drosophila melanogaster GN=Klp10A PE=1 SV=1	2	5	5	5	4	4	4	4	4	4	7	7	7	88.671	805	805;805	0	14.868	0.79909	1.1038	15.06	7	0
Q9VMB9;Q86NN8	CoVb	1.1242	0.889521	-0.168899		0.94465	1.05859	0.0821482		188275000		60788000	57599000	0.947539	1.05537	36073000	33811000	0.937294	1.0669		2;2	2;2	2;2		CoVb	>tr|Q9VMB9|Q9VMB9_DROME CG11015-PA OS=Drosophila melanogaster GN=COX5B PE=1 SV=1;>tr|Q86NN8|Q86NN8_DROME RH49324p (Fragment) OS=Drosophila melanogaster GN=COX5B PE=2 SV=1	2	2	2	2	2	2	2	2	2	2	20	20	20	13.579	120	120;154	0	4.9172	0.81171	1.077	5.9772	3	0
Q9VLT7;C5WLN8;Q29QX9	RpL36A	1.1247	0.889126	-0.16954		1.0369	0.964413	-0.0522768		1007470000		364600000	322240000	0.883818	1.13145	178680000	141950000	0.794437	1.25875		4;4;4	4;4;4	4;4;4		RpL36A;RpL36A-RA	>tr|Q9VLT7|Q9VLT7_DROME CG7424-PA OS=Drosophila melanogaster GN=RpL36A PE=1 SV=2;>tr|C5WLN8|C5WLN8_DROME TA01007p (Fragment) OS=Drosophila melanogaster GN=RpL36A-RA PE=2 SV=1;>tr|Q29QX9|Q29QX9_DROME IP15820p (Fragment) OS=Drosophila melanogaster PE=2 SV=1	3	4	4	4	4	4	4	4	4	4	27.9	27.9	27.9	12.501	104	104;112;121	0	14.118	0.83433	1.1285	3.1897	4	0
B6IDT0;P41094;Q4V607	RpS18-RB	1.1249	0.888968	-0.169797		1.2326	0.811293	-0.301705		13154600000		4138900000	3862200000	0.933146	1.07164	2593500000	2560000000	0.987083	1.01309		15;15;8	15;15;8	15;15;8	40S ribosomal protein S18	RpS18-RB;RpS18;CG12278	>tr|B6IDT0|B6IDT0_DROME FI09342p (Fragment) OS=Drosophila melanogaster GN=RpS18-RB PE=2 SV=1;>sp|P41094|RS18_DROME 40S ribosomal protein S18 OS=Drosophila melanogaster GN=RpS18 PE=1 SV=1;>tr|Q4V607|Q4V607_DROME IP07925p (Fragment) OS=Drosophila melanogaste	3	15	15	15	15	14	15	14	15	14	51.2	51.2	51.2	19.701	170	170;152;246	0	74.015	0.90154	1.1615	11.451	29	0
A0A0B4LH72;Q9VF08	blp	1.1255	0.888494	-0.170566		1.0871	0.919879	-0.120485		255010000		86383000	67105000	0.776831	1.28728	55582000	45940000	0.826527	1.20988		3;3	3;3	3;3	Mitochondrial import inner membrane translocase subunit Tim16	blp	>tr|A0A0B4LH72|A0A0B4LH72_DROME Black pearl, isoform B OS=Drosophila melanogaster GN=blp PE=4 SV=1;>sp|Q9VF08|TIM16_DROME Mitochondrial import inner membrane translocase subunit Tim16 OS=Drosophila melanogaster GN=blp PE=2 SV=1	2	3	3	3	2	3	2	3	2	3	22	22	22	15.73	141	141;141	0	5.476	0.82491	1.1132	6.0606	5	0
Q962F2;M9PGW8;Q8IR86;O16125;M9PHL6;Q9VYV8;M9PHA0	bif	1.1263	0.887863	-0.171591		1.2381	0.807689	-0.308128		2986900000		1012200000	932360000	0.921122	1.08563	538080000	504200000	0.937035	1.0672		20;19;19;17;17;17;17	20;19;19;17;17;17;17	20;19;19;17;17;17;17		bif	>tr|Q962F2|Q962F2_DROME Protein phosphatase 1-binding protein Bifocal OS=Drosophila melanogaster GN=bif PE=2 SV=1;>tr|M9PGW8|M9PGW8_DROME Bifocal, isoform D OS=Drosophila melanogaster GN=bif PE=1 SV=1;>tr|Q8IR86|Q8IR86_DROME CG1822-PB, isoform B OS=Drosoph	7	20	20	20	19	14	19	14	19	14	22.5	22.5	22.5	130.12	1235	1235;1177;1235;1107;1107;1108;1305	0	214.14	0.86645	1.1802	14.826	32	0
M9PB84;P31009	RpS2	1.1266	0.887626	-0.171975		1.1161	0.895977	-0.158466		18081300000		5723100000	5353000000	0.935332	1.06914	3699900000	3305400000	0.893375	1.11935		18;18	18;18	18;18	40S ribosomal protein S2	RpS2	>tr|M9PB84|M9PB84_DROME Ribosomal protein S2, isoform B OS=Drosophila melanogaster GN=RpS2 PE=3 SV=1;>sp|P31009|RS2_DROME 40S ribosomal protein S2 OS=Drosophila melanogaster GN=RpS2 PE=1 SV=2	2	18	18	18	17	15	17	15	17	15	63.3	63.3	63.3	28.899	267	267;267	0	95.243	0.87543	1.1258	9.0519	34	0
X2J950;Q03334	RpS13	1.127	0.887311	-0.172488		1.0941	0.913993	-0.129745		10362500000		2813000000	2639500000	0.938322	1.06573	2573900000	2336100000	0.907611	1.10179		10;10	10;10	10;10	40S ribosomal protein S13	RpS13	>tr|X2J950|X2J950_DROME Ribosomal protein S13, isoform C OS=Drosophila melanogaster GN=RpS13 PE=3 SV=1;>sp|Q03334|RS13_DROME 40S ribosomal protein S13 OS=Drosophila melanogaster GN=RpS13 PE=1 SV=3	2	10	10	10	9	7	9	7	9	7	53.6	53.6	53.6	17.178	151	151;151	0	54.899	0.86152	1.0954	8.136	16	0
Q7JZW2;A1ZAH8	RpS15	1.1272	0.887154	-0.172744		1.1165	0.895656	-0.158983		7342200000		1993200000	3059600000	1.53502	0.651458	1199100000	1090300000	0.909265	1.09979		10;8	10;8	10;8		RpS15	>tr|Q7JZW2|Q7JZW2_DROME RE08270p OS=Drosophila melanogaster GN=RpS15 PE=1 SV=1;>tr|A1ZAH8|A1ZAH8_DROME Ribosomal protein S15, isoform B OS=Drosophila melanogaster GN=RpS15 PE=1 SV=1	2	10	10	10	9	8	9	8	9	8	75	75	75	17.037	148	148;147	0	69.018	0.87675	1.1272	18.437	21	0
A0A0C4DHE8;Q9VH69;Q8IHD2;Q8IH91;I7CP40	RpS29	1.1273	0.887075	-0.172872		1.112	0.899281	-0.153157		6101200000		1499500000	1429100000	0.953051	1.04926	1657100000	1515400000	0.914489	1.09351		4;4;3;3;3	4;4;3;3;3	4;4;3;3;3	40S ribosomal protein S29	RpS29;RpS29-RA	>tr|A0A0C4DHE8|A0A0C4DHE8_DROME Ribosomal protein S29, isoform B OS=Drosophila melanogaster GN=RpS29 PE=1 SV=1;>sp|Q9VH69|RS29_DROME 40S ribosomal protein S29 OS=Drosophila melanogaster GN=RpS29 PE=1 SV=1;>tr|Q8IHD2|Q8IHD2_DROME AT13329p (Fragment) OS=Dros	5	4	4	4	4	4	4	4	4	4	50	50	50	6.5906	56	56;56;43;55;59	0	12.035	0.87482	1.1155	3.5348	10	0
A0A0B4K6N1;Q8MLY8	RpS8	1.128	0.886525	-0.173767		1.1382	0.87858	-0.186754		10990700000		3301000000	3119300000	0.944956	1.05825	2435300000	2135100000	0.87673	1.1406		11;11	11;11	11;11	40S ribosomal protein S8	RpS8	>tr|A0A0B4K6N1|A0A0B4K6N1_DROME 40S ribosomal protein S8 OS=Drosophila melanogaster GN=RpS8 PE=3 SV=1;>sp|Q8MLY8|RS8_DROME 40S ribosomal protein S8 OS=Drosophila melanogaster GN=RpS8 PE=1 SV=1	2	11	11	11	10	10	10	10	10	10	56.2	56.2	56.2	23.759	208	208;208	0	75.212	0.90786	1.1338	8.1931	23	0
Q9V3T8;C1C547;Q7KTD2	SC35	1.1339	0.881912	-0.181293		1.2784	0.782228	-0.354339		2315600000		644100000	674800000	1.04766	0.954505	493720000	502970000	1.01874	0.981609		7;5;1	7;5;1	7;5;1		SC35;SC35-RB	>tr|Q9V3T8|Q9V3T8_DROME CG5442-PB, isoform B OS=Drosophila melanogaster GN=SC35 PE=1 SV=1;>tr|C1C547|C1C547_DROME MIP01221p OS=Drosophila melanogaster GN=SC35-RB PE=2 SV=1	3	7	7	7	7	7	7	7	7	7	31.8	31.8	31.8	21.4	195	195;195;112	0	17.793	0.86851	1.1824	20.252	14	0
M9NDR2;M9PDL9;M9PDB8;P16568;D3DMV8	BicD	1.1344	0.881523	-0.181929		1.2228	0.817795	-0.290188		222527000		86273000	85468000	0.990669	1.00942	28933000	21853000	0.755297	1.32398		6;6;6;6;3	6;6;6;6;3	6;6;6;6;3	Protein bicaudal D	BicD;BicD-RA	>tr|M9NDR2|M9NDR2_DROME Bicaudal D, isoform B OS=Drosophila melanogaster GN=BicD PE=1 SV=1;>tr|M9PDL9|M9PDL9_DROME Bicaudal D, isoform C OS=Drosophila melanogaster GN=BicD PE=1 SV=1;>tr|M9PDB8|M9PDB8_DROME Bicaudal D, isoform D OS=Drosophila melanogaster G	5	6	6	6	5	4	5	4	5	4	8.3	8.3	8.3	85.532	750	750;782;802;782;483	0	19.879	0.85823	1.2228	13.489	7	0
Q9VQG4;Q9VM51;A0AQ06;A0AQ00;A0APZ9;A0APZ8	colt	1.1364	0.879972	-0.184471		1.1846	0.844167	-0.2444		533830000		179560000	147200000	0.819782	1.21984	107660000	99403000	0.923305	1.08307		6;1;1;1;1;1	6;1;1;1;1;1	6;1;1;1;1;1	Congested-like trachea protein	colt	>sp|Q9VQG4|COLT_DROME Congested-like trachea protein OS=Drosophila melanogaster GN=colt PE=2 SV=1	6	6	6	6	6	5	6	5	6	5	23.2	23.2	23.2	32.952	306	306;299;299;299;299;299	0	29.531	0.8445	1.1529	17.046	8	0
X2JCS6;P46223	RpL7A	1.1374	0.879198	-0.18574		1.1157	0.896298	-0.157949		5424700000		1848900000	1655200000	0.895235	1.11703	1000400000	920200000	0.919832	1.08715		12;12	12;12	12;12	60S ribosomal protein L7a	RpL7A	>tr|X2JCS6|X2JCS6_DROME Ribosomal protein L7A, isoform E OS=Drosophila melanogaster GN=RpL7A PE=4 SV=1;>sp|P46223|RL7A_DROME 60S ribosomal protein L7a OS=Drosophila melanogaster GN=RpL7A PE=1 SV=2	2	12	12	12	11	9	11	9	11	9	38	38	38	30.731	271	271;271	0	34.158	0.83566	1.1311	13.587	15	0
Q9VAJ9	Q9VAJ9	1.1379	0.878812	-0.186374		1.0894	0.917936	-0.123534		267939000		109440000	106520000	0.973319	1.02741	29286000	22693000	0.774875	1.29053		5	5	5			>tr|Q9VAJ9|Q9VAJ9_DROME CG1907 OS=Drosophila melanogaster GN=CG1907 PE=1 SV=1	1	5	5	5	5	2	5	2	5	2	18	18	18	34.619	317	317	0	15.806	0.82401	1.1156	8.2331	7	0
Q9V3W7	SF2	1.1403	0.876962	-0.189413		1.1143	0.897424	-0.156138		8154900000		2083000000	1723800000	0.827556	1.20838	2346600000	2001500000	0.852936	1.17242		12	12	12		SF2	>tr|Q9V3W7|Q9V3W7_DROME LD40489p OS=Drosophila melanogaster GN=SF2 PE=1 SV=1	1	12	12	12	10	12	10	12	10	12	44.7	44.7	44.7	28.35	255	255	0	36.561	0.861	1.1273	6.2369	27	0
Q9W3Z4;F6J400;A9YJ87;A9YJ83;A9YJ86;F6J403;F6J402;F6J3Z8;A9YJ91;A9YJ90;A9YJ89;F6J401;F6J3Z7;F6J3Z6;A9YJ94;A9YJ92;A9YJ85;A9YJ84;A9YJ88;A9YJ93	CG3342	1.1404	0.876885	-0.18954		1.0455	0.95648	-0.0641931		288793000		134290000	111350000	0.829176	1.20602	24263000	18890000	0.778552	1.28444		7;5;5;5;4;4;4;4;4;4;4;3;3;3;3;3;3;3;3;2	7;5;5;5;4;4;4;4;4;4;4;3;3;3;3;3;3;3;3;2	7;5;5;5;4;4;4;4;4;4;4;3;3;3;3;3;3;3;3;2		CG3342	>tr|Q9W3Z4|Q9W3Z4_DROME CG3342 OS=Drosophila melanogaster GN=CG3342 PE=1 SV=1;>tr|F6J400|F6J400_DROME CG3342 (Fragment) OS=Drosophila melanogaster GN=CG3342 PE=4 SV=1;>tr|A9YJ87|A9YJ87_DROME CG3342-PA (Fragment) OS=Drosophila melanogaster GN=CG3342 PE=4 SV	20	7	7	7	6	3	6	3	6	3	17.4	17.4	17.4	50.354	453	453;223;223;223;223;223;223;223;223;223;223;223;223;223;223;223;223;223;223;223	0	14.53	0.79719	1.1308	17.415	4	0
Q9VFV8;Q960D6	CG9799	1.1414	0.876117	-0.190804		0.83041	1.20422	0.268104		73824000		21652000	21134000	0.976076	1.02451	19857000	11181000	0.563076	1.77596		3;3	3;3	3;3		CG9799	>tr|Q9VFV8|Q9VFV8_DROME CG9799 OS=Drosophila melanogaster GN=CG9799 PE=1 SV=1;>tr|Q960D6|Q960D6_DROME SD06427p OS=Drosophila melanogaster GN=CG9799 PE=2 SV=1	2	3	3	3	2	2	2	2	2	2	5.1	5.1	5.1	103.48	922	922;922	0	7.4339	0.83322	1.1414	42.682	4	0
Q8IGR0;P15357;Q24576;Q24577;Q24575;H9BVD7;H9BVD5;H9BVD4;H9BVD3;H9BVD2;R9PY16;Q8MT02;Q9W418;A4V1F9;Q8MSM5;P0CG69;Q7JPZ3;Q7JPZ2;Q27927	aru	1.1424	0.87535	-0.192068		0.80869	1.23657	0.306341		2304640000		895980000	590510000	0.659066	1.5173	498990000	319150000	0.639592	1.5635		4;4;2;2;2;2;2;2;2;2;2;2;2;2;2;2;1;1;1	4;4;2;2;2;2;2;2;2;2;2;2;2;2;2;2;1;1;1	2;2;0;0;0;0;0;0;0;0;0;0;0;0;0;0;0;0;0	Ubiquitin-40S ribosomal protein S27a;Ubiquitin;40S ribosomal protein S27a;Polyubiquitin;Ubiquitin	aru;RpS27A;Ubi-p63E;Ubi-p5E	>tr|Q8IGR0|Q8IGR0_DROME RE44350p OS=Drosophila melanogaster GN=aru PE=2 SV=1;>sp|P15357|RS27A_DROME Ubiquitin-40S ribosomal protein S27a OS=Drosophila melanogaster GN=RpS27A PE=1 SV=2;>tr|Q24576|Q24576_DROME D.melanogaster ubiquitin (Fragment) OS=Drosophil	19	4	4	2	4	4	4	4	2	2	36.5	36.5	20.5	17.94	156	156;156;75;76;76;231;231;231;231;231;301;306;534;763;1067;763;76;76;76	0	61.359	0.74643	1.0206	32.153	9	0
Q9VCY1;B7FNI7;Q8SYV4	CG6937-RA	1.1439	0.874202	-0.193961		0.96787	1.0332	0.0471148		267232000		101970000	75666000	0.742042	1.34763	54668000	34925000	0.638856	1.5653		4;4;3	4;4;3	4;4;3		CG6937-RA;CG6937	>tr|Q9VCY1|Q9VCY1_DROME CG6937 OS=Drosophila melanogaster GN=CG6937 PE=1 SV=1;>tr|B7FNI7|B7FNI7_DROME FI03269p (Fragment) OS=Drosophila melanogaster GN=CG6937-RA PE=2 SV=1;>tr|Q8SYV4|Q8SYV4_DROME RE32504p OS=Drosophila melanogaster GN=CG6937 PE=2 SV=1	3	4	4	4	4	3	4	3	4	3	13.5	13.5	13.5	39.561	356	356;381;170	0	19.515	0.714	0.98724	11.685	7	0
D3PFH9;E1JIW2;Q6NN85;Q6NN85-2	ssh	1.1448	0.873515	-0.195096		1.0873	0.919709	-0.12075		523480000		177660000	131930000	0.742598	1.34662	125580000	88311000	0.703225	1.42202		11;11;11;11	11;11;11;11	11;11;11;11	Protein phosphatase Slingshot	ssh	>tr|D3PFH9|D3PFH9_DROME AT10562p OS=Drosophila melanogaster GN=ssh PE=1 SV=1;>tr|E1JIW2|E1JIW2_DROME Slingshot, isoform C OS=Drosophila melanogaster GN=ssh PE=1 SV=1;>sp|Q6NN85|SSH_DROME Protein phosphatase Slingshot OS=Drosophila melanogaster GN=ssh PE=1	4	11	11	11	6	8	6	8	6	8	12.2	12.2	12.2	115	1045	1045;1046;1045;1046	0	28.042	0.82732	1.1322	15.059	11	0
Q9VPQ2	Q9VPQ2	1.1459	0.872676	-0.196481		1.067	0.937207	-0.0935602		1136790000		345470000	296600000	0.858541	1.16477	269230000	225500000	0.837574	1.19392		5	5	5			>tr|Q9VPQ2|Q9VPQ2_DROME CG4164 OS=Drosophila melanogaster GN=CG4164 PE=1 SV=1	1	5	5	5	4	4	4	4	4	4	18.1	18.1	18.1	40.211	354	354	0	34.468	0.80968	1.0984	15.092	11	0
Q9V9W2;Q9V9W3	RpL6	1.149	0.870322	-0.200379		1.141	0.876424	-0.190299		5342900000		1855500000	1620900000	0.873565	1.14473	1014700000	851710000	0.839371	1.19137		12;12	12;12	12;12		RpL6	>tr|Q9V9W2|Q9V9W2_DROME Ribosomal protein L6, isoform A OS=Drosophila melanogaster GN=RpL6 PE=1 SV=1;>tr|Q9V9W3|Q9V9W3_DROME RE08669p OS=Drosophila melanogaster GN=RpL6 PE=1 SV=1	2	12	12	12	11	11	11	11	11	11	49	49	49	27.697	243	243;262	0	52.84	0.86871	1.141	8.006	29	0
M9PG47;P13008	RpS26	1.1509	0.868885	-0.202762		1.0993	0.90967	-0.136585		4697000000		1449900000	1386800000	0.95648	1.0455	994190000	866160000	0.871222	1.14781		3;3	3;3	3;3	40S ribosomal protein S26	RpS26	>tr|M9PG47|M9PG47_DROME Ribosomal protein S26, isoform D OS=Drosophila melanogaster GN=RpS26 PE=4 SV=1;>sp|P13008|RS26_DROME 40S ribosomal protein S26 OS=Drosophila melanogaster GN=RpS26 PE=1 SV=1	2	3	3	3	3	3	3	3	3	3	31.6	31.6	31.6	13.266	114	114;114	0	42.354	0.86825	1.1207	8.6949	8	0
Q960D3;Q9VBX3;B5RIY3;D2A6L8;A0A0H4CMP0;Q6NLK4	vig2	1.1542	0.866401	-0.206893		1.0954	0.912909	-0.131458		1504950000		606050000	503470000	0.83074	1.20375	216320000	179130000	0.828079	1.20761		11;11;11;9;9;7	11;11;11;9;9;7	11;11;11;9;9;7		vig2;CG11844-RB;fdy;BcDNA:SD06613	>tr|Q960D3|Q960D3_DROME SD06613p OS=Drosophila melanogaster GN=vig2 PE=1 SV=1;>tr|Q9VBX3|Q9VBX3_DROME Vig2, isoform B OS=Drosophila melanogaster GN=vig2 PE=1 SV=2;>tr|B5RIY3|B5RIY3_DROME FI06040p (Fragment) OS=Drosophila melanogaster GN=CG11844-RB PE=2 SV=	6	11	11	11	10	7	10	7	10	7	26	26	26	45.219	412	412;443;451;351;402;329	0	84.308	0.82408	1.1478	14.903	15	0
Q32KE6;B5RJQ0;Q95028	ImpL3	1.1559	0.865127	-0.209017		1.3	0.769231	-0.378512		177007000		63498000	55108000	0.86787	1.15225	30798000	27598000	0.896097	1.11595		3;3;3	3;3;3	3;3;3	L-lactate dehydrogenase	ImpL3	>tr|Q32KE6|Q32KE6_DROME L-lactate dehydrogenase OS=Drosophila melanogaster GN=ImpL3 PE=2 SV=1;>tr|B5RJQ0|B5RJQ0_DROME L-lactate dehydrogenase OS=Drosophila melanogaster GN=ImpL3 PE=1 SV=1;>sp|Q95028|LDH_DROME L-lactate dehydrogenase OS=Drosophila melanogas	3	3	3	3	3	2	3	2	3	2	10.2	10.2	10.2	35.546	332	332;332;332	0	5.3659	0.8836	1.2314	9.808	5	0
M9PB54;Q9VM94;M9PEX1;C9QPJ7	homer	1.1596	0.862366	-0.213627		1.2044	0.830289	-0.268315		7042900000		2167900000	1915200000	0.883436	1.13194	1561700000	1398100000	0.895242	1.11702		19;18;18;18	19;18;18;18	1;0;0;0		homer;homer-RB	>tr|M9PB54|M9PB54_DROME Homer, isoform F OS=Drosophila melanogaster GN=homer PE=1 SV=1;>tr|Q9VM94|Q9VM94_DROME Homer, isoform B OS=Drosophila melanogaster GN=homer PE=1 SV=1;>tr|M9PEX1|M9PEX1_DROME Homer, isoform G OS=Drosophila melanogaster GN=homer PE=1	4	19	19	1	17	15	17	15	1	1	49.9	49.9	5.3	43.006	397	397;397;400;409	0	172.19	0.87834	1.1619	13.78	28	0
X2J5G6;P32100	RpL7	1.1616	0.860882	-0.216113		1.1158	0.896218	-0.158078		4097200000		1413600000	1120500000	0.792657	1.26158	880140000	682940000	0.775945	1.28875		10;10	10;10	10;10	60S ribosomal protein L7	RpL7	>tr|X2J5G6|X2J5G6_DROME Ribosomal protein L7, isoform B OS=Drosophila melanogaster GN=RpL7 PE=3 SV=1;>sp|P32100|RL7_DROME 60S ribosomal protein L7 OS=Drosophila melanogaster GN=RpL7 PE=1 SV=2	2	10	10	10	9	8	9	8	9	8	33.3	33.3	33.3	29.552	252	252;252	0	21.25	0.82663	1.1227	13.617	14	0
Q8I7Q4	sORF	1.1639	0.85918	-0.218967		1.1763	0.850123	-0.234256		204566000		70932000	65115000	0.917992	1.08933	37403000	31114000	0.831858	1.20213		3	3	3		sORF	>tr|Q8I7Q4|Q8I7Q4_DROME ORF1 OS=Drosophila melanogaster GN=sORF PE=4 SV=1	1	3	3	3	2	2	2	2	2	2	27.7	27.7	27.7	11.585	101	101	0	5.6377	0.86187	1.1702	2.6223	4	0
H1ZYF1;D2NUH9;P29327;A8E700;Q95TP9;P29327-2	RpS6	1.1651	0.858295	-0.220454		1.1504	0.869263	-0.202136		12499600000		4047900000	4044100000	0.999061	1.00094	2392000000	2015600000	0.842642	1.18674		9;9;9;7;7;4	9;9;9;7;7;4	9;9;9;7;7;4	40S ribosomal protein S6	RpS6;RpS6-RB	>tr|H1ZYF1|H1ZYF1_DROME 40S ribosomal protein S6 OS=Drosophila melanogaster GN=RpS6 PE=3 SV=1;>tr|D2NUH9|D2NUH9_DROME TA01224p (Fragment) OS=Drosophila melanogaster GN=RpS6-RB PE=2 SV=1;>sp|P29327|RS6_DROME 40S ribosomal protein S6 OS=Drosophila melanogast	6	9	9	9	9	8	9	8	9	8	39.1	39.1	39.1	28.407	248	248;275;248;182;217;200	0	26.288	0.90734	1.1531	15.735	20	0
A8DYI6;Q0E924;A8DYI7	Phb2	1.1666	0.857192	-0.22231		1.1738	0.851934	-0.231187		5078800000		1325400000	1157000000	0.872944	1.14555	1206700000	1389700000	1.15165	0.868317		14;13;13	14;13;13	14;13;13		Phb2	>tr|A8DYI6|A8DYI6_DROME Prohibitin 2, isoform E OS=Drosophila melanogaster GN=Phb2 PE=1 SV=1;>tr|Q0E924|Q0E924_DROME LD46344p OS=Drosophila melanogaster GN=Phb2 PE=1 SV=2;>tr|A8DYI7|A8DYI7_DROME Prohibitin 2, isoform D OS=Drosophila melanogaster GN=Phb2 PE	3	14	14	14	11	13	11	13	11	13	47	47	47	37.28	338	338;299;303	0	70.296	0.86182	1.1679	12.768	24	0
A0A0B4JCW4;Q9VHJ8;Q95U38;D6W4K6	skap	1.1684	0.855871	-0.224534		1.2054	0.8296	-0.269512		388910000		129450000	119510000	0.923214	1.08317	70606000	69346000	0.982154	1.01817		4;4;4;1	4;4;4;1	4;4;4;1		skap	>tr|A0A0B4JCW4|A0A0B4JCW4_DROME Succinyl-CoA ligase subunit beta OS=Drosophila melanogaster GN=skap PE=1 SV=1;>tr|Q9VHJ8|Q9VHJ8_DROME Succinyl-CoA ligase subunit beta OS=Drosophila melanogaster GN=skap PE=1 SV=2;>tr|Q95U38|Q95U38_DROME Succinyl-CoA ligase	4	4	4	4	4	3	4	3	4	3	10.4	10.4	10.4	48.983	451	451;502;503;263	0	10.372	0.85999	1.1684	12.167	6	0
Q9VZL3;B6IDR5;Q95R45	Sc2	1.1688	0.855578	-0.225028		1.0233	0.977231	-0.0332292		1210190000		424870000	347520000	0.817944	1.22258	238980000	198820000	0.831952	1.20199		9;9;6	9;9;6	9;9;6		Sc2;Sc2-RA	>tr|Q9VZL3|Q9VZL3_DROME Sc2 OS=Drosophila melanogaster GN=Sc2 PE=1 SV=1;>tr|B6IDR5|B6IDR5_DROME FI06688p (Fragment) OS=Drosophila melanogaster GN=Sc2-RA PE=2 SV=1;>tr|Q95R45|Q95R45_DROME SD09294p (Fragment) OS=Drosophila melanogaster GN=Sc2 PE=2 SV=2	3	9	9	9	7	7	7	7	7	7	25.5	25.5	25.5	34.185	302	302;306;306	0	19.641	0.78319	1.1	18.238	13	0
I0B1N8;Q7KW39-2;Q7KW39;A9UN30	CG17896-RB	1.1689	0.855505	-0.225152		1.0544	0.948407	-0.0764223		298411000		119950000	104650000	0.872447	1.1462	41798000	32013000	0.765898	1.30566		7;7;7;5	7;7;7;5	7;7;7;5	Probable methylmalonate-semialdehyde dehydrogenase [acylating], mitochondrial	CG17896-RB;CG17896;EG:171D11.1	>tr|I0B1N8|I0B1N8_DROME FI19805p1 (Fragment) OS=Drosophila melanogaster GN=CG17896-RB PE=2 SV=1;>sp|Q7KW39-2|MMSA_DROME Isoform A of Probable methylmalonate-semialdehyde dehydrogenase [acylating], mitochondrial OS=Drosophila melanogaster GN=CG17896;>sp|Q7K	4	7	7	7	5	4	5	4	5	4	16.1	16.1	16.1	57.665	535	535;511;520;379	0	30.053	0.84109	1.1689	9.0062	7	0
Q8MKK1;Q8MTU4	CG30185	1.1705	0.854336	-0.227125		1.0086	0.991473	-0.0123541		126649000		48548000	45711000	0.941563	1.06206	18797000	13592000	0.723094	1.38295		3;3	3;3	3;3		CG30185;Gr59f	>tr|Q8MKK1|Q8MKK1_DROME CG30185 OS=Drosophila melanogaster GN=CG30185;Gr59f PE=1 SV=1;>tr|Q8MTU4|Q8MTU4_DROME RH48588p (Fragment) OS=Drosophila melanogaster GN=CG30185;Gr59f PE=2 SV=1	2	3	3	3	2	2	2	2	2	2	16.8	16.8	16.8	19.979	179	179;198	0	5.1218	0.82051	1.1275	10.911	4	2
M9PBL6;A8JNJ6;Q7KV70;Q9VZQ3;Q7KV69;Q8MRH2;Q7KQ57	kst	1.1705	0.854336	-0.227125		1.175	0.851064	-0.232661		18303300000		6154500000	5538000000	0.899829	1.11132	3682200000	2929100000	0.795476	1.25711		112;112;111;110;110;35;30	112;112;111;110;110;35;30	33;33;32;31;31;11;30		kst	>tr|M9PBL6|M9PBL6_DROME Karst, isoform G OS=Drosophila melanogaster GN=kst PE=1 SV=1;>tr|A8JNJ6|A8JNJ6_DROME Karst, isoform E OS=Drosophila melanogaster GN=kst PE=1 SV=2;>tr|Q7KV70|Q7KV70_DROME CG12008-PC, isoform C OS=Drosophila melanogaster GN=kst PE=1 S	7	112	112	33	98	89	98	89	32	25	30.1	30.1	9	495.96	4321	4321;4337;4207;4097;4118;1025;971	0	323.31	0.86088	1.1712	18.672	167	0
P09180;Q1EBX5	RpL4	1.173	0.852515	-0.230203		1.1092	0.901551	-0.14952		8883600000		3197300000	2885000000	0.902324	1.10825	1558500000	1242700000	0.797369	1.25412		22;9	22;9	22;9	60S ribosomal protein L4	RpL4	>sp|P09180|RL4_DROME 60S ribosomal protein L4 OS=Drosophila melanogaster GN=RpL4 PE=1 SV=2	2	22	22	22	19	17	19	17	19	17	52.4	52.4	52.4	45.025	401	401;233	0	120.33	0.88938	1.1714	9.9699	40	0
Q7KN97;Q0E9E2;Q86NV1;Q6NKL9	BcDNA:GH06348	1.175	0.851064	-0.232661		1.1868	0.842602	-0.247077		1292340000		452480000	420420000	0.929146	1.07626	225940000	193500000	0.856422	1.16765		19;19;10;8	19;19;10;8	19;19;10;8	Pyruvate carboxylase	BcDNA:GH06348	>tr|Q7KN97|Q7KN97_DROME Pyruvate carboxylase OS=Drosophila melanogaster GN=PCB PE=1 SV=1;>tr|Q0E9E2|Q0E9E2_DROME Pyruvate carboxylase OS=Drosophila melanogaster GN=PCB PE=1 SV=1;>tr|Q86NV1|Q86NV1_DROME GH03002p (Fragment) OS=Drosophila melanogaster GN=PCB	4	19	19	19	16	13	16	13	16	13	17	17	17	130.86	1181	1181;1197;736;589	0	37.607	0.87057	1.1761	16.712	25	0
Q7KSQ0	sea	1.1764	0.850051	-0.234379		1.1831	0.845237	-0.242572		1411430000		505850000	487470000	0.963665	1.0377	222980000	195130000	0.875101	1.14273		8	8	8		sea	>tr|Q7KSQ0|Q7KSQ0_DROME LD46175p OS=Drosophila melanogaster GN=sea PE=1 SV=1	1	8	8	8	8	6	8	6	8	6	23.3	23.3	23.3	34.093	317	317	0	17.81	0.86667	1.1831	6.5677	13	0
A1ZBE9;Q8MRS4	CG15100	1.1767	0.849834	-0.234747		1.0815	0.924642	-0.113034		924750000		260930000	215180000	0.824666	1.21261	257400000	191240000	0.742968	1.34595		18;16	18;16	18;16		CG15100	>tr|A1ZBE9|A1ZBE9_DROME CG15100 OS=Drosophila melanogaster GN=MetRS PE=1 SV=1;>tr|Q8MRS4|Q8MRS4_DROME AT05114p OS=Drosophila melanogaster GN=MetRS PE=2 SV=1	2	18	18	18	12	14	12	14	12	14	23.6	23.6	23.6	112.48	1022	1022;1012	0	104.36	0.81572	1.1265	18.196	18	0
Q9W1H8;O77466	Thiolase	1.1795	0.847817	-0.238175		1.1035	0.906208	-0.142087		1178240000		397710000	363800000	0.914737	1.09321	231190000	185540000	0.802543	1.24604		11;11	11;11	11;11		Thiolase	>tr|Q9W1H8|Q9W1H8_DROME GH13256p OS=Drosophila melanogaster GN=Thiolase PE=1 SV=1;>tr|O77466|O77466_DROME Thiolase OS=Drosophila melanogaster GN=Thiolase PE=2 SV=1	2	11	11	11	9	9	9	9	9	9	24.9	24.9	24.9	50.641	469	469;469	0	24.131	0.85885	1.1784	25.335	16	0
Q9VYE9;Q8MR43;X2JF51;M9PHQ4;E8NH69	CG1622-RA	1.1818	0.846167	-0.240986		1.1738	0.851934	-0.231187		271110000		78467000	74265000	0.946449	1.05658	62291000	56090000	0.900451	1.11055		4;4;2;2;2	4;4;2;2;2	4;4;2;2;2		CG1622-RA;CG1622	>tr|Q9VYE9|Q9VYE9_DROME CG1622, isoform A OS=Drosophila melanogaster GN=CG1622-RA PE=1 SV=1;>tr|Q8MR43|Q8MR43_DROME GM12605p OS=Drosophila melanogaster GN=CG1622 PE=2 SV=1;>tr|X2JF51|X2JF51_DROME CG1622, isoform C OS=Drosophila melanogaster GN=CG1622 PE=1	5	4	4	4	3	4	3	4	3	4	9	9	9	45.473	398	398;418;141;178;219	0	14.913	0.84884	1.1778	15.675	6	0
E2QD65;P39018	RpS19a	1.1837	0.844809	-0.243303		1.1972	0.835282	-0.259664		16265800000		5203600000	4999500000	0.960777	1.04082	3106300000	2956600000	0.951808	1.05063		15;15	15;15	15;15	40S ribosomal protein S19a	RpS19a	>tr|E2QD65|E2QD65_DROME Ribosomal protein S19a, isoform C OS=Drosophila melanogaster GN=RpS19a PE=1 SV=1;>sp|P39018|RS19A_DROME 40S ribosomal protein S19a OS=Drosophila melanogaster GN=RpS19a PE=1 SV=3	2	15	15	15	15	12	15	12	15	12	62.8	62.8	62.8	17.291	156	156;156	0	36.472	0.92436	1.1875	8.8302	31	0
Q9W4H6;Q7KVX1;F6J1A7;Q7YU05	l(1)G0334	1.1842	0.844452	-0.243913		1.2594	0.794029	-0.332737		336910000		125310000	120650000	0.962812	1.03862	47319000	43632000	0.922082	1.0845		5;5;4;4	5;5;4;4	5;5;4;4	Pyruvate dehydrogenase E1 component subunit alpha	l(1)G0334;CG7010	>tr|Q9W4H6|Q9W4H6_DROME Pyruvate dehydrogenase E1 component subunit alpha OS=Drosophila melanogaster GN=l(1)G0334 PE=1 SV=2;>tr|Q7KVX1|Q7KVX1_DROME Pyruvate dehydrogenase E1 component subunit alpha OS=Drosophila melanogaster GN=l(1)G0334 PE=1 SV=1;>tr|F6J1	4	5	5	5	4	3	4	3	4	3	12.3	12.3	12.3	43.891	399	399;443;248;328	0	9.2141	0.87926	1.1662	17.527	5	0
Q9V8R9;H5V8A7;A0A0B4LFX4;A0A0B4LG23;Q9V8R9-6;Q9V8R9-3;Q9V8R9-2;Q9V8R9-4;Q9V8R9-5	cora	1.1915	0.839278	-0.252779		0.61249	1.63268	0.707242		124811000		44048000	38695000	0.878473	1.13834	30553000	11515000	0.376886	2.65332		5;4;4;4;4;3;3;3;2	5;4;4;4;4;3;3;3;2	5;4;4;4;4;3;3;3;2	Protein 4.1 homolog	cora;cora-RE	>sp|Q9V8R9|41_DROME Protein 4.1 homolog OS=Drosophila melanogaster GN=cora PE=1 SV=1;>tr|H5V8A7|H5V8A7_DROME FI18624p1 OS=Drosophila melanogaster GN=cora-RE PE=2 SV=1;>tr|A0A0B4LFX4|A0A0B4LFX4_DROME Coracle, isoform F OS=Drosophila melanogaster GN=cora PE=	9	5	5	5	3	3	3	3	3	3	3.6	3.6	3.6	184.17	1698	1698;699;1600;1696;699;703;826;889;387	0	12.126	0.80781	1.1104	12.282	4	0
Q9VWH4-2;Q9VWH4;Q8T0R3;D3DN10	l(1)G0156	1.1938	0.837661	-0.255561		1.0657	0.93835	-0.0918014		1182840000		345390000	324840000	0.940502	1.06326	276020000	236590000	0.857148	1.16666		11;11;1;1	11;11;1;1	11;11;1;1	Probable isocitrate dehydrogenase [NAD] subunit alpha, mitochondrial	l(1)G0156	>sp|Q9VWH4-2|IDH3A_DROME Isoform A of Probable isocitrate dehydrogenase [NAD] subunit alpha, mitochondrial OS=Drosophila melanogaster GN=l(1)G0156;>sp|Q9VWH4|IDH3A_DROME Probable isocitrate dehydrogenase [NAD] subunit alpha, mitochondrial OS=Drosophila mel	4	11	11	11	8	10	8	10	8	10	33.6	33.6	33.6	38.584	354	354;377;719;719	0	36.782	0.82019	1.1202	10.611	14	0
Q961V3;A0A0B4JD23;Q7KRU0;Q8IMI0;A0A0B4JDE3;Q9VA53;A0A0B4KHW7;A0A0B4KHJ3;A0A0B4KHF5	CG2246-RB	1.1953	0.83661	-0.257373		1.0501	0.95229	-0.0705267		208558000		74648000	65747000	0.88076	1.13538	39482000	28675000	0.72628	1.37688		6;6;6;6;6;6;5;5;5	6;6;6;6;6;6;5;5;5	6;6;6;6;6;6;5;5;5		CG2246-RB;CG2246-RA	>tr|Q961V3|Q961V3_DROME CG2246, isoform D OS=Drosophila melanogaster GN=CG2246 PE=1 SV=1;>tr|A0A0B4JD23|A0A0B4JD23_DROME CG2246, isoform J OS=Drosophila melanogaster GN=CG2246 PE=1 SV=1;>tr|Q7KRU0|Q7KRU0_DROME CG2246, isoform C OS=Drosophila melanogaster G	9	6	6	6	5	3	5	3	5	3	20.4	20.4	20.4	40.534	367	367;385;386;387;404;406;356;376;377	0	10.993	0.83304	1.149	8.3242	8	0
A0A0C4DHG5;P26686-3;P26686-2;P26686-5;P26686;P26686-7;P26686-4;P26686-6;P26686-9;P26686-8	B52	1.2021	0.831878	-0.265557		1.2457	0.802761	-0.316957		12405900000		3708700000	3696700000	0.996764	1.00325	2508000000	2492300000	0.99374	1.0063		12;12;12;12;12;6;5;5;5;4	12;12;12;12;12;6;5;5;5;4	12;12;12;12;12;6;5;5;5;4	Serine-arginine protein 55	B52	>tr|A0A0C4DHG5|A0A0C4DHG5_DROME B52, isoform O OS=Drosophila melanogaster GN=B52 PE=4 SV=1;>sp|P26686-3|SRR55_DROME Isoform B of Serine-arginine protein 55 OS=Drosophila melanogaster GN=B52;>sp|P26686-2|SRR55_DROME Isoform A of Serine-arginine protein 55 O	10	12	12	12	11	11	11	11	11	11	28.7	28.7	28.7	40.381	355	355;329;350;355;376;216;135;147;149;171	0	37.149	0.96611	1.2139	6.7015	23	0
Q9VVI1	Q9VVI1	1.2071	0.828432	-0.271545		0.95456	1.0476	0.0670922		369189000		156880000	134670000	0.858427	1.16492	46795000	30844000	0.65913	1.51715		6	6	6			>tr|Q9VVI1|Q9VVI1_DROME CG7564, isoform B OS=Drosophila melanogaster GN=CG7564 PE=1 SV=1	1	6	6	6	5	3	5	3	5	3	15.7	15.7	15.7	48.415	420	420	0	10.928	0.84774	1.1567	14.469	5	0
Q8IRG6;Q8IRG6-2;Q1WWE1	dre4	1.2086	0.827404	-0.273337		1.2175	0.821355	-0.283922		1499750000		527910000	536540000	1.01635	0.983915	228930000	206420000	0.901673	1.10905		17;17;1	17;17;1	17;17;1	FACT complex subunit spt16	dre4	>sp|Q8IRG6|SPT16_DROME FACT complex subunit spt16 OS=Drosophila melanogaster GN=dre4 PE=1 SV=2;>sp|Q8IRG6-2|SPT16_DROME Isoform A of FACT complex subunit spt16 OS=Drosophila melanogaster GN=dre4	3	17	17	17	15	14	15	14	15	14	16.8	16.8	16.8	123.58	1083	1083;1122;231	0	57.526	0.86416	1.213	12.512	24	0
A0A0B4JD46;Q8T8R1	CG3800	1.2101	0.826378	-0.275126		1.2195	0.820008	-0.28629		2030060000		578800000	564030000	0.974482	1.02619	467050000	420220000	0.899732	1.11144		6;6	6;6	6;6	CCHC-type zinc finger protein CG3800	CG3800	>tr|A0A0B4JD46|A0A0B4JD46_DROME CG3800, isoform B OS=Drosophila melanogaster GN=CG3800 PE=4 SV=1;>sp|Q8T8R1|Y3800_DROME CCHC-type zinc finger protein CG3800 OS=Drosophila melanogaster GN=CG3800 PE=1 SV=1	2	6	6	6	6	6	6	6	6	6	44.2	44.2	44.2	17.615	165	165;165	0	54.794	0.91601	1.2101	9.7253	15	0
Q8IGA3;Q9W045;Q8MQW3	CG15820	1.2132	0.824266	-0.278817		0.92874	1.07673	0.106653		539780000		123880000	114870000	0.927268	1.07844	181950000	119080000	0.654466	1.52796		5;4;2	5;4;2	5;4;2		CG15820;CG15820-RA	>tr|Q8IGA3|Q8IGA3_DROME SD11339p OS=Drosophila melanogaster GN=CG15820 PE=2 SV=1;>tr|Q9W045|Q9W045_DROME CG15820-PA OS=Drosophila melanogaster GN=CG15820-RA PE=2 SV=2	3	5	5	5	3	5	3	5	3	5	27.3	27.3	27.3	35.371	308	308;308;197	0	29.166	0.74563	1	20.774	7	0
M9NDP2;B7Z0G3;Q9VTJ8	Tim14	1.214	0.823723	-0.279768		1.1255	0.888494	-0.170566		306138000		124260000	110520000	0.889425	1.12432	37090000	34267000	0.923888	1.08238		3;3;3	3;3;3	3;3;3	Mitochondrial import inner membrane translocase subunit TIM14	Tim14	>tr|M9NDP2|M9NDP2_DROME CG7394, isoform C OS=Drosophila melanogaster GN=CG7394 PE=4 SV=1;>tr|B7Z0G3|B7Z0G3_DROME CG7394, isoform B OS=Drosophila melanogaster GN=CG7394 PE=4 SV=1;>sp|Q9VTJ8|TIM14_DROME Mitochondrial import inner membrane translocase subunit	3	3	3	3	3	2	3	2	3	2	35.6	35.6	35.6	12.868	118	118;128;118	0	12.416	0.877	1.214	7.9279	5	0
Q9VT32;M9PEY1;M9PEP5;Q8IGE6;M9PHW7;M9PF46;Q9VT33;F0JAG1	CG6767	1.2166	0.821963	-0.282855		1.2174	0.821423	-0.283803		703520000		254240000	255930000	1.00665	0.993397	101420000	91927000	0.906399	1.10327		5;5;5;5;5;5;5;3	5;5;5;5;5;5;5;3	5;5;5;5;5;5;5;3		CG6767	>tr|Q9VT32|Q9VT32_DROME CG6767, isoform A OS=Drosophila melanogaster GN=CG6767 PE=1 SV=2;>tr|M9PEY1|M9PEY1_DROME CG6767, isoform C OS=Drosophila melanogaster GN=CG6767 PE=1 SV=1;>tr|M9PEP5|M9PEP5_DROME CG6767, isoform F OS=Drosophila melanogaster GN=CG6767	8	5	5	5	5	3	5	3	5	3	16.3	16.3	16.3	38.279	350	350;354;369;372;373;373;388;204	0	14.459	0.87667	1.2166	10.276	9	0
P54397	FK506-bp1	1.2199	0.819739	-0.286763		1.2343	0.810176	-0.303693		4816900000		1509800000	1501800000	0.994701	1.00533	949270000	855990000	0.901735	1.10897		11	11	11	39 kDa FK506-binding nuclear protein	FK506-bp1	>sp|P54397|FKB39_DROME 39 kDa FK506-binding nuclear protein OS=Drosophila melanogaster GN=FK506-bp1 PE=1 SV=2	1	11	11	11	10	11	10	11	10	11	31.1	31.1	31.1	39.343	357	357	0	30.258	0.89921	1.2343	8.7444	22	0
Q9V7Y2	Sply	1.2246	0.816593	-0.292311		1.1954	0.83654	-0.257493		2522130000		834470000	749610000	0.898307	1.11321	529940000	408080000	0.770049	1.29862		16	16	16	Sphingosine-1-phosphate lyase	Sply	>sp|Q9V7Y2|SGPL_DROME Sphingosine-1-phosphate lyase OS=Drosophila melanogaster GN=Sply PE=2 SV=1	1	16	16	16	14	14	14	14	14	14	34.7	34.7	34.7	60.305	545	545	0	55.201	0.9112	1.2246	29.209	27	0
Q9VY10	Q9VY10	1.225	0.816327	-0.292782		1.4318	0.698422	-0.51783		241960000		63529000	43545000	0.685435	1.45893	76474000	58418000	0.763894	1.30908		4	4	4			>tr|Q9VY10|Q9VY10_DROME CG9521-PA OS=Drosophila melanogaster GN=CG9521 PE=1 SV=1	1	4	4	4	2	3	2	3	2	3	8.2	8.2	8.2	70.101	621	621	0	11.533	0.95788	1.3089	9.3848	5	0
X2JE40;X2JKQ8;X2JC83;Q9VXE3;Q9U779;Q961D4	rok	1.2253	0.816127	-0.293135		1.1874	0.842176	-0.247806		1333400000		470260000	403080000	0.857143	1.16667	209860000	250200000	1.19222	0.838769		15;15;15;15;15;15	15;15;15;15;15;15	15;15;15;15;15;15	Rho-associated protein kinase	rok;Rok	>tr|X2JE40|X2JE40_DROME Rho kinase, isoform C OS=Drosophila melanogaster GN=Rok PE=1 SV=1;>tr|X2JKQ8|X2JKQ8_DROME Rho kinase, isoform D OS=Drosophila melanogaster GN=Rok PE=1 SV=1;>tr|X2JC83|X2JC83_DROME Rho kinase, isoform B OS=Drosophila melanogaster GN=	6	15	15	15	13	11	13	11	13	11	11.2	11.2	11.2	158.6	1374	1374;1381;1381;1390;1390;1390	0	42.221	0.89237	1.2112	25.452	19	0
A0A0C4DHG6;A0A0C4DHG2;Q07171-2;Q07171;Q07171-3;Q07171-5	Gel	1.2269	0.815062	-0.295018		1.2644	0.790889	-0.338453		2151190000		638410000	603470000	0.94527	1.0579	472540000	436750000	0.92426	1.08195		13;13;13;13;13;7	13;13;13;13;13;7	13;13;13;13;13;7	Gelsolin	Gel	>tr|A0A0C4DHG6|A0A0C4DHG6_DROME Gelsolin, isoform L OS=Drosophila melanogaster GN=Gel PE=4 SV=1;>tr|A0A0C4DHG2|A0A0C4DHG2_DROME Gelsolin, isoform J OS=Drosophila melanogaster GN=Gel PE=4 SV=1;>sp|Q07171-2|GELS_DROME Isoform 2 of Gelsolin OS=Drosophila mela	6	13	13	13	11	11	11	11	11	11	19.6	19.6	19.6	82.527	740	740;798;740;798;883;535	0	47.364	0.89789	1.2302	14.377	21	0
A0A0B4LFD2;P29845	Hsc70-5	1.2464	0.802311	-0.317767		1.3656	0.732279	-0.449535		751950000		265150000	275040000	1.0373	0.964042	112070000	99684000	0.88948	1.12425		11;11	10;10	10;10	Heat shock 70 kDa protein cognate 5	Hsc70-5	>tr|A0A0B4LFD2|A0A0B4LFD2_DROME Heat shock protein cognate 5, isoform B OS=Drosophila melanogaster GN=Hsc70-5 PE=3 SV=1;>sp|P29845|HSP7E_DROME Heat shock 70 kDa protein cognate 5 OS=Drosophila melanogaster GN=Hsc70-5 PE=1 SV=2	2	11	10	10	9	7	9	6	9	6	16.3	15.3	15.3	74.065	686	686;686	0	33.551	0.96378	1.2925	19.376	9	0
M9MRQ9;Q94522;Q9VDW7;A0AMM0	Scsalpha	1.2467	0.802118	-0.318114		1.2235	0.817327	-0.291014		4829000000		1679900000	1562400000	0.930055	1.0752	855270000	731410000	0.85518	1.16934		13;13;1;1	13;13;1;1	13;13;1;1	Succinyl-CoA ligase [ADP/GDP-forming] subunit alpha, mitochondrial	Scsalpha	>tr|M9MRQ9|M9MRQ9_DROME Succinyl coenzyme A synthetase alpha subunit, isoform B OS=Drosophila melanogaster GN=Scsalpha PE=3 SV=1;>sp|Q94522|SUCA_DROME Succinyl-CoA ligase [ADP/GDP-forming] subunit alpha, mitochondrial OS=Drosophila melanogaster GN=Scsalpha	4	13	13	13	11	10	11	10	11	10	43.6	43.6	43.6	34.389	328	328;328;342;342	0	66.123	0.93155	1.2371	22.027	25	0
E1JHM1;M9PDR8;Q9VIS1;E1JHM0	CdGAPr	1.2488	0.800769	-0.320542		1.2295	0.813339	-0.298072		316540000		87954000	86531000	0.983821	1.01644	56071000	85990000	1.53359	0.652064		11;11;11;10	11;11;11;10	11;11;11;10	GTPase-activating protein CdGAPr	CdGAPr	>tr|E1JHM1|E1JHM1_DROME Cd GTPase activating protein-related, isoform B OS=Drosophila melanogaster GN=CdGAPr PE=1 SV=1;>tr|M9PDR8|M9PDR8_DROME Cd GTPase activating protein-related, isoform D OS=Drosophila melanogaster GN=CdGAPr PE=1 SV=1;>sp|Q9VIS1|CDGAP_D	4	11	11	11	6	7	6	7	6	7	7.1	7.1	7.1	204.13	1842	1842;1843;1843;1840	0	25.523	0.90186	1.2295	11.696	9	0
M9NEQ9;D4G7H1;C0H6Z8;B7ZWP7;Q9VWG3	RpS10b	1.2507	0.799552	-0.322736		1.2433	0.804311	-0.314174		10056400000		2906900000	2790200000	0.959854	1.04182	2251400000	2108000000	0.936306	1.06803		9;9;9;9;9	9;9;9;9;9	8;8;8;8;8	40S ribosomal protein S10b	RpS10b;RpS10b-RC;RpS10b-RB	>tr|M9NEQ9|M9NEQ9_DROME Ribosomal protein S10b, isoform D OS=Drosophila melanogaster GN=RpS10b PE=1 SV=1;>tr|D4G7H1|D4G7H1_DROME FI14147p (Fragment) OS=Drosophila melanogaster GN=RpS10b-RC PE=2 SV=1;>tr|C0H6Z8|C0H6Z8_DROME GM15153p (Fragment) OS=Drosophila	5	9	9	8	7	8	7	8	6	7	55.6	55.6	50	17.878	160	160;179;180;186;160	0	54.327	0.93753	1.2458	12.419	22	0
G3KKP7;Q9VSA3	CG12262	1.2519	0.798786	-0.324119		1.2069	0.828569	-0.271306		610600000		198690000	207100000	1.04233	0.959392	111410000	93394000	0.838291	1.1929		9;9	9;9	9;9	Probable medium-chain specific acyl-CoA dehydrogenase, mitochondrial	CG12262	>tr|G3KKP7|G3KKP7_DROME CG12262-PA OS=Drosophila melanogaster GN=CG12262 PE=3 SV=1;>sp|Q9VSA3|ACADM_DROME Probable medium-chain specific acyl-CoA dehydrogenase, mitochondrial OS=Drosophila melanogaster GN=CG12262 PE=1 SV=1	2	9	9	9	5	5	5	5	5	5	23.4	23.4	23.4	45.871	419	419;419	0	20.316	0.93089	1.2519	16.87	7	0
O77287;Q9V420;Q9U5V9	Su(P)	1.2711	0.78672	-0.346078		0.99837	1.00163	0.00235351		144212000		34602000	34404000	0.994278	1.00576	41336000	33870000	0.819383	1.22043		2;1;1	2;1;1	2;1;1		Su(P)	>tr|O77287|O77287_DROME Putative uncharacterized protein Su(P) OS=Drosophila melanogaster GN=Su(P) PE=4 SV=1;>tr|Q9V420|Q9V420_DROME CG4086-PA OS=Drosophila melanogaster GN=Su(P) PE=1 SV=1;>tr|Q9U5V9|Q9U5V9_DROME Putative uncharacterized protein Su(P) OS=D	3	2	2	2	2	2	2	2	2	2	4.1	4.1	4.1	47.371	419	419;417;417	0	3.269	0.77088	1.0596	25.934	4	0
Q9VYR0	CG15735	1.2877	0.776578	-0.364797		1.1542	0.866401	-0.206893		256437000		85415000	75136000	0.879658	1.13681	53724000	42163000	0.784808	1.2742		2	2	2	Protein LSM12 homolog A	CG15735	>sp|Q9VYR0|LS12A_DROME Protein LSM12 homolog A OS=Drosophila melanogaster GN=CG15735 PE=2 SV=2	1	2	2	2	2	2	2	2	2	2	14.3	14.3	14.3	23.745	217	217	0	21.081	0.83486	1.1542	13.37	4	0
B7FNL1;Q24154;Q8SXW1	RpL29-RB	1.2925	0.773694	-0.370164		1.1888	0.841184	-0.249506		1954150000		685140000	649800000	0.948419	1.05439	348940000	270310000	0.77466	1.29089		3;3;2	3;3;2	3;3;2	60S ribosomal protein L29	RpL29-RB;RpL29	>tr|B7FNL1|B7FNL1_DROME GM15778p (Fragment) OS=Drosophila melanogaster GN=RpL29-RB PE=2 SV=1;>sp|Q24154|RL29_DROME 60S ribosomal protein L29 OS=Drosophila melanogaster GN=RpL29 PE=1 SV=1;>tr|Q8SXW1|Q8SXW1_DROME RH58777p OS=Drosophila melanogaster GN=RpL29	3	3	3	3	3	3	3	3	3	3	22.4	22.4	22.4	10.016	85	85;76;56	0	6.8071	0.94267	1.2395	9.7959	6	0
H1UUI8;C6SUT3;Q95RJ9	ebi-RA	1.2991	0.769764	-0.377512		1.2222	0.818197	-0.28948		1062150000		138140000	482270000	3.49117	0.286437	118110000	323630000	2.74007	0.364954		9;9;9	9;9;9	9;9;9	F-box-like/WD repeat-containing protein ebi	ebi-RA;ebi	>tr|H1UUI8|H1UUI8_DROME FI17838p1 OS=Drosophila melanogaster GN=ebi-RA PE=2 SV=1;>tr|C6SUT3|C6SUT3_DROME GM02335p OS=Drosophila melanogaster GN=ebi-RA PE=2 SV=1;>sp|Q95RJ9|EBI_DROME F-box-like/WD repeat-containing protein ebi OS=Drosophila melanogaster GN=	3	9	9	9	6	8	6	8	6	8	13.7	13.7	13.7	72.387	700	700;700;700	0	32.97	0.92312	1.2856	8.9215	10	0
A1ZBJ2;C9QPI7	CG7461-RB	1.3088	0.764059	-0.388245		1.0077	0.992359	-0.0110662		355349000		131830000	134690000	1.02169	0.978766	47747000	41082000	0.86041	1.16224		7;7	7;7	7;7		CG7461-RB	>tr|A1ZBJ2|A1ZBJ2_DROME CG7461, isoform B OS=Drosophila melanogaster GN=CG7461 PE=1 SV=2;>tr|C9QPI7|C9QPI7_DROME RH10980p (Fragment) OS=Drosophila melanogaster GN=CG7461-RB PE=2 SV=1	2	7	7	7	5	4	5	4	5	4	12.8	12.8	12.8	68.367	627	627;644	0	13.725	0.8536	1.1629	16.894	9	0
Q9VE18	Smu1	1.315	0.760456	-0.395063		0.85549	1.16892	0.225177		253460000		53854000	97750000	1.81509	0.550936	58061000	43798000	0.754345	1.32565		5	5	5		Smu1	>tr|Q9VE18|Q9VE18_DROME LD41216p OS=Drosophila melanogaster GN=Smu1 PE=1 SV=2	1	5	5	5	3	3	3	3	3	3	10.6	10.6	10.6	57.333	509	509	0	7.7294	0.606	0.84704	29.115	4	0
Q24319	Ost48	1.3272	0.753466	-0.408386		0.76215	1.31208	0.391853		157698000		51290000	62811000	1.22462	0.816577	27961000	15637000	0.559243	1.78813		5	5	5	Dolichyl-diphosphooligosaccharide--protein glycosyltransferase 48 kDa subunit	Ost48	>sp|Q24319|OST48_DROME Dolichyl-diphosphooligosaccharide--protein glycosyltransferase 48 kDa subunit OS=Drosophila melanogaster GN=Ost48 PE=2 SV=2	1	5	5	5	3	2	3	2	3	2	14.5	14.5	14.5	49.98	449	449	0	8.8584	0.80857	1.154	52.406	3	0
Q8IPE8;Q9V397	Mtpalpha	1.3411	0.745657	-0.423417		1.4826	0.674491	-0.568129		426413000		151060000	198570000	1.31451	0.760739	36646000	40147000	1.09554	0.912795		9;9	9;9	9;9		Mtpalpha	>tr|Q8IPE8|Q8IPE8_DROME CG4389-PB, isoform B OS=Drosophila melanogaster GN=Mtpalpha PE=1 SV=1;>tr|Q9V397|Q9V397_DROME BcDNA.GH12558 OS=Drosophila melanogaster GN=Mtpalpha PE=1 SV=1	2	9	9	9	9	3	9	3	9	3	14.8	14.8	14.8	79.637	744	744;783	0	14.872	1.0285	1.4101	11.913	8	0
A0A0B4KGR4;Q7KS38	RpS19b	1.3756	0.726956	-0.460061		1.2709	0.786844	-0.345851		330520000		93374000	90152000	0.965494	1.03574	75001000	71990000	0.959854	1.04183		5;5	5;5	5;5	40S ribosomal protein S19b	RpS19b	>tr|A0A0B4KGR4|A0A0B4KGR4_DROME Ribosomal protein S19b, isoform C OS=Drosophila melanogaster GN=RpS19b PE=4 SV=1;>sp|Q7KS38|RS19B_DROME 40S ribosomal protein S19b OS=Drosophila melanogaster GN=RpS19b PE=2 SV=3	2	5	5	5	4	4	4	4	4	4	33.5	33.5	33.5	17.362	155	155;155	0	7.4048	0.91203	1.3147	8.8344	7	0
Q9VV51;D5AEK7;Q961F9	Q9VV51	1.4008	0.713878	-0.486251		1.1702	0.854555	-0.226755		304030000		96465000	83037000	0.860799	1.16171	65629000	58898000	0.897439	1.11428		4;4;2	4;4;2	4;4;2			>tr|Q9VV51|Q9VV51_DROME CG4729, isoform A OS=Drosophila melanogaster GN=CG4729 PE=1 SV=1;>tr|D5AEK7|D5AEK7_DROME CG4729, isoform E OS=Drosophila melanogaster GN=CG4729 PE=1 SV=1;>tr|Q961F9|Q961F9_DROME CG4729-PD, isoform D OS=Drosophila melanogaster GN=CG4	3	4	4	4	4	3	4	3	4	3	11.4	11.4	11.4	44.397	386	386;397;143	0	14.237	0.87436	1.2117	12.666	6	0
M9PD75;Q94920	porin	1.4184	0.70502	-0.504264		1.1913	0.839419	-0.252537		420110000		149580000	161600000	1.08036	0.925619	59899000	49034000	0.818611	1.22158		5;5	5;5	5;5	Voltage-dependent anion-selective channel	porin	>tr|M9PD75|M9PD75_DROME Porin, isoform D OS=Drosophila melanogaster GN=porin PE=4 SV=1;>sp|Q94920|VDAC_DROME Voltage-dependent anion-selective channel OS=Drosophila melanogaster GN=porin PE=1 SV=3	2	5	5	5	4	4	4	4	4	4	21.3	21.3	21.3	30.55	282	282;282	0	49.115	0.95898	1.2999	28.476	6	0
Q9VKM7;Q9VKM8	CG6089	1.4299	0.69935	-0.515914		1.057	0.946074	-0.0799754		215620000		57145000	51937000	0.908863	1.10028	57358000	49185000	0.857509	1.16617		5;2	5;2	5;2		CG6089	>tr|Q9VKM7|Q9VKM7_DROME AT01533p OS=Drosophila melanogaster GN=CG6089 PE=1 SV=2	2	5	5	5	3	5	3	5	3	5	8.3	8.3	8.3	75.68	677	677;237	0	10.494	0.75015	1.0672	25.215	7	0
M9PC85;Q9V3V0	x16	1.438	0.69541	-0.524064		1.349	0.74129	-0.43189		812270000		269750000	266140000	0.986617	1.01356	141610000	134770000	0.951698	1.05075		3;3	3;3	3;3		x16	>tr|M9PC85|M9PC85_DROME X16, isoform B OS=Drosophila melanogaster GN=x16 PE=1 SV=1;>tr|Q9V3V0|Q9V3V0_DROME DXl6 protein OS=Drosophila melanogaster GN=x16 PE=1 SV=1	2	3	3	3	3	3	3	3	3	3	17.5	17.5	17.5	27.711	257	257;258	0	28.027	0.96152	1.2956	5.0125	3	0
Q9VLK1	Q9VLK1	1.476	0.677507	-0.561693		0.90171	1.109	0.149265		156263000		68183000	68059000	0.998181	1.00182	11509000	8513800	0.739751	1.35181		3	3	3			>tr|Q9VLK1|Q9VLK1_DROME U3 small nucleolar ribonucleoprotein protein MPP10 OS=Drosophila melanogaster GN=CG13097 PE=1 SV=1	1	3	3	3	3	2	3	2	3	2	4.4	4.4	4.4	76.101	662	662	0	4.8382	1.1429	1.5265	23.173	6	4
B1PFC9;B1PFC6;B1PFC4;B1PFC1;B1PFC0;B1PFB8;B1PFB6;B1PFB4;B1PFB2;B1PFB1;B1PFA9;B1PFA7;B1PFA5;B1PFA4;B1PFA3;B1PFA2;B1PFA0;B1PF99;B5RJ65;Q05344;B1PFC8;B1PFB9	Ssrp	1.6016	0.624376	-0.679514		1.2093	0.826925	-0.274172		203783000		65262000	81089000	1.24251	0.804819	28617000	28816000	1.00695	0.993094		6;6;6;6;6;6;6;6;6;6;6;6;6;6;6;6;6;6;6;6;5;4	6;6;6;6;6;6;6;6;6;6;6;6;6;6;6;6;6;6;6;6;5;4	6;6;6;6;6;6;6;6;6;6;6;6;6;6;6;6;6;6;6;6;5;4	FACT complex subunit Ssrp1	Ssrp;Ssrp-RA	>tr|B1PFC9|B1PFC9_DROME CG4797 (Fragment) OS=Drosophila melanogaster GN=Ssrp PE=4 SV=1;>tr|B1PFC6|B1PFC6_DROME CG4797 (Fragment) OS=Drosophila melanogaster GN=Ssrp PE=4 SV=1;>tr|B1PFC4|B1PFC4_DROME CG4797 (Fragment) OS=Drosophila melanogaster GN=Ssrp PE=4	22	6	6	6	4	4	4	4	4	4	11.6	11.6	11.6	55.663	493	493;493;493;493;493;493;493;493;493;493;493;493;493;493;493;493;493;493;723;723;493;493	0	10.063	0.9005	1.2357	28.967	7	0
Q9VC28	Q9VC28	NA		#NUM!		0.86193		#NUM!		97947000		30522000	12505000	0.409704	2.44078	32936000	21984000	0.667476	1.49818		2	2	2	60S ribosome subunit biogenesis protein NIP7 homolog		>tr|Q9VC28|Q9VC28_DROME 60S ribosome subunit biogenesis protein NIP7 homolog OS=Drosophila melanogaster GN=CG7006 PE=1 SV=1	1	2	2	2	1	2	1	2	1	2	8.9	8.9	8.9	20.783	180	180	0	3.2125	0.57632	0.82492	6.1744	3	0
Q4V5T6;Q9VP84	CG10581	NA		#NUM!		NA		#NUM!		48439000		18174000	9640100	0.530434	1.88525	12338000	8286900	0.671657	1.48886		2;2	2;2	2;2		CG10581	>tr|Q4V5T6|Q4V5T6_DROME IP06602p OS=Drosophila melanogaster GN=CG10581 PE=2 SV=1;>tr|Q9VP84|Q9VP84_DROME CG10581 OS=Drosophila melanogaster GN=CG10581 PE=2 SV=2	2	2	2	2	1	1	1	1	1	1	11.8	11.8	11.8	20.665	187	187;189	0.00097656	2.6225	0.6144	0.83837	37.6	2	0
Q7KLX3	Tapdelta	NA		#NUM!		NA		#NUM!		225796000		86814000	48476000	0.558389	1.79087	53314000	37192000	0.697603	1.43348		2	2	2		Tapdelta	>tr|Q7KLX3|Q7KLX3_DROME GM12291p OS=Drosophila melanogaster GN=Tapdelta PE=1 SV=1	1	2	2	2	1	1	1	1	1	1	12.7	12.7	12.7	17.601	166	166	0	3.9171	0.67399	0.91301	0.015903	2	0
Q9VHC0	RnpS1	NA		#NUM!		0.99445		#NUM!		272041000		27037000	17215000	0.63672	1.57055	132900000	94888000	0.71398	1.4006		3	3	3		RnpS1	>tr|Q9VHC0|Q9VHC0_DROME LD23870p OS=Drosophila melanogaster GN=RnpS1 PE=1 SV=2	1	3	3	3	1	2	1	2	1	2	11.5	11.5	11.5	41.848	374	374	0	5.2532	0.72361	1.0012	8.7455	3	0
Q9VHH8	beag	NA		#NUM!		NA		#NUM!		44430000		19831000	12374000	0.623973	1.60263	7055300	5170100	0.732797	1.36464		2	2	2		beag	>tr|Q9VHH8|Q9VHH8_DROME Beag OS=Drosophila melanogaster GN=beag PE=1 SV=1	1	2	2	2	1	1	1	1	1	1	3.9	3.9	3.9	61.389	557	557	0.0045998	2.0841	0.71783	0.9926	14.666	2	1
M9PC89;P17133	snRNP-U1-70K	NA		#NUM!		NA		#NUM!		105281000		39244000	24551000	0.625599	1.59847	23725000	17762000	0.748662	1.33572		3;3	3;3	3;3	U1 small nuclear ribonucleoprotein 70 kDa	snRNP-U1-70K	>tr|M9PC89|M9PC89_DROME Small ribonucleoprotein particle U1 subunit 70K, isoform C OS=Drosophila melanogaster GN=snRNP-U1-70K PE=4 SV=1;>sp|P17133|RU17_DROME U1 small nuclear ribonucleoprotein 70 kDa OS=Drosophila melanogaster GN=snRNP-U1-70K PE=1 SV=2	2	3	3	3	3	1	3	1	3	1	6	6	6	52.9	448	448;448	0	3.4624	0.73922	1.0085	8.9112	2	2
Q9VPI9	Zir	NA		#NUM!		NA		#NUM!		29564700		12465000	7945800	0.637449	1.56875	5231800	3921900	0.749627	1.334		2	2	2		Zir	>tr|Q9VPI9|Q9VPI9_DROME LD20667p OS=Drosophila melanogaster GN=Zir PE=1 SV=2	1	2	2	2	1	1	1	1	1	1	0.9	0.9	0.9	234.7	2064	2064	0.002849	2.348	0.58812	0.79922	2.5968	2	0
Q9W0P2;A9UNE7;Q8T9I8	Rev1	NA		#NUM!		NA		#NUM!		36386500		19061000	8100700	0.424988	2.35301	5221400	4003200	0.766691	1.30431		3;3;1	3;3;1	3;3;1		Rev1	>tr|Q9W0P2|Q9W0P2_DROME DNA repair protein REV1 OS=Drosophila melanogaster GN=Rev1 PE=1 SV=1;>tr|A9UNE7|A9UNE7_DROME GH11153p (Fragment) OS=Drosophila melanogaster PE=2 SV=1	3	3	3	3	2	1	2	1	2	1	3.7	3.7	3.7	112.41	995	995;1012;305	0	3.7727	0.52085	0.70844	29.451	2	0
Q9W0M0;Q8MR61	CG13890	NA		#NUM!		1.0918		#NUM!		53098000		11659000	6450400	0.553255	1.80748	19467000	15522000	0.797349	1.25416		2;2	2;2	2;2		CG13890	>tr|Q9W0M0|Q9W0M0_DROME CG13890 OS=Drosophila melanogaster GN=CG13890 PE=1 SV=1;>tr|Q8MR61|Q8MR61_DROME GH11143p (Fragment) OS=Drosophila melanogaster GN=CG13890 PE=2 SV=1	2	2	2	2	1	2	1	2	1	2	10.7	10.7	10.7	29.203	262	262;265	0	6.49	0.69949	0.94743	18.095	3	0
T2FF99;T2GG71;Q9W0P8-2;Q9W0P8	MED14-RA	NA		#NUM!		NA		#NUM!		29638900		16360000	10186000	0.622616	1.60613	1707700	1385100	0.811091	1.23291		2;2;2;2	2;2;2;2	2;2;2;2	Mediator of RNA polymerase II transcription subunit 14	MED14-RA;MED14	>tr|T2FF99|T2FF99_DROME FI21210p1 (Fragment) OS=Drosophila melanogaster GN=MED14-RA PE=2 SV=1;>tr|T2GG71|T2GG71_DROME FI21204p1 OS=Drosophila melanogaster GN=MED14-RA PE=2 SV=1;>sp|Q9W0P8-2|MED14_DROME Isoform 2 of Mediator of RNA polymerase II transcripti	4	2	2	2	1	1	1	1	1	1	2	2	2	148.22	1340	1340;1553;1331;1553	0	3.5564	1.1268	1.5269	10.259	2	0
A0A0B4KFU5;Q9V853	lack	NA		#NUM!		NA		#NUM!		38585000		14440000	9242600	0.640069	1.56233	8000800	6901900	0.862651	1.15922		2;2	2;2	2;2	E3 ubiquitin-protein ligase Smurf1	lack	>tr|A0A0B4KFU5|A0A0B4KFU5_DROME Lethal with a checkpoint kinase, isoform B OS=Drosophila melanogaster GN=Smurf PE=4 SV=1;>sp|Q9V853|SMUF1_DROME E3 ubiquitin-protein ligase Smurf1 OS=Drosophila melanogaster GN=lack PE=1 SV=3	2	2	2	2	1	1	1	1	1	1	2.2	2.2	2.2	115.67	1061	1061;1061	0	3.7218	0.60035	0.82428	39.193	2	1
Q8MSS7	mRpS2	NA		#NUM!		1.1625		#NUM!		18163100		3047600	1368500	0.449042	2.22696	6979900	6767300	0.969541	1.03142		2	2	2		mRpS2	>tr|Q8MSS7|Q8MSS7_DROME CG2937-PA OS=Drosophila melanogaster GN=mRpS2 PE=1 SV=1	1	2	2	2	1	2	1	2	1	2	8	8	8	30.211	264	264	0.00097087	2.5771	0.39485	0.54737	102.85	3	0
H1ZYE3;Q94533;P91656;Q8SWT5	S6k	NA		#NUM!		1.7859		#NUM!		103350000		18376000	7988200	0.434708	2.30039	37699000	39287000	1.04212	0.95958		4;4;4;1	4;4;4;1	4;4;4;1	Ribosomal protein S6 kinase	S6k	>tr|H1ZYE3|H1ZYE3_DROME RPS6-p70-protein kinase (Fragment) OS=Drosophila melanogaster GN=S6k PE=4 SV=1;>tr|Q94533|Q94533_DROME Ribosomal protein S6 kinase OS=Drosophila melanogaster GN=S6k PE=1 SV=2;>tr|P91656|P91656_DROME Ribosomal protein S6 kinase OS=Dr	4	4	4	4	1	3	1	3	1	3	9.1	9.1	9.1	44.895	395	395;490;637;247	0	5.4494	1.2678	1.7859	30.629	3	0
Q8T080;Q9V414	Smg5	NA		#NUM!		NA		#NUM!		14565800		4296800	0	0	#DIV/0!	4989500	5279600	1.05814	0.945053		2;2	2;2	2;2		Smg5	>tr|Q8T080|Q8T080_DROME LD22235p OS=Drosophila melanogaster GN=Smg5 PE=2 SV=1;>tr|Q9V414|Q9V414_DROME LD36341p OS=Drosophila melanogaster GN=Smg5 PE=1 SV=1	2	2	2	2	1	1	1	1	1	1	2	2	2	106.39	923	923;1177	0.0037488	2.2195	NA	NA	NA	1	1
O62613;Q9V463;O62610;O62536	Nup154	NA		#NUM!		0.74408		#NUM!		144944000		16287000	8887200	0.545662	1.83264	52081000	67687000	1.29965	0.769439		4;4;4;4	4;4;4;4	4;4;4;4		Nup154	>tr|O62613|O62613_DROME Nucleoporin OS=Drosophila melanogaster GN=Nup154 PE=2 SV=1;>tr|Q9V463|Q9V463_DROME Nucleoporin 154kD, isoform A OS=Drosophila melanogaster GN=Nup154 PE=1 SV=1;>tr|O62610|O62610_DROME Nucleoporin OS=Drosophila melanogaster GN=Nup154	4	4	4	4	1	4	1	4	1	4	2.8	2.8	2.8	151.95	1349	1349;1365;1365;1365	0	9.176	0.54301	0.73985	25.023	4	0
A0A0B4KH36;A0A0B4KFQ0;A0A0B4KGR9;Q9VH01;A0A0B4KG50;G4LU38	Bruce	NA		#NUM!		1.1545		#NUM!		47950900		6856600	2019300	0.294505	3.39553	14738000	24337000	1.65131	0.60558		2;2;2;2;2;1	2;2;2;2;2;1	2;2;2;2;2;1		Bruce;Bruce-RA	>tr|A0A0B4KH36|A0A0B4KH36_DROME Bruce, isoform C OS=Drosophila melanogaster GN=Bruce PE=1 SV=1;>tr|A0A0B4KFQ0|A0A0B4KFQ0_DROME Bruce, isoform E OS=Drosophila melanogaster GN=Bruce PE=1 SV=1;>tr|A0A0B4KGR9|A0A0B4KGR9_DROME Bruce, isoform D OS=Drosophila mel	6	2	2	2	1	2	1	2	1	2	0.5	0.5	0.5	536.53	4852	4852;4865;4875;4876;4976;971	0	9.9078	0.32822	0.4576	109.18	3	2
Q8SXF0	mRpS9	NA		#NUM!		NA		#NUM!		24181000		18247000	5934000	0.325204	3.07499	0	0	#DIV/0!	#DIV/0!		2	2	2		mRpS9	>tr|Q8SXF0|Q8SXF0_DROME Mitochondrial ribosomal protein S9 OS=Drosophila melanogaster GN=mRpS9 PE=1 SV=1	1	2	2	2	2	0	2	0	2	0	4.6	4.6	4.6	45.268	395	395	0.0046211	2.1153	NA	NA	NA	1	0
Q9XZ34;Q4V5E2	Rif1	NA		#NUM!		NA		#NUM!		9895000		7284300	2610600	0.358387	2.79028	0	0	#DIV/0!	#DIV/0!		2;2	2;2	2;2		Rif1;CG30085	>tr|Q9XZ34|Q9XZ34_DROME Rap1 interacting factor 1 homolog OS=Drosophila melanogaster GN=Rif1 PE=1 SV=1;>tr|Q4V5E2|Q4V5E2_DROME RE66338p OS=Drosophila melanogaster GN=CG30085 PE=2 SV=1	2	2	2	2	2	0	2	0	2	0	1.6	1.6	1.6	156.82	1416	1416;1416	0	4.8859	NA	NA	NA	1	1
Q7JXC4;A0APE4;A0APE6	P32	NA		#NUM!		NA		#NUM!		42750000		28202000	14548000	0.51585	1.93855	0	0	#DIV/0!	#DIV/0!		2;2;1	2;2;1	2;2;1		P32;CG6459	>tr|Q7JXC4|Q7JXC4_DROME CG6459 protein OS=Drosophila melanogaster GN=P32 PE=1 SV=1;>tr|A0APE4|A0APE4_DROME CG6459 protein OS=Drosophila melanogaster GN=CG6459 PE=4 SV=1;>tr|A0APE6|A0APE6_DROME CG6459 protein OS=Drosophila melanogaster GN=CG6459 PE=4 SV=1	3	2	2	2	2	0	2	0	2	0	8	8	8	28.975	263	263;263;263	0.0028329	2.2987	NA	NA	NA	1	0
O18475	mus308	NA		#NUM!		NA		#NUM!		13297000		8583900	4713200	0.549074	1.82125	0	0	#DIV/0!	#DIV/0!		2	2	2		mus308	>sp|O18475|DPOLQ_DROME DNA polymerase theta OS=Drosophila melanogaster GN=mus308 PE=1 SV=1	1	2	2	2	2	0	2	0	2	0	1	1	1	229.87	2059	2059	0.0029014	2.4734	NA	NA	NA	1	0
B7FNQ3;P08120	Cg25C-RC	NA		#NUM!		NA		#NUM!		29831000		19014000	10817000	0.568897	1.75779	0	0	#DIV/0!	#DIV/0!		2;2	2;2	2;2	Collagen alpha-1(IV) chain	Cg25C-RC;Cg25C	>tr|B7FNQ3|B7FNQ3_DROME RE33133p OS=Drosophila melanogaster GN=Cg25C-RC PE=2 SV=1;>sp|P08120|CO4A1_DROME Collagen alpha-1(IV) chain OS=Drosophila melanogaster GN=Cg25C PE=2 SV=3	2	2	2	2	1	1	1	1	1	1	1.2	1.2	1.2	174.4	1779	1779;1779	0	2.6798	NA	NA	NA	1	1
Q0E901;A0A0B4KFE6;A0A0B4KEW2;Q961P6	CG4126	NA		#NUM!		NA		#NUM!		6923400		4376600	2546700	0.58189	1.71854	0	0	#DIV/0!	#DIV/0!		3;3;3;2	3;3;3;2	3;3;3;2		CG4126	>tr|Q0E901|Q0E901_DROME CG30389, isoform A OS=Drosophila melanogaster GN=CG30389 PE=1 SV=1;>tr|A0A0B4KFE6|A0A0B4KFE6_DROME CG30389, isoform F OS=Drosophila melanogaster GN=CG30389 PE=1 SV=1;>tr|A0A0B4KEW2|A0A0B4KEW2_DROME CG30389, isoform E OS=Drosophila m	4	3	3	3	1	2	1	2	1	2	3.7	3.7	3.7	107.14	980	980;1009;1037;397	0	10.297	NA	NA	NA	1	0
Q24334	gag-r	NA		#NUM!		NA		#NUM!		29526000		18647000	10879000	0.583418	1.71404	0	0	#DIV/0!	#DIV/0!		2	2	2		gag-r	>tr|Q24334|Q24334_DROME F-element protein (Fragment) OS=Drosophila melanogaster GN=gag-r PE=4 SV=1	1	2	2	2	2	0	2	0	2	0	20.5	20.5	20.5	14.142	122	122	0	5.9391	NA	NA	NA	1	0
Q7KN84;Q7KN75;Q95T04;Q9U982	Dp1	NA		#NUM!		NA		#NUM!		23790000		14594000	9196200	0.630136	1.58696	0	0	#DIV/0!	#DIV/0!		2;2;1;1	2;2;1;1	2;2;1;1		Dp1	>tr|Q7KN84|Q7KN84_DROME Putative uncharacterized protein OS=Drosophila melanogaster GN=Dp1 PE=2 SV=1;>tr|Q7KN75|Q7KN75_DROME Dodeca-satellite-binding protein 1, isoform A OS=Drosophila melanogaster GN=Dp1 PE=1 SV=1;>tr|Q95T04|Q95T04_DROME LD29992p OS=Droso	4	2	2	2	1	1	1	1	1	1	2.7	2.7	2.7	100.51	897	897;1301;282;1301	0	3.4601	NA	NA	NA	1	0
A0A0B4KHW3;A0A0B4K6V1;D0IQH2;Q9VA73-3;Q9VA73-2;Q9VA73	aralar1-RB	NA		#NUM!		NA		#NUM!		36272000		11566000	7713600	0.66692	1.49943	9934200	7057400	0.710415	1.40763		3;3;3;3;3;3	3;3;3;3;3;3	3;3;3;3;3;3	Calcium-binding mitochondrial carrier protein Aralar1	aralar1-RB;aralar1	>tr|A0A0B4KHW3|A0A0B4KHW3_DROME Aralar1, isoform F OS=Drosophila melanogaster GN=aralar1 PE=1 SV=1;>tr|A0A0B4K6V1|A0A0B4K6V1_DROME Aralar1, isoform E OS=Drosophila melanogaster GN=aralar1 PE=1 SV=1;>tr|D0IQH2|D0IQH2_DROME GH21613p (Fragment) OS=Drosophila	6	3	3	3	2	1	2	1	2	1	3.7	3.7	3.7	76.51	694	694;707;757;679;682;695	0	4.0792	0.68235	0.961	25.946	2	2
Q9VN02	Vps24	NA		#NUM!		NA		#NUM!		28636000		17051000	11585000	0.679432	1.47182	0	0	#DIV/0!	#DIV/0!		2	2	2		Vps24	>tr|Q9VN02|Q9VN02_DROME GH14561p OS=Drosophila melanogaster GN=Vps24 PE=1 SV=1	1	2	2	2	2	0	2	0	2	0	8.1	8.1	8.1	25.285	223	223	0	3.4633	NA	NA	NA	1	0
Q8ST83;Q9VSZ3	pho	NA		#NUM!		0.76021		#NUM!		71629000		18489000	12758000	0.690032	1.44921	25949000	14433000	0.556206	1.79789		4;1	4;1	4;1	Polycomb protein PHO	pho	>sp|Q8ST83|PHO_DROME Polycomb protein PHO OS=Drosophila melanogaster GN=pho PE=1 SV=2	2	4	4	4	1	4	1	4	1	4	6.9	6.9	6.9	58.223	520	520;669	0	7.0869	0.55085	0.76021	13.892	3	0
Q7KUT2-2;Q7KUT2;Q960X9	Lon	NA		#NUM!		1.128		#NUM!		78948000		20935000	14474000	0.691378	1.44639	20280000	23261000	1.14699	0.871846		3;3;2	3;3;2	3;3;2	Lon protease homolog, mitochondrial	Lon	>sp|Q7KUT2-2|LONM_DROME Isoform A of Lon protease homolog, mitochondrial OS=Drosophila melanogaster GN=Lon;>sp|Q7KUT2|LONM_DROME Lon protease homolog, mitochondrial OS=Drosophila melanogaster GN=Lon PE=1 SV=1;>tr|Q960X9|Q960X9_DROME Lon protease homolog OS	3	3	3	3	1	2	1	2	1	2	4	4	4	112.89	1006	1006;1024;832	0	4.6827	0.77537	1.0503	10.242	3	1
E1JIJ5;P31409	Vha55	NA		#NUM!		0.61433		#NUM!		138070000		48773000	33750000	0.691981	1.44513	37012000	18535000	0.500784	1.99687		2;2	2;2	2;2	V-type proton ATPase subunit B	Vha55	>tr|E1JIJ5|E1JIJ5_DROME Vacuolar H[+]-ATPase 55kD subunit, isoform C OS=Drosophila melanogaster GN=Vha55 PE=1 SV=1;>sp|P31409|VATB_DROME V-type proton ATPase subunit B OS=Drosophila melanogaster GN=Vha55 PE=2 SV=1	2	2	2	2	1	2	1	2	1	2	5.7	5.7	5.7	54.549	490	490;490	0	11.429	0.68503	0.91355	34.794	3	1
Q8SY39	CG6994	NA		#NUM!		NA		#NUM!		24154900		10024000	7091900	0.707492	1.41344	3825400	3213500	0.840043	1.19042		2	2	2		CG6994	>tr|Q8SY39|Q8SY39_DROME CG32344 OS=Drosophila melanogaster GN=CG6994 PE=1 SV=1	1	2	2	2	1	1	1	1	1	1	2.4	2.4	2.4	93.369	827	827	0.0028958	2.4495	0.63682	0.87732	17.511	2	0
Q9VE98	Q9VE98	NA		#NUM!		NA		#NUM!		13883000		8115300	5767200	0.710658	1.40715	0	0	#DIV/0!	#DIV/0!		2	2	2			>tr|Q9VE98|Q9VE98_DROME CG8064 OS=Drosophila melanogaster GN=CG8064 PE=1 SV=1	1	2	2	2	2	0	2	0	2	0	3	3	3	103.15	922	922	0.0028681	2.3913	NA	NA	NA	1	0
Q9VUZ6;Q8T021;M9PFG1	l(3)72Dn	NA		#NUM!		NA		#NUM!		33881000		9925100	7141200	0.719509	1.38984	8849700	7965400	0.900076	1.11102		2;2;2	2;2;2	2;2;2		l(3)72Dn	>tr|Q9VUZ6|Q9VUZ6_DROME FI05332p OS=Drosophila melanogaster GN=l(3)72Dn PE=1 SV=1;>tr|Q8T021|Q8T021_DROME LD39110p OS=Drosophila melanogaster GN=l(3)72Dn PE=2 SV=1;>tr|M9PFG1|M9PFG1_DROME Lethal (3) 72Dn, isoform B OS=Drosophila melanogaster GN=l(3)72Dn PE	3	2	2	2	1	1	1	1	1	1	2.4	2.4	2.4	78.667	696	696;696;699	0.0089047	1.7493	0.70743	0.98813	5.849	2	0
O97477	Inos	NA		#NUM!		10.696		#NUM!		1260960000		17285000	12476000	0.721782	1.38546	24088000	1207100000	50.1121	0.0199553		2	2	2	Inositol-3-phosphate synthase	Inos	>sp|O97477|INO1_DROME Inositol-3-phosphate synthase OS=Drosophila melanogaster GN=Inos PE=1 SV=1	1	2	2	2	1	2	1	2	1	2	2.8	2.8	2.8	62.249	565	565	0.0046425	2.1549	0.54441	0.72463	366.89	3	3
Q8ISE5;Q9VAW1;Q8IGV4	Moca-cyp	NA		#NUM!		NA		#NUM!		126660000		48007000	35092000	0.730977	1.36803	25412000	18149000	0.71419	1.40019		2;2;2	2;2;2	2;2;2		Moca-cyp	>tr|Q8ISE5|Q8ISE5_DROME Peptidylprolyl cis-trans isomerase OS=Drosophila melanogaster GN=Moca-cyp PE=2 SV=1;>tr|Q9VAW1|Q9VAW1_DROME Moca-cyp, isoform A OS=Drosophila melanogaster GN=Moca-cyp PE=1 SV=1;>tr|Q8IGV4|Q8IGV4_DROME RE23622p (Fragment) OS=Drosophi	3	2	2	2	2	1	2	1	2	1	2.5	2.5	2.5	112.53	968	968;970;1002	0	3.8683	0.66266	0.90728	21.521	2	0
Q8MRS5;Q9VCE7	KrT95D	NA		#NUM!		NA		#NUM!		235720000		11518000	8602100	0.74684	1.33898	15793000	199800000	12.6512	0.079044		2;2	2;2	2;2		KrT95D	>tr|Q8MRS5|Q8MRS5_DROME AT03104p OS=Drosophila melanogaster GN=KrT95D PE=1 SV=1;>tr|Q9VCE7|Q9VCE7_DROME Krueppel target at 95D, isoform A OS=Drosophila melanogaster GN=KrT95D PE=1 SV=3	2	2	2	2	1	1	1	1	1	1	1.3	1.3	1.3	119.86	1133	1133;1175	0.0089206	1.7737	2.9683	4.0082	172.94	2	1
O62602;Q9U983	lic	NA		#NUM!		NA		#NUM!		77176000		20262000	15181000	0.749235	1.33469	24650000	17083000	0.693022	1.44295		2;2	2;2	2;2		lic	>tr|O62602|O62602_DROME CG12244-PA OS=Drosophila melanogaster GN=lic PE=1 SV=1;>tr|Q9U983|Q9U983_DROME MAPKK OS=Drosophila melanogaster GN=lic PE=2 SV=1	2	2	2	2	1	1	1	1	1	1	6	6	6	38.195	334	334;335	0	3.3206	0.81522	1.0962	10.705	2	0
Q8T8V5;M9ZVK8;P40796	La	NA		#NUM!		1.0446		#NUM!		197024000		60973000	45730000	0.750004	1.33333	52742000	37582000	0.712563	1.40338		3;3;3	3;3;3	3;3;3	La protein homolog	La;La-RB	>tr|Q8T8V5|Q8T8V5_DROME AT22034p OS=Drosophila melanogaster GN=La PE=2 SV=1;>tr|M9ZVK8|M9ZVK8_DROME FI21003p1 OS=Drosophila melanogaster GN=La-RB PE=2 SV=1;>sp|P40796|LA_DROME La protein homolog OS=Drosophila melanogaster GN=La PE=1 SV=2	3	3	3	3	1	3	1	3	1	3	6.2	6.2	6.2	44.869	390	390;390;390	0	3.7024	0.76004	1.0386	6.3653	4	0
Q8SX76	pch2	NA		#NUM!		NA		#NUM!		51638000		12422000	9322800	0.750507	1.33243	18767000	11126000	0.592849	1.68677		3	3	3		pch2	>tr|Q8SX76|Q8SX76_DROME LD24646p OS=Drosophila melanogaster GN=pch2 PE=1 SV=1	1	3	3	3	1	2	1	2	1	2	8.1	8.1	8.1	46.563	421	421	0	3.5441	0.52287	0.71055	13.775	2	2
D6W4V6;Q9XZ57;Q7JZD3;D3DMK3;Q6NNE2;A1Z6P3;D5SHT9;C3KGJ8;A1ZBF1	Eb1-RF	NA		#NUM!		0.84335		#NUM!		161150000		15089000	11391000	0.754921	1.32464	109470000	25201000	0.230209	4.34388		3;3;3;3;2;2;1;1;1	3;3;3;3;2;2;1;1;1	3;3;3;3;2;2;1;1;1		Eb1-RF;Eb1;Eb1-RA	>tr|D6W4V6|D6W4V6_DROME MIP19989p OS=Drosophila melanogaster GN=Eb1-RF PE=2 SV=1;>tr|Q9XZ57|Q9XZ57_DROME Eb1, isoform E OS=Drosophila melanogaster GN=Eb1 PE=1 SV=1;>tr|Q7JZD3|Q7JZD3_DROME Eb1, isoform A OS=Drosophila melanogaster GN=Eb1 PE=1 SV=1;>tr|D3DMK	9	3	3	3	1	3	1	3	1	3	15.5	15.5	15.5	24.894	226	226;290;291;318;297;297;139;198;248	0	6.9563	0.95455	0.84384	68.659	4	2
Q9NHF0;X2JKM9;Q8SXM2;Q0KHS0	kat80	NA		#NUM!		NA		#NUM!		132491900		4786800	3625200	0.757333	1.32042	69454000	54629000	0.786549	1.27138		2;1;1;1	2;1;1;1	2;1;1;1	Katanin p80 WD40 repeat-containing subunit B1	kat80	>tr|Q9NHF0|Q9NHF0_DROME Katanin p80 WD40 repeat-containing subunit B1 OS=Drosophila melanogaster GN=kat80 PE=2 SV=1;>tr|X2JKM9|X2JKM9_DROME Katanin p80 WD40 repeat-containing subunit B1 OS=Drosophila melanogaster GN=kat80 PE=1 SV=1;>tr|Q8SXM2|Q8SXM2_DROME	4	2	2	2	1	1	1	1	1	1	2.1	2.1	2.1	92.912	823	823;818;819;819	0	3.498	0.74058	1.02	8.9193	2	0
H1UUM5;C9QP61;Q9U3V9	xmas-2-RA	NA		#NUM!		0.74151		#NUM!		42843000		11226000	8541100	0.760832	1.31435	15045000	8031000	0.533799	1.87337		2;2;2	2;2;2	2;2;2	Protein xmas-2	xmas-2-RA;xmas-2	>tr|H1UUM5|H1UUM5_DROME FI18133p1 (Fragment) OS=Drosophila melanogaster GN=xmas-2-RA PE=2 SV=1;>tr|C9QP61|C9QP61_DROME RE35669p (Fragment) OS=Drosophila melanogaster GN=xmas-2-RA PE=2 SV=1;>sp|Q9U3V9|XMAS2_DROME Protein xmas-2 OS=Drosophila melanogaster GN	3	2	2	2	1	2	1	2	1	2	1.4	1.4	1.4	161.52	1399	1399;1399;1370	0	2.9719	0.55085	0.75747	20.099	3	1
A0A0B4K7H6;Q94545-2;Q94545	ash2	NA		#NUM!		NA		#NUM!		52675000		19166000	14689000	0.766409	1.30479	10324000	8495700	0.822908	1.2152		2;2;2	2;2;2	2;2;2	Set1/Ash2 histone methyltransferase complex subunit ASH2	ash2	>tr|A0A0B4K7H6|A0A0B4K7H6_DROME Absent, small, or homeotic discs 2, isoform E OS=Drosophila melanogaster GN=ash2 PE=1 SV=1;>sp|Q94545-2|ASH2_DROME Isoform B of Set1/Ash2 histone methyltransferase complex subunit ASH2 OS=Drosophila melanogaster GN=ash2;>sp|	3	2	2	2	1	1	1	1	1	1	11.8	11.8	11.8	25.175	220	220;350;556	0	4.2715	0.88291	1.2346	20.32	2	2
Q06849	Arl2	NA		#NUM!		NA		#NUM!		41464000		15722000	12368000	0.786668	1.27118	8206000	5166900	0.629649	1.58819		2	2	2	ADP-ribosylation factor-like protein 2	Arl2	>sp|Q06849|ARL2_DROME ADP-ribosylation factor-like protein 2 OS=Drosophila melanogaster GN=Arl2 PE=2 SV=2	1	2	2	2	1	1	1	1	1	1	11.4	11.4	11.4	20.834	184	184	0	7.2111	0.72372	1.0082	6.4978	2	0
Q95RR2;A0A0B4KHD9;A0A0B4KHS5;Q9VC90;A0A0B4KI02;Q8IGI0	CG5746	NA		#NUM!		NA		#NUM!		237900000		73660000	57961000	0.786872	1.27085	63425000	42852000	0.675633	1.48009		2;2;2;2;2;2	2;2;2;2;2;2	2;2;2;2;2;2		CG5746	>tr|Q95RR2|Q95RR2_DROME LD15527p OS=Drosophila melanogaster GN=CG5746 PE=2 SV=1;>tr|A0A0B4KHD9|A0A0B4KHD9_DROME CG5746, isoform E OS=Drosophila melanogaster GN=CG5746 PE=1 SV=1;>tr|A0A0B4KHS5|A0A0B4KHS5_DROME CG5746, isoform G OS=Drosophila melanogaster GN	6	2	2	2	1	1	1	1	1	1	3.3	3.3	3.3	44.1	430	430;451;454;457;474;480	0	4.1092	0.62481	0.83439	12.176	2	2
Q9VR89	l(1)G0004	NA		#NUM!		NA		#NUM!		47671000		14232000	11248000	0.790332	1.26529	9995300	12195000	1.22007	0.819623		2	2	2	RNA-binding protein pno1	l(1)G0004	>sp|Q9VR89|PNO1_DROME RNA-binding protein pno1 OS=Drosophila melanogaster GN=l(1)G0004 PE=2 SV=1	1	2	2	2	1	1	1	1	1	1	11.2	11.2	11.2	26.676	240	240	0	7.1896	0.76319	1.0385	1.5899	2	0
E2QCF1;A0A0B4LFH8;Q7KN85;Q6AWP8	ATPCL	NA		#NUM!		NA		#NUM!		19114100		5875000	4657000	0.792681	1.26154	5254500	3327700	0.633305	1.57902		2;2;2;2	2;2;2;2	2;2;2;2		ATPCL	>tr|E2QCF1|E2QCF1_DROME ATP-citrate synthase OS=Drosophila melanogaster GN=ATPCL PE=1 SV=1;>tr|A0A0B4LFH8|A0A0B4LFH8_DROME ATP-citrate synthase OS=Drosophila melanogaster GN=ATPCL PE=1 SV=1;>tr|Q7KN85|Q7KN85_DROME ATP-citrate synthase OS=Drosophila melanog	4	2	2	2	1	1	1	1	1	1	1.8	1.8	1.8	119.75	1095	1095;1096;1112;1112	0.0081522	1.937	0.68173	0.94596	12.318	2	1
J9TIE4;J9THZ9;C6KI54;A0A0A0RZ60;C8CB16;P00408;A0A088BCF8	COX2	NA		#NUM!		1.1611		#NUM!		256290000		59390000	47994000	0.808116	1.23745	80960000	67949000	0.808116	1.23745		2;2;2;2;2;2;1	2;2;2;2;2;2;1	2;2;2;2;2;2;1	Cytochrome c oxidase subunit 2	COX2;COII;mt:CoII	>tr|J9TIE4|J9TIE4_DROME Cytochrome c oxidase subunit 2 OS=Drosophila melanogaster GN=COX2 PE=3 SV=1;>tr|J9THZ9|J9THZ9_DROME Cytochrome c oxidase subunit 2 OS=Drosophila melanogaster GN=COX2 PE=3 SV=1;>tr|C6KI54|C6KI54_DROME Cytochrome c oxidase subunit 2 O	7	2	2	2	1	2	1	2	1	2	13.2	13.2	13.2	26.22	228	228;228;228;228;238;228;208	0	11.511	0.70684	0.94724	26.706	3	1
O77434;M9PGI6	Sec22	NA		#NUM!		1.0425		#NUM!		119829000		26269000	21311000	0.81126	1.23265	36277000	35972000	0.991592	1.00848		2;2	2;2	2;2		Sec22	>tr|O77434|O77434_DROME EG:34F3.8 protein OS=Drosophila melanogaster GN=Sec22 PE=1 SV=2;>tr|M9PGI6|M9PGI6_DROME Sec22 ortholog, isoform B OS=Drosophila melanogaster GN=Sec22 PE=1 SV=1	2	2	2	2	1	2	1	2	1	2	14.7	14.7	14.7	24.646	211	211;213	0	16.01	0.76914	1.0448	5.7001	3	1
Q8IHB0;Q9VEX2;Q8INB6;Q59DW8;Q86BR9;Q86NK8;Q4AB31;A0A0B4K7C4;A0A0B4K697;A0A0B4KHL4	gish	NA		#NUM!		NA		#NUM!		59552000		19867000	16165000	0.813661	1.22901	13525000	9995600	0.739046	1.3531		2;2;2;2;2;2;2;2;2;2	2;2;2;2;2;2;2;2;2;2	2;2;2;2;2;2;2;2;2;2		gish	>tr|Q8IHB0|Q8IHB0_DROME AT18609p OS=Drosophila melanogaster GN=gish PE=1 SV=1;>tr|Q9VEX2|Q9VEX2_DROME Gilgamesh, isoform A OS=Drosophila melanogaster GN=gish PE=1 SV=1;>tr|Q8INB6|Q8INB6_DROME Gilgamesh, isoform C OS=Drosophila melanogaster GN=gish PE=1 SV=	10	2	2	2	1	1	1	1	1	1	5.9	5.9	5.9	40.933	358	358;422;427;463;468;474;476;496;521;537	0.0045872	2.0551	0.56572	0.77175	10.088	2	1
Q24478	Cp190	NA		#NUM!		NA		#NUM!		21428000		6753800	5515800	0.816696	1.22445	4958600	4199400	0.846892	1.18079		2	2	2	Centrosome-associated zinc finger protein CP190	Cp190	>sp|Q24478|CP190_DROME Centrosome-associated zinc finger protein CP190 OS=Drosophila melanogaster GN=Cp190 PE=1 SV=2	1	2	2	2	1	1	1	1	1	1	2	2	2	121.68	1096	1096	0.00097276	2.6025	0.83117	1.1592	1.5231	2	1
Q9U1K6;Q9W526	EG:67A9.2	NA		#NUM!		3.6952		#NUM!		278297000		25190000	20637000	0.819254	1.22062	27863000	204610000	7.34343	0.136176		2;2	2;2	2;2		EG:67A9.2	>tr|Q9U1K6|Q9U1K6_DROME EG:67A9.2 protein OS=Drosophila melanogaster GN=EG:67A9.2 PE=3 SV=1;>tr|Q9W526|Q9W526_DROME CG16903 OS=Drosophila melanogaster GN=EG:67A9.2 PE=1 SV=1	2	2	2	2	1	2	1	2	1	2	5.8	5.8	5.8	52.959	469	469;560	0	11.062	0.75171	1.0231	180.23	3	0
Q9V466;A1YK65;A1YK63;A1YK62;A1YK61;A1YK58;A1YK57;A1YK55;A1YK54;A1YK56;A1YK60;A1YK59	Nup107	NA		#NUM!		0.82277		#NUM!		47437300		3650600	3026700	0.829097	1.20613	24716000	16044000	0.649134	1.54051		3;3;3;3;3;3;3;3;3;3;2;2	3;3;3;3;3;3;3;3;3;3;2;2	3;3;3;3;3;3;3;3;3;3;2;2		Nup107	>tr|Q9V466|Q9V466_DROME BcDNA.LD18761 OS=Drosophila melanogaster GN=Nup107 PE=1 SV=1;>tr|A1YK65|A1YK65_DROME Nup107 OS=Drosophila melanogaster GN=Nup107 PE=4 SV=1;>tr|A1YK63|A1YK63_DROME Nup107 OS=Drosophila melanogaster GN=Nup107 PE=4 SV=1;>tr|A1YK62|A1YK	12	3	3	3	1	2	1	2	1	2	3.6	3.6	3.6	97.381	845	845;845;845;845;845;845;845;845;845;846;845;845	0	4.5124	0.6812	0.92301	22.486	3	1
Q9VNA3	Q9VNA3	NA		#NUM!		1.0454		#NUM!		89589000		16138000	13462000	0.83418	1.19878	34701000	25288000	0.72874	1.37223		3	3	3			>tr|Q9VNA3|Q9VNA3_DROME CG11999 OS=Drosophila melanogaster GN=CG11999 PE=1 SV=1	1	3	3	3	2	3	2	3	2	3	17.1	17.1	17.1	23.633	216	216	0	32.605	0.70214	0.94779	20.028	3	0
Q7K332	CG3364	NA		#NUM!		0.78019		#NUM!		113914000		19168000	16474000	0.859453	1.16353	56137000	22135000	0.394303	2.53612		3	3	3		CG3364	>tr|Q7K332|Q7K332_DROME CG30159, isoform A OS=Drosophila melanogaster GN=CG3364 PE=1 SV=1	1	3	3	3	1	3	1	3	1	3	10.5	10.5	10.5	27.611	239	239	0	3.5874	0.66293	0.94756	27.9	3	1
Q9VJZ1;Q960C0	CG9302-RA	NA		#NUM!		NA		#NUM!		44444000		11312000	10216000	0.903112	1.10728	12792000	10124000	0.791432	1.26353		2;2	2;2	2;2		CG9302-RA;CG9302	>tr|Q9VJZ1|Q9VJZ1_DROME CG9302 OS=Drosophila melanogaster GN=CG9302-RA PE=1 SV=1;>tr|Q960C0|Q960C0_DROME SD08104p OS=Drosophila melanogaster GN=CG9302 PE=2 SV=1	2	2	2	2	1	1	1	1	1	1	4.9	4.9	4.9	57.946	510	510;510	0	4.6483	0.67632	0.95076	7.6355	2	0
X2JEA3;Q8MV48	GalNAc-T2	NA		#NUM!		1.1185		#NUM!		27049940		379530	346410	0.912734	1.09561	16192000	10132000	0.625741	1.59811		3;3	3;3	3;3	N-acetylgalactosaminyltransferase 7	GalNAc-T2	>tr|X2JEA3|X2JEA3_DROME Polypeptide N-acetylgalactosaminyltransferase OS=Drosophila melanogaster GN=GalNAc-T2 PE=3 SV=1;>sp|Q8MV48|GALT7_DROME N-acetylgalactosaminyltransferase 7 OS=Drosophila melanogaster GN=GalNAc-T2 PE=2 SV=2	2	3	3	3	1	2	1	2	1	2	5.2	5.2	5.2	68.332	591	591;591	0.0037244	2.1754	0.77826	1.1185	10.306	2	0
[truncated: 164 more rows]
[truncated: 37 more columns]
