# Supplementary material for: Zc3h13/Flacc is required for adenosine methylation by bridging the mRNA-binding factor Rbm15/Spenito to the m6A machinery component Wtap/Fl(2)d
Source: Genes Dev. 2018 Mar 1;32(5-6):415–29. doi: 10.1101/gad.309146.117 (PMC5900714; doi:10.1101/gad.309146.117)
Supplement: Supplemental Material [file supp_gad.309146.117_Supplemental_Table2.xlsx]

## Sheet: Sheet1
Primers used in this study
sgRNA cloning primers
Sequence	Target	Purpose
CACCGGAGCTAGGATGTCGGACACG	Mettl3	N-term Tagging
AAACCGTGTCCGACATCCTAGCTCC
CACCGATTGACCAATGAGGTCTGCG	Rbm15
AAACCGCAGACCTCATTGGTCAATC
CACCGtggagtctctaagttccctg	Zc3h13	Exon 9-10 KO
AAACcagggaacttagagactccaC
CACCgTGACCGGCGTCACGAAAGGA
AAACTCCTTTCGTGACGCCGGTCAc
ssODNA for FLAGAvi tagging
Sequence	Target
gacggacaaatagtttttccaatgagaaggctgaagagtgaattaattgaccaATGGACTACAAAGACGATGACGATAAAGGTGATGGGTCCGGCCTGAACGACATCTTCGAGGCTCAGAAAATCGAATGGCACGAAGGCGCGCCGAGCTCGAGGAGGTCTGCGGGGCGGGAGCCTTTGCCGCGGCGGAGTCCAAGATGG	RBM15
GCTAGTCCGCCGCGCCTGATTCGAGCCGAGTCCGCGCTGGGAGccAccATGGACTACAAAGACGATGACGATAAAGGTGATGGGTCCGGCCTGAACGACATCTTCGAGGCTCAGAAAATCGAATGGCACGAAGGCGCGCCGAGCTCGAGGTCGGACACGTGGAGCTCTATCCAGGCCCATAAGAAACAGCTGGACTCGCT	Mettl3
NanoBiT Assay
Sequence	Target	Purpose
GTGGGAGCTCAGGGGatgaccaacgaagaacc	WTAP	mWTAP into nanobit system C term plamids EcoRI site
GCTCGAGCCAGAATTcaaaactgcaccctgta	WTAP	mWTAP into nanobit system C term plamids EcoRI site
CGGTGGAGCTCAGGGGatgaccaacgaagaacc	WTAP	mWTAP into nanobit system N term plamids EcoRI site
TGCTAGCTTAGACTGAATttacaaaactgcaccctg	WTAP	mWTAP into nanobit system N term plamids EcoRI site
GTGGGAGCTCAGGGGatgaggtctgcggggcg	Rbm15	mRbm15 into nanobit system C term plamids EcoRI site
GCTCGAGCCAGAATTtccgctgttcaccag	Rbm15	mRbm15 into nanobit system C term plamids EcoRI site
CGGTGGAGCTCAGGGGatgaggtctgcggggcg	Rbm15	mRbm15 into nanobit system N term plamids EcoRI site
TGCTAGCTTAGACTGAATtcatccgctgttcaccag	Rbm15	mRbm15 into nanobit system N term plamids EcoRI site
TCCGTAACTCCGATCCAAAG	NanoLuc	lgBit qPCR primers
CATACGGGATGATGACATGG	NanoLuc	lgBit qPCR primers
TTGGCAATCCGGTACTGTTG	NanoLuc	SmBit qPCR primers
TCCCGAGAATCTCCTCGAAC	NanoLuc	SmBit qPCR primers
Primers used for cloning into Myc vector and Gateway vectors				tag
Mettl3 gateway F	caccATGGCAGATGCGTGGGAC			HA- and FlagMyc- tag
Mettl3 gateway R	CTTTTGTATTCCATTGATCG
Mettl3-EcoRV(part) F	atcATGGCAGATGCGTGGGAC			GFPMyc- tag
Mettl3-NotI R	aaagcggccgcCTACTTTTGTATTCCATTGATCG
Mettl14 gateway	caccATGAGCGATGTGCTAAAGAGCTCCC			HA- and FlagMyc- tag
Mettl14 gateway	TCTGGGCCTTCCACGACCAC
Mettl14-EcoRV F	aaagatatcATGAGCGATGTGCTAAAGAGCTCCC			GFPMyc- tag
Mettl14-NotI R	aaagcggccgcCTATCTGGGCCTTCCACGACCAC
Fl(2)d long NotI F-gateway	aaagcggccgccATGAGTGTCGCTGCAATGACTA			HA- and FlagMyc- tag
Fl(2)d long AscI R-gateway	aaaggcgcgcccGGTGGAGTAGTCGACTGCTCC
Fl(2)d long EcoRV F	aaagatatcATGAGTGTCGCTGCAATGACTATGGACG			GFPMyc- tag
Fl(2)d EcoRV F2	aaagatatcATGGCTCAGCAATGCGCGGA
Fl(2)d NotI R2	aaagcggccgcTTATGAATATTCATTGCTTCGCAT
Fl(2)d long gateway F	caccATGAGTGTCGCTGCAATGACTA			HA- and FlagMyc- tag
Fl(2)d long gateway R	GGTGGAGTAGTCGACTGCTCCGCT
Vir NotI F-gateway	aaagcggccgccATGGCCGACGTAGACGAC			HA- and FlagMyc- tag
Vir AscI R-gateway	aaaggcgcgcccTCTCAGGTAGGATGGCCTGGA
Vir EcoRV 1/2 F	atcATGGCCGACGTAGACGAC			GFPMyc- tag
Vir NotI R	aaagcggccgcCTATCTCAGGTAGGATGGCCT
Nito EcoRV 1/2 F	atcATGAGTAGTCATCGAGACGGAGCCGGA			GFPMyc- tag
Nito NotI R	aaaagcggccgcTCAGGCCGTTCCGCCGCGCA
Nito gateway F	caccATGAGTAGTCATCGAGACGGA			HA- and FlagMyc- tag
Nito gateway R	GGCCGTTCCGCCGCGCACCA
Nito NotI F-gateway	aaagcggccgccATGAGTAGTCATCGAGACGGA			HA- and FlagMyc- tag
Nito AscI R-gateway	aaaggcgcgcccGGCCGTTCCGCCGCGCA
EGFP EcoRV F	aaagatatcATGGTGAGCAAGGGCGAGGA			GFPMyc- tag
EGFP NotI R	aaagcggccgcCTAGTACAGCTCGTCCATGCCGA
Flacc gateway F	caccATGGAGAAGAAGGCCAAGGA			HA- and FlagMyc- tag
Flacc gateway R	TTTGACATCCAGAAGCCTGCGCT
Zc3h13 human NotI F-gateway	aaagcggccgccatgtcaaaaattagaaggaa			Myc- tag
Zc3h13 human AscI R-gateway	aaaggcgcgcccttaagacacacacagttcctgtt
Primers used for splicing validations
Fl(2)d 5UTR-1 prox-ss qF	tttccaccgaccatgtcac
Fl(2)d 5UTR qR	ggacctgttccagcttgagat
Fl(2)d 5UTR-2 dist-ss qF	AGCAGCAGCAACATGCAG
Fl(2)d 5UTR all isoforms F	CAGCAGCAAACGAGAAATCA
CG8929 5UTR qF	TTGCCAATAAAACGTTAACAGC
CG8929 5UTR long qR	GCTCTGGCAATTATGTAAACGA
CG8929 5UTR short qR	CGCGACAACACACTTTACCA
Hairless 5UTR qF	GTGCCCCAAAACATGAAAAT
Hairless spliced 5UTR qR	ACGTCATTAAGCAGGGCCATT
Hairless 5UTR qR	tccaaaccgcattatatggaca
Dsp1 5UTR qF	TGCATCATACATTCGCGTTT
Dsp1 spliced 5UTR qR	TTCTATATCTTTCACTTTTATTCACC
Dsp1 5UTR qR	ttagttttagcacaagtacgt
hts 5UTR qF	GCAGTTCTCTTTTGCGCTTC
hts spliced 5UTR qR	TGGTTTTCAGCCGCTAATTC
hts 5UTR qR	aaaattgccgctcctaacag
Aldh-III 5UTR qF	CGGTGAACGGTTGTCAAAG
Aldh-III spliced 5UTR qR	TCGGTTTCTGGTTCTGGTTACTC
Aldh-III 5UTR qR	gcacggcaaatgtaaacaac
Primers used for dsRNA synthesis
Flacc T7 F	ttaatacgactcactatagggagaAGTACCGTGACCTCGAAACG
Flacc T7 R	ttaatacgactcactatagggagaGCCAGATCCATAAGGCAATC
Mettl3 T7 F	ttaatacgactcactatagggagaCAGCCTGGAGATGGTGAACT
Mettl3 T7 R	ttaatacgactcactatagggagaTCAGGCACTCGACTTTTGTG
Mettl14 T7 F	ttaatacgactcactatagggagaTAATCAGAATGCCGCCACTA
Mettl14 T7 R	ttaatacgactcactatagggagaTGATCAGTTCCCTCAACTTGG
Fl(2)d F T7	ttaatacgactcactatagggagaCGGACTCTAATACCGGCAAA
Fl(2)d R T7	ttaatacgactcactatagggagaGGTGTTGTCACTGGCTGATG
Vir T7 F	ttaatacgactcactatagggagaTATCTTTGAGGCGGTGTTCC
Vir T7 R	ttaatacgactcactatagggagaAACATGACCAGCAGGGATTC
Nito T7 F	ttaatacgactcactatagggagaccccatcagtatgctccaat
Nito T7 R	ttaatacgactcactatagggagacgctgggtgatacgtaggtt
Primers used for qPCR validations of transcript levels
Mettl3 qF	AAGGAACTCGTTGAGGCTGA
Mettl3 qR	CACCTGTGTGGAGACAATGG
Mettl14 qF	AAGCGTCGTTTGCTTTTAGC
Mettl14 qR	GCATTACCCAAAGCCTTTTTC
Fl(2)d qF	CGGTCAATCTCCTGTTCGAG
Fl(2)d qR	GACAGCTCGTTCTGGGTCTC
Vir qF	CTGATGACCATCCAGGGAGT
Vir qR	GATGGCTGTGAGGTCCTTGT
Nito qF	GCCAGTACGGTTCCAGATGT
Nito qR	CCGTCCGTCAAATGAAACTT
Flacc qF	ACGAGACAGAGAGCGAGACC
Flacc qR	TCTTGGTGGTGGTGGTAGTG
Rpl15-qF	AGGATGCACTTATGGCAAGC
Rpl15-qR	GCGCAATCCAATACGAGTTC
Primers for in situ hybridization probes
Flacc SP6 R	atttaggtgacactatagaagagGCCAGATCCATAAGGCAATC
Flacc T7 F	ttaatacgactcactatagggagaAGTACCGTGACCTCGAAACG
Elav SP6 F	atttaggtgacactatagaagagGTGAAGCTGATACGCGACAA
Elav T7 R	ttaatacgactcactatagggagaGGCTTTGTTGGTCTTGAAGC
Primers used for RIP
Name	Sequence 5´-3´
Hairless qF	GTGCCCCAAAACATGAAAAT
Hairless qR	tccaaaccgcattatatggaca
Dsp1 qF	TGCATCATACATTCGCGTTT
Dsp1 qR	ttagttttagcacaagtacgt
AldhIII qF	CAACCAGCGTTTCGACTACA
AldhIII qR	AGGTGGTGGGGGTCAAGTA
Primers for sxl splicing validation
Sxl-L2-F	ACACAAGAAAGTTGAACAGAGG
Sxl-4-R	CATTCCGGATGGCAGAGAATGG
