# Supplementary material for: Zc3h13/Flacc is required for adenosine methylation by bridging the mRNA-binding factor Rbm15/Spenito to the m6A machinery component Wtap/Fl(2)d
Source: Genes Dev. 2018 Mar 1;32(5-6):415–29. doi: 10.1101/gad.309146.117 (PMC5900714; doi:10.1101/gad.309146.117)
Supplement: Supplemental Material [file supp_gad.309146.117_Supplemental_Table3.xls]

## Sheet: Vir_up
gene_id	gene_name	chr	start	end	strand	mean of normalized counts for all samples	log2 fold change (MLE): group Vir vs Ctrl	BH adjusted p-values	Ctrl_1	Ctrl_2	Ctrl_3	Vir_1	Vir_2	Vir_3	genename
FBgn0264089	sli	2R	15869495	15922118	-	7432.82	1.12132	4.49237e-154	30.2683	30.3692	28.1441	63.5721	62.9069	66.6866	sli
FBgn0027594	drpr	3L	1715595	1731107	-	1615.94	1.1558	2.02457e-91	13.3766	12.612	12.3984	28.3554	28.1333	29.0582	drpr
FBgn0029766	CG15784	X	5429571	5432526	+	15106.1	2.62178	5.92433e-76	91.3672	86.1714	83.0308	479.045	633.358	491.458	CG15784
FBgn0265140	Meltrin	3R	14664907	14697292	-	32681	0.518039	4.06306e-54	244.254	239.332	231.691	340.703	346.436	337.186	Meltrin
FBgn0040752	Prosap	2R	14060456	14140902	-	12497.1	0.56253	1.19456e-43	70.0173	68.7788	65.2295	103.699	96.9873	100.652	Prosap
FBgn0000099	ap	2R	5706202	5727525	-	3733.84	0.812803	6.96844e-41	34.7533	41.2004	38.4405	71.2973	63.3157	66.3271	ap
FBgn0051324	CG31324	3R	26106868	26130674	+	4253.97	0.657186	3.46659e-40	48.753	49.9906	54.7216	82.9866	79.6852	79.2788	CG31324
FBgn0004133	blow	2R	7580488	7587079	-	4443.04	0.614563	6.65282e-39	77.066	73.8104	73.9698	113.321	120.995	110.005	blow
FBgn0267408	AOX1	3R	15532137	15537292	-	1666.42	0.767131	4.52215e-38	18.2551	17.7037	17.2482	29.8454	31.8819	28.862	AOX1
FBgn0033926	Arc1	2R	14357927	14360297	-	6777.69	0.704999	1.67793e-36	118.781	136.038	141.737	223.168	214.202	208.99	Arc1
FBgn0000017	Abl	3L	16615866	16647882	-	11603.5	0.416837	5.49132e-29	48.0917	47.6532	45.6832	62.9165	61.71	64.188	Abl
FBgn0039155	Kal1	3R	24141395	24147490	+	499.327	1.03467	8.70546e-29	10.5853	9.91965	9.46364	20.8075	20.6268	20.0035	Kal1
FBgn0032919	CG9253	2L	21143229	21145146	+	2746.3	0.503369	7.31264e-25	79.5067	83.7732	85.0688	119.136	116.322	116.525	CG9253
FBgn0036290	CG10638	3L	12498106	12501311	-	4032.99	0.458171	1.5396e-23	84.8701	83.4182	85.122	111.538	121.019	115.581	CG10638
FBgn0042174	CR18854	2L	9787279	9790745	-	6862.7	0.388203	3.75758e-23	143.553	141.224	136.847	180.814	184.485	186.547	CR18854
FBgn0003415	skd	3L	20992814	21027434	-	2901.82	0.525972	1.73443e-22	11.7949	11.9504	11.5116	17.7458	15.7539	17.2668	skd
FBgn0033636	tou	2R	11577485	11616045	-	13297.5	0.391822	1.34624e-20	56.4271	53.9439	51.4309	68.7655	71.4055	72.1352	tou
FBgn0261545	CG42663	2R	12705172	12751545	+	3963.19	0.411919	3.78591e-20	51.8035	50.8739	49.8228	68.2674	69.1862	65.4835	CG42663
FBgn0000662	fl(2)d	2R	13819624	13824553	-	3374.45	0.416467	4.0119e-20	59.3039	60.4396	57.3711	79.3772	78.7628	78.2914	fl(2)d
FBgn0010434	cora	2R	19229063	19243751	+	19448.7	0.326563	1.16456e-19	179.492	173.022	168.399	218.829	218.222	216.222	cora
FBgn0033159	Dscam1	2R	7317924	7381899	-	11322.2	0.396444	1.16456e-19	23.4571	22.751	21.0956	29.8643	28.9707	29.7631	Dscam1
FBgn0022288	l(2)09851	2R	5754517	5756327	+	5976.01	0.380362	1.82738e-19	166.907	177.978	178.203	228.355	224.079	228.381	l(2)09851
FBgn0038294	Mf	3R	15170625	15181510	-	5384.81	0.502268	5.57518e-19	46.2149	52.8335	54.4762	71.0606	75.068	71.3018	Mf
FBgn0030189	CG2909	X	10326464	10328946	+	1788.92	0.557829	5.65313e-19	45.5564	43.3209	41.9218	61.6808	68.9684	61.9734	CG2909
FBgn0003885	alphaTub84D	3R	7530753	7532732	+	4166.7	0.39463	1.38235e-18	106.028	114.017	111.672	145.294	144.229	146.522	alphaTub84D
FBgn0026196	nop5	2L	6916753	6918743	-	2574.93	0.453259	2.74479e-18	68.84	75.0394	74.8557	99.0596	100.294	100.074	nop5
FBgn0041184	Socs36E	2L	18138675	18152417	-	2064.4	0.472472	3.85303e-18	28.8554	29.7517	31.4637	41.8962	41.8649	41.1754	Socs36E
FBgn0263289	scrib	3R	26536350	26604051	+	6808.95	0.345917	6.5542e-18	21.7226	21.2313	20.6527	27.2939	26.3403	27.2122	scrib
FBgn0026418	Hsc70Cb	3L	14037019	14043686	+	9288.44	0.318331	1.61973e-17	131.034	133.44	137.63	166.274	166.179	168.873	Hsc70Cb
FBgn0259168	mnb	X	17862697	17887222	-	1522.5	0.533716	1.70502e-17	10.4384	10.9834	11.2612	16.4503	14.928	15.9193	mnb
FBgn0034915	eIF6	2R	23849246	23850301	-	1232.3	0.534936	3.54415e-17	55.6563	58.7616	59.4585	84.7348	83.4718	83.6654	eIF6
FBgn0000071	Ama	3R	6762593	6765261	+	3965.4	0.369729	4.12509e-17	108.145	109.432	106.741	138.369	143.703	137.045	Ama
FBgn0003892	ptc	2R	8649649	8665223	+	3630.47	0.376641	4.29614e-17	35.1877	35.1254	34.0622	46.2636	44.7341	44.5349	ptc
FBgn0063485	Lasp	3L	16676406	16711677	-	1159.35	0.548946	1.2603e-16	12.3595	12.9218	13.6433	19.1252	18.8353	18.9618	Lasp
FBgn0015399	kek1	2L	12817000	12822787	-	2596.48	0.411211	2.14177e-16	23.5583	22.962	23.734	31.9725	30.102	31.3362	kek1
FBgn0028692	Rpn2	3R	29153524	29157255	+	9565.46	0.291503	2.38796e-16	154.409	151.956	153.555	185.158	188.544	189.191	Rpn2
FBgn0002780	mod	3R	32052060	32054974	+	10996.8	0.290291	2.84576e-16	265.587	258.984	264.631	316.669	324.313	324.098	mod
FBgn0034072	Dg	2R	16081176	16098564	-	10619.6	0.295936	3.66578e-16	90.8472	87.1637	88.2099	108.912	107.92	110.001	Dg
FBgn0039644	CG11897	3R	29158122	29164966	+	1513.47	0.496366	9.81597e-16	15.5573	14.3329	15.6431	20.8531	22.0673	21.3003	CG11897
FBgn0085370	Pde11	2L	18532025	18590342	-	3393.16	0.422154	9.81597e-16	23.7061	23.1876	21.7815	31.9962	29.1431	30.8956	Pde11
FBgn0038964	Nop56	3R	22419095	22421068	-	9274.88	0.299084	1.13149e-15	285.141	287.361	296.486	355.394	351.732	361.928	Nop56
FBgn0039562	Gp93	3R	27948711	27952151	+	24082.7	0.265075	2.96569e-15	460.497	478.425	465.737	562.188	568.955	556.867	Gp93
FBgn0029881	pigs	X	6600062	6653015	+	8818.28	0.397293	5.87626e-15	72.1862	68.4028	65.9979	96.2653	84.9602	90.8717	pigs
FBgn0263510	nclb	2R	10875748	10877296	+	3642.2	0.347436	7.54502e-15	125.122	126.597	125.808	155.793	162.937	161.592	nclb
FBgn0041180	Tep4	2L	19548507	19556451	+	8382.05	0.293638	1.1217e-14	92.5701	92.4802	95.9938	113.295	116.48	114.683	Tep4
FBgn0020386	Pdk1	3L	129450	145895	+	4601.3	0.435906	2.77151e-14	35.6925	36.2607	36.2767	51.7738	43.9792	50.6391	Pdk1
FBgn0082582	tmod	3R	30532607	30578905	+	7374.88	0.319541	2.89971e-14	47.0846	48.7118	48.0712	61.2238	57.2785	61.0232	tmod
FBgn0033476	oys	2R	10034595	10048619	-	4345.52	0.351623	3.04835e-14	49.0534	45.7013	48.4069	61.7964	59.1774	61.678	oys
FBgn0014184	Oda	2R	12166295	12174264	-	10253.8	0.369545	3.44487e-14	212.718	216.425	238.484	297.063	276.844	288.511	Oda
FBgn0002590	RpS5a	X	17143588	17148264	-	26061	0.248048	5.07519e-14	1026.83	1054.09	1054.97	1230.12	1257.45	1236.59	RpS5a
FBgn0020278	loco	3R	22619968	22639387	-	5386.89	0.303613	5.44711e-14	37.7198	38.9861	37.9624	46.99	47.6685	46.8768	loco
FBgn0037443	Dmtn	3R	6389162	6405895	-	2175	0.397955	6.07187e-14	30.5207	29.5172	29.426	38.0173	39.7517	40.1154	Dmtn
FBgn0015393	hoip	2L	9699791	9700459	+	1943.38	0.432568	1.5289e-13	156.729	164.826	175.707	223.474	219.204	228.126	hoip
FBgn0013269	FK506-bp1	3R	15331584	15333133	-	5631.16	0.29657	2.3664e-13	231.33	237.439	241.064	287.806	290.525	293.406	FK506-bp1
FBgn0004889	tws	3R	10126129	10139772	-	3875.72	0.377615	2.49677e-13	38.4689	41.394	41.7147	54.744	50.1057	53.0759	tws
FBgn0036732	Oatp74D	3L	17487118	17511693	+	2643.83	0.383656	3.76676e-13	32.3921	35.1981	33.3559	45.2477	42.7387	43.7174	Oatp74D
FBgn0001218	Hsc70-3	X	11801696	11807117	-	35433.1	0.275371	5.64944e-13	551.937	545.815	531.823	643.2	686.247	642.901	Hsc70-3
FBgn0032050	CG13096	2L	8509069	8511866	-	3798.86	0.313719	6.00746e-13	83.3781	83.7951	85.0583	105.161	103.095	105.212	CG13096
FBgn0025366	Ip259	2L	10408352	10409610	+	4748.5	0.34825	6.27097e-13	225.685	222.449	219.224	269.65	299.716	280.288	Ip259
FBgn0035727	CG10063	3L	6971579	6972467	-	676.311	0.679599	7.14533e-13	38.5757	40.971	35.0642	57.7467	68.3301	57.6721	CG10063
FBgn0027598	cindr	3R	30808617	30827005	+	13431.7	0.28688	8.15985e-13	161.497	159.588	152.379	186.949	197.104	193.612	cindr
FBgn0030809	CG9086	X	16956232	16968679	-	5812.92	0.292088	8.50901e-13	45.3768	45.1164	43.861	55.702	53.656	55.1563	CG9086
FBgn0264678	CR43963	X	12717624	12730953	-	126.179	1.58323	9.91716e-13	5.34704	6.47431	8.95029	24.443	15.645	21.9366	CR43963
FBgn0005585	Crc	3R	9628691	9630851	-	31362.1	0.258642	1.30694e-12	1059.13	1035.41	1011.89	1207.52	1274.09	1234.88	Crc
FBgn0261703	gce	X	15297766	15319074	+	1621.79	0.430726	1.30694e-12	15.1665	14.2625	13.9499	19.8204	18.7901	19.8682	gce
FBgn0264495	gpp	3R	6406855	6449274	+	3371	0.393209	1.31418e-12	16.0144	15.0372	14.1917	20.7885	19.3045	19.3419	gpp
FBgn0025678	CaBP1	2L	16354886	16356735	-	12264.2	0.273362	1.34195e-12	367.045	382.548	387.937	449.213	467.828	457.744	CaBP1
FBgn0037137	Nopp140	3L	21832774	21836685	+	7266.22	0.311753	1.41595e-12	116.927	123.682	125.382	146.308	155.743	152.189	Nopp140
FBgn0039857	RpL6	3R	31594792	31596204	-	24306.6	0.257385	2.282e-12	1352.39	1387.39	1437.63	1655.62	1694.02	1643.52	RpL6
FBgn0000723	FER	3R	9367603	9394546	-	3806.67	0.335685	2.82216e-12	41.3406	38.6085	39.7876	50.8123	48.6525	51.6281	FER
FBgn0015268	Nap1	2R	23905175	23907294	-	11274.5	0.260829	2.86544e-12	383.473	394.731	404.697	473.726	468.269	475.202	Nap1
FBgn0261286	Mat89Ba	3R	16268329	16272415	-	1485.36	0.424624	4.05224e-12	20.6735	20.6613	19.5943	27.764	26.2693	27.7593	Mat89Ba
FBgn0261113	Xrp1	3R	18914968	18926989	+	16271.3	0.256293	4.6316e-12	191.502	183.799	185.239	226.758	225.614	217.172	Xrp1
FBgn0261550	CG42668	3R	20309344	20324196	+	6408.72	0.292086	6.25448e-12	63.6734	63.139	59.6383	77.0927	76.448	74.7929	CG42668
FBgn0011236	ken	2R	23870273	23877442	+	1549.32	0.413115	6.28835e-12	25.9789	26.4474	26.5358	35.8282	35.8272	33.5027	ken
FBgn0266570	CG2982	X	4319438	4321745	+	1060.87	0.468841	7.06797e-12	23.826	23.9645	24.509	33.2516	32.2746	34.5008	CG2982
FBgn0033928	Arc2	2R	14361924	14362825	+	1002.92	0.486717	1.13982e-11	58.0596	54.7945	56.0558	77.6576	82.9361	76.1533	Arc2
FBgn0051694	CG31694	2L	2868627	2874489	-	2600.1	0.344581	1.22746e-11	51.1928	52.9379	54.243	67.9579	67.7794	65.3482	CG31694
FBgn0028695	Rpn1	3L	19915051	19918160	+	8281.99	0.256691	1.4445e-11	150.159	150.54	152.046	180.745	176.246	183.877	Rpn1
FBgn0039300	RpS27	3R	25245955	25247514	-	15160.4	0.248282	1.45169e-11	1133.41	1142.45	1192.24	1354.88	1387.15	1377.09	RpS27
FBgn0261014	TER94	2R	9989159	9993559	+	23373.2	0.224024	3.66798e-11	379.599	385.291	372.885	448.051	436.652	444.229	TER94
FBgn0259937	Nop60B	2R	24174877	24186343	+	4423.09	0.29072	4.23267e-11	70.5102	72.6956	69.5213	85.9342	85.5096	88.7798	Nop60B
FBgn0026575	hang	X	16422831	16438454	+	5214.34	0.295279	4.54998e-11	33.2412	32.6281	31.6052	40.7358	38.3459	40.5367	hang
FBgn0037248	srl	3R	4422483	4429335	-	2988.16	0.323167	5.91923e-11	34.0668	34.9329	35.3373	44.8865	42.1003	43.5299	srl
FBgn0004403	RpS14a	X	7933742	7934677	+	10055.5	0.252861	6.55459e-11	618.725	634.125	655.977	766.562	757.122	750.652	RpS14a
FBgn0014026	RpL7A	X	6530897	6533348	-	30853.8	0.254842	6.77931e-11	1282.7	1274.08	1346.33	1498.16	1592.04	1566.85	RpL7A
FBgn0035165	CG13887	3L	837861	839931	+	8805.35	0.285575	7.40055e-11	300.432	299.286	309.15	351.934	386.202	369.644	CG13887
FBgn0010409	RpL18A	2R	17546406	17547462	-	26319.4	0.249384	7.40156e-11	2205.41	2325.58	2378.13	2726.46	2771.79	2714.37	RpL18A
FBgn0032518	RpL24	2L	13393687	13395131	-	11602.3	0.306815	7.47456e-11	463.66	509.412	522.866	624.719	605.123	620.427	RpL24
FBgn0035232	CG12099	3L	1555363	1558484	-	2589.32	0.338394	1.1131e-10	46.3027	48.3388	47.5165	57.7937	59.5606	62.3551	CG12099
FBgn0261593	RpS10b	X	19598031	19599806	+	13673.4	0.246991	1.17888e-10	473.681	485.658	505.895	579.712	584.876	574.145	RpS10b
FBgn0029791	CG4096	X	5698557	5708633	+	262.262	0.860218	1.19142e-10	2.42037	3.00577	3.09337	5.18611	5.00367	5.25938	CG4096
FBgn0086779	step	2L	21740041	21757466	-	5602.55	0.266298	1.37563e-10	64.9053	64.2088	65.1927	77.1088	76.4416	80.1195	step
FBgn0014868	Ost48	X	9156929	9158515	-	4188.15	0.294435	1.56521e-10	149.449	156.347	147.764	184.18	190.45	181.72	Ost48
FBgn0086357	Sec61alpha	2L	6477182	6480575	-	9693.02	0.250681	1.60766e-10	243.761	256.693	258.478	298.938	302.097	301.862	Sec61alpha
FBgn0003279	RpL4	3R	27922821	27924888	+	28708.7	0.303212	1.70972e-10	1036.86	1161.87	1150.36	1430.75	1354.18	1347.41	RpL4
FBgn0028744	CG5033	2R	17789679	17792448	+	2243.01	0.339214	1.71732e-10	48.0301	47.138	48.5579	58.7317	60.5386	62.5148	CG5033
FBgn0023143	Uba1	2R	9688289	9693328	-	18242.6	0.212618	1.78807e-10	238.444	236.697	234.741	274.467	271.253	276.883	Uba1
FBgn0036663	CG9674	3L	16787573	16807731	-	4164.86	0.300331	2.04132e-10	27.9338	26.8986	26.0963	32.9229	32.4546	34.2851	CG9674
FBgn0001233	Hsp83	3L	3192969	3197059	+	78913	0.194018	2.17394e-10	1522.15	1499.65	1514.93	1732.34	1714.26	1743.15	Hsp83
FBgn0052521	CG32521	X	21205310	21281171	-	2728.49	0.331166	2.40701e-10	30.8014	33.154	32.8291	41.617	40.6269	39.5122	CG32521
FBgn0032120	CG33298	2L	9495474	9520696	+	2023.4	0.361588	2.46824e-10	16.7014	17.3722	15.9129	21.1261	21.0262	22.0827	CG33298
FBgn0010300	brat	2L	19133816	19179758	+	4009.45	0.304847	2.79949e-10	17.6998	16.7063	16.7668	21.7613	20.2957	21.1584	brat
FBgn0035608	blanks	3L	5497523	5498958	-	13761.8	0.283236	2.79949e-10	572.534	583.325	630.355	729.217	702.02	742.187	blanks
FBgn0039757	RpS7	3R	30206447	30209020	-	29646.9	0.241498	3.03238e-10	1389.3	1467.94	1494.49	1741.2	1712.86	1690.53	RpS7
FBgn0036702	CG6512	3L	17238613	17242128	-	3278.95	0.300494	4.24758e-10	57.0133	55.0215	53.4511	67.4078	69.169	67.2749	CG6512
FBgn0031643	CG3008	2L	4883298	4885669	+	1909.91	0.373003	4.55113e-10	47.294	44.0594	42.7857	56.2378	59.9926	57.5432	CG3008
FBgn0260440	spdo	3R	30476684	30478849	+	114.557	1.20719	4.56209e-10	1.99979	2.1355	1.91345	4.99041	4.5385	4.44854	spdo
FBgn0000181	bic	2R	12870249	12871794	+	18170.3	0.216457	6.58539e-10	651.896	665.554	665.987	766.796	783.674	754.07	bic
FBgn0016031	lama	3L	5343619	5355923	-	2225.48	0.336991	7.90488e-10	28.9111	30.744	29.0176	37.6704	36.1349	38.199	lama
FBgn0029006	Smurf	2R	17592791	17604461	+	3335.67	0.284873	7.90488e-10	33.5893	34.8581	33.8044	41.2049	42.1075	41.2717	Smurf
FBgn0035630	CG10576	3L	5761963	5765702	-	7093.94	0.248985	7.90488e-10	201.368	208.925	212.859	244.02	247.451	248.988	CG10576
FBgn0261602	RpL8	3L	2587456	2588883	+	27681.6	0.332418	8.05538e-10	1166.89	1350.57	1293.68	1697.66	1546.48	1554.52	RpL8
FBgn0037351	RpL13A	3R	5624474	5625947	+	17233.5	0.306139	8.59749e-10	955.529	1069.3	1088.65	1327.23	1263	1259.1	RpL13A
FBgn0085442	NKAIN	2R	24881570	24888615	+	4691.24	0.266949	8.71468e-10	44.903	43.3957	43.2678	53.7822	52.9205	51.6256	NKAIN
FBgn0028399	TMS1	3L	16412722	16415386	+	3333.19	0.282179	9.21485e-10	102.405	104.479	103.681	123.346	127.447	126.855	TMS1
FBgn0010352	Nc73EF	3L	16954822	16968724	+	5768.98	0.246803	9.89459e-10	59.4857	61.3772	59.457	71.8577	70.9889	71.1273	Nc73EF
FBgn0001104	Galphai	3L	6972750	6980044	-	12141.9	0.227245	1.18447e-09	336.423	330.888	319.993	380.729	388.633	386.452	Galphai
FBgn0015622	Cnx99A	3R	29315254	29319644	-	10546.3	0.226315	1.55024e-09	208.07	214.182	212.203	249.025	241.9	251.254	Cnx99A
FBgn0002622	RpS3	3R	23358812	23360207	+	59612.2	0.198408	1.76945e-09	2946.16	2998.22	2994.5	3385.49	3498.22	3373.09	RpS3
FBgn0033741	CG8545	2R	12468651	12471722	+	4523.01	0.287342	1.76945e-09	83.8681	83.9928	84.1654	97.1649	103.48	106.895	CG8545
FBgn0033638	CG9005	2R	11619479	11640941	-	2605.57	0.30102	2.29909e-09	21.0705	21.1086	20.6571	25.8971	25.0969	26.419	CG9005
FBgn0030672	CG9281	X	15705806	15710539	-	4999.17	0.265993	2.33666e-09	83.1071	84.5794	85.8081	104.191	97.7462	102.843	CG9281
FBgn0262519	Mi-2	3L	19882051	19910215	-	9962.12	0.252198	2.37548e-09	85.0307	84.357	81.9527	96.0288	99.3363	103.984	Mi-2
FBgn0024234	gbb	2R	23851562	23853247	+	2051.7	0.351164	2.48879e-09	61.6144	68.0509	65.4449	85.7294	80.0653	83.0667	gbb
FBgn0262975	cnc	3R	23185580	23226711	-	1931.57	0.330777	2.98813e-09	11.6799	11.094	11.2324	14.1847	14.5816	14.0098	cnc
FBgn0034802	CG3800	2R	22934569	22937077	-	20362.6	0.260372	3.02208e-09	420.622	458.724	467.937	539.004	532.707	541.964	CG3800
FBgn0010412	RpS19a	X	16637894	16639249	+	14034.5	0.240647	3.27306e-09	597.345	635.812	638.568	730.573	755.126	725.746	RpS19a
FBgn0014417	CG13397	2L	8408888	8411868	-	5543.88	0.251383	3.76055e-09	103.43	105.2	109.599	127.165	124.739	126.839	CG13397
FBgn0035571	CG12493	3L	4752393	4753738	-	118.055	1.17123	3.94383e-09	3.31433	3.79948	4.19005	9.36619	7.30586	8.74253	CG12493
FBgn0029897	RpL17	X	6741537	6744238	-	12181.3	0.2982	4.01006e-09	546.38	608.403	626.554	749.133	728.759	712.331	RpL17
FBgn0027081	Aats-thr	2L	12103751	12107170	+	5393.06	0.240557	4.105e-09	104.671	102.873	103.908	120.697	124.441	122.828	Aats-thr
FBgn0003862	trx	3R	14263358	14286903	-	2469.92	0.380675	5.01761e-09	10.1715	9.04731	8.63487	12.6406	11.5461	12.0869	trx
FBgn0022069	Nnp-1	2L	13363308	13366189	-	2563.03	0.293795	5.25344e-09	47.4517	49.4855	48.838	59.0328	59.1804	60.4699	Nnp-1
FBgn0030177	CG2972	X	10083154	10085050	+	2549.52	0.301732	5.53942e-09	72.9739	75.4487	78.2832	92.564	92.4798	94.3221	CG2972
FBgn0263395	hppy	2R	19178738	19227193	+	2517.07	0.306349	5.94676e-09	27.3355	26.1861	26.3163	33.315	31.6722	33.7323	hppy
FBgn0022764	Sin3A	2R	12575240	12592917	-	8828.08	0.233185	6.14403e-09	53.3672	52.8261	50.9504	63.0544	61.3772	60.3004	Sin3A
FBgn0037328	RpL35A	3R	5465630	5467101	-	10952.8	0.25194	6.14403e-09	933.26	993.986	1009.99	1202.52	1150.27	1144.72	RpL35A
FBgn0052758	CG32758	X	5719374	5738031	-	2096.66	0.32797	6.14403e-09	24.6687	25.9174	23.6574	30.8911	30.6797	31.642	CG32758
FBgn0003274	RpLP2	2R	16586129	16586732	+	20488	0.208647	6.62688e-09	1874	1948.19	1918.88	2261.93	2189.92	2182.59	RpLP2
FBgn0261394	Prosalpha3	2R	20994900	20996118	+	3204.56	0.310194	6.67969e-09	170.048	184.922	181.531	227.199	211.316	226.569	Prosalpha3
FBgn0262945	CR43264	X	5831898	5832215	-	466.057	0.674287	6.92181e-09	62.0264	64.3256	79.7903	97.6555	118.13	112.774	CR43264
FBgn0010278	Ssrp	2R	23806361	23809004	-	3973.67	0.281554	6.95818e-09	86.7503	89.0465	85.2074	100.769	108.796	107.71	Ssrp
FBgn0035753	RpL18	3L	7240203	7241351	-	11484.2	0.296627	7.68946e-09	730.832	807.913	847.559	997.56	970.032	963.186	RpL18
FBgn0005533	RpS17	3L	9428795	9429821	-	13144.9	0.244209	1.19944e-08	1310.15	1353.27	1440.37	1597.86	1632.18	1630.21	RpS17
FBgn0040238	Best1	3R	10161464	10170487	-	3210.21	0.275127	1.25085e-08	53.8254	52.5693	53.5206	65.9589	62.3151	65.2214	Best1
FBgn0011272	RpL13	2L	9967313	9968645	+	15445.4	0.245366	1.3467e-08	675.706	727.457	740.303	864.537	830.577	845.592	RpL13
FBgn0033052	SCAP	2R	6026273	6036388	-	5413.07	0.24452	1.35658e-08	60.6853	57.3732	58.8396	68.9743	71.0165	69.5866	SCAP
FBgn0003887	betaTub56D	2R	19447319	19451600	-	40440	0.23415	1.48938e-08	1149.38	1239.46	1238.63	1459.25	1383.43	1423.93	betaTub56D
FBgn0033661	CG13185	2R	11867876	11885585	-	4356.91	0.294386	2.34696e-08	14.7508	13.9953	13.2797	16.4933	17.1517	17.8991	CG13185
FBgn0002069	Aats-asp	2R	12877004	12883168	+	5641.99	0.239803	2.46467e-08	142.047	135.079	139.412	160.11	166.489	165.251	Aats-asp
FBgn0015245	Hsp60	X	11108482	11112308	+	6620.14	0.244703	2.71804e-08	141.755	151.624	152.402	175.896	173.583	178.64	Hsp60
FBgn0046222	CG1109	3R	5660635	5665169	+	1671.22	0.325487	3.02757e-08	32.1006	31.6323	33.0018	39.8558	39.7706	41.5524	CG1109
FBgn0015737	Hmu	3R	27288769	27291592	+	7056.27	0.235842	3.07758e-08	159.985	170.229	170.747	194.285	197.999	197.597	Hmu
FBgn0034724	babos	2R	22393876	22402059	-	143.648	1.03362	3.29363e-08	4.47549	4.42899	4.29066	7.35949	10.6319	9.03454	babos
FBgn0037989	ATP8B	3R	12068375	12090612	-	447.943	0.583069	3.8666e-08	2.88999	2.96571	3.01396	4.52692	3.97312	4.77779	ATP8B
FBgn0038968	CG12499	3R	22440152	22446587	-	3302.45	0.261987	3.8666e-08	28.604	28.2291	28.9957	34.5284	33.3375	35.0357	CG12499
FBgn0015513	mbc	3R	23781765	23801634	+	5650.89	0.266159	3.95807e-08	42.8658	43.2996	39.2075	49.3076	50.9519	50.544	mbc
FBgn0039492	CG6051	3R	27124759	27151069	-	1876.8	0.315021	4.02165e-08	22.8867	23.013	21.9963	28.305	27.2276	28.9359	CG6051
FBgn0033485	RpLP0-like	2R	10098518	10099590	-	1986.17	0.31934	4.06478e-08	109.399	111.504	119.244	140.209	138.656	145.364	RpLP0-like
FBgn0263231	bel	3R	8654975	8660761	-	7501.79	0.226968	4.71202e-08	104.897	108.03	104.721	124.581	119.975	127.2	bel
FBgn0263006	Ca-P60A	2R	23925077	23935884	-	16103.1	0.207203	4.78574e-08	106.07	111.94	111.975	125.936	126.623	128.373	Ca-P60A
FBgn0039302	Nup358	3R	25249348	25258672	+	15761.5	0.206464	5.5441e-08	106.477	105.265	100.397	119.082	119.761	121.34	Nup358
FBgn0039713	RpS8	3R	29861582	29863902	+	30419.1	0.231318	6.80614e-08	1285.37	1403.55	1395.2	1640.34	1571.94	1582.01	RpS8
FBgn0003231	ref(2)P	2L	19542468	19545548	+	4952.4	0.233973	8.70269e-08	114.846	115.303	116.563	136.372	131.828	139.502	ref(2)P
FBgn0052451	SPoCk	3L	22749444	22787631	+	7870.52	0.208488	9.48193e-08	55.3254	57.6761	56.4204	64.7579	65.68	65.3262	SPoCk
FBgn0004397	Vinc	X	2214347	2222567	-	9278.45	0.224286	9.59006e-08	126.628	136.563	133.776	156.529	154.475	152.727	Vinc
FBgn0003360	sesB	X	10780893	10786958	-	24816.3	0.202676	1.08406e-07	670.448	712.264	715.77	809.369	800.804	804.757	sesB
FBgn0039788	Rpt6R	3R	30582198	30583697	-	690.158	0.48767	1.18926e-07	21.7215	24.1602	26.7005	33.5769	32.8192	35.2744	Rpt6R
FBgn0051793	CG31793	2L	19003367	19008234	+	638.4	0.467179	1.21175e-07	7.63971	6.78125	7.06183	10.0074	10.0971	9.60218	CG31793
FBgn0037686	RpL34b	3R	9400237	9401226	-	9893.1	0.247182	1.22501e-07	557.475	613.42	609.594	723.023	687.717	702.374	RpL34b
FBgn0259834	out	X	19310513	19322106	-	353.054	0.64654	1.22533e-07	4.6555	4.71969	5.34466	7.55227	6.90773	8.54929	out
FBgn0034967	eIF-5A	2R	24057798	24059483	+	24159.2	0.18991	1.22813e-07	1686.69	1677.9	1737.66	1896.05	1969.6	1954.26	eIF-5A
FBgn0033379	Mys45A	2R	9111505	9113951	-	1875.64	0.292109	1.43041e-07	42.4057	43.842	42.7351	52.6687	52.6282	52.6406	Mys45A
FBgn0050156	CG30156	2R	6981446	6985712	-	302.868	0.727969	1.47931e-07	7.18793	8.1437	8.79191	13.5769	11.2368	15.0822	CG30156
FBgn0086347	Myo31DF	2L	10491814	10506779	-	7884.72	0.207167	1.49573e-07	105.725	100.938	102.556	119.055	119.527	118.396	Myo31DF
FBgn0034743	RpS16	2R	22605745	22607995	+	16544.9	0.186617	2.0142e-07	1229.13	1259.92	1255.21	1392.84	1444.3	1424.14	RpS16
FBgn0039213	atl	3R	24625671	24634714	+	3019.54	0.250631	2.1723e-07	49.9851	50.2285	50.0078	58.1396	60.7019	59.8832	atl
FBgn0267795	CG32138	3L	14053215	14071583	+	14323.2	0.192892	2.24848e-07	133.689	133.276	128.543	153.022	150.838	148.261	CG32138
FBgn0262872	milt	2L	7037823	7056010	+	3405.73	0.248258	2.44858e-07	24.9732	24.9808	24.1195	29.9846	28.5236	29.4815	milt
FBgn0019968	Khc-73	2R	15515778	15532259	-	3378.52	0.254404	2.71639e-07	20.5401	20.9327	19.7759	24.7325	23.5775	24.7562	Khc-73
FBgn0020443	Elf	2L	12434452	12441279	+	7214.96	0.208037	2.76559e-07	89.9921	94.4876	92.552	105.795	106.421	107.777	Elf
FBgn0031736	CG11030	2L	5724656	5762420	+	1403.56	0.319216	3.62182e-07	18.1395	18.1698	18.2852	23.4819	22.3428	22.2917	CG11030
FBgn0086472	RpS25	3R	11215028	11216287	-	33098.4	0.197314	3.82996e-07	2134.18	2182.59	2247.49	2434.72	2587.3	2504.18	RpS25
FBgn0024556	EfTuM	2R	13507557	13509332	+	3639.68	0.244502	3.84419e-07	112.381	115.21	114.64	131.696	140.406	133.353	EfTuM
FBgn0052066	CG32066	3L	10640286	10661013	-	2194.44	0.306357	4.18522e-07	44.328	47.5668	48.2355	58.684	54.4981	60.0392	CG32066
FBgn0036825	RpL26	3L	18898875	18899917	+	12864.8	0.275762	4.56489e-07	934.45	1068.02	1083.62	1287.75	1219.48	1228.69	RpL26
FBgn0041092	tai	2L	9166778	9250211	+	2225.21	0.316788	4.83791e-07	9.95593	10.1323	10.2704	13.4157	11.556	12.8341	tai
FBgn0039633	CG11873	3R	29063040	29108948	+	1647.71	0.340862	5.2296e-07	7.44659	6.8254	6.77806	9.44097	8.34645	8.87642	CG11873
FBgn0036463	Reck	3L	15001238	15014062	-	3276.07	0.271707	5.31796e-07	43.7901	43.2152	39.8445	51.9148	52.1303	49.15	Reck
FBgn0003676	T-cp1	3R	22489105	22491439	-	13453.5	0.187826	5.3332e-07	378.001	388.281	392.667	443.676	431.287	445.051	T-cp1
FBgn0061200	Nup153	X	16599241	16610459	+	4510.16	0.224646	5.39715e-07	31.4394	31.2366	31.4153	37.2138	35.4329	37.2886	Nup153
FBgn0010825	Gug	3L	8449922	8472669	+	2384.65	0.31625	6.0537e-07	14.4892	15.0054	14.4483	19.3852	16.6219	18.7016	Gug
FBgn0030616	RpL37a	X	15137870	15139367	-	38690.1	0.202412	6.21252e-07	1606.16	1698.72	1759.62	1936.49	1954.51	1936.16	RpL37a
FBgn0260635	Diap1	3L	16038410	16051034	-	5287.18	0.220068	6.43542e-07	94.6807	96.4789	92.321	109.514	113.104	107.634	Diap1
FBgn0051158	Efa6	3R	22587755	22608842	+	5840.14	0.238803	6.50337e-07	39.2968	39.9588	39.1467	48.0353	43.8045	47.8681	Efa6
FBgn0011638	La	2L	20348393	20350012	-	4789.02	0.214608	6.76767e-07	174.432	173.149	174.553	198.39	200.874	206.564	La
FBgn0038989	CG6937	3R	22584773	22586209	+	1966.05	0.313968	7.04458e-07	77.3815	80.0461	87.2897	105.487	97.7608	100.84	CG6937
FBgn0039735	CG7911	3R	30003681	30004861	-	3542.59	0.235065	7.50765e-07	239.103	247.273	239.437	280.731	281.29	292.201	CG7911
FBgn0029941	CG1677	X	7281089	7405797	-	2955.78	0.23698	7.67998e-07	34.0533	33.9152	34.1596	40.3939	39.7879	40.174	CG1677
FBgn0043884	mask	3R	24230562	24250248	+	12937.1	0.25054	7.7703e-07	49.8573	49.7848	47.604	62.4302	54.4737	58.2721	mask
FBgn0033644	Tret1-2	2R	11675935	11678014	+	517.894	0.553337	8.07289e-07	17.4721	14.6975	12.976	21.2811	23.5309	21.5156	Tret1-2
FBgn0029785	RpL35	X	5672401	5673547	+	23022.7	0.180979	8.66304e-07	1740.71	1812.42	1824.88	2020.83	2066.74	2009.17	RpL35
FBgn0051044	CR31044	3R	29214562	29219667	+	183.262	0.774991	8.74121e-07	1.50041	1.6338	1.69654	2.57457	3.0034	2.68582	CR31044
FBgn0015803	RtGEF	2L	20350434	20365254	+	2169.39	0.268627	9.64332e-07	13.4081	14.1635	14.1299	16.8484	16.8851	16.5005	RtGEF
FBgn0031313	CG5080	2L	1160290	1163886	-	1780.35	0.286942	9.89839e-07	36.8113	37.9685	37.0216	43.8985	45.8698	46.6291	CG5080
FBgn0023529	CG2918	X	2271008	2275068	-	18926.2	0.209128	1.01972e-06	303.87	299.94	290.524	331.629	361.398	340.868	CG2918
FBgn0025286	RpL31	2R	9587193	9587989	+	17834.2	0.204688	1.02567e-06	1572.38	1644.34	1714.71	1880.52	1930.09	1872.28	RpL31
FBgn0031516	CG9663	2L	3294926	3303130	-	1001.91	0.37484	1.04684e-06	16.2816	17.9327	17.7769	22.7311	21.2116	23.4438	CG9663
FBgn0002891	mus205	2R	7793625	7801044	+	1833.06	0.299463	1.1072e-06	15.4915	14.6189	14.2988	17.4712	18.9294	18.2671	mus205
FBgn0031681	pgant5	2L	5072170	5093592	-	2032.89	0.279544	1.16294e-06	23.8123	24.5274	25.3857	30.3208	28.7651	30.3736	pgant5
FBgn0052190	NUCB1	3L	17797738	17802279	-	5225.72	0.207427	1.22055e-06	130.59	134.715	136.371	153.591	155.719	154.442	NUCB1
FBgn0261396	Rpn3	2L	19051790	19053681	+	2998.47	0.236142	1.22055e-06	91.0196	92.526	90.7959	105.959	107.367	109.795	Rpn3
FBgn0030065	CG12075	X	8838323	8872774	+	492.766	0.477231	1.22998e-06	4.90679	5.19439	5.18531	6.71611	7.37778	7.18243	CG12075
FBgn0038834	RpS30	3R	20850516	20851427	+	22617	0.182413	1.22998e-06	2046.65	2078.3	2119.41	2351.88	2431.02	2303.11	RpS30
FBgn0004583	ex	2L	431227	448701	+	5296.15	0.230742	1.3762e-06	44.2416	44.0527	44.9632	53.1311	49.2915	53.923	ex
FBgn0002593	RpLP1	2L	419952	420864	+	35128.2	0.200067	1.4149e-06	2466.89	2629.41	2669.93	3045.56	2973.88	2901.91	RpLP1
FBgn0039207	CG5789	3R	24536204	24543914	-	3130.32	0.289676	1.47809e-06	34.8033	32.1112	30.3403	38.6109	41.6024	38.7077	CG5789
FBgn0001215	Hrb98DE	3R	28599834	28605777	+	10094.5	0.188284	1.52618e-06	207.512	204.744	215.353	237.285	236.925	240.819	Hrb98DE
FBgn0004055	uzip	2R	25012062	25031737	+	4357.75	0.213101	1.58045e-06	58.6175	59.2078	61.1678	69.2484	69.227	68.9845	uzip
FBgn0010041	GstD5	3R	12375733	12376572	+	177.102	0.764524	1.82111e-06	9.39258	9.45503	9.65432	14.6669	17.6427	16.1092	GstD5
FBgn0085478	CG34449	X	9324508	9356227	-	1182.32	0.323391	1.8552e-06	8.94727	9.31113	9.25297	11.0873	11.6935	11.6395	CG34449
FBgn0024238	Fim	X	17285704	17301929	-	23023.3	0.163254	2.40561e-06	309.049	315.616	305.928	350.76	344.038	347.309	Fim
FBgn0005649	Rox8	3R	24043056	24048265	-	6437.1	0.208797	2.5148e-06	90.5488	88.9278	92.2161	107.501	100.524	105.941	Rox8
FBgn0033886	Rpn13	2R	13958545	13960404	-	2270.02	0.256629	2.52386e-06	74.0298	74.6694	77.0162	92.4864	87.5568	89.569	Rpn13
FBgn0030052	CG12065	X	8574306	8588528	+	7007.12	0.182684	2.69226e-06	143.728	142.008	142.517	162.331	162.515	161.229	CG12065
FBgn0030720	CG8939	X	15997016	15999698	+	2084.89	0.254977	2.70065e-06	43.8931	43.5838	44.8004	52.9459	51.9505	52.9276	CG8939
FBgn0263391	hts	2R	19397032	19424903	-	11664.8	0.200767	2.70881e-06	57.8613	57.2791	59.0745	69.1772	63.7258	67.3112	hts
FBgn0041775	tral	3L	12515059	12520954	+	8300.64	0.181667	2.78685e-06	113.59	115.208	111.47	129.205	129.255	127.502	tral
FBgn0000578	ena	2R	19141632	19163705	+	12232.3	0.213838	2.82873e-06	115.831	113.919	110.384	136.818	124.308	133.357	ena
FBgn0040071	tara	3R	16225651	16260329	+	624.279	0.4329	2.85751e-06	6.64163	6.96723	6.35245	9.44415	8.30812	9.19893	tara
FBgn0003721	Tm1	3R	15281371	15308779	+	10544.3	0.186771	2.90846e-06	62.4526	62.1439	65.5397	71.8746	71.4409	73.0756	Tm1
FBgn0000370	crc	2L	21310866	21319527	+	12399.5	0.210951	2.92968e-06	207.51	199.826	205.219	230.833	249.944	228.256	crc
FBgn0033507	CG12909	2R	10310113	10311143	+	893.453	0.370228	2.9446e-06	44.8616	44.0037	49.1016	59.6254	57.1847	61.3867	CG12909
FBgn0032938	CG8671	2L	21262956	21282790	+	2039.47	0.269515	2.94656e-06	21.3389	22.1199	22.546	27.5292	25.7637	26.2569	CG8671
FBgn0045800	Uhg1	2R	17699097	17703344	+	863.009	0.3738	3.10289e-06	42.3557	42.0624	44.3612	53.4882	59.4732	53.9002	Uhg1
FBgn0046214	vig2	3R	25123373	25125619	+	11152.6	0.183122	3.19917e-06	347.128	364.293	363.318	407.04	411.719	401.422	vig2
FBgn0027330	l(1)G0020	X	8716713	8720277	-	1389.1	0.302496	3.21555e-06	23.766	23.8926	22.155	28.8024	28.2322	29.0893	l(1)G0020
FBgn0002579	RpL36	X	628338	629483	-	16002	0.203123	3.37629e-06	1298.54	1298.69	1358.95	1462.49	1591.6	1500.12	RpL36
FBgn0035402	CG12082	3L	3145405	3148358	-	1790.05	0.2742	3.40414e-06	35.6118	35.5701	35.195	43.0077	41.2714	44.3476	CG12082
FBgn0262579	Ect4	3L	8063874	8108897	+	11039	0.204419	3.41093e-06	62.7	64.021	61.7459	75.4346	69.016	72.7077	Ect4
FBgn0010488	NAT1	2R	12915994	12923734	+	15950.9	0.173794	3.54116e-06	161.949	161.369	159.41	186.908	177.914	179.717	NAT1
FBgn0037051	CG10565	3L	21133250	21136353	-	4547.35	0.202532	3.66553e-06	99.6346	101.849	102.467	117.429	114.982	117.32	CG10565
FBgn0052425	CG32425	3L	20497323	20514107	+	3523.23	0.22795	3.94762e-06	45.2452	45.2983	47.3183	54.0873	52.1176	55.2128	CG32425
FBgn0030941	wgn	X	18624042	18634908	-	1244.29	0.31649	4.03659e-06	25.8752	26.829	25.2236	31.2879	33.8815	31.9075	wgn
FBgn0033663	ERp60	2R	11887568	11890979	-	29678.6	0.159268	4.16723e-06	944.275	943.684	942.9	1036.37	1078.73	1046.21	ERp60
FBgn0040309	Jafrac1	X	13329824	13331994	+	9832.57	0.186831	4.41384e-06	374.548	385.606	385.783	427.581	449.192	427.623	Jafrac1
FBgn0035524	CG11583	3L	4281504	4282817	-	1749.25	0.286739	4.48151e-06	72.2295	76.6557	80.6079	94.068	91.432	94.338	CG11583
FBgn0004867	RpS2	2L	9896265	9897552	-	22786.4	0.205777	4.55041e-06	1001.13	1078.77	1116.13	1245.46	1222.76	1217.63	RpS2
FBgn0039359	RpL27	3R	25683623	25685051	-	26418.7	0.178684	4.76916e-06	1478.19	1522.07	1580.54	1719.55	1762.19	1702.93	RpL27
FBgn0040338	TfIIA-S-2	X	1011101	1011643	-	126.34	0.851807	5.06692e-06	11.5087	12.615	11.4362	22.4058	20.9203	20.8835	TfIIA-S-2
FBgn0015527	pen	X	21346503	21349843	-	3466.79	0.233823	5.10958e-06	79.2488	83.0884	83.2651	96.2115	92.6363	99.9035	pen
FBgn0024352	Hop	2L	295122	297449	+	9628.69	0.174265	5.17091e-06	272.748	266.486	276.662	305.381	306.374	308.831	Hop
FBgn0037073	CG7338	3L	21335215	21338232	+	2017.43	0.250979	5.17091e-06	39.0797	40.1415	38.9487	47.0043	46.5813	47.0465	CG7338
FBgn0044028	Notum	3L	16023480	16032752	+	981.146	0.333049	5.17091e-06	13.6447	14.1339	13.9982	18.1039	17.0432	17.4744	Notum
FBgn0010265	RpS13	2L	8363477	8364662	-	34216.8	0.19316	5.89409e-06	2097.5	2118.19	2263.31	2418.24	2552.93	2435.86	RpS13
FBgn0020618	Rack1	2L	7825347	7827315	-	19469.3	0.169575	6.06323e-06	646.016	658.053	670.577	746.205	753.232	721.499	Rack1
FBgn0037637	CG9836	3R	8822849	8824177	-	1285.3	0.306304	6.94006e-06	72.6775	72.814	74.0455	87.0465	95.6733	88.765	CG9836
FBgn0266580	Gp210	2R	5760862	5774324	+	28837.9	0.154139	7.10126e-06	215.087	213.589	209.677	239.11	233.198	238.031	Gp210
FBgn0023423	slmb	3R	21119252	21127485	-	1993.03	0.2542	7.17953e-06	31.9097	30.7454	32.3193	38.3728	37.0332	37.8471	slmb
FBgn0050035	Tret1-1	2R	11665768	11674782	+	700.36	0.411338	7.32271e-06	11.4344	10.3103	10.74	14.4135	15.5597	13.2508	Tret1-1
FBgn0003189	r	X	16655359	16668712	+	2896.69	0.257381	8.14085e-06	21.59	23.229	22.7434	27.5912	25.2547	27.8963	r
FBgn0003204	ras	X	10744502	10749097	+	1952.36	0.27694	8.26568e-06	35.4085	37.2615	39.7215	46.4884	45.5717	44.0812	ras
FBgn0034570	CG10543	2R	20996220	21007740	+	2379.64	0.286162	8.26568e-06	18.139	17.5514	16.9614	23.1491	19.9401	21.1226	CG10543
FBgn0001341	l(1)1Bi	X	629773	633633	+	1040.62	0.320805	8.59305e-06	15.5204	15.123	15.2256	18.4306	19.8556	19.0121	l(1)1Bi
FBgn0001234	Hsromega	3R	21296127	21317836	+	1214.32	0.293901	9.73076e-06	3.08377	3.00562	3.0789	3.72085	3.72182	3.79567	Hsromega
FBgn0032633	Lrch	2L	17367511	17384115	-	3591.01	0.234023	1.03522e-05	30.5742	30.5561	31.1041	37.5121	33.9149	37.0329	Lrch
FBgn0028341	l(1)G0232	X	9626294	9659145	-	4418.61	0.20467	1.07345e-05	35.5097	35.296	34.4124	41.3797	39.097	40.7832	l(1)G0232
FBgn0037135	CG7414	3L	21824740	21827856	+	6586.04	0.179767	1.12917e-05	130.139	134.145	134.261	148.937	151.752	150.724	CG7414
FBgn0004587	B52	3R	13661311	13666891	+	7053.18	0.193483	1.14715e-05	89.8875	94.2061	94.2559	109.299	103.307	105.674	B52
FBgn0029176	Ef1gamma	3R	29220172	29222109	+	63901.1	0.15218	1.15901e-05	2126.6	2204.73	2183.41	2437.32	2434.59	2367.61	Ef1gamma
FBgn0044323	Cka	2L	8030721	8040826	+	4334.4	0.20073	1.15946e-05	41.5675	41.9284	40.6157	48.6151	46.4345	47.5985	Cka
FBgn0002645	Map205	3R	32055279	32068441	-	14118	0.181444	1.17649e-05	129.408	131.647	138.176	154.238	147.615	150.848	Map205
FBgn0010078	RpL23	2R	22854383	22855694	+	39831.4	0.219353	1.19486e-05	3821.78	4150.23	4416.86	4872.27	4818.19	4732.4	RpL23
FBgn0032198	eEF1delta	2L	10232507	10234450	+	7431.47	0.185569	1.24246e-05	443.947	452.119	471.036	517.903	511.101	525.526	eEF1delta
FBgn0011591	fng	3L	20925891	20949512	-	93.3586	0.982953	1.25507e-05	1.83862	2.33337	1.66214	3.72802	4.04565	3.77898	fng
FBgn0002413	dco	3R	31054085	31061210	-	4258.16	0.195992	1.25846e-05	50.2274	51.2489	49.902	57.7171	58.6686	57.0393	dco
FBgn0030740	CG9917	X	16321431	16323231	-	4616.99	0.220336	1.29687e-05	142.756	145.336	143.886	161.568	178.026	163.712	CG9917
FBgn0033912	RpS23	2R	14215096	14216627	-	38504	0.168257	1.31956e-05	2483.26	2525.71	2638.22	2797.64	2906.03	2889.23	RpS23
FBgn0034422	CG7137	2R	19227344	19228613	+	600.316	0.398018	1.41811e-05	23.6342	25.8247	24.9616	31.953	32.0143	34.067	CG7137
FBgn0001986	l(2)35Df	2L	15752263	15755900	+	2140.61	0.236095	1.46838e-05	33.49	33.3745	33.1603	40.0699	39.074	38.6764	l(2)35Df
FBgn0038746	Surf6	3R	19903665	19904868	-	1119.83	0.343091	1.46838e-05	48.8698	51.8717	55.934	62.512	65.1628	70.917	Surf6
FBgn0015521	RpS21	2L	2856070	2857029	+	6568.05	0.19536	1.47981e-05	424.038	451.881	450.851	511.895	512.95	494.308	RpS21
FBgn0034734	CG4554	2R	22483303	22492033	+	1640.1	0.284011	1.52838e-05	10.3215	10.7969	10.9164	12.8897	12.3133	13.7854	CG4554
FBgn0262742	Fas1	3R	16625238	16639771	+	2355.15	0.254512	1.54974e-05	26.0685	26.5457	27.8363	33.663	30.5703	31.7168	Fas1
FBgn0266577	CR45108	2R	7783334	7785585	+	330.059	0.527115	1.70868e-05	7.51919	7.06649	8.19343	11.2535	10.1394	11.3968	CR45108
FBgn0004657	mys	X	8061645	8070237	+	7404.21	0.18727	1.7327e-05	95.8993	93.5733	92.333	104.922	111.013	104.965	mys
FBgn0040395	Unc-76	X	2080610	2093948	+	11535.3	0.168963	1.94727e-05	159.582	164.538	159.546	179.836	186.098	177.864	Unc-76
FBgn0266000	CG44774	X	4921678	4938105	-	1238.26	0.302058	1.99231e-05	7.7253	7.19897	7.06597	9.4441	8.78364	8.89197	CG44774
FBgn0035872	CG7185	3L	8310493	8315502	-	3084.12	0.208219	2.03603e-05	60.7679	61.81	59.8266	71.0504	69.8152	69.8821	CG7185
FBgn0263144	bin3	2R	6214568	6240602	+	3602.57	0.198793	2.08836e-05	34.3495	34.6753	33.9648	39.7046	38.7669	39.7354	bin3
FBgn0005536	Mbs	3L	16051959	16082026	+	3600.44	0.218126	2.12427e-05	26.1627	26.6015	25.112	31.1218	28.9818	30.492	Mbs
FBgn0035266	Gk	3L	1738407	1745421	+	1129.98	0.293435	2.18395e-05	22.2738	21.6378	21.2133	26.4162	26.9383	26.4783	Gk
FBgn0033205	CG2064	2R	7665828	7667343	+	4357.74	0.2337	2.23401e-05	199.347	203.431	201.065	223.846	254.862	231.388	CG2064
FBgn0010198	RpS15Aa	X	13335637	13337705	-	18215.3	0.180468	2.30375e-05	1100.69	1080.67	1118.74	1189.8	1296.13	1253.85	RpS15Aa
FBgn0020304	drongo	2L	833584	851071	-	3515.97	0.20473	2.35521e-05	45.8231	43.9486	44.9627	52.8667	51.6437	50.7751	drongo
FBgn0052409	CG32409	3L	5899528	5900936	+	1286.57	0.286234	2.58968e-05	56.0576	56.3957	59.3903	71.038	66.9992	71.4264	CG32409
FBgn0050349	CG30349	2R	8907518	8910885	+	1750.33	0.255878	2.83214e-05	47.5773	48.4853	48.472	57.7041	55.0284	59.8067	CG30349
FBgn0038953	CG18596	3R	22375923	22379955	+	2836.64	0.234936	2.86231e-05	45.769	41.1115	42.8296	51.394	51.3541	49.9186	CG18596
FBgn0041630	Hexo1	3L	4288641	4291211	+	1196.67	0.309031	2.86231e-05	28.4697	31.7349	27.9813	36.8513	35.2917	37.1328	Hexo1
FBgn0045823	vsg	3L	9714324	9717716	+	10289.1	0.221689	2.87204e-05	235.656	254.32	272.505	292.022	293.796	303.189	vsg
FBgn0034277	OstDelta	2R	17764574	17767070	-	9409.21	0.174278	2.9286e-05	249.625	240.417	242.732	268.335	283.939	274.62	OstDelta
FBgn0032444	CG5525	2L	12690336	12692934	-	6497.23	0.173728	3.02708e-05	189.569	194.616	197.232	219.421	216.07	220.267	CG5525
FBgn0003396	shn	2R	11159086	11217394	+	2865.6	0.272001	3.13659e-05	14.6661	14.3716	14.0281	18.9588	15.8786	17.1662	shn
FBgn0260486	Ziz	2L	7472513	7496307	-	4288.36	0.226995	3.15895e-05	29.4539	27.4916	25.9424	31.7822	32.2542	32.9918	Ziz
FBgn0023172	RhoGEF2	2R	17027190	17044653	+	7652.44	0.184456	3.29675e-05	53.6149	50.8966	49.4765	58.5294	58.6409	57.8416	RhoGEF2
FBgn0030089	AP-1gamma	X	9108691	9117744	+	2924.66	0.229707	3.30924e-05	28.4769	31.3393	29.528	35.7561	34.0282	34.982	AP-1gamma
FBgn0260439	Pp2A-29B	2L	8366038	8370090	+	14687.8	0.153399	3.4745e-05	303.923	303.121	313.199	341.164	337.34	344.912	Pp2A-29B
FBgn0086904	Nacalpha	2R	12759693	12760999	-	8713.93	0.173432	3.63627e-05	436.583	463.513	461.978	514.358	509.073	512.548	Nacalpha
FBgn0039651	CG14508	3R	29202660	29204133	-	340.38	0.514519	3.70642e-05	11.8059	14.5829	13.1616	19.8917	17.641	18.9597	CG14508
FBgn0011336	OstStt3	3R	25066712	25069637	-	10242	0.169447	3.76642e-05	221.624	217.878	211.13	239.269	250.086	242.43	OstStt3
FBgn0034914	CG5554	2R	23845001	23847024	+	3806.41	0.20021	3.76642e-05	132.08	136.073	139.336	159.486	156.17	152.466	CG5554
FBgn0028331	l(1)G0289	X	10348680	10366273	-	23230.7	0.159585	3.78738e-05	379.238	393.883	373.017	425.489	435.619	419.152	l(1)G0289
FBgn0263599	l(3)72Ab	3L	15960836	15967872	-	4325.14	0.189037	3.80345e-05	37.3959	36.9308	35.6052	41.4157	42.1172	41.8077	l(3)72Ab
FBgn0031474	CG2991	2L	2857164	2868548	+	2136.53	0.232276	3.94502e-05	34.7213	35.8462	35.1014	42.8179	40.3475	40.9664	CG2991
FBgn0262127	kibra	3R	14697689	14724261	-	4314.01	0.2032	3.9519e-05	44.4551	41.2688	41.5097	49.8108	48.04	48.6393	kibra
FBgn0032781	CG9987	2L	19430643	19432444	+	1015.77	0.302712	3.95245e-05	30.5225	32.702	32.0232	38.8984	40.2068	38.3868	CG9987
FBgn0037926	Elp1	3R	11650971	11655691	+	1444.92	0.302128	4.04539e-05	19.9142	17.0289	17.7689	22.5178	21.6374	23.3018	Elp1
FBgn0039233	CG7006	3R	24850627	24851385	+	670.97	0.373904	4.18761e-05	47.4012	50.1978	53.0194	68.9776	64.7074	61.4518	CG7006
FBgn0050015	CG30015	2R	10839102	10874771	-	5721.93	0.192703	4.31172e-05	43.5641	43.5841	42.9014	50.9082	47.0592	50.6602	CG30015
FBgn0038146	CG9799	3R	13385648	13388709	-	1061.14	0.297675	4.48731e-05	19.8031	20.3163	18.9598	25.0653	23.9409	23.6404	CG9799
FBgn0024245	dnt	2L	19338669	19363227	-	854.226	0.323786	4.61637e-05	17.9597	17.1047	17.3903	21.1045	21.6572	22.8788	dnt
FBgn0002716	mei-W68	2R	19456170	19459523	+	183.323	0.662304	4.72543e-05	3.70376	3.45314	4.11358	6.01927	5.37887	6.41102	mei-W68
FBgn0023407	B4	2L	13500624	13549328	-	2560.82	0.222967	4.73866e-05	17.8126	17.464	17.8616	20.913	19.7496	21.3436	B4
FBgn0024558	Dph5	3R	22582028	22583225	-	2113.9	0.25767	4.89784e-05	95.4391	106.982	109.039	124.084	123.042	125.126	Dph5
FBgn0265991	Zasp52	2R	15762565	15817004	-	4982.19	0.191499	5.05058e-05	26.4443	25.7709	26.5744	31.1723	28.9599	29.836	Zasp52
FBgn0263346	CG43427	3R	4659579	4712193	+	1822.95	0.241006	5.22278e-05	9.88377	9.58386	9.58464	11.3298	11.1577	11.8435	CG43427
FBgn0003062	Fib	2R	23072909	23074725	-	1932.79	0.325574	5.42214e-05	80.8132	82.326	74.3019	86.2969	103.594	107.687	Fib
FBgn0037580	DppIII	3R	8344400	8347465	+	4415.22	0.18097	5.44794e-05	95.7027	96.6519	96.5868	108.881	107.341	111.306	DppIII
FBgn0010551	Phb2	2R	18819467	18822250	+	5476.94	0.18183	5.53698e-05	164.283	164.186	167.137	184.769	194.326	183.101	Phb2
FBgn0032006	Pvr	2L	8220980	8239878	-	16745.6	0.17147	5.61471e-05	145.341	149.498	137.039	163.256	160.975	162.185	Pvr
FBgn0004868	Gdi	2L	9491176	9494876	-	6755.33	0.172206	5.86069e-05	150.874	158.484	153.997	175.968	170.606	175.515	Gdi
FBgn0036844	Mkp3	3L	19066155	19086426	-	2653.22	0.220089	5.86449e-05	30.5659	31.7904	32.0674	37.8676	35.2376	36.8618	Mkp3
FBgn0017579	RpL14	3L	8601006	8602392	+	17220.6	0.161266	6.00326e-05	1535.15	1611.69	1644.79	1779.91	1804.27	1773.95	RpL14
FBgn0267733	CR46064	2R	4782890	4785362	+	1864.27	0.234429	6.0801e-05	43.3473	41.1036	41.91	49.639	50.1301	48.9026	CR46064
FBgn0036124	CG7839	3L	11074769	11078736	+	1017.66	0.297141	6.09318e-05	15.0396	15.323	14.4907	18.4328	17.696	18.9851	CG7839
FBgn0032643	CG6453	2L	17481988	17484307	-	4299.08	0.192471	6.18125e-05	104.735	109.488	110.395	121.07	127.154	122.706	CG6453
FBgn0020767	Spred	2R	14759646	14769423	-	1968.67	0.25131	6.25064e-05	24.765	27.0951	26.8481	31.3187	29.9519	32.3862	Spred
FBgn0259227	CG42327	3R	11656149	11673974	+	195.373	0.657686	6.44284e-05	1.79534	1.39211	1.80728	2.72774	2.34899	2.79255	CG42327
FBgn0039828	CG1542	3R	31213458	31214784	+	1389.36	0.263368	6.69809e-05	61.9089	63.4344	65.5595	77.8172	73.6164	77.6227	CG1542
FBgn0036035	CG18178	3L	9717786	9719144	-	715.484	0.363667	6.81164e-05	28.717	29.0926	29.3582	37.9097	33.8404	40.3455	CG18178
FBgn0035049	Mmp1	2R	24671294	24688184	-	397.374	0.453603	6.90597e-05	4.40513	3.85958	4.37835	6.03445	5.40392	5.86623	Mmp1
FBgn0035213	CG2199	3L	1339460	1342403	-	2945.08	0.201454	7.02706e-05	58.7614	58.4685	56.42	65.6906	66.4046	67.5961	CG2199
FBgn0004066	Prosalpha4	X	16276270	16277587	+	3273.53	0.207676	7.66348e-05	151.001	158.102	162.264	181.878	176.154	186.169	Prosalpha4
FBgn0035422	RpL28	3L	3220911	3222960	-	28407.6	0.175115	7.66348e-05	1113.58	1174.64	1234.24	1329.44	1341.05	1306.43	RpL28
FBgn0052654	Sec16	X	12596047	12609910	+	2817.96	0.201117	7.8734e-05	16.5857	16.6759	16.0063	18.8941	18.7787	18.9724	Sec16
FBgn0001942	eIF-4a	2L	5981764	5985909	+	27499.3	0.150142	7.87678e-05	639.729	632.761	645.084	688.964	731.876	707.049	eIF-4a
FBgn0023527	CG3071	X	2262837	2264825	+	1967.02	0.229414	7.98681e-05	56.8746	58.7445	56.3515	67.3739	65.34	68.8933	CG3071
FBgn0027588	CG14476	X	21600502	21605264	-	13716.4	0.150495	8.07573e-05	221.914	213.33	216.861	239.654	245.301	238.868	CG14476
FBgn0029880	CG14443	X	6633959	6636169	+	105.649	0.826203	8.11381e-05	2.01693	1.88652	2.38966	3.61907	3.78854	3.73249	CG14443
FBgn0261606	RpL27A	2L	4457186	4458364	-	19900.1	0.173875	8.12947e-05	1726.09	1773.27	1890.46	1992.56	2070.65	2016.64	RpL27A
FBgn0036686	CG7728	3L	17016536	17020270	+	1893.83	0.264322	8.57531e-05	29.3562	28.4837	27.5838	32.6084	32.9098	37.0687	CG7728
FBgn0031896	CG4502	2L	7194908	7204264	-	1055.93	0.292292	8.75043e-05	26.4991	29.0357	27.6494	33.4001	33.3004	35.1492	CG4502
FBgn0031969	pes	2L	7986786	7994184	-	5237.16	0.167822	8.96264e-05	77.404	78.8141	77.7462	88.2579	88.0905	86.4925	pes
FBgn0015754	Lis-1	2R	16178826	16185103	+	4547.63	0.18391	9.1924e-05	72.7256	76.1184	75.7167	86.5107	85.8566	82.7317	Lis-1
FBgn0041210	HDAC4	X	13262687	13285632	-	3012.95	0.216765	9.61969e-05	24.5589	23.3097	22.5526	28.0538	26.2325	27.5621	HDAC4
FBgn0023214	edl	2R	18667527	18673536	-	2420.37	0.213182	9.90855e-05	90.87	94.235	96.1689	108.668	110.788	106.587	edl
FBgn0051363	Jupiter	3R	11590386	11619906	-	16654	0.142328	0.000100838	378.511	385.831	380.873	416.088	429.58	418.315	Jupiter
FBgn0039120	Nup98-96	3R	23774225	23781621	-	6365.12	0.190734	0.000101387	54.8088	53.7498	49.8331	60.9365	61.0273	58.8545	Nup98-96
FBgn0003277	RpII215	X	11562800	11570326	-	5403.74	0.165071	0.000102605	46.2402	46.0432	45.6944	51.2498	51.1668	52.2846	RpII215
FBgn0031118	RhoGAP19D	X	20469955	20510694	-	1705.18	0.24353	0.000102968	9.68113	10.2647	10.0347	12.2775	11.4059	11.8078	RhoGAP19D
FBgn0086558	Ubi-p5E	X	6276876	6279647	-	4034.52	0.17804	0.000108377	94.5135	96.7048	97.7587	108.439	108.703	109.758	Ubi-p5E
FBgn0034083	lbk	2R	16150123	16169519	+	3526.58	0.196602	0.000108416	37.5056	36.591	34.7798	41.0955	42.2229	41.4822	lbk
FBgn0032731	Swip-1	2L	18977519	18987280	-	8936.81	0.171986	0.000110395	263.146	281.882	279.272	317.155	307.241	304.25	Swip-1
FBgn0010909	msn	3L	2554847	2586540	-	14101.4	0.168607	0.000111603	119.758	118.073	116.66	136.985	126.172	135.277	msn
FBgn0035267	CG13921	3L	1746907	1752390	+	302.936	0.496423	0.00011312	3.00847	2.8945	3.10018	4.65104	3.95994	4.08667	CG13921
FBgn0261596	RpS24	2R	22640526	22641419	-	20823.9	0.207214	0.000113765	1722.69	1755.01	1981.19	2054.31	2157.26	2090.09	RpS24
FBgn0040319	Gclc	X	8102181	8116147	-	1981.3	0.227963	0.000114316	25.2612	25.7914	24.5774	28.5503	29.5239	30.5056	Gclc
FBgn0260794	ctrip	3R	4786284	4812096	-	6355.33	0.186429	0.000115596	31.9074	30.372	29.0904	35.164	33.7997	35.0207	ctrip
FBgn0035439	CG14961	3L	3330063	3333181	+	449.099	0.42862	0.000127952	7.0742	7.57367	8.16346	11.1338	9.42429	10.1233	CG14961
FBgn0005278	Sam-S	2L	106903	114432	+	7730.14	0.178491	0.000128416	118.81	123.781	129.174	137.058	139.804	143.798	Sam-S
FBgn0032701	CG10341	2L	18698714	18700645	+	883.417	0.307861	0.000135062	24.45	25.4728	26.9954	32.5159	30.3767	32.2679	CG10341
FBgn0010470	Fkbp14	2R	21487167	21497929	-	14512.3	0.141346	0.000136155	467.224	461.678	469.853	504.802	521.346	516.559	Fkbp14
FBgn0038947	Sar1	3R	22356685	22360711	+	9096.44	0.149177	0.000141084	285.767	289.847	291.409	317.355	325.971	318.146	Sar1
FBgn0010926	l(3)07882	3R	17535533	17539963	-	829.308	0.322314	0.000141272	11.037	10.4213	9.69601	13.0544	12.424	13.4861	l(3)07882
FBgn0030904	upd2	X	18240654	18243284	-	98.6252	0.853156	0.000142174	2.05011	2.16433	2.26509	4.42618	3.22172	4.04536	upd2
FBgn0028430	He	2L	13972096	13972947	-	36.0939	1.42462	0.000143189	1.86893	1.44332	2.00833	3.86887	4.7871	5.59017	He
FBgn0053303	CG33303	2L	10373369	10375757	-	7000.97	0.175501	0.000143884	172.521	168.794	172.828	188.014	203.025	189.636	CG33303
FBgn0000568	Eip75B	3L	17950953	18064696	-	1023.01	0.342857	0.000147542	3.76161	4.22665	4.24771	5.61361	4.57474	5.32324	Eip75B
FBgn0020272	mst	X	21388977	21391533	+	1870.32	0.218251	0.000163168	43.3179	42.5439	43.2546	49.2607	50.6138	50.3228	mst
FBgn0035141	Cypl	3L	542122	542931	-	604.277	0.359613	0.000163168	41.7246	47.5092	45.2645	60.0565	55.2808	57.2154	Cypl
FBgn0261556	CG42674	3L	20149614	20198317	-	4637.43	0.189387	0.000163168	25.2471	24.7726	23.907	28.6855	26.7969	28.8165	CG42674
FBgn0023097	bon	3R	20593139	20612540	+	1906.95	0.218622	0.000165824	18.2605	18.5741	18.5018	21.9992	21.0457	21.3441	bon
FBgn0261535	l(2)34Fd	2L	14352594	14355085	-	494.426	0.384955	0.000169416	11.2325	11.2504	11.2232	15.7329	13.7697	14.51	l(2)34Fd
FBgn0024236	foi	3L	8525244	8534503	+	6050.49	0.163925	0.000171064	80.8287	84.6082	81.8522	93.0265	90.8203	93.1971	foi
FBgn0015776	nrv1	2L	6778555	6786861	-	4068.84	0.191493	0.000172319	99.576	107.587	108.599	120.444	119.915	120.172	nrv1
FBgn0020622	Pi3K21B	2L	297880	305233	+	2287.8	0.227818	0.000174552	25.3906	25.8152	26.6623	31.6244	28.4853	31.0529	Pi3K21B
FBgn0032925	CG9246	2L	21163641	21166090	+	2057.3	0.211969	0.00017668	48.3489	48.7743	48.3322	56.6534	54.7328	57.0767	CG9246
FBgn0038286	CG6966	3R	15079320	15095631	-	1654.32	0.234982	0.00017668	20.6434	20.5189	19.3918	24.3454	23.2797	23.6598	CG6966
FBgn0262111	f	X	17232942	17280964	+	582.278	0.363309	0.00017668	3.37771	3.2638	3.46922	4.67088	4.08017	4.25179	f
FBgn0042712	HBS1	3L	1862881	1865240	-	1514.63	0.242957	0.000183437	34.8121	36.341	36.081	43.7546	42.5103	40.6507	HBS1
FBgn0040237	bor	3R	16261355	16264115	-	2628.46	0.19912	0.000184358	62.3147	60.4871	58.8861	68.5979	70.0203	69.9912	bor
FBgn0031888	Pvf2	2L	7069536	7084635	-	1957.19	0.312095	0.000184883	45.4495	50.1795	55.971	64.0196	56.6483	67.4355	Pvf2
FBgn0038400	CG5903	3R	16144401	16146855	-	1977.16	0.216973	0.000196292	45.5083	46.4607	47.5157	54.3465	52.5819	55.1502	CG5903
FBgn0042135	CG18812	2R	7716807	7735622	-	3666.62	0.182978	0.000197622	38.6639	38.0957	38.2217	43.9146	42.0024	44.5999	CG18812
FBgn0020621	Pkn	2R	9252310	9285097	-	2853.66	0.202887	0.000202085	19.6421	18.6201	18.4094	22.4874	21.3222	21.43	Pkn
FBgn0033548	CG7637	2R	10810556	10810936	-	923.463	0.295312	0.000214494	157.766	150.983	170.117	199.562	192.08	195.675	CG7637
FBgn0261597	RpS26	2L	18441335	18443277	-	19915.9	0.189501	0.000214494	559.208	631.832	630.219	706.777	685.756	684.315	RpS26
FBgn0261885	osa	3R	17687818	17718350	-	6526.93	0.163035	0.000214806	35.0828	35.6429	34.0385	39.9763	38.1991	39.1313	osa
FBgn0036974	eRF1	3L	20348355	20353873	+	4901.2	0.170495	0.000220489	89.2673	88.5901	92.5102	101.83	99.0534	103.344	eRF1
FBgn0250823	gish	3R	16272452	16304768	+	4787	0.197766	0.000224133	39.3374	37.7048	38.6797	45.9899	41.3003	45.4197	gish
FBgn0038585	Non3	3R	18223722	18224942	+	962.341	0.279133	0.000227186	46.5015	49.5582	49.0706	59.7294	58.1265	58.2377	Non3
FBgn0032015	Ostgamma	2L	8306696	8308192	-	3785.71	0.190201	0.000229081	171.149	168.983	178.092	188.58	201.273	201.293	Ostgamma
FBgn0051635	CG31635	2L	6632798	6649114	-	667.453	0.330582	0.000240126	3.65479	3.74274	3.94677	4.9611	4.52551	4.77226	CG31635
FBgn0266599	Hsc70-4	3R	15242687	15246614	+	50541.1	0.136628	0.000248604	1044.61	1081.46	1107.89	1196.77	1180.36	1178.02	Hsc70-4
FBgn0050496	CG30496	2R	7699500	7701878	+	911.933	0.288072	0.000260113	20.6435	20.4391	21.8992	24.5856	26.1909	26.0933	CG30496
FBgn0040259	Ugt86Da	3R	11157098	11159744	+	540.115	0.402488	0.000260165	14.7661	13.5539	14.2345	17.0708	21.4566	17.7416	Ugt86Da
FBgn0038473	Ns1	3R	17070523	17072675	-	2048.03	0.216493	0.000261834	61.3357	58.5856	62.474	69.0691	72.901	69.9346	Ns1
FBgn0019938	RpI1	2R	14595611	14601216	-	2515.39	0.205088	0.000267622	28.8901	27.6915	27.367	32.841	30.9991	32.9333	RpI1
FBgn0032793	CG10189	2L	19491647	19493253	-	426.42	0.407485	0.000270813	15.9626	16.1159	15.5342	20.3997	23.1303	19.665	CG10189
FBgn0262081	Csk	3R	11633278	11650706	-	3747.08	0.172536	0.000280429	35.9368	35.3809	36.0715	39.5679	40.9753	40.484	Csk
FBgn0034968	RpL12	2R	24060378	24061860	+	39032.5	0.137614	0.000290316	1931.12	1935.57	2009.36	2118.87	2211.04	2134.17	RpL12
FBgn0036576	CG5151	3L	16137802	16164701	-	343.312	0.458255	0.00029221	2.24767	2.32925	2.3829	3.56069	3.15371	2.8499	CG5151
FBgn0259174	Nedd4	3L	17530081	17546660	+	5360.4	0.175718	0.00029584	59.5639	59.5286	55.5137	67.1287	65.8679	64.2689	Nedd4
FBgn0003209	raw	2L	8709880	8740660	-	2910.5	0.206149	0.000297496	32.8589	33.1359	32.4041	39.4014	35.464	38.6412	raw
FBgn0262126	Sec24CD	2L	2231106	2236844	-	7553.07	0.149238	0.000300668	88.1449	90.6496	91.9067	100.383	99.328	100.468	Sec24CD
FBgn0036487	Prp31	3L	15159100	15161138	+	1026.25	0.266956	0.000319705	29.8143	31.0548	30.3883	36.0504	37.927	35.8477	Prp31
FBgn0038890	CG7956	3R	21520928	21528598	+	2586.78	0.200312	0.00032501	28.274	29.1647	29.7608	34.2179	32.0829	33.8639	CG7956
FBgn0014002	Pdi	3L	15137738	15142840	-	20214.3	0.141155	0.000330008	509.761	508.428	488.299	550.195	567.261	543.986	Pdi
FBgn0050089	CG30089	2R	15727381	15762044	+	4506.28	0.210347	0.000331073	51.8659	48.695	45.8885	53.8044	59.1969	56.471	CG30089
FBgn0010575	sbb	2R	18278198	18357296	-	2826	0.210628	0.000339553	15.0225	13.8331	13.3386	16.5297	16.0318	16.2765	sbb
FBgn0250843	Prosalpha6	2L	10221351	10222546	+	4568.67	0.165472	0.000341086	237.612	248.472	248.215	276.518	272.311	274.65	Prosalpha6
FBgn0029662	CG12206	X	3465737	3474524	-	263.277	0.497954	0.000341235	4.54113	4.89399	5.1497	6.90384	6.27363	7.39626	CG12206
FBgn0039129	RpS19b	3R	23932729	23933530	-	705.897	0.314057	0.000356902	55.2836	59.7121	57.3777	68.7505	74.593	70.9761	RpS19b
FBgn0016697	Prosalpha5	2R	17412767	17413769	+	2578.87	0.229247	0.000367529	140.662	156.541	161.23	180.438	171.825	184.931	Prosalpha5
FBgn0035162	CG13900	3L	826720	833385	-	5712.86	0.185975	0.000379875	78.4219	76.8972	69.8949	85.1148	85.4213	85.7151	CG13900
FBgn0016076	vri	2L	5288944	5311223	+	1478.83	0.229617	0.000397884	18.0842	17.4465	16.8662	20.5299	20.4221	20.5	vri
FBgn0027079	Aats-val	2R	13198850	13202709	+	3136.28	0.177265	0.00042063	52.2459	52.5666	52.5776	57.8664	60.4497	59.6489	Aats-val
FBgn0004364	18w	2R	20111511	20116932	+	363.697	0.439444	0.000420702	3.63785	3.15093	3.60325	4.31026	4.61094	5.15929	18w
FBgn0031497	CG17259	2L	3035493	3037403	-	3618.32	0.183021	0.000420901	102.736	108.895	111.91	122.293	123.339	121.615	CG17259
FBgn0261608	RpL37A	2L	5070957	5072055	+	8469.22	0.149264	0.000429437	632.426	609.108	644.096	692.109	706.705	692.241	RpL37A
FBgn0022029	l(2)k01209	2R	17420407	17425679	+	2498.35	0.193569	0.000429828	43.5029	43.442	43.7268	48.4004	51.6624	49.3798	l(2)k01209
FBgn0035539	slow	3L	4384442	4403181	+	233.895	0.508224	0.000430818	5.0062	4.85821	5.04175	7.44127	6.45979	7.28987	slow
FBgn0000150	awd	3R	31745172	31746077	-	8537.67	0.207735	0.000437824	606.717	673.949	707.746	800.595	740.153	755.375	awd
FBgn0024814	Clc	3L	20241053	20243735	+	5427.95	0.171848	0.000441723	209.943	225.952	226.476	253.889	245.868	246.347	Clc
FBgn0010621	Cct5	2R	12174802	12177516	+	12647.8	0.144157	0.000447511	357.492	377.471	371.566	415.883	402.642	404.271	Cct5
FBgn0085432	pan	4	69326	114270	+	1395.73	0.330567	0.000448643	4.96615	5.1375	5.53674	7.41821	5.57464	6.66749	pan
FBgn0259936	Uhg3	2L	20647533	20648848	+	436.206	0.376548	0.000451393	27.9706	26.6554	28.2197	37.2224	34.2211	36.0744	Uhg3
FBgn0037899	RpL24-like	3R	11430740	11431582	-	2554.21	0.201297	0.00045672	178.025	186.125	196.708	215.575	215.809	213.284	RpL24-like
FBgn0020647	KrT95D	3R	23997538	24031827	-	7893.56	0.147019	0.00045766	78.1617	76.9029	75.073	86.5641	84.5525	83.7345	KrT95D
FBgn0263594	lost	3R	4403076	4407182	+	18546.3	0.15043	0.000479643	385.121	409.141	397.454	438.595	456.237	427.897	lost
FBgn0259152	Clbn	3R	25127502	25131155	+	2040.65	0.200192	0.000483993	34.7491	33.9523	33.6214	38.6363	38.9727	39.9459	Clbn
FBgn0010590	Prosbeta1	2R	16013805	16014787	-	2198.17	0.210461	0.000486412	138.099	145.059	153.303	168.902	165.775	170.147	Prosbeta1
FBgn0004368	Ptp4E	X	4939128	4955916	+	2458.08	0.201092	0.000490366	19.9537	19.5625	18.1871	22.094	21.9892	22.2694	Ptp4E
FBgn0261984	Ire1	3R	19853908	19861291	-	2025.77	0.216501	0.000495059	29.2664	28.2151	27.2459	32.4299	34.4055	31.6489	Ire1
FBgn0016754	sba	3R	23894174	23922973	-	1004.96	0.258495	0.000503528	8.58428	8.89925	8.48851	10.4542	10.3965	10.2251	sba
FBgn0038597	CG8064	3R	18283660	18286624	+	1181.68	0.257327	0.000506552	22.2895	21.4293	23.9944	27.736	26.409	26.7529	CG8064
FBgn0031256	CG4164	2L	453108	454654	+	3787.78	0.163706	0.000513352	145.62	148.068	144.343	163.374	162.515	164.791	CG4164
FBgn0029672	CG2875	X	3571456	3573622	-	847.87	0.27978	0.000518556	23.7591	22.994	23.8851	27.5792	29.5786	28.5916	CG2875
FBgn0266581	pit	3R	22034298	22038925	+	2114.75	0.215343	0.000540664	38.6753	39.8307	42.2247	46.438	45.0039	48.6592	pit
FBgn0027095	Manf	3R	16349404	16350801	+	4508.04	0.178545	0.00054372	297.201	300.668	313.131	328.252	344.766	357.778	Manf
FBgn0014037	Su(Tpl)	3L	19889120	19909410	-	3179.39	0.247022	0.000550942	27.6456	26.3099	26.1008	34.7529	28.1815	32.0711	Su(Tpl)
FBgn0019890	Smg5	2L	13898828	13904661	-	2189.19	0.229203	0.000550942	24.9848	24.0057	23.1472	27.3664	30.4344	26.7918	Smg5
FBgn0264953	Piezo	2L	8163073	8190137	+	2641.64	0.278451	0.000558981	13.1769	12.7827	13.3177	16.8872	13.526	17.2138	Piezo
FBgn0036373	Tgi	3L	13486797	13502492	+	1591.94	0.245104	0.000561529	36.11	39.2001	34.3173	45.324	41.9461	42.7066	Tgi
FBgn0041171	ago	3L	4246343	4254306	-	4284.65	0.16755	0.000561529	45.8455	44.7102	42.8842	50.5447	49.9288	49.4286	ago
FBgn0030000	CG2260	X	8119082	8121147	-	554.193	0.341043	0.00057341	14.5783	15.7672	14.1635	18.4434	18.1985	19.7423	CG2260
FBgn0085459	CG34430	2R	7943442	7944475	+	562.481	0.333414	0.000582572	36.4608	37.4454	40.3395	47.0504	49.3592	47.4758	CG34430
FBgn0016685	Nlp	3R	30004785	30010352	+	6630.07	0.14974	0.000602763	343.721	354.469	363.67	392.561	390.425	394.872	Nlp
FBgn0015282	Rpt2	3R	23929873	23931558	-	5280.69	0.148596	0.000626183	185.555	187.238	189.527	206.737	206.864	209.674	Rpt2
FBgn0262817	CG43188	2R	11085586	11088300	+	844.494	0.369705	0.00064854	60.696	58.3602	49.9993	79.8019	61.6787	77.0145	CG43188
FBgn0250746	Prosbeta7	3R	5357012	5358364	-	3335.61	0.189282	0.000662392	148.412	157.448	162.213	174.994	174.052	184.488	Prosbeta7
FBgn0004926	eIF-2beta	3L	12525093	12526731	-	8968.85	0.139925	0.00066838	461.584	462.324	456.199	496.619	520.559	503.572	eIF-2beta
FBgn0037556	CG9636	3R	8240747	8243792	-	2142.83	0.214987	0.000677601	45.7378	41.5699	41.2051	48.9775	51.3415	48.8892	CG9636
FBgn0037850	CG14695	3R	10878204	10879319	-	788.615	0.291319	0.000702399	40.0615	37.4266	38.4254	46.2638	50.2311	45.4016	CG14695
FBgn0260985	RfC4	3L	4134860	4136038	-	2724.92	0.187239	0.000708707	140.318	134.303	137.864	150.341	161	158.297	RfC4
FBgn0039003	wfs1	3R	22687542	22690380	-	1309.05	0.230854	0.000712604	27.548	27.6814	27.0266	31.3132	33.3631	31.8737	wfs1
FBgn0038893	CG6353	3R	21661186	21662972	-	1333.72	0.235642	0.000747005	61.3829	58.8216	62.6934	68.4431	73.5564	73.2932	CG6353
FBgn0052344	CG32344	3L	321233	324720	-	1303.58	0.23738	0.000750446	26.0182	26.5119	28.5062	31.9652	32.4085	31.1286	CG32344
FBgn0011284	RpS4	3L	13041756	13044234	+	26817.8	0.129725	0.000777496	1087.85	1053.57	1083.05	1155.12	1209.89	1162.85	RpS4
FBgn0010411	RpS18	2R	20263979	20264848	+	22056.7	0.134807	0.00080286	2100.89	2080.23	2086.33	2215.55	2374.18	2291.68	RpS18
FBgn0036516	CG7656	3L	15585431	15588175	-	948.645	0.262027	0.000810268	24.1004	23.5026	25.4702	29.8366	29.3156	28.4528	CG7656
FBgn0020388	Gcn5	3L	12521129	12524014	-	1983.23	0.201324	0.000826834	41.1145	40.3888	39.9892	45.6464	48.6166	45.4556	Gcn5
FBgn0063494	GstE6	2R	18406011	18406761	+	5507.4	0.194423	0.000832444	424.719	396.849	426.211	442.344	505.351	480.03	GstE6
FBgn0029079	icln	2R	17590964	17591881	+	634.342	0.315269	0.000838329	38.6187	42.0983	43.2714	49.6141	50.8815	53.6788	icln
FBgn0005593	RpL7	2L	10201004	10202321	+	39782.3	0.135627	0.000838866	1973.59	1969.78	1983.03	2125.63	2269.12	2115.91	RpL7
FBgn0004404	RpS14b	X	7934898	7935792	+	4727.12	0.159881	0.00085467	438.608	466.39	459.488	517.09	501.984	505.264	RpS14b
FBgn0046685	Wsck	3R	24627066	24630075	-	1902.69	0.206057	0.00086663	37.9371	37.9146	35.4825	43.2148	41.5318	43.7025	Wsck
FBgn0000395	cv-2	2R	21355015	21379464	-	1485.93	0.230919	0.000866917	20.1272	18.7557	18.7191	22.753	23.4429	21.4323	cv-2
FBgn0039219	CG13630	3R	24717937	24719364	-	1294.22	0.241264	0.000866917	52.5141	55.7329	58.131	64.2382	63.9886	68.3296	CG13630
FBgn0029133	REG	X	13212325	13214408	+	5430.83	0.14608	0.000879927	170.423	173.351	170.176	190.345	192.036	186.385	REG
FBgn0000116	Argk	3L	9048781	9066027	-	1184.32	0.234168	0.000887829	19.2206	18.4591	18.9885	22.3649	21.662	22.6166	Argk
FBgn0250820	meigo	3R	21138270	21140365	+	870.793	0.273991	0.000887829	26.964	24.5927	25.4232	29.9172	32.2517	30.9249	meigo
FBgn0028688	Rpn7	3R	22460662	22462054	-	6124.89	0.156427	0.000899751	241.494	256.938	260.256	281.879	278.83	284.758	Rpn7
FBgn0022787	Hel89B	3R	15973298	15983451	+	4965.14	0.16026	0.000977371	44.5493	42.7431	42.7003	49.4751	46.6344	49.1547	Hel89B
FBgn0036334	CG11267	3L	13016050	13016903	+	1140.65	0.244122	0.000987496	102.024	105.523	113.254	127.867	126.374	125.549	CG11267
FBgn0263197	Patronin	2R	17519024	17535866	-	8209.27	0.13578	0.000987496	61.6582	61.9885	59.6141	67.3309	66.7099	67.3197	Patronin
FBgn0029629	CG8636	X	2609247	2610336	-	2970	0.167813	0.00100512	168.176	164.739	163.97	187.488	183.641	187.064	CG8636
FBgn0025525	bab2	3L	1140429	1177276	-	154.005	0.599104	0.00102975	1.66553	1.25396	1.41988	2.20773	2.10235	2.2627	bab2
FBgn0034312	CG10916	2R	18173669	18175725	+	972.763	0.249605	0.00107521	26.2931	26.8053	25.7155	30.41	31.9509	31.3579	CG10916
FBgn0001297	kay	3R	29765995	29794113	+	15135.3	0.181466	0.00108997	103.422	115.098	113.692	132.426	118.561	125.739	kay
FBgn0020412	JIL-1	3L	11078752	11093193	-	1972.07	0.19127	0.00108998	17.2964	16.6058	16.7344	19.4615	19.0467	19.3091	JIL-1
FBgn0011666	msi	3R	25516118	25608423	+	2070.14	0.27347	0.00109211	9.62979	9.73339	10.3748	13.5737	10.528	11.8353	msi
FBgn0034259	P32	2R	17671309	17672640	-	3391.04	0.169433	0.00111075	170.328	162.948	171.32	190.078	193.471	183.934	P32
FBgn0002284	Prosbeta6	3L	16609400	16610418	-	4575.09	0.175635	0.00111651	261.575	275.402	293.451	309.592	316.916	311.244	Prosbeta6
FBgn0027567	CG8108	3L	9864639	9870674	+	4171.84	0.1705	0.00113134	76.1512	77.5707	72.8879	81.9147	84.7638	88.3707	CG8108
FBgn0032298	CG6724	2L	10768234	10769952	-	1578.34	0.212608	0.00113616	55.8686	58.4412	59.4754	69.4222	66.0715	65.859	CG6724
FBgn0005660	Ets21C	2L	544925	552923	-	593.609	0.338118	0.0011503	5.36089	5.87552	6.46521	7.39944	7.00711	7.94558	Ets21C
FBgn0033571	Rpb5	2R	10898031	10899060	-	1775.17	0.206677	0.00115087	92.1416	99.4096	100.386	111.536	113.73	111.581	Rpb5
FBgn0010786	l(3)02640	3L	1334889	1339415	+	4570.23	0.15361	0.00115367	100.074	105.223	103.524	113.943	116.315	113.265	l(3)02640
FBgn0026179	siz	3L	21034535	21075444	+	1080.71	0.256328	0.00115609	8.78178	8.11793	8.99417	10.8894	9.8787	10.1513	siz
FBgn0262732	mbf1	3L	16574436	16576871	+	3725.79	0.161983	0.001186	119.397	119.262	120.124	133.37	138.274	129.811	mbf1
FBgn0031321	Tgt	2L	1184065	1185698	+	592.57	0.313874	0.0012219	21.686	19.7758	20.0865	24.2507	25.6339	26.6203	Tgt
FBgn0030946	CG6659	X	18653392	18657286	-	2307.68	0.191619	0.00123778	35.8025	38.3277	38.8969	43.1468	42.0546	43.8441	CG6659
FBgn0016059	Sema-1b	2R	17672839	17683499	-	5864.75	0.148195	0.00124431	71.8504	75.4627	75.0293	82.6343	80.2995	83.4372	Sema-1b
FBgn0243516	Vrp1	2R	22106107	22122562	-	2667.34	0.223556	0.00124798	26.612	28.6564	30.3901	35.5207	30.9757	33.4888	Vrp1
FBgn0052103	CG32103	3L	12402295	12414842	-	2676.44	0.180397	0.00125381	33.1806	33.8654	35.5729	38.394	39.7353	38.1412	CG32103
FBgn0035909	ergic53	3L	8534977	8538013	+	4769.73	0.143259	0.00126681	111.884	111.238	112.621	123.634	123.794	123.356	ergic53
FBgn0000083	AnxB9	3R	21065241	21070917	+	7863.28	0.135219	0.00127304	217.409	217.914	224.23	243.823	243.595	236.926	AnxB9
FBgn0263987	spoon	X	5412386	5420867	-	5762.22	0.217812	0.00128119	57.3025	55.5659	57.5059	71.8548	58.471	67.7962	spoon
FBgn0038948	PSR	3R	22360782	22362371	-	1657.7	0.200213	0.00129197	58.3948	60.3366	58.2681	68.938	67.1901	67.2446	PSR
FBgn0035631	Txl	3L	5765846	5767084	+	2293.72	0.180926	0.00131116	113.988	119.721	115.542	130.292	132.656	132.978	Txl
FBgn0027087	Aats-his	X	18515428	18520445	+	2578.25	0.1829	0.00131316	49.2816	51.5483	53.1076	59.1125	58.9635	56.652	Aats-his
FBgn0039241	CG11089	3R	24877045	24881478	+	884.557	0.267702	0.00132583	20.0165	22.3802	21.6977	26.0138	24.7022	26.4232	CG11089
FBgn0039182	CG5728	3R	24328455	24333316	-	2311.04	0.181642	0.00133457	29.4767	28.1859	27.8073	32.0416	32.496	32.4145	CG5728
FBgn0000250	cact	2L	16313036	16326207	-	1709.53	0.195601	0.00133661	29.3601	28.7926	29.3136	33.5871	33.6129	32.969	cact
FBgn0013325	RpL11	2R	19442342	19443825	+	35434.6	0.114366	0.00133661	2005.92	2040.63	2057.55	2188.24	2239.11	2180.32	RpL11
FBgn0015834	Trip1	2L	4966367	4967775	-	5190.4	0.146551	0.00134459	253.365	252.195	258.065	276.2	289.161	279.893	Trip1
FBgn0030321	CG1703	X	11611927	11615128	+	3880.09	0.161789	0.00135619	73.937	73.09	71.3982	79.3047	80.6114	84.4249	CG1703
FBgn0011824	CG4038	2R	21095958	21097305	-	1282.55	0.230116	0.00137196	76.1101	76.7218	72.1575	83.4802	90.6929	89.7842	CG4038
FBgn0086782	amn	X	19886108	19890060	-	79.648	0.82206	0.00137196	0.940094	0.982901	0.730463	1.30129	1.64631	1.74995	amn
FBgn0005674	Aats-glupro	3R	23952136	23958391	-	7370.32	0.130531	0.00138496	78.8647	77.7492	78.7983	85.4356	86.6845	85.5847	Aats-glupro
FBgn0066292	CheB42c	2R	6944614	6971637	-	101.477	0.694026	0.00139344	3.05103	2.91062	2.60798	4.65993	4.8062	4.4158	CheB42c
FBgn0027088	Aats-gly	3L	15095142	15097686	+	3142.27	0.174089	0.00140575	73.5264	68.6783	69.4511	77.38	79.9037	81.5192	Aats-gly
FBgn0035370	Non2	3L	2766999	2768392	+	4323.65	0.163068	0.00140575	180.915	187.864	195.061	214.044	204.433	212.703	Non2
FBgn0038601	CG18600	3R	18300195	18301728	-	718.535	0.287322	0.0014073	26.8879	26.7912	29.8493	32.8758	34.3589	34.6316	CG18600
FBgn0003410	sina	3L	16853751	16858712	+	1574.89	0.201737	0.00141678	26.7869	27.3148	27.9549	31.6653	31.3171	31.3742	sina
FBgn0036514	CG12301	3L	15580800	15583373	+	695.431	0.301151	0.00144734	14.1851	14.8355	16.1958	19.1654	17.3191	19.1813	CG12301
FBgn0001978	stc	2L	15113480	15118069	+	1868.27	0.201653	0.00145957	25.3103	25.9431	25.2268	27.8385	30.6549	29.4692	stc
FBgn0033635	CG7777	2R	11436243	11442216	+	387.352	0.389941	0.00146786	11.4771	12.8197	13.7459	16.4192	15.4178	17.9515	CG7777
FBgn0046776	CR14033	2L	5242699	5244239	+	320.125	0.392117	0.00149647	10.7221	10.9753	11.0833	14.6299	14.0075	14.3727	CR14033
FBgn0085799	CR41544	211000022278880	1	540	+	122.289	0.763046	0.00149647	12.7049	9.84049	8.07777	13.7596	15.9893	22.2495	CR41544
FBgn0003943	Ubi-p63E	3L	3899259	3903184	-	9308.62	0.149623	0.00150065	179.333	170.523	163.204	189.466	192.297	187.436	Ubi-p63E
FBgn0051145	CG31145	3R	23605751	23669659	-	11365.9	0.136809	0.00150813	138.069	133.088	128.24	146.931	146.798	145.437	CG31145
FBgn0037719	bocksbeutel	3R	9589468	9591002	-	1038.42	0.23529	0.00154697	37.2457	38.3032	37.8225	43.3992	44.5794	45.4609	bocksbeutel
FBgn0028687	Rpt1	2R	7652440	7653954	-	9029.07	0.133543	0.00160273	339.184	340.416	357.346	380.198	378.866	378.341	Rpt1
FBgn0002626	RpL32	3R	30045229	30046161	-	22699.9	0.128141	0.00161659	1607.65	1654.93	1708.72	1809.04	1844.88	1779.02	RpL32
FBgn0031260	Spp	2L	542786	544653	-	4060.43	0.16555	0.00161847	128.176	136.987	137.064	146.327	155.11	149.674	Spp
FBgn0029507	Tsp42Ed	2R	7009498	7011739	-	1009.46	0.25628	0.00162107	42.3294	43.861	48.3419	51.904	53.3339	55.332	Tsp42Ed
FBgn0033699	RpS11	2R	12199024	12200815	-	30247.4	0.124339	0.00162532	2026.79	2026.98	2078.71	2176.17	2303.47	2204.79	RpS11
FBgn0023167	SmD3	2R	12168731	12170003	+	1452.47	0.216371	0.00166384	107.966	106.981	114.616	126.585	123.326	132.779	SmD3
FBgn0027090	Aats-gln	3R	25263267	25265721	-	2681.05	0.166054	0.00169821	61.6202	63.6319	62.5126	70.4904	69.6574	70.5178	Aats-gln
FBgn0030918	CG15056	X	18415415	18416911	+	152.632	0.584768	0.0017197	4.33609	5.49716	5.82439	7.93825	7.28507	8.22424	CG15056
FBgn0035558	CG11357	3L	4542051	4553457	+	5263.48	0.143727	0.00178068	97.3624	96.7456	93.8808	103.899	106.089	108.183	CG11357
FBgn0029148	NHP2	3L	14801328	14802168	-	1141.48	0.233767	0.0018092	78.7673	79.7449	86.609	93.9174	97.9304	96.2651	NHP2
FBgn0037921	CG6808	3R	11621466	11625644	-	283.939	0.416373	0.00188058	4.77346	4.57034	4.79667	6.77964	6.07794	6.0139	CG6808
FBgn0036985	zye	3L	20413604	20424309	+	99.6797	0.737401	0.00188757	0.585464	0.536358	0.821368	1.11097	0.95309	1.16511	zye
FBgn0001961	Arpc1	2L	13827941	13829741	-	5822.67	0.160142	0.00192345	183.4	202.359	193.497	221.868	211.644	213.748	Arpc1
FBgn0024510	dlt	3L	1789631	1795328	-	596.021	0.298183	0.00192845	8.0184	8.01365	8.35537	10.4626	9.43964	10.073	dlt
FBgn0000556	Ef1alpha48D	2R	11891135	11895762	+	196191	0.102948	0.00193314	4624.52	4687.41	4694.74	4993.03	5076.59	4973.06	Ef1alpha48D
FBgn0033428	Updo	2R	9584643	9586126	+	1468.6	0.206711	0.00194447	62.5857	64.836	64.0851	74.3593	70.8828	75.7221	Updo
FBgn0030061	CG1785	X	8714936	8717065	+	1935.85	0.180912	0.00195957	58.3854	58.563	58.6662	65.8643	66.1777	67.0221	CG1785
FBgn0036661	CG9705	3L	16780100	16782419	+	4986.04	0.14336	0.00196104	178.909	183.425	188.262	201.804	204.466	201.791	CG9705
FBgn0036460	CG5114	3L	14982835	14984486	+	633.501	0.289515	0.0019699	23.5549	23.541	22.24	27.5193	27.535	29.693	CG5114
FBgn0002031	l(2)37Cc	2L	19121345	19123869	-	2606.31	0.183156	0.00204687	66.9932	71.5375	71.6132	78.3111	83.1961	77.0891	l(2)37Cc
FBgn0266414	CR45054	3R	10083381	10090525	+	35.9641	1.16302	0.00205472	0.678865	0.589967	0.824652	1.40979	1.82958	1.44104	CR45054
FBgn0030582	CG14411	X	14832647	14836262	+	2674.36	0.175612	0.00206141	42.8	45.1048	45.5629	50.7974	51.4462	48.5019	CG14411
FBgn0015756	RpL9	2L	11002758	11004189	-	24591.7	0.122465	0.0020644	1584.22	1551.84	1553.55	1644.71	1743.74	1716.67	RpL9
FBgn0032026	CG7627	2L	8355678	8362469	-	5060.37	0.143137	0.00212676	60.7141	62.7469	60.1507	66.7757	69.006	67.005	CG7627
FBgn0262560	wcd	2R	16345838	16347500	-	824.446	0.271402	0.00217336	26.7812	25.8377	29.3699	31.3139	33.0502	34.5182	wcd
FBgn0261279	lqfR	3R	22411301	22419051	+	4294.81	0.154262	0.00217391	40.6251	42.43	41.2357	46.1262	44.5652	47.6128	lqfR
FBgn0263929	jvl	3R	14741582	14795868	+	999.08	0.256017	0.0022038	5.56254	5.84418	6.22514	7.28382	6.51522	7.24302	jvl
FBgn0052476	mthl14	3L	247491	250305	+	59.911	0.882955	0.00221911	1.20305	1.09303	1.38093	2.39932	2.40358	1.97335	mthl14
FBgn0029134	Prosbeta5	2R	10819978	10821178	+	5629.05	0.154667	0.00222015	268.644	290.859	293.806	312.289	317.759	319.704	Prosbeta5
FBgn0051451	CR31451	3R	23983503	23985065	+	582.173	0.365254	0.00223324	18.399	20.2525	20.754	29.4574	21.5606	25.4679	CR31451
FBgn0261479	nero	3R	31746445	31747558	-	992.987	0.247023	0.00223324	49.8332	48.4701	50.4067	63.05	57.667	55.7781	nero
FBgn0000163	baz	X	17160006	17200705	+	854.412	0.250143	0.00228097	2.92524	3.11841	2.94939	3.66651	3.50846	3.52254	baz
FBgn0034501	CG13868	2R	20308777	20316917	-	1849.52	0.218514	0.00229654	24.5574	28.0363	28.2194	30.0584	31.6663	32.2738	CG13868
FBgn0004698	mus210	2R	15311510	15318239	+	3751.31	0.156207	0.00230949	46.4598	44.0308	43.5144	50.5156	49.6265	49.2102	mus210
FBgn0010097	gammaTub37C	2L	19183863	19185726	-	767.89	0.263466	0.00231087	25.8469	25.5157	26.8691	30.7778	30.2383	32.8375	gammaTub37C
FBgn0038145	Droj2	3R	13382106	13385283	+	5556.17	0.137067	0.00236757	135.233	135.827	135.766	151.285	151.134	144.989	Droj2
FBgn0037207	Mes2	3L	22945657	22952248	+	7046.65	0.145381	0.00239675	156.719	167.081	166.066	186.568	177.634	177.585	Mes2
FBgn0004363	porin	2L	10847227	10850848	-	13122.2	0.118345	0.00240179	263.136	267.239	272.875	291.777	287.43	292.659	porin
FBgn0263102	psq	2R	10557888	10617280	+	4929.07	0.179804	0.00250544	37.2424	36.2808	37.4018	44.2086	38.3199	43.1037	psq
FBgn0022986	qkr58E-1	2R	22412556	22415518	-	988.17	0.248345	0.00257042	19.219	19.7552	21.7847	24.9062	23.1327	24.0888	qkr58E-1
FBgn0037718	P58IPK	3R	9586942	9589581	+	5078.7	0.151932	0.00257042	133.84	129.792	132.267	139.874	152.469	147.527	P58IPK
FBgn0039306	RIOK2	3R	25265844	25267757	+	1058.27	0.226979	0.00286207	33.9899	33.415	34.2094	38.8798	38.4546	41.551	RIOK2
FBgn0029755	Sas10	X	5317409	5319071	+	504.984	0.3064	0.002897	17.0863	16.0111	16.4397	20.7741	19.5667	20.9079	Sas10
FBgn0031678	CG31918	2L	5055982	5058248	-	1629.63	0.208738	0.00290666	41.3849	41.0075	39.2414	45.3815	50.2799	44.9683	CG31918
FBgn0037531	CG10445	3R	7916599	7920299	-	460.671	0.340575	0.00291473	7.40093	6.84181	7.57338	9.15503	10.0851	8.39064	CG10445
FBgn0002183	dre4	3L	1871574	1876312	-	9773.31	0.122625	0.00292399	157.216	154.382	151.027	167.026	166.272	170.382	dre4
FBgn0031851	Aatf	2L	6717625	6719389	+	664.099	0.273127	0.00303452	20.5793	21.2717	22.5833	26.6255	25.8419	25.3696	Aatf
FBgn0015351	CG14906	3R	16649981	16651157	-	318.524	0.389765	0.00306245	14.2323	12.8646	15.6593	18.1831	19.5438	18.2505	CG14906
FBgn0029896	CG3168	X	6720004	6739986	-	249.539	0.425395	0.00307218	2.39922	2.3978	2.72075	3.5247	3.28963	3.274	CG3168
FBgn0265630	sno	X	13195499	13211674	-	1646.83	0.198824	0.00307218	15.5809	14.5492	14.1649	16.8042	16.6315	17.4114	sno
FBgn0027619	Adam	2R	9968929	9970897	+	4672.54	0.158407	0.00313756	195.887	191.244	204.007	218.567	210.747	230.256	Adam
FBgn0263260	sel	2R	10050862	10052167	-	3537.41	0.159668	0.00313756	199.368	200.266	202.765	213.235	233.288	226.352	sel
FBgn0027602	CG8611	X	17413267	17422145	-	924.499	0.244674	0.00326052	11.2801	11.2734	12.1906	13.7584	13.0173	14.3613	CG8611
FBgn0266258	CR44953	3R	29755190	29759040	-	108.593	0.655441	0.00326621	5.57521	3.88982	4.69111	6.77709	7.58749	7.92697	CR44953
FBgn0024491	Bin1	3R	16186156	16189564	-	1010.48	0.232501	0.00329415	16.024	16.9394	17.8637	19.8552	19.5466	20.2814	Bin1
FBgn0036926	CG7646	3L	19991887	19996269	+	301.607	0.388322	0.00329415	8.96687	8.89418	10.2515	12.2069	12.5753	11.9858	CG7646
FBgn0034723	CG13506	2R	22383134	22394015	+	37.2124	1.09795	0.00330403	0.595344	0.441445	0.412741	1.13061	1.10385	0.876472	CG13506
FBgn0031392	AIF	2L	2151754	2155389	+	2444.11	0.167748	0.00331482	45.4245	47.6885	47.2115	53.385	51.0007	53.2196	AIF
FBgn0041225	Gr94a	3R	23051689	23052903	+	58.2453	0.858487	0.00335552	2.25865	1.78704	2.1743	4.07693	3.44711	3.74571	Gr94a
FBgn0032987	RpL21	2L	22247111	22247875	-	48884	0.13515	0.00336958	4012.53	3934.51	4126.81	4220.72	4650.08	4388.73	RpL21
FBgn0002431	hyd	3R	9714623	9725615	-	14942.7	0.123685	0.00339323	98.2118	96.4048	92.6249	103.506	102.834	106.623	hyd
FBgn0002787	Rpn8	2R	24400028	24404527	+	2312.64	0.1701	0.00339931	83.967	88.8404	86.34	95.4663	99.7219	96.4074	Rpn8
FBgn0003278	RpI135	2L	404285	407969	+	1678.56	0.207855	0.00342673	26.0034	25.5551	28.2015	31.3254	28.8545	31.8896	RpI135
FBgn0039802	dj-1beta	3R	30807117	30807978	+	923.824	0.230955	0.00347138	70.6658	71.6373	69.2314	84.6458	80.521	83.1148	dj-1beta
FBgn0038909	CG6569	3R	21866172	21867919	-	133.942	0.556411	0.00350993	4.3367	3.97296	4.19415	6.34257	5.90581	6.13708	CG6569
FBgn0262315	mir-2493	3R	15130754	15130859	-	75.5665	0.781788	0.00364786	26.968	32.8815	35.9346	58.7131	43.7668	61.8253	mir-2493
FBgn0011217	eff	3R	14732414	14741319	-	8402.65	0.13757	0.00364809	198.261	205.265	211.161	226.964	217.341	231.786	eff
FBgn0039183	Dis3	3R	24333433	24337248	+	1720.22	0.178979	0.00367315	27.5663	27.5181	26.9513	30.9565	30.9242	30.9998	Dis3
FBgn0026372	RpL23A	3L	1667192	1668654	-	29373.5	0.312934	0.00367516	1389.86	1610.78	1703.53	2024.94	1907.35	1911.31	RpL23A
FBgn0003169	put	3R	14619030	14625703	-	1575.84	0.189575	0.003695	22.6666	22.582	21.6781	26.0955	24.8553	25.3881	put
FBgn0058469	CR40469	X	122493	122706	+	151.679	0.54376	0.00372067	30.9905	40.5842	33.5891	51.0422	53.8961	48.4876	CR40469
FBgn0038470	CG18213	3R	17036394	17040203	-	931.283	0.241652	0.00385207	16.959	16.5676	18.4289	21.1051	20.7901	19.5182	CG18213
FBgn0032051	CG13097	2L	8512174	8514868	-	1348.8	0.202671	0.00395461	28.9488	30.291	31.4978	35.0517	34.0823	35.2485	CG13097
FBgn0030418	CG4004	X	12744212	12749785	+	512.758	0.303492	0.00396135	5.79482	6.64196	5.89081	7.57679	7.49007	7.55849	CG4004
FBgn0032138	CG4364	2L	9708921	9711271	-	5363.84	0.141765	0.00399527	148.179	142.469	147.401	156.582	167.608	159.1	CG4364
FBgn0032520	CG10859	2L	13396392	13398664	-	2907.45	0.17266	0.0041558	74.0987	74.6756	77.0112	84.0039	80.3023	90.1004	CG10859
FBgn0003175	px	2R	22494297	22562065	-	2153.17	0.171915	0.00427936	11.6249	11.6925	11.057	12.6764	12.7478	13.3038	px
FBgn0025582	Int6	3L	16785242	16786941	-	8086.08	0.117806	0.00431057	314.033	306.066	310.74	338.295	333.829	337.894	Int6
FBgn0001220	Hsc70-5	2R	14252598	14256192	-	9878.95	0.116701	0.00431316	197.696	198.068	196.021	214.556	217.824	209.308	Hsc70-5
FBgn0260941	app	3L	12206238	12266841	-	1299.52	0.213432	0.00431532	8.01983	8.28119	8.04575	9.97167	8.78131	9.47417	app
FBgn0003310	S	2L	1049674	1077815	-	706.608	0.262903	0.00431903	7.47873	7.41942	7.61171	9.67351	8.66386	8.67196	S
FBgn0004556	Dbp73D	3L	16728496	16730818	-	837.3	0.236967	0.00431968	20.5758	22.038	20.859	25.0689	24.9687	24.7776	Dbp73D
FBgn0038196	CG9922	3R	14035018	14036398	-	522.98	0.288503	0.0043542	28.2451	28.91	28.2144	35.9825	34.7151	33.5974	CG9922
FBgn0038436	Gyc-89Db	3R	16477110	16481070	+	144.425	0.556239	0.00436236	2.2795	2.56548	2.82467	3.39885	3.56426	4.29384	Gyc-89Db
FBgn0033212	CG1399	2R	7676540	7698902	-	6967.32	0.133717	0.0043878	57.8372	56.1494	53.8399	62.3189	60.3303	61.4954	CG1399
FBgn0000307	chif	2L	16342430	16352628	-	1450.65	0.201428	0.00443474	11.0773	10.4143	10.2857	12.452	11.5944	12.4933	chif
FBgn0030994	HP1D3csd	X	19190214	19191029	+	148.56	0.525181	0.00446848	9.38857	9.10292	8.73363	14.32	12.1604	12.7161	HP1D3csd
FBgn0039125	Ndc1	3R	23924399	23926436	+	1700.44	0.185706	0.00465684	48.4143	50.9854	47.3354	54.5805	55.0201	57.3059	Ndc1
FBgn0040075	rept	3L	19255340	19257111	+	2176.56	0.17335	0.00468378	69.0777	70.3266	71.2484	79.7768	75.3795	82.3227	rept
FBgn0053158	CG33158	3L	16419597	16496560	+	963.246	0.226008	0.00473095	16.5726	15.4154	15.1446	18.3717	18.584	18.19	CG33158
FBgn0037350	CG2911	3R	5622119	5624125	-	247.945	0.420204	0.00481226	8.58662	9.87523	10.7572	12.5095	13.0328	13.51	CG2911
FBgn0003053	peb	X	4617564	4627206	+	217.283	0.440232	0.00481785	1.55101	1.49637	1.46867	2.26868	1.9384	1.92326	peb
FBgn0086901	cv-c	3R	14391683	14481713	-	3549.89	0.166999	0.0049732	21.3341	21.3391	19.8347	24.6281	22.2285	23.3334	cv-c
FBgn0020305	dbe	2L	868673	869857	-	790.114	0.244122	0.00506255	35.5577	38.6708	37.1212	44.4274	45.1856	42.2971	dbe
FBgn0032530	CG9263	2L	13541638	13542576	-	51.7148	0.931507	0.00506818	2.74061	2.96724	2.94503	5.3274	4.03251	7.11036	CG9263
FBgn0259818	CG42399	2L	144231	153300	-	167.696	0.504745	0.00513549	1.82132	1.48635	1.45919	2.10689	2.22271	2.43637	CG42399
FBgn0039044	p53	3R	23049657	23054082	-	412.566	0.324005	0.00514858	10.1176	10.0313	11.1598	12.4277	13.1523	13.5792	p53
FBgn0250788	beta-Spec	X	17657372	17669371	+	9221.28	0.140605	0.00523222	70.7919	68.3041	63.5529	75.4737	74.1126	73.8371	beta-Spec
FBgn0052278	CG32278	3L	3169286	3171767	+	1013.26	0.225435	0.00527846	63.5998	67.0108	71.1065	80.7165	79.0751	75.9762	CG32278
FBgn0035464	CG12006	3L	3811263	3813958	+	2121.13	0.176952	0.00530472	55.1085	53.9046	52.8672	60.1949	58.347	64.4392	CG12006
FBgn0005624	Psc	2R	12965997	12980994	-	937.998	0.232758	0.00533495	8.66793	7.80554	8.3733	10.1497	9.66719	9.38189	Psc
FBgn0033483	egr	2R	10078366	10084210	+	11720.4	0.112349	0.00536395	310.725	319.352	318.614	343.947	335.767	345.761	egr
FBgn0034753	CG2852	2R	22644646	22646344	-	7628.44	0.175675	0.00542112	335.698	392.541	382.191	438.014	406.862	409.296	CG2852
FBgn0021995	Rs1	2R	8163564	8167769	+	1415.8	0.194545	0.00543774	29.1618	30.3999	28.6374	34.6016	32.2762	34.0619	Rs1
FBgn0025700	CG5885	2L	9917221	9918176	-	2797.04	0.18524	0.00549735	163.68	183.741	189.211	197.654	201.557	210.745	CG5885
FBgn0024321	NK7.1	3R	14329413	14372951	-	363.592	0.336503	0.00556822	4.73276	4.4425	4.22877	5.67822	5.4518	5.80023	NK7.1
FBgn0027621	Pfrx	X	19495505	19509350	+	759.954	0.264131	0.00568633	9.1072	9.9219	10.6249	12.238	11.0524	12.2931	Pfrx
FBgn0039690	CG1969	3R	29738275	29741952	+	593.961	0.266928	0.00568906	20.3246	20.9337	21.6442	25.2968	24.5543	25.8008	CG1969
FBgn0261239	Hr39	2L	21237250	21259675	+	1294.76	0.212649	0.00578501	14.2128	14.6973	15.0017	17.8388	15.6303	17.3981	Hr39
FBgn0020653	Trxr-1	X	8242528	8248033	+	4867.41	0.142138	0.0057963	96.5985	100.228	105.785	110.51	111.709	111.661	Trxr-1
FBgn0042185	CG18769	3L	6550738	6593940	+	664.592	0.262818	0.00579675	7.03175	7.36445	8.01835	9.17926	8.82878	8.86953	CG18769
FBgn0053926	CG33926	3L	9443232	9446388	+	2024.82	0.464211	0.00581532	106.466	131.976	140.18	189.899	156.764	175.603	CG33926
FBgn0010238	Lac	2R	12453190	12465630	+	1812.56	0.178883	0.00590652	47.0159	50.4068	46.4194	54.1392	55.349	53.3909	Lac
FBgn0030067	Rbm13	X	8901699	8903761	+	1050.68	0.213559	0.00596884	40.4489	37.5215	37.6624	44.9714	43.6978	45.4214	Rbm13
FBgn0260970	CG42593	X	7935896	7953883	+	2532.84	0.159988	0.00598473	15.7161	15.7617	15.092	18.0197	16.8804	17.1402	CG42593
FBgn0023174	Prosbeta2	3L	14999951	15001319	+	2044.08	0.168457	0.00608458	113.46	109.193	116.991	127.503	124.569	129.518	Prosbeta2
FBgn0032819	CG10463	2L	19758879	19760986	+	364.283	0.336059	0.00611918	10.744	9.57759	10.2661	13.0913	12.1758	13.3301	CG10463
FBgn0010504	kermit	2R	8146918	8156654	-	1035.16	0.214568	0.00612517	21.3446	22.3953	22.6566	26.7241	25.4018	24.9129	kermit
FBgn0010287	Trf	2L	8072895	8073948	+	228.962	0.428766	0.006132	10.5271	12.0903	13.6248	16.2803	16.7149	15.7411	Trf
FBgn0085430	CG34401	X	18863950	18884075	+	2220.45	0.162848	0.006132	9.15603	9.47044	9.1601	10.2304	10.1457	10.728	CG34401
FBgn0037330	mRpL44	3R	5469463	5470636	-	830.686	0.226737	0.00615554	41.0702	42.2681	41.122	47.9974	48.8714	48.7823	mRpL44
FBgn0032775	CG17544	2L	19390370	19398493	-	5210.85	0.131867	0.00628449	112.911	116.859	114.753	130.099	123.583	123.827	CG17544
FBgn0036186	CG6071	3L	11642906	11646033	-	95.6327	0.661384	0.00630858	1.89532	1.21072	1.51177	2.53937	2.44437	2.3227	CG6071
FBgn0036928	Tom20	3L	20000644	20002446	+	2908.5	0.163164	0.00631702	156.77	167.447	172.425	188.565	188.892	178.61	Tom20
FBgn0030834	CG8675	X	17248372	17249502	-	296.105	0.36665	0.00637897	13.6124	15.3649	15.0867	19.8642	18.47	18.4704	CG8675
FBgn0035148	CG3402	3L	651542	652881	-	2126.6	0.172055	0.00642857	113.405	121.233	117.887	133.884	126.379	136.839	CG3402
FBgn0053558	mim	2R	6924687	6971637	-	3109.63	0.159652	0.00651787	19.8788	21.2894	20.5969	23.5229	21.8098	23.6512	mim
FBgn0030465	CG15743	X	13285707	13287741	+	278.598	0.366485	0.00658484	7.70468	7.52511	7.4326	9.69285	9.83455	9.69524	CG15743
FBgn0264959	Src42A	2R	5981844	6012795	+	5770.77	0.120487	0.00666267	45.1208	46.0492	45.9313	49.8174	49.1095	50.1079	Src42A
FBgn0037770	Art4	3R	9982816	9986060	-	1175.9	0.204061	0.00669224	21.4093	21.6943	21.8259	24.1534	24.2757	26.339	Art4
FBgn0086912	mbm	2L	271912	273715	-	842.726	0.258615	0.00676569	25.3954	26.7145	27.6395	32.9103	28.2543	34.1759	mbm
FBgn0010770	ppan	3R	21116254	21117899	+	961.611	0.216382	0.00683606	36.3858	37.4862	35.9801	43.1256	43.7561	40.796	ppan
FBgn0039172	Spase22-23	3R	24228342	24230035	-	2662.09	0.156315	0.00683646	89.302	87.765	94.1133	98.5206	103.156	100.477	Spase22-23
FBgn0001139	gro	3R	26041736	26049911	+	4157.85	0.162273	0.00688499	51.7181	54.958	54.0173	63.6201	55.9444	60.2446	gro
FBgn0030789	Rrp45	X	16789405	16791266	-	630.95	0.259359	0.00716452	20.6542	22.099	20.8519	24.7161	26.7596	24.6848	Rrp45
FBgn0023083	fray	3R	18573091	18589459	+	2548.01	0.157794	0.00716507	37.4947	36.7027	37.496	43.5373	40.7506	40.3199	fray
FBgn0036916	Mtr3	3L	19912405	19913715	-	640.198	0.254531	0.00723913	27.377	29.8232	27.8009	33.6536	33.2714	34.4808	Mtr3
FBgn0021795	Tapdelta	2R	11370300	11371335	-	2646.35	0.171288	0.00736176	145.183	155.098	164.627	172.773	170.418	180.116	Tapdelta
FBgn0038291	CG3984	3R	15137148	15139007	+	197.276	0.437904	0.00736645	6.5066	5.67752	5.46576	7.88781	8.18923	7.85235	CG3984
FBgn0001977	CIAPIN1	2L	15036293	15038861	-	1145.46	0.205505	0.00738217	27.398	27.2364	27.6699	31.0797	33.5562	30.2887	CIAPIN1
FBgn0021768	nudC	3L	16804994	16819532	+	1458.18	0.182192	0.00739326	51.744	51.5372	50.3765	58.3378	56.2113	59.7826	nudC
FBgn0035346	CG1146	3L	2488804	2492613	+	3028.13	0.16089	0.00739326	70.1493	72.9199	78.2749	84.0101	80.2628	83.1041	CG1146
FBgn0027868	Nup107	2L	10733293	10736071	-	2275.96	0.169923	0.00739983	45.6535	47.7731	50.5296	54.1497	52.2832	55.4505	Nup107
FBgn0011016	SsRbeta	3L	16129617	16130983	+	3236.54	0.146754	0.00744873	191.015	194.872	204.099	218.193	212.498	222.282	SsRbeta
FBgn0030504	CG2691	X	13619276	13624408	-	2566.69	0.159685	0.00765386	31.9259	32.5858	32.8202	37.3211	34.2516	37.1292	CG2691
FBgn0003401	shu	2R	23841461	23843286	-	416.396	0.305437	0.00805822	13.0612	13.5931	13.4551	15.5953	17.4969	16.4776	shu
FBgn0032596	Prosbeta4	2L	16731180	16732133	-	1871.9	0.173855	0.00809805	125.007	134.187	134.633	149.765	142.704	151.664	Prosbeta4
FBgn0039555	mRpS22	3R	27916908	27918248	+	1491.87	0.178994	0.00827577	61.6914	63.3592	65.3308	73.3563	71.6899	70.4545	mRpS22
FBgn0028689	Rpn6	2R	14750166	14752910	-	4784.61	0.125553	0.00841246	139.565	144.036	145.647	157.508	154.643	156.084	Rpn6
FBgn0004050	z	X	2447769	2450550	+	1609.89	0.172814	0.00861883	36.0983	36.011	34.1104	40.1708	39.7911	39.8077	z
FBgn0035600	CG4769	3L	5360211	5362798	+	4031.55	0.138298	0.00871148	147.31	157.29	155.793	170.101	164.793	171.748	CG4769
FBgn0083123	Uhg5	2R	14621601	14624498	+	361.904	0.34563	0.0088033	20.5905	25.1041	26.3082	31.0456	29.3464	31.0161	Uhg5
FBgn0000180	bib	2L	9984645	9995538	+	10.0818	2.06996	0.00883195	0.0523555	0.0523245	0.112521	0.348934	0.334366	0.222273	bib
FBgn0033317	CG8635	2R	8630207	8631962	-	1709.65	0.167855	0.00921041	60.5182	62.6995	63.6642	68.5962	70.7057	70.6008	CG8635
FBgn0043455	CG5986	3R	24047790	24049168	+	1027.08	0.201608	0.00925318	43.1496	44.2054	44.6008	50.7664	49.216	51.7231	CG5986
FBgn0030878	CG6769	X	17861002	17862775	+	683.947	0.23863	0.00928184	23.8989	25.4401	24.8454	29.7157	29.1479	28.6688	CG6769
FBgn0064225	RpL5	2L	22532279	22536884	-	93769.6	0.126798	0.00936155	1474.4	1379.32	1410.7	1474.43	1628.42	1553.36	RpL5
FBgn0035878	CG7182	3L	8344421	8346382	-	1384.49	0.192363	0.00970042	38.2605	41.849	40.0496	47.8723	43.6131	45.8041	CG7182
FBgn0053505	U3-55K	2R	14858845	14860758	-	527.958	0.289123	0.00977754	15.4602	17.1753	18.6854	19.5403	21.4273	21.687	U3-55K
FBgn0261564	CG42678	2R	22925107	22932044	+	2233.41	0.161175	0.00977754	29.366	28.8119	27.8333	30.6311	33.2978	32.267	CG42678
FBgn0053208	Mical	3R	10001554	10042895	-	2437.32	0.158181	0.00988854	8.73945	8.65383	8.33446	9.76597	9.08038	9.86266	Mical
FBgn0000100	RpLP0	3L	22075867	22077487	+	25083.9	0.0979486	0.00996318	1096.26	1118.41	1114	1171.66	1211.54	1179.34	RpLP0
FBgn0030855	CG5800	X	17636281	17639003	+	1009.03	0.206797	0.0100039	20.9725	21.0033	22.6064	24.8554	24.1233	25.5147	CG5800
FBgn0028494	CG6424	2R	17703335	17719346	-	1059.28	0.203004	0.0102172	9.89801	9.05026	9.82946	11.0149	10.8767	11.2245	CG6424
FBgn0028690	Rpn5	3R	5789493	5791569	+	4532.05	0.126312	0.0103786	136.074	140.24	140.459	150.178	149.079	155.588	Rpn5
FBgn0030306	Spase25	X	11485250	11486566	+	1648.67	0.179103	0.0103786	74.7377	81.5231	81.2431	87.8286	87.8108	93.1659	Spase25
FBgn0265419	CR44331	3R	8112699	8114003	-	39.5679	0.953835	0.010423	1.46949	1.10146	1.38171	2.14237	2.38071	3.11932	CR44331
FBgn0037439	CG10286	3R	6368965	6371115	+	1522.06	0.170478	0.0104313	40.2677	40.297	40.9006	46.7069	44.9932	44.9955	CG10286
FBgn0026380	Prosbeta3	3R	9005313	9006226	-	2490.25	0.151403	0.0104468	152.251	155.599	163.136	176.344	176.666	170.025	Prosbeta3
FBgn0032408	CG6712	2L	12095176	12096511	-	958.342	0.221834	0.010518	37.8723	39.4751	43.5022	44.9676	48.4705	47.4179	CG6712
FBgn0266284	Ns3	X	1461844	1464220	-	2084.64	0.155547	0.010706	54.0981	55.1164	56.1569	60.9961	59.9335	63.2181	Ns3
FBgn0031057	Ubqn	X	19683808	19687658	+	5288.32	0.138896	0.0107901	85.7166	94.9473	87.1292	98.4167	97.0368	99.4175	Ubqn
FBgn0003475	spir	2L	20311219	20348386	+	809.237	0.228472	0.0109535	7.25968	6.9216	6.71505	8.68876	7.83514	7.96635	spir
FBgn0033557	CG12325	2R	10823405	10827644	+	1072.49	0.198892	0.011047	17.2355	18.1636	18.0346	20.4299	19.6704	21.2115	CG12325
FBgn0016700	Rab1	3R	21266029	21269060	-	10191.7	0.108224	0.0110937	330.61	325.473	335.858	354.106	364.747	350.359	Rab1
FBgn0036337	AdenoK	3L	13019715	13022688	-	892.511	0.21855	0.0113307	25.1798	26.0347	27.7996	31.9364	30.6106	29.3687	AdenoK
FBgn0011774	Irbp	3R	11410047	11412440	+	1117.35	0.206244	0.0113618	30.3819	29.0079	28.6742	31.886	36.3399	33.4039	Irbp
FBgn0259704	CG42358	3R	19160099	19162300	-	506.237	0.269607	0.0113957	18.3577	18.6138	18.9477	21.5785	21.9369	23.859	CG42358
FBgn0261985	Ptpmeg	3L	328097	356050	+	2218.81	0.150873	0.0114165	27.3133	27.8993	27.3022	31.2681	29.5769	30.7644	Ptpmeg
FBgn0003941	RpL40	2L	4227699	4228561	+	15726.2	0.113254	0.0114289	1385.84	1371.15	1425.44	1467	1569.3	1487.64	RpL40
FBgn0035692	CG13298	3L	6192124	6193179	-	1646.09	0.169539	0.0114289	99.4921	101.483	106.312	111.895	116.192	117.403	CG13298
FBgn0038306	Art3	3R	15227605	15229408	-	952.616	0.214882	0.0116159	28.9347	28.6642	31.6037	33.6892	33.503	36.2603	Art3
FBgn0003483	spn-E	3R	15837419	15844415	+	690.548	0.235919	0.0116913	8.5795	8.34234	7.80105	9.62501	9.99986	9.50807	spn-E
FBgn0038455	CG14907	3R	16651217	16652319	-	1246.32	0.190599	0.0116913	62.2519	62.3704	67.9534	71.106	74.0733	74.4889	CG14907
FBgn0033028	CG11665	2R	5640915	5652815	-	4682.04	0.125061	0.0117168	78.0663	80.5629	82.2051	85.648	88.3813	88.5795	CG11665
FBgn0032884	Pomp	2L	20787656	20789098	+	1428.25	0.230748	0.011869	64.3973	77.5449	77.6396	93.2817	80.1299	84.1858	Pomp
FBgn0265192	Snp	2R	22060950	22069757	+	841.361	0.212882	0.0118917	18.8941	19.8387	19.2757	21.7905	22.6874	22.7521	Snp
FBgn0003884	alphaTub84B	3R	7086599	7088839	+	41079.3	0.117551	0.0121111	1307.62	1403.05	1392.39	1537.74	1432.97	1480.61	alphaTub84B
FBgn0036826	arx	3L	18900595	18901554	-	270.204	0.360992	0.0121595	15.1263	16.2703	17.0121	20.5754	19.287	22.245	arx
FBgn0086451	l(2)k09022	2L	6854142	6860849	+	1975.94	0.168205	0.0122039	17.5792	17.8513	17.0204	20.3804	18.3885	20.1674	l(2)k09022
FBgn0000719	fog	X	22824317	22855194	-	2100.51	0.168607	0.0124451	17.9774	18.7676	18.2138	21.3331	21.3309	19.1267	fog
FBgn0000426	SmF	2R	12183844	12184310	-	1231.59	0.186732	0.0129594	142.624	150.37	157.078	173.112	169.02	169.957	SmF
FBgn0004876	cdi	3R	19044882	19094270	-	1642.55	0.162683	0.0129616	14.6654	14.5254	14.1306	16.2998	16.3801	15.8256	cdi
FBgn0033224	Nop17l	2R	7800785	7806385	-	3180.32	0.137454	0.0130701	44.6233	46.7443	47.0896	51.6036	49.3227	51.345	Nop17l
FBgn0032694	MESR3	2L	18617256	18661776	+	4729.19	0.125733	0.0131258	127.446	134.747	130.893	145.649	144.156	139.111	MESR3
FBgn0035541	CG15019	3L	4405127	4406059	-	1722.25	0.173693	0.0131326	127.141	124.747	134.694	137.818	146.495	151.542	CG15019
FBgn0000318	cl	2L	5520135	5521382	+	847.796	0.212713	0.0131841	64.7579	65.1186	70.2745	76.1895	78.0232	77.6303	cl
FBgn0000413	da	2L	10388105	10393228	+	1617.24	0.185314	0.0132775	23.548	26.1507	26.9414	30.2284	28.3454	28.5466	da
FBgn0054033	CG34033	2R	9820563	9821186	+	26.4503	1.11557	0.0132963	1.91921	1.51427	1.95381	4.48806	3.52909	3.64511	CG34033
FBgn0032013	Scgalpha	2L	8303429	8305376	+	9.47797	1.97784	0.0134756	0.138014	0.172415	0.111231	0.498237	0.544406	0.622551	Scgalpha
FBgn0034232	CG4866	2R	17518223	17519027	+	420.642	0.292104	0.0136132	31.3125	33.3582	35.0686	38.177	41.063	42.792	CG4866
FBgn0032640	Sgt	2L	17471603	17474773	+	3458.09	0.131629	0.0137015	126.047	132.491	133.967	144.068	142.562	143.315	Sgt
FBgn0036990	mRpL15	3L	20435110	20436209	-	426.507	0.286559	0.0137545	21.891	23.2662	22.9865	28.1426	25.8614	29.0724	mRpL15
FBgn0015288	RpL22	X	762560	765130	-	1504.19	0.190108	0.0140723	71.933	80.2534	80.8729	93.8735	85.4634	86.4972	RpL22
FBgn0039665	CG2310	3R	29491524	29493518	-	1377.6	0.173277	0.0141622	60.5248	63.3927	60.7641	71.3015	68.5654	68.4137	CG2310
FBgn0038376	Hmt-1	3R	15853868	15857470	-	2557.29	0.143048	0.014253	50.2794	49.0823	49.1122	54.3608	56.6229	52.9988	Hmt-1
FBgn0003391	shg	2R	21049654	21057197	-	946.023	0.207121	0.0143833	8.82596	8.02615	8.17874	9.98235	9.28258	9.63302	shg
FBgn0051224	CG31224	3R	18650121	18659309	-	2395.5	0.142905	0.014733	18.7182	18.94	18.7707	21.2319	20.0805	20.988	CG31224
FBgn0028693	Rpn12	3L	16583028	16584022	+	2631.69	0.140082	0.0147742	147.958	153.958	157.204	170.605	166.493	168.746	Rpn12
FBgn0039465	Tsp97E	3R	26961064	26964817	-	1958.51	0.152533	0.0148459	42.136	42.2629	44.0431	46.4666	47.8795	48.3831	Tsp97E
FBgn0266268	FeCH	3R	31810460	31812296	-	1194.47	0.185061	0.0148459	45.9708	44.7039	43.3812	49.3518	52.9963	50.1082	FeCH
FBgn0043841	vir-1	2L	12403270	12423439	-	7117.91	0.105321	0.0153428	194.758	197.071	198.871	209.618	212.226	213.556	vir-1
FBgn0025633	CG13366	X	585081	620195	-	2337.12	0.144986	0.0155749	25.1483	23.7715	24.1952	26.4436	27.5632	26.8449	CG13366
FBgn0036809	CG12477	3L	18721893	18723272	-	17.9098	1.36882	0.0157856	0.388339	0.344986	0.649141	1.29409	0.972595	1.2823	CG12477
FBgn0027086	Aats-ile	3L	22288665	22292810	+	4774.21	0.119362	0.0160027	73.4631	70.2103	70.4496	76.2919	78.8284	77.4885	Aats-ile
FBgn0032679	bsf	2L	18449517	18454587	-	3597.4	0.12233	0.0160027	47.2437	46.9978	46.7563	50.3973	51.4376	51.6403	bsf
FBgn0032821	CdGAPr	2L	19774874	19791882	-	1550.23	0.181883	0.016077	11.9547	11.3196	10.5849	13.4171	12.7732	12.2385	CdGAPr
FBgn0037723	SpdS	3R	9631641	9633673	+	914.541	0.195851	0.0161445	30.1118	30.7977	30.3039	35.1239	34.6925	34.6644	SpdS
FBgn0027094	Aats-ala	2L	8378262	8381764	-	9910.52	0.103312	0.0161647	179.443	173.743	176.801	188.761	193.734	186.857	Aats-ala
FBgn0014075	Ugt	3L	18872747	18878245	+	4885.67	0.1277	0.0162521	54.6879	53.0002	52.5377	56.41	61.1375	57.53	Ugt
FBgn0030263	CG2076	X	11090210	11092098	+	1753.12	0.169906	0.0162521	65.6464	70.0529	66.1339	77.1784	78.8252	71.1398	CG2076
FBgn0032988	Tif-IA	2L	22249876	22258260	+	5809.87	0.119393	0.0163656	154.525	160.334	159.936	173.959	165.482	176.257	Tif-IA
FBgn0028737	Ef1beta	2R	16868222	16869280	+	16459.3	0.145693	0.0165241	912.909	986.41	1070.6	1052.41	1122.9	1109.95	Ef1beta
FBgn0016120	ATPsyn-d	3R	19095000	19096271	+	2798.53	0.156377	0.016561	157.193	171.235	179.912	193.459	187.199	185.746	ATPsyn-d
FBgn0053129	CG33129	2L	10964905	10970275	-	6325.55	0.126743	0.016724	98.9757	109.26	106.271	114.485	112.687	116.189	CG33129
FBgn0004387	Klp98A	3R	27547775	27559145	-	2493.33	0.144288	0.017041	27.1904	25.8724	25.0635	28.7902	29.2576	28.3212	Klp98A
FBgn0087008	e(y)3	X	19626548	19638369	-	2838.66	0.14416	0.0170512	18.079	18.5801	17.072	20.4981	19.355	19.5397	e(y)3
FBgn0243512	puc	3R	8105332	8122294	+	2136.8	0.14737	0.0170512	39.5572	37.8039	39.2915	44.4001	42.4279	42.3672	puc
FBgn0037102	CG7172	3L	21568059	21568898	-	826.201	0.205129	0.0170841	53.9733	57.2744	55.4392	63.128	64.6645	64.3646	CG7172
FBgn0050055	CR30055	2R	12589239	12591395	+	299.387	0.350717	0.0170841	8.75085	6.60784	7.97063	10.3683	9.70586	9.67113	CR30055
FBgn0039868	CG11563	3R	31737035	31737999	+	670.804	0.230582	0.0171903	43.3435	44.0742	48.129	51.4315	54.587	52.9402	CG11563
FBgn0015623	Cpr	2L	6338836	6346280	+	2735.34	0.133155	0.017261	47.2047	48.4411	46.6837	52.6811	51.1776	52.2425	Cpr
FBgn0038467	AdSL	3R	17018780	17021120	-	1152.68	0.178951	0.0173553	27.4749	27.8491	28.9468	31.6581	31.5704	32.1417	AdSL
FBgn0263342	CR43423	3L	637486	638568	-	135.512	0.502841	0.0175014	8.34001	5.92077	6.30436	9.32785	10.5662	9.2791	CR43423
FBgn0037874	Tctp	3R	11210247	11211898	+	22822.6	0.115109	0.0176197	778.227	809.033	832.406	847.644	914.953	858.011	Tctp
FBgn0027506	EDTP	2R	17432173	17444938	-	1160.75	0.178794	0.0176789	21.4645	20.5814	20.9988	23.7215	23.2504	24.38	EDTP
FBgn0034948	Gadd34	2R	23975599	23977255	-	2759.89	0.136999	0.0177422	101.349	96.7094	102.253	107.368	112.367	110.456	Gadd34
FBgn0010173	RpA-70	3R	8262120	8264451	-	5957.32	0.122262	0.0181693	167.419	162.128	157.865	171.808	184.279	174.51	RpA-70
FBgn0029715	CG11444	X	4553117	4554398	-	1612.35	0.180021	0.0185476	65.9576	75.0554	74.136	85.0049	78.6079	80.0868	CG11444
FBgn0032783	CG10237	2L	19435850	19442727	-	311.057	0.32399	0.0187061	6.11158	5.83971	6.25681	7.98126	6.81808	7.97677	CG10237
FBgn0031644	CG15625	2L	4889995	4891277	+	248.552	0.353213	0.0187536	10.1993	11.1752	11.2114	13.0962	14.8695	13.6556	CG15625
FBgn0026079	Nsun2	X	4111156	4113734	-	9275.39	0.0988897	0.01879	219.238	223.059	226.315	238.771	237.542	239.693	Nsun2
FBgn0031574	CG3964	2L	3862668	3867507	+	61.7554	0.740387	0.0188375	0.836741	0.577769	0.833759	1.01393	1.18307	1.55011	CG3964
FBgn0003257	r-l	3R	21070557	21073319	-	806.961	0.216712	0.0190389	20.7211	22.194	23.8937	25.7575	25.2176	26.6053	r-l
FBgn0015218	eIF-4E	3L	9399618	9402460	-	5429.37	0.113873	0.0191255	140.846	139.714	145.139	153.04	150.289	157.253	eIF-4E
FBgn0029885	CG3224	X	6660552	6661462	-	665.766	0.228567	0.0192139	40.7125	45.2541	45.4818	52.6108	50.8812	50.4838	CG3224
FBgn0038275	CG3817	3R	14898739	14899617	+	487.18	0.257756	0.0192433	28.8138	30.8768	32.4307	37.3522	36.2856	36.4497	CG3817
FBgn0010315	CycD	X	15906822	15909676	-	1323.59	0.169482	0.019469	30.3458	30.1182	32.2085	34.7173	34.5156	34.9537	CycD
FBgn0035726	CG9953	3L	6969658	6971666	+	4533.98	0.124808	0.0194741	150.904	145.618	139.672	155.019	162.116	158.559	CG9953
FBgn0039303	CG11857	3R	25258898	25260759	+	5655.08	0.117811	0.0195552	174.786	186.929	187.721	199.686	198.813	197.641	CG11857
FBgn0039260	Smg6	3R	25029429	25033465	-	1736.97	0.154318	0.0197324	31.177	30.2436	29.1777	34.2472	33.4631	33.1451	Smg6
FBgn0030136	RpS28b	X	9554623	9555661	+	46843.5	0.103637	0.0202022	2802.85	2788.02	2884.8	2926.96	3167.69	3012.23	RpS28b
FBgn0040733	CG15068	2R	18390353	18390629	-	19.4014	1.24121	0.0202142	3.46498	4.04008	3.10286	8.98065	9.11193	7.04874	CG15068
FBgn0030766	mthl1	X	16640968	16650309	+	945.003	0.201654	0.0202793	10.0667	10.8027	10.6846	11.3569	12.144	12.7736	mthl1
FBgn0003118	pnt	3R	23290231	23346167	-	13146.2	0.10055	0.0204715	130.107	123.876	124.269	137.391	134.524	133.658	pnt
FBgn0021895	ytr	2R	23847161	23851480	-	3091.09	0.143887	0.0205465	83.9854	81.7888	76.7331	85.7288	93.3117	88.9742	ytr
FBgn0003137	Ppn	3R	28520665	28540324	-	490.582	0.254377	0.0205627	2.90534	2.9096	2.73581	3.22055	3.51068	3.47145	Ppn
FBgn0035830	CG8209	3L	7976406	7977849	+	1592.24	0.157477	0.020696	69.7545	69.5367	72.775	79.1496	80.6549	76.7057	CG8209
FBgn0013278	Hsp70Bb	3R	12505793	12508139	+	133.056	0.523684	0.0206984	2.46033	3.01881	3.01031	4.95168	3.1572	4.08501	Hsp70Bb
FBgn0261988	Gprk2	3R	31405245	31457873	+	3216.11	0.137183	0.0208602	41.5931	39.339	38.1981	43.6282	45.0903	42.334	Gprk2
FBgn0037489	CG1234	3R	7244232	7246969	-	1027.55	0.187889	0.0209826	21.9842	22.371	23.7911	26.1728	26.4301	25.0083	CG1234
FBgn0029167	Hml	3L	13846054	13860001	+	218.385	0.391029	0.0209867	1.11854	1.00123	0.810026	1.24786	1.29899	1.30074	Hml
FBgn0032456	MRP	2L	12719045	12744807	+	8424.85	0.101541	0.0210913	68.0002	67.8742	66.2952	72.0612	73.7912	71.0807	MRP
FBgn0033836	CG18278	2R	13408042	13409887	-	261.391	0.339841	0.0213593	7.90933	8.04094	9.1587	10.6033	10.9504	10.2039	CG18278
FBgn0033059	CG7845	2R	6074471	6076367	-	1406.64	0.160137	0.0215404	45.8857	46.0192	44.4016	50.5762	50.6633	51.0903	CG7845
FBgn0039846	CG11337	3R	31401560	31405452	-	670.845	0.217278	0.021966	11.7928	12.0051	12.3973	14.4193	14.0326	13.6225	CG11337
FBgn0000562	egl	2R	23734904	23746829	-	2155.33	0.139041	0.0220471	28.0226	26.9303	27.9356	30.3957	30.8543	30.0244	egl
FBgn0024364	CG11417	X	1354014	1356473	+	1702.58	0.149352	0.0220768	40.0438	40.4381	39.2345	45.0222	43.6635	44.1043	CG11417
FBgn0020909	Rtc1	X	13757179	13758598	+	492.081	0.249417	0.0221141	20.0828	22.0911	20.8724	24.8459	24.9615	25.1397	Rtc1
FBgn0032514	CG9302	2L	13376455	13378538	-	5334.59	0.124674	0.0221781	159.485	158.145	154.495	166.494	181.671	166.656	CG9302
FBgn0033754	Ak6	2R	12569014	12569847	-	157.433	0.437497	0.0221895	10.9359	10.6883	12.7021	17.06	15.3156	14.082	Ak6
FBgn0028506	CG4455	2L	16352934	16354539	+	868.362	0.192009	0.0223101	31.9536	32.346	32.4874	37.156	36.2233	37.1707	CG4455
FBgn0030289	CG1597	X	11344506	11348001	-	1017.33	0.190024	0.0223284	16.8516	17.4913	16.192	18.4964	20.2132	18.9648	CG1597
FBgn0013954	FK506-bp2	2R	19290109	19290962	+	10390.3	0.11258	0.022361	910.781	974.511	992.302	1048	1045.91	1017.09	FK506-bp2
FBgn0038108	CG7518	3R	12998089	13008404	+	4773.91	0.118014	0.0225559	33.2546	33.6203	31.9616	35.1651	36.922	35.1946	CG7518
FBgn0033918	CG8531	2R	14256493	14258787	+	1918.65	0.148369	0.0226096	56.7722	56.1389	52.9933	59.9197	61.9227	62.0754	CG8531
FBgn0005322	nmd	2L	10302173	10303947	-	1742.26	0.148699	0.0226558	58.0369	59.033	58.2915	63.2105	66.5335	64.6693	nmd
FBgn0000319	Chc	X	15827986	15835490	-	24555.3	0.0879143	0.0227452	245.475	241.031	236.339	256.106	255.668	256.508	Chc
FBgn0030354	Upf1	X	11899996	11905371	-	2776.8	0.129225	0.0228804	30.9945	31.4608	30.8308	34.722	32.9563	34.347	Upf1
FBgn0011763	Dp	2R	13222433	13228202	+	5126.38	0.108695	0.0230551	94.4289	93.8191	93.1538	98.8931	102.797	101.741	Dp
FBgn0260938	tay	X	15876368	15887311	-	2124.95	0.144885	0.0232549	14.1085	14.2253	14.1058	16.1254	14.8386	15.9534	tay
FBgn0041588	ligatin	3R	29149896	29151794	-	1403.27	0.162019	0.0233174	45.3403	43.6064	42.2814	48.2591	49.5245	49.0783	ligatin
FBgn0015903	apt	2R	23564891	23599526	+	386.751	0.297554	0.0233622	5.27482	5.59634	6.26666	7.4056	6.31094	7.32237	apt
FBgn0250867	CG42238	2L	20965520	21052164	-	781.005	0.20409	0.0235818	11.0524	11.0459	11.6731	12.7789	13.4916	12.6282	CG42238
FBgn0264922	smt3	2L	6966780	6967644	-	8966.51	0.124329	0.0238548	663.521	693.273	749.973	754.294	775.728	766.06	smt3
FBgn0021874	Nle	2L	566366	568121	-	911.998	0.190387	0.0238573	33.0617	31.96	33.0842	36.3636	38.8884	36.6994	Nle
FBgn0033209	CG12107	2R	7674450	7675362	+	1270.85	0.196062	0.0238573	85.2465	92.2105	98.9899	100.538	102.09	113.834	CG12107
FBgn0004648	svr	X	496446	509072	+	3906.04	0.113618	0.0239754	26.3913	26.7751	26.5846	29.0709	28.3247	28.8874	svr
FBgn0085436	Not1	2R	9566146	9579007	-	15395.6	0.105286	0.024061	84.9622	82.4308	80.499	90.9307	85.395	90.3369	Not1
FBgn0083120	Uhg8	3L	20453293	20454731	+	79.321	0.580915	0.0241285	7.37706	7.83348	8.17503	12.0354	11.302	11.6223	Uhg8
FBgn0266452	CTPsyn	3L	15097914	15113003	+	1781.13	0.149262	0.0243673	33.404	34.5927	33.8246	39.1194	36.6676	37.1382	CTPsyn
FBgn0039139	Ime4	3R	24032157	24034257	+	573.084	0.22595	0.0247632	16.0697	16.524	16.302	18.7522	19.1897	19.2416	Ime4
FBgn0039348	Npl4	3R	25611013	25624662	-	1860.62	0.146956	0.0248777	42.0017	44.4691	43.6458	48.322	46.6343	49.0884	Npl4
FBgn0038925	Cchl	3R	22025975	22027480	-	1360.45	0.160892	0.0249884	55.823	58.0232	58.99	63.506	65.4323	64.2604	Cchl
FBgn0051637	CG31637	2L	6498647	6526996	+	1953.7	0.172592	0.0251996	38.1719	45.484	41.7548	48.7703	45.842	46.7366	CG31637
FBgn0034362	CG5323	2R	18615060	18615999	+	844.923	0.193319	0.0253006	60.3849	59.9113	63.3981	69.589	71.5115	68.8951	CG5323
FBgn0038043	CG17202	3R	12422768	12423606	+	446.989	0.261822	0.0255129	29.2851	32.724	33.4462	38.0873	39.5562	36.7831	CG17202
FBgn0036213	RpL10Ab	3L	11822851	11824211	+	26295.3	0.119758	0.0257013	1573.66	1540.53	1675.23	1640.7	1815.51	1747.6	RpL10Ab
FBgn0053127	CG33127	2L	322101	323091	+	35.3801	0.875548	0.0257183	1.49998	1.78737	1.30188	3.07597	2.6658	2.69419	CG33127
FBgn0030096	Zpr1	X	9160124	9162090	-	869.006	0.188616	0.0257558	26.2566	26.3953	27.3199	30.2622	30.7046	30.1601	Zpr1
FBgn0036372	Abp1	3L	13483533	13486280	-	2012.52	0.138759	0.0257558	45.6005	46.8991	47.3062	50.627	51.0063	52.258	Abp1
FBgn0262601	SmB	2L	10425483	10426627	-	1356.64	0.18881	0.0257558	91.4313	104.189	102.447	121.12	112.76	105.878	SmB
FBgn0031114	cactin	X	20424069	20426402	+	734.378	0.210807	0.0261214	17.2447	17.9934	17.9782	19.128	21.3125	21.1368	cactin
FBgn0037856	Leash	3R	10885540	10896418	+	1073.16	0.177962	0.0261635	19.0754	20.1601	18.5276	21.8876	21.3363	22.135	Leash
FBgn0041789	Pax	2L	19400753	19426596	-	4615.59	0.118566	0.0261635	66.921	63.4523	61.8901	69.1473	70.864	68.7586	Pax
FBgn0036187	RIOK1	3L	11646234	11648474	-	435.664	0.262042	0.0262376	11.8603	10.9104	11.2967	14.0126	14.1567	12.7026	RIOK1
FBgn0031980	RpL36A	2L	8041873	8042909	-	14970	0.104184	0.026317	1681.57	1680.36	1759.31	1762.35	1884.27	1857.84	RpL36A
FBgn0264496	CR43898	2R	16221636	16223187	+	17.8033	1.24696	0.0265945	0.538091	0.537773	0.43367	1.09579	1.06127	1.42777	CR43898
FBgn0260936	scny	3L	5769002	5776271	+	4094.41	0.112849	0.0267188	44.2431	44.3736	42.5788	47.1593	47.7309	47.0024	scny
FBgn0030086	CG7033	X	9089513	9092826	+	8679.08	0.102186	0.0269301	231.681	242.454	245.92	260.731	255.064	257.055	CG7033
FBgn0011766	E2f1	3R	21620304	21660871	-	5018.6	0.106468	0.0272522	44.9508	45.6593	46.075	49.7928	48.1735	49.1764	E2f1
FBgn0025878	wrapper	2R	22379637	22382675	+	14.1961	1.42485	0.0272705	0.144593	0.317917	0.248605	0.738816	0.586656	0.583171	wrapper
FBgn0029175	Ext2	2R	16145904	16148719	-	423.781	0.260148	0.0272826	8.51004	8.75952	8.84832	9.78285	10.8587	10.6315	Ext2
FBgn0030701	CG16952	X	15870183	15875607	+	1736.96	0.148532	0.0276415	23.7465	25.4951	23.7569	26.9326	26.8881	27.105	CG16952
FBgn0030241	feo	X	10852446	10854869	-	2019.87	0.151445	0.0276605	44.8368	50.5146	48.688	54.3626	52.765	52.845	feo
FBgn0000173	ben	X	13996345	13999805	+	3946.57	0.130514	0.0276797	107.584	112.815	111.369	126.675	113.849	122.62	ben
FBgn0265998	Doa	3R	28888073	28922772	+	5632.97	0.117566	0.0278577	23.8658	24.4885	23.925	26.9335	24.7192	26.7585	Doa
FBgn0026761	Trap1	2R	6633647	6636262	-	2480.37	0.136238	0.0280373	57.1491	56.5158	60.3457	62.0452	63.1603	65.9698	Trap1
FBgn0032217	CG4972	2L	10314792	10317569	+	2661.06	0.12948	0.02816	74.1589	72.6041	76.1754	78.7719	81.8441	83.2022	CG4972
FBgn0036886	CG9300	3L	19552420	19554767	+	849.985	0.188736	0.02816	22.0893	22.4472	22.6825	25.1255	26.2998	25.1897	CG9300
FBgn0031459	CG2862	2L	2770135	2770904	+	3114.9	0.133414	0.0283065	244.01	257.002	263.51	270.774	275.55	292.019	CG2862
FBgn0036918	CG7770	3L	19923671	19924688	+	1608.71	0.156348	0.0283637	107.324	105.035	115.402	120.114	124.989	120.071	CG7770
FBgn0015509	Cul1	2R	7916856	7921579	+	5938.22	0.104173	0.0284335	85.5995	83.5343	83.0083	92.4449	88.9416	89.6505	Cul1
FBgn0000043	Act42A	2R	6013910	6015689	-	94090.6	0.0816087	0.0291223	3377.91	3491.31	3388.15	3639.29	3640.15	3574.96	Act42A
FBgn0263740	eIF-2gamma	3R	15257844	15263458	-	3861.44	0.112233	0.029286	100.071	103.124	104.133	110.033	111.29	110.839	eIF-2gamma
FBgn0087013	Karybeta3	3R	4649176	4654624	+	16213.8	0.0969805	0.0293111	223.933	221.653	209.369	233.782	232.77	233.99	Karybeta3
FBgn0034258	eIF3-S8	2R	17665678	17669275	+	11606.8	0.100875	0.0294104	210.819	206.341	198.073	217.577	225.452	216.831	eIF3-S8
FBgn0035262	CG18171	3L	1720616	1723153	-	65.7238	0.665283	0.0294777	1.46422	1.14817	1.04089	1.9267	1.54866	2.31915	CG18171
FBgn0013765	cnn	2R	13439314	13450475	-	4778.81	0.129496	0.0295743	47.6589	43.8866	42.8251	47.9985	50.9048	48.1154	cnn
FBgn0035528	CG15012	3L	4291208	4292246	-	2742.6	0.133264	0.0298699	190.507	177.941	187.747	196.439	210.876	202.692	CG15012
FBgn0034647	pirk	2R	21660967	21662995	-	839.058	0.197308	0.0302528	26.5111	24.5763	26.1588	29.1041	31.2748	28.2036	pirk
FBgn0001179	hay	3L	10631079	10633969	+	595.653	0.215776	0.0304649	12.4874	12.9148	12.8577	14.8374	14.9562	14.639	hay
FBgn0037707	RnpS1	3R	9552034	9553747	+	1068.63	0.188923	0.0304813	41.9819	47.4624	43.5437	52.8908	47.4557	51.2462	RnpS1
FBgn0039600	CG1646	3R	28812102	28817354	+	4151.24	0.112404	0.0305414	51.5425	49.9163	49.0832	55.1375	54.2907	53.337	CG1646
FBgn0020255	Ran	X	11144852	11148716	-	12785.6	0.0919163	0.0305826	387.765	400.811	401.15	415.064	425.783	427.097	Ran
FBgn0264618	CR43958	4	557025	557854	-	45.1378	0.745369	0.0305826	2.6092	2.68435	2.96875	4.77361	4.67041	4.39831	CR43958
FBgn0025186	ari-2	2R	22212835	22217264	+	533.045	0.227802	0.0307575	10.2256	9.64969	9.90583	11.4007	11.5888	11.8819	ari-2
FBgn0020513	ade5	X	12757036	12760617	-	5203.16	0.111541	0.0307761	115.981	118.243	123.644	131.047	125.71	129.809	ade5
FBgn0036892	Lon	3L	19607857	19612199	-	2130.95	0.131723	0.0310367	32.6829	32.5116	33.4544	35.4256	36.3375	36.3018	Lon
FBgn0032773	fon	2L	19383138	19386205	-	161.074	0.39794	0.0310643	3.56698	3.66529	3.91402	4.74342	4.78445	5.14557	fon
FBgn0029714	CG3527	X	4551973	4553006	+	328.223	0.291514	0.0312194	18.5662	19.0854	17.8609	20.8195	22.7845	24.3347	CG3527
FBgn0037141	DNApol-eta	3L	21938634	21941812	-	799.518	0.191337	0.0313609	15.0993	14.755	14.5429	16.7721	17.4374	16.5006	DNApol-eta
FBgn0034182	CG9640	2R	17044743	17046768	+	187.394	0.378402	0.0314858	5.14734	5.57298	5.20202	7.04488	7.49317	6.17861	CG9640
FBgn0036621	roq	3L	16370938	16378566	-	2474.57	0.126709	0.0315391	23.0576	22.933	23.8627	25.0879	25.8718	25.2974	roq
FBgn0030966	CG7280	X	18846389	18848566	-	257.415	0.326186	0.0316267	6.54169	7.07813	6.07104	8.01707	8.83498	7.8612	CG7280
FBgn0034644	CG10082	2R	21646177	21657935	+	2350.63	0.158395	0.0316567	30.0328	30.9446	30.5934	37.2198	31.3146	33.658	CG10082
FBgn0027951	MTA1-like	3R	5638655	5648738	-	2573.73	0.12389	0.0318966	28.2211	28.301	27.846	31.2284	29.9911	30.7162	MTA1-like
FBgn0004432	Cyp1	X	16317673	16320370	-	13727.9	0.0974528	0.0319713	631.876	665.31	674.901	713.058	694.232	702.498	Cyp1
FBgn0004832	Xpac	X	4102955	4104197	-	1350.45	0.158054	0.0319936	65.0346	67.5183	65.1394	73.3177	70.9982	76.2369	Xpac
FBgn0027084	Aats-lys	X	9606363	9608884	-	5103.76	0.101416	0.0320565	130.568	133.289	132.579	141.109	141.75	142.436	Aats-lys
FBgn0005630	lola	2R	10481894	10543291	-	10928.1	0.135388	0.0320999	25.1954	25.278	24.9007	30.0021	25.2007	27.5864	lola
FBgn0015283	Rpn10	3L	21537000	21538582	+	2405.99	0.130767	0.0321367	96.2117	99.9318	98.5491	108.88	103.584	110.138	Rpn10
FBgn0023170	RpL39	2R	24061853	24062431	-	16960.8	0.115271	0.0321808	3399.56	3339.42	3575.27	3502.31	3884.41	3784.94	RpL39
FBgn0040493	grsm	3R	12950042	12967712	-	2517.44	0.126479	0.0323056	58.8158	61.104	60.4273	65.2795	64.3285	67.2344	grsm
FBgn0032346	Csl4	2L	11122574	11123567	-	475.187	0.247573	0.0323416	28.5861	26.6848	29.0843	31.4152	32.8341	35.8273	Csl4
FBgn0037270	CG9769	3R	4712882	4714182	-	4643.34	0.117402	0.032541	206.585	199.874	218.168	228.983	227.526	220.987	CG9769
FBgn0263133	ico	2L	7220369	7223081	-	598.491	0.226333	0.032541	13.4765	14.0848	12.6408	15.0709	15.1625	16.8005	ico
FBgn0034346	CG12263	2R	18426421	18430333	+	1940.34	0.14014	0.0326357	31.1472	30.3021	32.2739	33.9441	33.8128	35.4898	CG12263
FBgn0037902	CG5281	3R	11435850	11437523	+	924.765	0.187888	0.0326643	31.2267	31.7042	34.889	37.2453	36.0321	38.071	CG5281
FBgn0085354	CG34325	X	16714449	16721411	-	37.127	0.831808	0.0327231	1.18728	1.14094	1.57026	2.58691	2.00714	2.32641	CG34325
FBgn0050011	gem	2R	10124293	10137472	+	7785.49	0.107306	0.0328636	72.2724	74.2223	72.2575	81.9655	75.3607	78.3186	gem
FBgn0263490	mld	3R	24585653	24623899	+	6104.32	0.104165	0.0328969	49.6387	49.1286	46.8799	52.8283	52.1666	51.5812	mld
FBgn0033166	Eaf	2R	7396850	7407819	-	1795.07	0.151309	0.0329467	22.3258	22.501	23.4102	26.5726	23.7591	25.4303	Eaf
FBgn0034455	CG11007	2R	19503068	19504594	+	523.555	0.237184	0.0331543	18.1963	20.5054	18.7086	21.2519	23.4192	23.0085	CG11007
FBgn0010408	RpS9	3L	9509793	9511531	-	15758.7	0.0888572	0.0334294	921.326	910.341	905.194	954.711	996.328	959.8	RpS9
FBgn0004177	mts	2L	7827650	7833576	+	6629.87	0.102192	0.0336179	125.108	125.31	125.666	138.927	130.323	134.428	mts
FBgn0037543	CG10903	3R	8030411	8032145	+	311.66	0.318961	0.0338759	11.4978	14.4769	14.1066	15.8891	15.5602	18.4972	CG10903
FBgn0031068	Alr	X	19748314	19750167	+	249.825	0.335115	0.0342201	8.85707	9.4811	11.2769	11.8899	12.5841	12.8311	Alr
FBgn0025336	CG4882	2R	23880817	23882927	-	794.408	0.21327	0.034256	24.4371	29.5882	28.5268	31.4796	33.1286	31.0866	CG4882
FBgn0262125	Sec23	3R	5649065	5652629	+	6961.54	0.0971776	0.0342822	146.152	142.988	145.71	153.252	158.552	153.357	Sec23
FBgn0086674	Tango13	X	13563823	13593224	+	1143.4	0.1789	0.0345828	10.3424	10.6664	10.4038	11.8144	10.9632	12.7692	Tango13
FBgn0052368	CG32368	3L	7915437	7915846	+	4920.04	0.157466	0.034721	615.786	702.105	752.073	745.499	754.825	807.79	CG32368
FBgn0267330	KdelR	2L	10426887	10428632	+	6726.4	0.106312	0.0347747	216.442	226.59	233.888	238.966	245.522	244.112	KdelR
FBgn0032487	Ski6	2L	13221397	13222429	-	391.166	0.265939	0.0349301	20.4186	23.0302	22.6939	25.3376	25.971	28.1731	Ski6
FBgn0033313	Cirl	2R	8614722	8625203	+	5203.93	0.103403	0.0350694	34.155	34.7162	33.4802	37.3281	36.6704	35.9726	Cirl
FBgn0036671	CG9951	3L	16863164	16864989	+	590.424	0.2141	0.0350694	18.4103	17.711	18.505	20.8673	20.6077	21.8662	CG9951
FBgn0039136	CG5902	3R	23986642	23988738	+	3016.01	0.118992	0.0351876	89.0612	89.6511	90.9613	98.2136	100.078	94.5883	CG5902
FBgn0266557	kis	2L	210735	250823	-	16004.1	0.234594	0.0355902	50.5241	46.6491	42.3337	57.6868	51.2989	55.158	kis
FBgn0033471	CG12134	2R	9971143	9972780	+	690.091	0.202544	0.036086	24.0478	24.5033	25.4917	28.6801	29.4662	27.0586	CG12134
FBgn0015031	cype	2L	5327227	5327969	+	2005.81	0.166583	0.0363784	200.541	222.533	237.625	252.443	232.556	256.206	cype
FBgn0010741	l(3)01239	3L	11073292	11074388	-	2011.71	0.149831	0.0365761	107.32	121.527	121.574	130.657	129.777	128.266	l(3)01239
FBgn0026602	Ady43A	2R	7243024	7245776	-	252.574	0.314949	0.0366649	5.943	6.5879	6.1074	8.10041	7.48761	7.60227	Ady43A
FBgn0031540	CG3238	2L	3467342	3470004	-	341.379	0.307673	0.0366649	6.30624	8.11885	6.89426	7.97778	8.73603	9.66797	CG3238
FBgn0038257	smp-30	3R	14745901	14751246	-	398.566	0.280954	0.0367858	15.0309	12.3811	11.9849	15.057	15.8185	17.0095	smp-30
FBgn0031842	Tango1	2L	6649388	6654574	+	2552.75	0.120106	0.0370226	32.0257	31.9701	31.3814	34.9222	34.5101	34.2373	Tango1
FBgn0263355	CG31688	2L	20426199	20447905	+	255.07	0.306924	0.0373447	1.61189	1.61756	1.59668	1.9894	1.99605	1.98537	CG31688
FBgn0013432	bcn92	X	2148463	2149647	-	1580.77	0.150518	0.0375028	115.644	126.27	123.53	130.748	137.569	137.261	bcn92
FBgn0011656	Mef2	2R	9913496	9958858	-	1676.72	0.150043	0.0377438	10.4351	11.1254	9.99648	11.5981	11.424	12	Mef2
FBgn0036272	CG4300	3L	12271656	12277251	-	1019.85	0.169171	0.0383997	27.329	28.815	27.576	32.0566	30.5232	31.5585	CG4300
FBgn0027575	GABA-B-R2	3R	21770333	21775840	-	32.7691	0.870456	0.0384009	0.301057	0.329534	0.43135	0.748441	0.533183	0.654277	GABA-B-R2
FBgn0030456	CG4332	X	13155038	13157372	+	944.909	0.173337	0.038541	24.3033	24.4915	23.0115	26.9675	27.219	26.8167	CG4332
FBgn0036915	Prp3	3L	19910300	19912504	+	1469.5	0.155541	0.0387629	41.1714	39.9782	36.7306	43.5183	44.5439	43.3029	Prp3
FBgn0265149	CR44218	2L	248909	249812	+	26.3277	0.95218	0.0391188	1.39136	1.0745	1.15533	2.248	2.13831	2.61785	CR44218
FBgn0034158	CG5522	2R	16783671	16792472	+	4479.73	0.105857	0.0393292	67.4023	67.6959	64.6955	71.7747	70.5998	72.6471	CG5522
FBgn0032089	Rcd-1r	2L	9012885	9014068	-	19.9833	1.14981	0.039348	0.820885	0.77214	0.311334	1.66274	1.36052	1.23001	Rcd-1r
FBgn0035164	CG13901	3L	836667	837821	-	907.36	0.176635	0.039348	52.7609	52.9617	52.0184	58.4127	62.0794	57.8466	CG13901
FBgn0266926	CR45377	2R	11704755	11706222	-	185.838	0.364022	0.039348	7.77819	8.76385	9.15692	10.4009	11.558	11.0949	CR45377
FBgn0019947	Psn	3L	20432468	20435156	+	4332.11	0.105942	0.0393769	122.217	127.194	122.273	134.671	134.123	131.257	Psn
FBgn0030748	Traf-like	X	16415046	16417585	+	125.796	0.44902	0.0396035	2.45093	2.78901	2.99881	4.25889	3.58273	3.39975	Traf-like
FBgn0038269	Rrp6	3R	14882498	14886246	-	1118.39	0.161162	0.0396941	20.3012	19.7943	19.478	22.4717	22.5411	21.622	Rrp6
FBgn0035534	mRpS6	3L	4364550	4365243	+	264.815	0.306552	0.0400514	20.9389	24.6568	23.1855	28.4159	28.6261	28.0212	mRpS6
FBgn0032935	Atg18b	2L	21212322	21220572	-	411.947	0.249152	0.0400765	8.78127	9.73816	9.68856	11.4493	10.8758	11.1891	Atg18b
FBgn0086372	lap	3R	7186994	7200941	+	887.496	0.19162	0.0401053	8.44864	8.45291	7.64216	9.72494	8.68473	9.62728	lap
FBgn0260475	CG30059	2R	13412769	13414620	-	196.394	0.361431	0.0401209	6.48835	6.11105	6.02319	8.11277	8.84394	6.99465	CG30059
FBgn0031217	CG11377	2L	102380	104142	+	1928.73	0.140612	0.0402899	70.4269	69.6994	71.3332	73.1342	78.9657	80.9583	CG11377
FBgn0032833	CoIV	2L	19958713	19960065	+	2279.74	0.159597	0.0403187	95.8598	110.61	112.742	123.452	113.061	119.931	CoIV
FBgn0035473	mge	3L	3907852	3909931	-	2911.8	0.128443	0.0404654	106.698	118.885	115.524	123.939	123.326	125.561	mge
FBgn0011211	blw	2R	22799099	22802180	+	17462.6	0.107194	0.0406078	437.195	465.48	459.328	515.69	468.866	482.479	blw
FBgn0052369	CG32369	3L	7777105	7809825	-	2014.83	0.152409	0.0406999	22.2325	19.1899	19.6951	22.9117	22.1833	22.8404	CG32369
FBgn0022981	rpk	3R	4645981	4648884	+	17.5026	1.21785	0.040882	0.360708	0.24784	0.145355	0.500836	0.736829	0.526407	rpk
FBgn0004635	rho	3L	1463811	1468944	+	328.104	0.296465	0.040926	5.46947	6.07571	6.36892	8.23461	6.57231	7.18052	rho
FBgn0028953	CG14478	2R	17457663	17465795	+	2368.18	0.122333	0.0409554	32.1322	31.6003	31.4748	35.3558	34.1821	34.1039	CG14478
FBgn0024912	agt	3R	6659408	6660100	-	170.945	0.395491	0.0411162	13.6124	12.0378	13.2093	15.0288	20.0834	16.0238	agt
FBgn0039296	CG10420	3R	25233636	25235529	-	1600.38	0.139828	0.0419337	49.5534	50.2106	51.9745	54.6963	56.3757	56.0739	CG10420
FBgn0052170	CG32170	3L	16877309	16879372	+	120.854	0.462178	0.0420479	2.65917	2.79601	3.54213	4.27681	3.59009	4.49811	CG32170
FBgn0036518	RhoGAP71E	3L	15588860	15609125	+	5165.88	0.123349	0.0424422	45.4952	47.3793	46.8147	54.1542	47.4927	50.5044	RhoGAP71E
FBgn0086706	pix	3L	8972056	8974765	-	3455.12	0.116831	0.0428547	89.9845	86.5423	87.2115	91.4509	98.9137	95.6385	pix
FBgn0001230	Hsp68	3R	24055080	24057310	-	1227.22	0.185313	0.0431877	30.2646	31.6297	32.0263	39.3105	31.8273	35.6304	Hsp68
FBgn0032587	CG5953	2L	16508078	16532877	-	1366.08	0.162644	0.0438893	15.7377	14.913	15.9496	18.0349	18.0815	16.054	CG5953
FBgn0050323	CG30323	2R	17853295	17854296	+	105.126	0.503668	0.0444	5.07817	5.18921	5.57957	8.17593	5.5946	8.65998	CG30323
FBgn0034921	DCP1	2R	23888764	23890276	-	346.597	0.273043	0.0446731	12.1675	13.5198	12.1411	16.2018	15.6295	13.9168	DCP1
FBgn0033921	tej	2R	14300103	14302353	-	249.379	0.306381	0.0454416	6.77117	7.14965	7.02313	9.22178	8.56028	8.12405	tej
FBgn0041721	snRNA:U12:73B	3L	16653769	16654006	+	65.9235	0.576927	0.0455299	13.2121	14.1645	13.165	20.5461	20.8464	19.122	snRNA:U12:73B
FBgn0036405	CG6833	3L	14051206	14052469	+	391.676	0.248557	0.0457739	17.414	17.5845	16.6715	20.75	19.2691	21.363	CG6833
FBgn0037121	Rpb8	3L	21728932	21729694	+	849.968	0.190013	0.0461805	63.286	71.3404	74.7537	80.1167	79.705	78.9196	Rpb8
FBgn0011640	lark	3L	7339266	7341893	+	2624.48	0.117619	0.0463917	68.9092	70.9277	69.6767	77.5863	73.8409	75.8782	lark
FBgn0035707	CG8368	3L	6603684	6608739	+	1008.6	0.172356	0.0464256	19.6219	19.9216	19.3702	20.8443	21.895	23.6358	CG8368
FBgn0013343	Syx1A	3R	24101600	24105763	-	2012.32	0.187778	0.0464973	40.9815	39.444	40.7842	51.0829	38.9519	47.9958	Syx1A
FBgn0039467	CG14253	3R	26978541	26985706	+	1316.57	0.159109	0.0464989	29.0295	26.2693	28.5176	31.7999	29.6712	32.088	CG14253
FBgn0053970	CG33970	3R	26318355	26362588	+	33.887	0.802659	0.046879	0.366308	0.380171	0.363351	0.688582	0.635134	0.613085	CG33970
FBgn0262524	ver	3L	12523987	12525150	+	326.097	0.274062	0.046879	21.8641	22.4876	22.2784	26.4084	29.3464	24.8579	ver
FBgn0038738	CG4572	3R	19862517	19864393	-	2553.48	0.118026	0.0468881	80.3518	79.0865	78.5877	86.3438	83.8299	88.1272	CG4572
FBgn0086134	Prosalpha2	3R	12431321	12432556	+	4505.37	0.100976	0.0471775	283.686	283.766	294.695	309.385	304.733	310.394	Prosalpha2
FBgn0004861	ph-p	X	2126210	2138371	-	862.551	0.178524	0.0478006	7.42981	7.2097	6.78862	8.01318	8.40164	7.85048	ph-p
FBgn0004373	fwd	3L	305393	319884	-	2942.19	0.115977	0.0480273	23.7884	22.9983	22.4893	25.2196	24.3579	25.5011	fwd
FBgn0026409	Mpcp	3L	14537651	14540441	+	6130.16	0.103556	0.0481294	190.49	200.564	200.385	217.411	204.083	213.896	Mpcp
FBgn0031149	CG1518	X	21049885	21053937	-	4469.35	0.100774	0.0483669	96.4768	96.1086	92.9911	102.716	103.025	100.547	CG1518
FBgn0035149	MED30	3L	652987	654089	-	2595.92	0.117849	0.0485041	135.7	138.883	137.244	145.379	147.679	153.764	MED30
FBgn0037924	CG14712	3R	11628759	11633206	+	1358.71	0.142817	0.0491367	18.0933	18.7817	18.5611	20.3369	20.3613	20.5028	CG14712
FBgn0262468	vib	3R	19215434	19226651	-	2662.27	0.124607	0.0491646	42.5147	44.0104	43.689	48.5237	44.6654	48.745	vib
FBgn0267791	bl	2R	20587551	20606854	+	3374.76	0.112322	0.0496538	77.4971	77.6068	75.0095	86.1815	81.1257	81.4737	bl
FBgn0266101	CG44838	3L	9461050	9475475	+	587.935	0.211713	0.0496672	4.69336	4.797	4.75297	5.64094	5.02182	5.82463	CG44838
FBgn0086361	alph	3R	29591831	29617157	+	5110.08	0.106896	0.0499138	95.9709	93.41	95.6959	105.292	97.2143	104.461	alph

## Sheet: Vir_down
gene_id	gene_name	chr	start	end	strand	mean of normalized counts for all samples	log2 fold change (MLE): group Vir vs Ctrl	BH adjusted p-values	Ctrl_1	Ctrl_2	Ctrl_3	Vir_1	Vir_2	Vir_3	genename
FBgn0003977	vir	2R	23360192	23366355	-	827.656	-3.01837	8.1942e-259	15.5428	15.0661	15.2047	1.86178	1.88899	1.90305	vir
FBgn0025885	Inos	2R	7454922	7458874	-	6421.96	-1.31807	1.87867e-227	286.494	276.802	278.692	116.268	113.815	107.673	Inos
FBgn0011722	Tig	2L	6415179	6423310	-	3868.21	-0.858572	3.60536e-73	44.1459	44.5024	40.9606	24.0523	23.1002	24.331	Tig
FBgn0001142	Gs1	2L	132077	134472	+	2651.88	-0.89064	3.53299e-66	83.9687	91.6217	86.7189	48.9548	46.013	46.5233	Gs1
FBgn0265048	cv-d	3R	15844466	15853581	-	4513.39	-0.853106	3.97753e-60	76.6835	74.0486	72.6645	40.4543	44.6993	38.552	cv-d
FBgn0037788	CG3940	3R	10112237	10120081	+	1853.56	-0.760928	3.88955e-45	58.9047	59.952	60.1437	36.2433	33.8986	35.4735	CG3940
FBgn0031913	CG5958	2L	7430530	7433516	-	877.108	-0.937362	1.36179e-38	60.435	59.2311	59.3957	32.7267	30.1865	30.5986	CG5958
FBgn0010225	Gel	3R	4235217	4241057	+	7336.96	-0.540854	5.0342e-38	158.99	166.998	156.751	113.155	112.143	106.569	Gel
FBgn0012034	AcCoAS	3L	21270722	21280243	-	1099.05	-0.80035	8.06293e-34	23.1068	23.6161	23.9441	13.2297	13.2086	14.1223	AcCoAS
FBgn0004611	Plc21C	2L	305935	355566	+	721.858	-1.02199	1.30226e-33	8.06765	7.68802	6.93868	3.9048	3.67178	3.60617	Plc21C
FBgn0039290	CG13654	3R	25199818	25214255	+	796.739	-0.995935	3.53375e-32	14.8685	16.0456	17.4984	8.11492	8.60414	7.5566	CG13654
FBgn0262870	axo	3L	4629604	4687317	-	882.057	-0.871613	6.3828e-32	7.67235	7.75565	7.4215	4.45644	3.96258	4.07157	axo
FBgn0026721	fat-spondin	2R	17054002	17059299	+	1169.13	-0.871447	7.98149e-31	34.6036	41.1165	35.6953	20.7068	20.7752	19.4423	fat-spondin
FBgn0051075	CG31075	3R	26985624	26988517	-	1041.23	-0.860304	1.72509e-30	43.8707	45.4607	41.3402	23.9249	26.0626	22.0509	CG31075
FBgn0030234	CG15211	X	10772541	10778981	+	774.418	-0.864352	2.69714e-29	40.7914	42.934	44.3517	23.8594	23.1222	23.3517	CG15211
FBgn0013576	mtd	3R	5270116	5350443	-	3838.12	-0.732772	6.25933e-29	23.6502	20.0459	19.5104	12.4532	13.4366	12.1536	mtd
FBgn0027930	MP1	3R	4307908	4309835	+	1179.67	-0.694648	7.33251e-28	60.9964	58.0938	58.8476	36.8292	36.5056	36.6112	MP1
FBgn0034618	CG9485	2R	21312399	21319569	+	2301.91	-0.657643	8.71506e-28	32.9435	30.9989	29.6498	19.0252	21.2982	19.0296	CG9485
FBgn0033079	Fmo-2	2R	6642418	6645098	-	274.202	-1.36795	3.17553e-27	14.4048	15.3583	13.5951	5.38446	5.50191	5.91114	Fmo-2
FBgn0040364	CG11378	X	1170828	1173797	+	372.976	-1.14793	1.42409e-25	11.9325	10.7018	11.3953	5.50923	5.05184	4.80157	CG11378
FBgn0038465	Irc	3R	17002875	17007208	+	3419.28	-0.676083	2.16573e-25	116.067	101.008	103.928	64.3297	73.7356	62.8893	Irc
FBgn0001308	Khc	2R	16266960	16271971	-	6437.4	-0.406851	2.50506e-25	119.972	120.086	120.031	92.8336	87.9691	90.7922	Khc
FBgn0023549	Mct1	X	2189188	2205373	+	1284.71	-0.74277	6.94644e-25	32.8155	31.4377	27.4994	18.3744	18.2803	18.2022	Mct1
FBgn0260011	NimC4	2L	14047582	14048863	+	1096.73	-0.71119	7.8083e-25	61.4088	65.874	66.4684	41.0164	39.8568	37.4874	NimC4
FBgn0038972	CG7054	3R	22464985	22465938	+	2051.99	-0.557355	1.11063e-24	159.16	171.863	168.142	115.065	110.974	113.139	CG7054
FBgn0035312	CG15820	3L	2172995	2174332	-	275.344	-1.36704	3.35176e-24	22.2793	18.6919	20.2019	8.91124	8.06111	6.77077	CG15820
FBgn0003890	betaTub97EF	3R	27967008	27988384	-	631.458	-0.870581	3.50869e-24	25.9707	25.833	27.8749	14.5768	15.307	13.701	betaTub97EF
FBgn0265185	CG44250	2R	12950404	12952293	-	743.161	-0.829414	7.89667e-24	49.2201	56.1514	52.3328	30.4829	30.1084	28.1888	CG44250
FBgn0027580	CG1516	2R	9850703	9861543	-	2991.76	-0.548639	2.66232e-23	45.1804	46.7452	44.8556	33.006	31.8161	28.7204	CG1516
FBgn0002643	mam	2R	13991203	14060356	+	1930.52	-0.581916	1.15763e-22	15.5549	15.8098	16.251	10.977	9.77886	11.0428	mam
FBgn0027601	pdgy	X	14933670	14953532	-	1018.01	-0.674181	1.93332e-21	22.5792	22.533	20.6026	14.0942	13.3728	13.7291	pdgy
FBgn0032167	CG5853	2L	9940773	9947648	-	740.372	-0.750016	1.02583e-20	22.2542	21.435	20.8926	11.9603	13.0195	13.4177	CG5853
FBgn0025693	ZnT41F	2R	5774776	5782858	-	3873.95	-0.452146	1.30636e-20	113.206	110.887	107.67	77.0794	84.8827	80.5785	ZnT41F
FBgn0032024	CG14273	2L	8342695	8344378	+	914.053	-0.669902	7.89588e-20	67.1949	61.1773	64.6213	39.4444	41.7214	40.1486	CG14273
FBgn0033196	CG1358	2R	7595265	7620711	-	4088.19	-0.415233	7.89588e-20	71.8104	70.205	68.0072	54.0537	52.5891	50.886	CG1358
FBgn0036821	CG3961	3L	18878250	18890483	-	1694.5	-0.560265	7.89588e-20	33.7425	34.1819	30.7924	22.1275	23.1245	21.7285	CG3961
FBgn0025641	DAAM	X	1289713	1322362	-	1224.56	-0.602833	1.16456e-19	14.4331	15.0852	13.7337	9.67837	9.68534	9.13081	DAAM
FBgn0034718	wdp	2R	22298214	22311937	-	872.315	-0.658176	1.96078e-19	19.389	19.4786	18.5705	12.3042	12.389	11.7209	wdp
FBgn0024804	Dbp80	3L	27279316	27422159	+	1688.06	-0.58786	5.57518e-19	54.5394	51.3207	50.3536	32.6786	37.893	33.4037	Dbp80
FBgn0259736	CG42390	3R	22120061	22133367	+	1079.38	-0.604877	5.57518e-19	14.9684	14.5288	14.1759	9.53933	9.97495	9.2153	CG42390
FBgn0030362	regucalcin	X	12012377	12017375	+	1811.11	-0.528731	5.88421e-19	72.6703	80.3215	75.5008	53.7273	50.8534	53.7882	regucalcin
FBgn0085261	CG34232	2R	12164909	12165812	-	365.491	-1.04025	1.01064e-18	30.2304	34.1313	34.8639	17.4923	16.8926	13.8947	CG34232
FBgn0000667	Actn	X	2023822	2042311	-	2556.24	-0.447543	1.21752e-18	32.9131	34.9745	34.1677	24.7664	25.6418	24.4356	Actn
FBgn0040091	Ugt58Fa	2R	22641786	22643917	-	949.35	-0.633766	4.16028e-18	36.8061	39.8804	36.2884	23.8488	25.0962	23.8945	Ugt58Fa
FBgn0001250	if	X	16752189	16783434	-	400.733	-0.960389	4.45553e-18	4.94586	5.2281	5.89734	2.8948	2.52978	2.82657	if
FBgn0030797	CG13004	X	16826681	16835520	-	388.683	-0.918409	4.46127e-18	12.5616	13.2941	12.8827	6.31346	7.18629	6.99574	CG13004
FBgn0265186	CG44251	2R	12948348	12952293	-	284.033	-1.06066	7.03817e-18	11.7804	12.1609	12.595	6.29429	5.78128	5.44446	CG44251
FBgn0029608	CG3091	X	2252332	2254197	-	2037.99	-0.45422	7.54194e-18	112.655	111.167	110.404	83.2591	78.9647	81.7251	CG3091
FBgn0036279	Ncc69	3L	12368646	12391444	-	303.154	-1.04555	1.36378e-17	5.17688	5.02663	4.55266	2.41592	2.56614	2.17618	Ncc69
FBgn0035083	Tina-1	2R	24940625	24942413	-	2479.35	-0.550147	1.37075e-17	118.041	103.911	115.43	75.0272	83.2025	72.2223	Tina-1
FBgn0020416	Idgf1	2L	16445278	16446793	+	1032.23	-0.587344	1.79441e-17	52.3848	52.7887	51.3176	34.6317	33.1313	36.3663	Idgf1
FBgn0034959	CG11388	2R	24022343	24023981	+	687.947	-0.689247	2.39296e-17	31.1848	30.3994	32.9486	19.1409	19.6173	19.8442	CG11388
FBgn0263773	fok	2L	20079270	20085070	-	244.793	-1.27432	5.01266e-17	10.7027	7.83569	8.96006	4.06416	4.09552	3.2229	fok
FBgn0010228	HmgZ	2R	21697488	21707861	-	2556.35	-0.517983	1.25151e-16	118.087	116.45	107.782	74.1959	86.9704	77.9691	HmgZ
FBgn0024980	Syx4	X	2739089	2744076	-	499.259	-0.795032	1.32741e-16	22.3136	22.0997	23.2229	12.9688	11.9518	14.025	Syx4
FBgn0025574	Pli	3R	23860162	23890052	-	1183.2	-0.552897	2.84576e-16	29.4413	28.2523	28.6016	20.1085	18.2799	20.4172	Pli
FBgn0004390	RasGAP1	3L	9839093	9855285	-	3396.68	-0.399585	5.75767e-16	44.7572	43.3532	41.5946	34.0319	32.3002	32.0152	RasGAP1
FBgn0036837	CG18135	3L	18990026	18998283	-	468.109	-1.01344	5.87287e-16	10.6847	9.65402	7.69466	4.66314	5.20602	4.03841	CG18135
FBgn0038804	CG10877	3R	20562486	20564067	-	561.477	-0.700446	1.46935e-15	25.9841	27.3412	26.8348	16.5389	16.3326	16.4551	CG10877
FBgn0033584	CG7737	2R	11222871	11226746	+	758.973	-0.706871	1.9589e-15	24.202	21.0133	21.9451	13.4168	15.1507	12.6061	CG7737
FBgn0036194	CG11652	3L	11693879	11696963	-	1722.86	-0.569419	7.18211e-15	70.9998	65.7411	63.6998	43.9422	50.2265	40.9828	CG11652
FBgn0040383	CG5254	X	750347	758719	+	197.795	-1.15903	7.18211e-15	10.2591	9.67583	9.67361	4.03752	4.97711	4.25448	CG5254
FBgn0034013	unc-5	2R	15340472	15368300	+	1001.87	-0.546146	3.34351e-14	14.4814	13.8835	13.0736	9.51074	9.19436	9.67873	unc-5
FBgn0030749	AnxB11	X	16416958	16422265	-	3725.12	-0.361176	3.65643e-14	83.3953	87.9347	85.4249	68.7342	67.1408	64.0448	AnxB11
FBgn0039737	CG7920	3R	30010476	30015284	-	2514.35	-0.399089	6.9933e-14	89.1108	94.2035	89.8389	70.5881	65.7838	70.7515	CG7920
FBgn0027552	CG10863	3L	3941008	3942465	-	1323.39	-0.530469	9.35709e-14	85.9946	83.3202	92.7472	59.4822	56.6242	65.1938	CG10863
FBgn0050187	CG30187	2R	22916843	22918790	-	1430.62	-0.55568	9.74685e-14	70.2371	62.1548	60.9775	42.4296	47.8243	41.373	CG30187
FBgn0015575	alpha-Est7	3R	7519563	7523753	-	1603.4	-0.451681	1.0645e-13	55.4715	56.2035	55.832	42.6627	41.4974	38.3577	alpha-Est7
FBgn0037518	CG2641	3R	7794069	7796599	+	262.2	-0.970508	1.09938e-13	14.1227	14.0386	13.7927	6.26649	7.2542	7.8764	CG2641
FBgn0037754	CG8500	3R	9784653	9789323	+	554.879	-0.654547	2.3664e-13	11.8144	12.1238	12.1405	7.49634	8.00031	7.42809	CG8500
FBgn0053054	CG33054	3L	21197411	21202882	-	199.526	-1.16307	2.91514e-13	21.9666	21.8057	21.3001	8.21553	12.17	8.71349	CG33054
FBgn0026570	CG5704	3L	2169553	2170971	-	1483.18	-0.433725	3.19361e-13	81.1677	78.5486	81.5023	58.4807	60.7353	59.3623	CG5704
FBgn0039774	CDase	3R	30459521	30465736	+	9392.73	-0.375399	4.96571e-13	226.054	220.015	209.625	164.952	181.993	158.6	CDase
FBgn0037807	CG6293	3R	10307806	10311613	-	3236.47	-0.371089	7.04297e-13	88.0773	86.4215	81.4903	64.092	68.9431	64.9498	CG6293
FBgn0010246	Myo61F	3L	1318480	1329617	+	5111.22	-0.320541	9.1461e-13	90.666	85.2813	85.8714	68.3392	71.8961	69.4411	Myo61F
FBgn0001114	Glt	2L	8672698	8676804	+	19440	-0.242947	1.00066e-12	376.12	386.315	377.216	319.375	326.317	317.362	Glt
FBgn0033465	Etf-QO	2R	9910893	9913488	+	1360.79	-0.446573	1.09356e-12	42.1334	42.1582	40.2009	29.3508	31.0126	30.9998	Etf-QO
FBgn0031190	CG12576	X	22474851	22482357	-	1880.71	-0.381594	2.42104e-12	45.7295	47.186	47.0799	35.7035	35.4819	36.2595	CG12576
FBgn0010548	Aldh-III	2R	7466879	7477162	-	2031.58	-0.38268	2.52006e-12	38.1413	40.1384	38.4556	30.5423	29.9128	29.0989	Aldh-III
FBgn0035767	CG8596	3L	7341884	7345183	-	191.966	-1.04541	2.97835e-12	7.75306	7.03687	6.97112	3.63226	3.32871	3.58261	CG8596
FBgn0259247	laccase2	2R	5413744	5456095	+	1472.9	-0.472464	3.46742e-12	17.0371	16.0938	14.9758	11.527	12.1423	11.0235	laccase2
FBgn0038407	CG6126	3R	16198000	16203083	-	238.086	-0.969566	3.92303e-12	8.33649	9.70223	9.01609	4.60015	4.12186	5.08049	CG6126
FBgn0035146	CG13893	3L	599094	604008	-	516.531	-0.639314	4.52244e-12	17.8696	17.1831	17.162	10.7481	11.3449	11.4293	CG13893
FBgn0033373	CG8080	2R	9089774	9092893	-	638.717	-0.607029	5.1599e-12	23.74	27.0365	24.6867	16.9667	16.1777	16.4072	CG8080
FBgn0050046	CG30046	2R	12314117	12317573	+	590.506	-0.768607	9.20512e-12	17.3278	15.1552	12.9622	8.33703	10.0557	8.31155	CG30046
FBgn0023479	Tequila	3L	9074643	9092131	+	175.876	-1.0605	9.59646e-12	1.58847	1.6691	1.50454	0.788072	0.75006	0.746344	Tequila
FBgn0003328	scb	2R	15248784	15258498	+	534.078	-0.638627	1.20242e-11	7.62068	7.86737	8.22592	5.40639	4.7257	5.09308	scb
FBgn0022774	Oat	3L	19647280	19649851	-	901.402	-0.496633	2.12633e-11	42.8506	44.0433	41.2988	30.9703	30.9079	29.0263	Oat
FBgn0000042	Act5C	X	5900861	5905399	+	57802.1	-0.257057	2.19485e-11	1292.36	1287.21	1275.69	1079.99	1119.34	1026.8	Act5C
FBgn0036891	CG9372	3L	19606208	19608368	+	4959.55	-0.283283	2.29999e-11	194.987	197.301	194.362	163.51	162.627	155.984	CG9372
FBgn0027611	LM408	2L	10457658	10462472	+	784.695	-0.523739	2.30182e-11	15.0917	15.9478	15.4395	11.0476	10.2513	11.0237	LM408
FBgn0037239	CG11739	3R	4378600	4381210	+	345.46	-0.737935	2.80758e-11	14.4849	15.1155	14.4658	8.87948	8.72099	8.82378	CG11739
FBgn0031998	SLC5A11	2L	8200465	8205132	-	397.452	-0.68814	3.45242e-11	11.37	10.9981	11.2711	6.78034	6.97635	7.1174	SLC5A11
FBgn0027657	glob1	3R	15896926	15904521	-	1031.43	-0.456074	4.33007e-11	44.3165	44.7899	46.8545	33.3992	32.519	33.1639	glob1
FBgn0045073	Stim	X	15934495	15940451	-	2403.17	-0.339093	5.44617e-11	56.3838	53.3906	54.9271	44.1958	43.1296	42.8825	Stim
FBgn0034997	CG3376	2R	24258013	24265213	+	111.316	-1.34594	1.03647e-10	2.25121	2.60363	2.35826	0.97508	1.13295	0.73634	CG3376
FBgn0052407	CG32407	3L	5922055	5923567	+	315.31	-0.789743	1.1131e-10	15.9019	19.0046	18.025	10.6535	9.73301	10.2236	CG32407
FBgn0030309	CG1572	X	11555050	11558654	-	4339.41	-0.286624	1.1789e-10	224.349	220.941	228.567	184.91	188.661	178.892	CG1572
FBgn0002921	Atpalpha	3R	20948714	20976239	+	17169.9	-0.254903	1.24568e-10	169.283	168.558	172.363	146.9	136.045	144.607	Atpalpha
FBgn0036288	CG10660	3L	12486668	12490676	-	346.541	-0.80766	1.39856e-10	12.2759	11.1308	11.4096	6.32311	7.86602	5.72655	CG10660
FBgn0040064	yip2	2L	9915253	9917220	+	3240.75	-0.309466	1.45317e-10	158.734	152.232	159.444	124.136	130.166	125.287	yip2
FBgn0031937	CG13795	2L	7723045	7726298	-	1014.53	-0.447144	1.55523e-10	28.6891	27.5517	29.2063	21.2703	20.782	20.6153	CG13795
FBgn0023537	CG17896	X	490787	493495	-	1671.07	-0.362249	1.56521e-10	50.9706	51.3758	51.3578	40.193	39.3653	40.0094	CG17896
FBgn0027610	Dic1	3R	13364938	13369278	+	1148.02	-0.43617	1.77098e-10	43.2367	42.0251	42.9304	30.1476	31.2056	33.3597	Dic1
FBgn0026315	Ugt35a	3R	11170817	11172664	-	490.493	-0.625199	1.84007e-10	21.2831	20.1155	19.559	12.2305	13.4223	13.8669	Ugt35a
FBgn0037130	Syn1	3L	21745359	21770534	-	1040.27	-0.469061	1.98596e-10	18.5836	21.0469	19.2636	14.5312	14.1408	13.8846	Syn1
FBgn0032136	Apoltp	2L	9634179	9656026	+	952.415	-0.475925	2.79949e-10	5.27117	5.10944	4.77942	3.59216	3.82353	3.49151	Apoltp
FBgn0034628	Acox57D-p	2R	21386309	21389276	+	970.158	-0.478077	3.18796e-10	28.9221	25.9272	25.8794	18.589	19.6182	19.7592	Acox57D-p
FBgn0015396	jumu	3R	10350182	10361612	+	2113.33	-0.337362	3.48446e-10	37.784	37.7024	36.0025	29.8939	29.0456	29.3184	jumu
FBgn0037855	CG6621	3R	10889768	10893531	-	368.02	-0.70511	3.71667e-10	9.544	8.25433	8.91471	5.34144	5.75048	5.29858	CG6621
FBgn0263593	Lpin	2R	8136986	8156654	-	1793.83	-0.356957	4.46229e-10	22.595	22.1773	21.9058	17.9075	17.4327	16.7364	Lpin
FBgn0031453	Bacc	2L	2752445	2757975	+	11262.1	-0.230049	4.56209e-10	266.762	275.874	273.345	231.851	235.69	228.188	Bacc
FBgn0002719	Men	3R	12713103	12722442	-	5617.97	-0.265198	5.71593e-10	123.383	118.143	122.433	100.506	98.7267	103.575	Men
FBgn0036765	CG7408	3L	17879096	17883653	+	322.12	-0.743178	6.58539e-10	7.19385	7.82026	8.19542	4.7264	4.22654	4.89883	CG7408
FBgn0028523	CG5888	2L	16400175	16448469	-	1356.63	-0.404631	7.68334e-10	52.5268	49.6433	47.5375	38.3802	38.1884	36.5758	CG5888
FBgn0030037	CG12125	X	8433923	8437820	-	797.989	-0.474047	9.4736e-10	14.4711	15.4469	14.948	10.8901	10.5028	10.9041	CG12125
FBgn0035811	CG12262	3L	7719350	7721472	+	2410.08	-0.316004	9.67067e-10	110.549	114.59	108.576	89.5865	90.2787	88.2587	CG12262
FBgn0086687	Desat1	3R	12439600	12447616	+	13320.3	-0.268852	1.01254e-09	335.381	365.084	366.916	295.808	301.195	288.891	Desat1
FBgn0062413	Ctr1A	X	6661647	6668258	+	1667.57	-0.363667	1.02886e-09	46.9533	49.0317	50.7714	37.9457	37.4233	38.6503	Ctr1A
FBgn0025381	rush	X	1478552	1481420	+	5808.02	-0.247252	1.11813e-09	138.487	143.612	140.552	119.333	119.42	117.347	rush
FBgn0266758	Esyt2	3R	24544719	24556549	+	551.007	-0.577199	1.32704e-09	11.125	10.9393	12.2348	8.06943	7.15938	7.74497	Esyt2
FBgn0015714	Cyp6a17	2R	14873953	14875739	+	873.824	-0.468626	1.61808e-09	37.4417	34.9381	34.7559	25.6672	27.2363	24.5603	Cyp6a17
FBgn0033504	CAP	2R	10269016	10307024	+	2226.95	-0.337494	1.76945e-09	8.08371	8.5318	8.52321	6.94828	6.41058	6.53487	CAP
FBgn0259171	Pde9	X	12785563	12897327	-	969.606	-0.452056	2.28772e-09	5.59567	5.31342	5.18099	3.65535	4.10959	3.99917	Pde9
FBgn0027865	Tsp96F	3R	25872900	25881427	-	1945.74	-0.361287	2.88067e-09	38.1205	40.9523	40.339	32.1424	29.0466	31.747	Tsp96F
FBgn0038353	CG5399	3R	15695241	15697142	+	311.011	-0.752952	2.98741e-09	14.6444	15.3379	16.0943	10.1462	7.75213	9.41999	CG5399
FBgn0032482	Pect	2L	13203762	13210828	+	8527.17	-0.219462	3.50128e-09	255.49	249.909	251.89	215.03	216.744	218.642	Pect
FBgn0039613	CG14527	3R	28880792	28882945	+	3146.19	-0.364536	3.78886e-09	101.79	101.915	96.1765	76.0362	85.1647	71.808	CG14527
FBgn0037468	CG1943	3R	7074859	7077981	+	8251.2	-0.217976	3.93965e-09	397.663	402.679	399.543	346.153	344.765	340.737	CG1943
FBgn0004914	Hnf4	2L	8687226	8709611	-	1720.39	-0.356513	4.33679e-09	22.669	22.018	20.8407	17.4208	17.3399	16.4425	Hnf4
FBgn0027537	Nup93-1	X	13822826	13825910	+	2991.32	-0.287466	5.01761e-09	72.8299	72.6637	69.8163	58.4684	57.6579	60.2884	Nup93-1
FBgn0039909	CG1970	4	568296	571554	-	2411.01	-0.299949	5.49147e-09	101.819	101.256	101.623	79.9307	83.4452	84.107	CG1970
FBgn0025111	Ant2	X	10778954	10786907	-	298.792	-0.709325	6.95818e-09	14.7207	16.1037	16.2463	10.1645	9.46114	9.16329	Ant2
FBgn0035515	CG14997	3L	4240173	4242603	+	513.975	-0.541494	7.91463e-09	22.1387	21.6235	21.3426	15.551	14.8346	14.3614	CG14997
FBgn0033579	CG13229	2R	11139304	11172206	-	148.154	-0.989507	9.72635e-09	4.92675	4.52993	4.30597	2.45657	2.34441	2.13811	CG13229
FBgn0051619	CG31619	2L	21684106	21729051	+	10860.1	-0.203179	9.72635e-09	122.103	120.406	120.81	105.553	105.517	104.527	CG31619
FBgn0025373	Fpps	2R	11305511	11307528	-	1867.14	-0.387064	1.06599e-08	93.0365	84.2449	86.1789	63.7228	73.1869	64.6153	Fpps
FBgn0034494	CG10444	2R	20271653	20274499	-	7651.6	-0.216001	1.22752e-08	177.049	180.139	180.478	155.578	154.296	153.028	CG10444
FBgn0023535	arg	X	509435	528028	+	113.208	-1.27828	1.45164e-08	8.00319	8.13635	7.36448	3.42309	4.2507	2.05034	arg
FBgn0040398	CG14629	X	1051525	1052631	+	3060.8	-0.277111	1.51117e-08	178.644	189.997	184.032	152.713	150.929	152.441	CG14629
FBgn0029118	Sucb	3L	5561701	5563691	-	1460.02	-0.360741	1.82012e-08	65.4264	61.2452	60.4766	46.8754	49.8964	48.9994	Sucb
FBgn0029911	CG14435	X	6838174	6843921	-	626.157	-0.507359	1.85847e-08	11.3568	11.9914	11.6587	8.83548	7.55182	8.23645	CG14435
FBgn0041342	Cct1	3L	1546092	1553504	+	3946.06	-0.270229	2.20626e-08	80.9574	79.9446	80.7333	65.3194	70.2705	64.7978	Cct1
FBgn0024957	Irp-1B	3R	10408618	10412869	-	1288.39	-0.356895	2.30589e-08	30.9412	30.3714	29.67	23.2702	23.7659	24.0128	Irp-1B
FBgn0085437	CG34408	X	10220110	10230088	+	3502.56	-0.265778	3.02757e-08	35.0011	34.3033	34.0354	28.8792	27.6025	29.4638	CG34408
FBgn0086254	CG6084	3L	11620535	11624381	-	2837.41	-0.270894	3.03375e-08	124.08	123.368	124.731	103.505	100.231	104.685	CG6084
FBgn0026084	cib	X	4106113	4110981	+	6085.26	-0.240056	3.57843e-08	228.657	219.875	230.309	197.941	188.064	188.757	cib
FBgn0034493	CG8908	2R	20264920	20270994	+	691.046	-0.478643	3.69283e-08	10.2197	9.36253	9.18779	6.60951	6.76927	7.2669	CG8908
FBgn0261563	wb	2L	14263027	14328262	+	778.887	-0.477075	4.11349e-08	4.19737	4.09628	3.59598	2.82208	2.71971	3.00195	wb
FBgn0003559	su(f)	X	23096771	23101431	+	1767.61	-0.322174	4.24621e-08	41.2953	39.1475	38.4233	31.3737	32.2172	31.5079	su(f)
FBgn0039612	CG14523	3R	28878024	28880122	-	3788.59	-0.269631	4.33155e-08	120.963	122.253	116.697	95.3044	103.298	99.9969	CG14523
FBgn0037702	CG8176	3R	9516007	9527237	+	2854.43	-0.273566	4.36182e-08	38.2303	36.309	36.8547	30.5613	31.2978	30.3046	CG8176
FBgn0025592	Gyk	3L	202098	205844	-	1218.59	-0.369954	5.3427e-08	45.2368	41.7935	42.1505	32.8333	34.3429	32.8112	Gyk
FBgn0053526	PNUTS	2L	870465	877038	+	2730.83	-0.305581	5.39077e-08	35.127	34.1798	32.1331	27.7751	28.2761	26.0586	PNUTS
FBgn0051522	CG31522	3R	4441415	4462883	-	1095.81	-0.420205	5.92221e-08	20.3598	22.193	23.4373	17.2499	15.3654	16.6749	CG31522
FBgn0261258	rgn	3L	21382501	21424416	+	711.226	-0.564572	6.30794e-08	11.3397	11.7406	12.5531	8.70906	6.55315	8.81025	rgn
FBgn0024754	Flo1	2R	15566271	15569404	-	2027.03	-0.345374	7.54532e-08	73.7303	77.2773	75.1003	55.6632	64.7161	57.6298	Flo1
FBgn0035344	Cyp4d20	3L	2476259	2478448	-	471.365	-0.522027	8.01689e-08	18.7847	18.6163	18.3938	12.862	12.7308	13.2582	Cyp4d20
FBgn0038504	Sur-8	3R	17395199	17402515	-	7161.39	-0.231782	8.82411e-08	97.2697	101.069	103.121	88.2111	83.5403	84.9474	Sur-8
FBgn0261547	Exn	3L	16970013	16994388	+	1263.5	-0.358356	9.39206e-08	11.298	10.5951	10.9711	8.48735	8.91401	8.24065	Exn
FBgn0039109	CG10365	3R	23723331	23731499	+	485.287	-0.590753	1.22813e-07	19.7295	16.9544	16.8989	11.1336	13.5036	10.9744	CG10365
FBgn0016797	fz2	3L	19140975	19235373	-	429.41	-0.538071	1.22852e-07	4.14425	4.1187	4.23815	2.9092	2.79546	2.90239	fz2
FBgn0004656	fs(1)h	X	8037808	8061436	-	3289.09	-0.26251	1.24266e-07	14.0333	13.9667	13.7248	11.7659	11.0793	11.9349	fs(1)h
FBgn0027547	CG1927	3L	1966725	1970079	-	943.917	-0.402938	1.31373e-07	56.4716	51.023	52.7029	38.7574	40.9032	41.4947	CG1927
FBgn0046692	Stlk	2R	4546691	4565281	+	626.301	-0.465182	1.37794e-07	22.6192	24.5835	23.3577	17.6518	16.3659	17.0926	Stlk
FBgn0015577	alpha-Est9	3R	7493921	7505098	-	1182.04	-0.373524	1.41437e-07	22.6538	23.2522	24.5568	18.1971	17.139	19.0208	alpha-Est9
FBgn0037513	pyd3	3R	7747913	7750079	-	199.195	-0.780813	1.78498e-07	11.5101	11.1254	11.1046	6.81255	6.95948	5.88524	pyd3
FBgn0038803	CG5191	3R	20560865	20573000	+	833.132	-0.402159	1.96825e-07	17.7621	16.7205	17.5533	13.3124	13.2745	12.7931	CG5191
FBgn0027571	CG3523	2L	3056598	3068177	+	29465.2	-0.240444	2.01589e-07	234.724	222.587	208.487	188.303	192.168	183.145	CG3523
FBgn0014141	cher	3R	17091533	17125389	-	16162	-0.204561	2.24848e-07	114.775	110.665	109.397	99.8327	96.3304	94.4254	cher
FBgn0035237	CG13917	3L	1576699	1600845	+	1378.75	-0.322286	2.31004e-07	10.2166	10.4699	10.2576	8.3531	8.12564	8.27033	CG13917
FBgn0013334	Sap47	3R	15935100	15962124	+	2069.88	-0.31249	2.39887e-07	22.1061	21.7092	21.5378	18.6421	16.3678	17.6135	Sap47
FBgn0260798	Gprk1	2R	4322295	4471060	-	1444.28	-0.351171	3.1213e-07	40.4223	37.1773	39.6569	32.8245	29.5186	29.5814	Gprk1
FBgn0034438	CG9416	2R	19367248	19373702	-	80.2929	-1.26224	3.13894e-07	2.1155	1.84548	2.52373	1.03553	0.828413	0.837234	CG9416
FBgn0029976	snz	X	7912089	7918444	+	1432.24	-0.320878	3.21036e-07	18.1209	19.0243	18.1267	15.06	14.7279	14.4708	snz
FBgn0034093	CG15706	2R	16223218	16230680	-	882.664	-0.423786	3.29755e-07	20.4017	21.0021	22.412	16.2718	14.4153	16.8487	CG15706
FBgn0038034	Cyp9f3Psi	3R	12396007	12398929	-	386.965	-0.558289	3.41548e-07	13.8234	13.8432	13.5588	9.09454	10.0807	8.83869	Cyp9f3Psi
FBgn0027279	l(1)G0196	X	22487180	22508129	+	4641.29	-0.272882	3.49701e-07	34.6979	32.1207	30.9452	26.2106	28.0625	26.6581	l(1)G0196
FBgn0037552	CG7800	3R	8217957	8219734	+	1571.79	-0.323585	4.6288e-07	61.674	60.5127	57.0482	46.7544	50.1197	46.4147	CG7800
FBgn0032699	CG10383	2L	18690904	18695602	-	1138.49	-0.406309	4.91152e-07	27.7227	26.6746	23.2959	19.6189	20.6038	18.4472	CG10383
FBgn0037834	Art1	3R	10786481	10788226	-	2594.32	-0.252586	5.7462e-07	110.715	112.108	113.947	95.55	93.9949	93.1254	Art1
FBgn0024841	Pcd	3R	29723163	29724226	+	1477.6	-0.305555	5.74803e-07	137.213	135.319	138.465	110.544	113.049	108.974	Pcd
FBgn0033735	CG8525	2R	12425483	12426975	+	562.971	-0.464379	5.80215e-07	28.1712	28.5692	29.6929	19.5864	21.3223	21.7093	CG8525
FBgn0032524	CG9267	2L	13444103	13445651	-	284.886	-0.635355	6.62976e-07	16.5735	16.0073	14.7724	9.46644	10.7632	10.2725	CG9267
FBgn0004369	Ptp99A	3R	29377646	29487131	+	357.839	-0.563642	8.34718e-07	2.91523	2.91975	2.68226	1.95264	2.00939	1.806	Ptp99A
FBgn0033051	Strica	2R	6020311	6023144	-	3649.94	-0.228495	9.51187e-07	87.5239	89.2366	87.3664	76.931	73.5547	74.9582	Strica
FBgn0034035	CG8207	2R	15677218	15678956	-	912.648	-0.368257	1.02567e-06	40.1523	40.3846	39.568	32.6068	30.1546	30.3014	CG8207
FBgn0034399	CG15083	2R	18835263	18836842	+	2142.32	-0.277296	1.13404e-06	220.656	207.372	212.135	171.723	173.655	182.767	CG15083
FBgn0042083	CG3267	2R	6746381	6748954	+	1176.05	-0.340989	1.19614e-06	37.8923	37.2293	36.8447	29.8991	30.8779	27.6619	CG3267
FBgn0011204	cue	3L	1503226	1517271	-	2290.66	-0.27533	1.22861e-06	56.07	55.1392	52.1366	44.9371	46.5372	43.5443	cue
FBgn0052082	CG32082	3L	11136049	11163984	+	482.689	-0.486552	1.27763e-06	6.63703	6.28456	6.66363	4.69698	4.9376	4.34919	CG32082
FBgn0019952	Orct	3R	24276260	24278792	+	3062.08	-0.246359	1.28655e-06	81.7971	79.7185	77.7598	68.4952	68.3518	64.9206	Orct
FBgn0031813	CG9527	2L	6426724	6448403	-	524.782	-0.449734	1.47815e-06	12.7137	12.825	12.747	9.45881	9.2623	9.3112	CG9527
FBgn0034436	CG11961	2R	19357532	19363124	+	3747.16	-0.231319	1.53681e-06	62.1322	64.4126	62.9504	54.1659	51.9312	55.307	CG11961
FBgn0037057	CG10512	3L	21202920	21208092	+	516.575	-0.491797	1.60055e-06	15.5229	16.015	14.4481	11.0088	11.8695	9.85994	CG10512
FBgn0000535	eag	X	14955477	15009989	+	48.2026	-1.52979	1.74461e-06	0.446154	0.440517	0.340801	0.167184	0.133279	0.125514	eag
FBgn0039304	CG10425	3R	25260963	25262498	-	1685.6	-0.304443	1.74461e-06	84.9835	79.2682	78.0884	63.506	68.4328	64.3593	CG10425
FBgn0262794	CG43175	3R	17630717	17645262	+	324.311	-0.662526	1.74461e-06	30.425	33.2472	42.3948	22.19	21.5723	23.1544	CG43175
FBgn0001941	ifc	2L	5986348	5988854	+	4022	-0.266421	1.8124e-06	126.449	121.338	116.202	98.3319	107.761	96.6035	ifc
FBgn0039056	CenB1A	3R	23118400	23124217	+	1790.7	-0.27983	1.83918e-06	34.8188	33.4535	33.2876	28.575	27.8966	27.2004	CenB1A
FBgn0014869	Pglym78	3R	29148248	29149901	+	1651.56	-0.309305	1.88865e-06	98.6925	96.4712	98.3201	82.2895	81.6207	73.0195	Pglym78
FBgn0032147	IP3K1	2L	9782384	9788499	+	648.102	-0.430961	1.91546e-06	21.8383	21.9889	20.889	16.8986	16.5004	14.642	IP3K1
FBgn0267348	LanB2	3L	9614914	9623980	+	14787.7	-0.187703	2.42988e-06	163.553	165.871	156.156	139.432	144.476	142.46	LanB2
FBgn0001098	Gdh	3R	23935958	23943101	-	286.331	-0.602669	2.56485e-06	9.17488	9.4377	8.25972	6.12563	5.96767	5.62	Gdh
FBgn0036752	Adgf-A	3L	17751731	17764158	-	1735.82	-0.339047	2.59845e-06	41.7525	45.7018	49.2347	37.6914	33.9102	36.4129	Adgf-A
FBgn0022708	Adk2	2R	24024207	24025877	+	3421.35	-0.229042	2.69226e-06	207.001	208.327	217.191	178.831	176.726	183.978	Adk2
FBgn0027280	l(1)G0193	X	7941478	7946908	-	7056.9	-0.19675	2.73044e-06	137.703	137.301	131.168	116.262	119.599	118.564	l(1)G0193
FBgn0036101	NijA	3L	10694360	10696877	-	551.557	-0.435953	2.8569e-06	32.6271	34.4525	33.8812	25.879	24.2894	24.4628	NijA
FBgn0038118	timeout	3R	13088651	13163876	+	896.474	-0.379255	2.9446e-06	15.2125	14.1232	13.2874	10.7186	11.4101	10.6614	timeout
FBgn0086356	tum	2R	13856150	13858689	-	3838.01	-0.222776	3.42076e-06	109.388	107.526	103.526	91.1701	93.7626	89.7183	tum
FBgn0037009	CG5104	3L	20521009	20522434	+	1551.7	-0.287143	3.64501e-06	136.065	127.563	131.694	109.421	108.728	105.863	CG5104
FBgn0259221	CG42321	2R	13414978	13439051	-	1376.53	-0.301722	4.87936e-06	10.5253	10.0163	9.94552	8.35992	8.48213	7.9012	CG42321
FBgn0027578	CG14526	3R	28883693	28886015	+	719.494	-0.395655	5.25034e-06	21.1166	21.6452	21.4221	16.9495	17.0031	14.8632	CG14526
FBgn0032820	fbp	2L	19761587	19764136	-	194.797	-0.696865	5.36693e-06	11.8435	13.0724	11.6535	7.39671	7.1832	7.9763	fbp
FBgn0032702	CG10376	2L	18700606	18703105	-	3657.09	-0.220617	5.63092e-06	95.3861	98.4151	93.3836	81.6688	84.3575	80.4865	CG10376
FBgn0035147	Gale	3L	648555	651311	+	15080	-0.187742	5.9605e-06	538.174	574.44	554.782	502.084	476.932	484.925	Gale
FBgn0266186	Vamp7	2R	9841080	9842502	-	2438.16	-0.244712	6.48769e-06	144.574	134.982	140.64	118.272	119.888	116.498	Vamp7
FBgn0037643	skap	3R	8938683	8943027	+	3579.43	-0.223266	7.35263e-06	103.835	101.486	97.431	86.6339	88.5106	84.2682	skap
FBgn0085451	CG34422	X	18843663	18855858	+	2406.13	-0.246744	7.45622e-06	19.1547	20.0954	18.6783	16.0252	16.2124	16.5888	CG34422
FBgn0036824	CG3902	3L	18893120	18898293	-	1653.22	-0.268263	8.12852e-06	70.4463	68.3137	69.15	59.0987	56.1819	57.3497	CG3902
FBgn0003748	Treh	2R	21074018	21088945	+	1231.53	-0.311494	8.14698e-06	19.1446	19.6564	18.1399	14.71	15.8837	15.3055	Treh
FBgn0261241	Vps16A	3R	9267019	9270224	+	2569.35	-0.253081	8.49085e-06	64.9732	62.183	58.7693	52.7325	52.6806	50.6519	Vps16A
FBgn0031703	CG12512	2L	5339132	5342234	-	203.158	-0.751116	9.17588e-06	9.24108	6.45379	6.93928	4.42131	4.39183	4.63818	CG12512
FBgn0030073	CG10962	X	8972908	8974255	-	413.957	-0.476719	9.3499e-06	26.6697	27.4519	27.6865	20.0452	20.5182	18.2493	CG10962
FBgn0033919	CG8547	2R	14261206	14267919	-	862.806	-0.385075	9.70075e-06	21.9614	21.1825	19.7204	17.607	15.7734	14.7902	CG8547
FBgn0061198	HSPC300	2R	24027717	24028789	-	798.139	-0.376412	9.78504e-06	91.1427	95.6872	94.7848	68.0732	78.9983	69.928	HSPC300
FBgn0036896	wnd	3L	19624406	19635783	-	511.083	-0.465077	1.08874e-05	7.56707	6.84441	6.17759	4.8981	4.82246	5.20019	wnd
FBgn0037222	CG14642	3R	4241045	4242717	-	274.922	-0.603159	1.08943e-05	14.9602	13.4966	14.3381	9.07229	8.3391	10.7285	CG14642
FBgn0000482	dor	X	1665052	1668451	+	2205.4	-0.241702	1.23593e-05	45.7776	47.4134	44.7023	38.9956	39.2803	38.374	dor
FBgn0012036	Aldh	2L	9387389	9391567	+	4841.54	-0.205461	1.25507e-05	157.79	149.443	149.733	129.528	135.997	130.829	Aldh
FBgn0030482	CG1673	X	13396899	13401224	+	1067.05	-0.304438	1.2875e-05	28.7228	28.3643	28.6133	23.0241	23.335	23.0392	CG1673
FBgn0039098	GILT3	3R	23677358	23678421	+	45.458	-1.41541	1.35295e-05	5.69503	4.50898	5.40451	1.97173	1.83384	2.041	GILT3
FBgn0038608	WRNexo	3R	18364244	18366162	-	1384.98	-0.280862	1.40704e-05	59.9965	63.6989	61.3135	51.1694	51.1862	49.9459	WRNexo
FBgn0020910	RpL3	3R	11221894	11225173	+	34655.3	-0.182276	1.66458e-05	1015.72	1018.12	978.469	888.999	921.461	844.44	RpL3
FBgn0034443	cer	2R	19396215	19396772	-	470.688	-0.439128	1.69839e-05	68.6757	65.4159	64.7742	46.2559	48.8768	51.5234	cer
FBgn0039831	CG12054	3R	31220702	31231259	+	1756.65	-0.263914	1.69839e-05	18.7886	18.7774	18.4861	16.4212	15.1015	15.1652	CG12054
FBgn0051523	CG31523	3R	4465421	4479207	-	12755.1	-0.164941	1.69839e-05	199.847	202.152	208.049	181.414	178.521	184.163	CG31523
FBgn0000416	Sap-r	3R	30883464	30889062	-	38647.9	-0.150609	1.725e-05	704.319	710.835	687.961	622.51	643.01	629.153	Sap-r
FBgn0034897	Sesn	2R	23713900	23734846	+	867.642	-0.350884	1.725e-05	11.9629	12.352	12.9714	9.72603	9.15077	10.3386	Sesn
FBgn0004797	mdy	2L	16816660	16826964	+	433.534	-0.462462	1.76974e-05	12.2466	10.6882	11.1495	8.40764	7.97942	8.34948	mdy
FBgn0028397	Tob	X	16074717	16091495	-	448.978	-0.532569	1.8069e-05	3.67844	4.00983	4.09477	3.08957	2.18647	2.86354	Tob
FBgn0259749	mmy	2L	6468538	6473904	-	1795.11	-0.253449	1.95233e-05	52.7964	55.993	53.4596	46.031	45.0013	45.0887	mmy
FBgn0038516	P5cr-2	3R	17534815	17537136	+	148.712	-0.820902	2.12427e-05	9.5287	7.67354	6.64293	5.02975	4.43763	4.05372	P5cr-2
FBgn0035477	CG14982	3L	3942710	3947278	+	220.822	-0.606673	2.18303e-05	3.76519	3.81634	3.77343	2.43227	2.61831	2.40908	CG14982
FBgn0052251	Claspin	3L	4313483	4318608	+	1163.33	-0.365861	2.23723e-05	18.0046	15.4114	16.5965	13.6739	11.4874	13.6369	Claspin
FBgn0051370	CG31370	3R	25302464	25303986	+	1170.96	-0.299003	2.25847e-05	56.4413	56.489	54.4115	44.3821	47.7766	43.9157	CG31370
FBgn0039156	CG6178	3R	24152347	24154896	+	857.351	-0.329509	2.3371e-05	28.9278	29.1952	28.6072	23.6566	23.2965	22.0903	CG6178
FBgn0063499	GstE10	2R	18396638	18398519	-	237.024	-0.591255	2.39073e-05	16.2845	14.9648	14.5736	9.91232	10.5686	9.95287	GstE10
FBgn0260987	vtd	3L	27136525	27157999	+	3133.65	-0.216792	2.4051e-05	82.9189	78.1441	82.1261	70.8443	68.0552	70.3336	vtd
FBgn0033875	CG6357	2R	13840053	13841743	+	6563.5	-0.216052	2.42926e-05	297.645	283.709	311.702	262.926	243.652	262.134	CG6357
FBgn0013303	Nca	3L	19991887	19997568	+	445.074	-0.468126	2.43552e-05	37.0761	32.2237	35.5362	23.0995	27.3076	25.3791	Nca
FBgn0013763	CG5210	2R	16691022	16693751	+	6031.04	-0.187042	2.44868e-05	217.576	219.561	209.651	184.452	193.801	189.949	CG5210
FBgn0250785	vari	2L	20788662	20797042	-	134.14	-0.769244	2.67499e-05	3.39005	3.74678	3.62148	2.06001	2.13508	2.11651	vari
FBgn0014427	CG11899	3R	29200454	29201770	+	652.346	-0.389014	2.82982e-05	39.0385	40.3758	35.3156	27.5949	30.0255	30.0306	CG11899
FBgn0000256	capu	2L	3872646	3902860	-	1142.2	-0.326635	3.05733e-05	13.0745	12.6638	11.4111	10.3706	9.30375	9.95781	capu
FBgn0031936	CG13794	2L	7719847	7722823	-	89.9152	-0.936978	3.12311e-05	3.55387	3.43901	3.63709	1.72315	2.03444	1.79616	CG13794
FBgn0261802	CG42748	2L	22131221	22166221	+	5055.04	-0.185027	3.13659e-05	22.9428	23.5961	22.4383	20.0733	20.4211	20.187	CG42748
FBgn0052280	CG32280	3L	3165181	3169080	+	878.767	-0.354137	3.15725e-05	38.7967	37.3749	36.7154	28.4641	32.5206	27.3881	CG32280
FBgn0000615	exu	2R	20667427	20671083	-	554.171	-0.402483	3.54672e-05	11.643	11.445	11.8952	8.26157	9.57703	8.63174	exu
FBgn0002924	ncd	3R	29804290	29807127	-	5230.46	-0.196851	3.54672e-05	128.406	127.07	119.169	107.773	111.197	107.953	ncd
FBgn0030484	GstT4	X	13404749	13409323	+	1664.72	-0.27601	3.55723e-05	92.2253	89.5948	90.7952	72.5634	81.1768	71.4736	GstT4
FBgn0001124	Got1	2R	16138352	16141928	+	2000.25	-0.245146	3.69569e-05	74.7438	73.8602	75.0081	60.2769	66.2182	62.1889	Got1
FBgn0261560	Thor	2L	3478434	3479612	+	369.458	-0.512991	3.7158e-05	38.7711	31.9369	34.258	21.9537	26.4565	25.1563	Thor
FBgn0266916	Cenp-C	3R	8564105	8569248	+	941.145	-0.329755	3.95559e-05	14.2137	13.3632	13.2531	10.9732	11.4639	10.0702	Cenp-C
FBgn0016693	Past1	3R	12697322	12704875	+	6906.68	-0.173887	3.98417e-05	149.465	156.854	154.928	137.757	134.231	136.866	Past1
FBgn0039321	CG10550	3R	25306407	25308391	-	449.547	-0.457526	3.98417e-05	21.0899	17.9229	20.5431	14.0638	13.7034	15.5698	CG10550
FBgn0030796	CG4829	X	16811699	16826494	+	4716.44	-0.246925	4.04539e-05	86.0643	97.1038	86.9566	78.1288	71.1257	78.3738	CG4829
FBgn0053138	AGBE	2R	13171401	13174796	+	1457.87	-0.289879	4.31172e-05	44.2457	41.242	40.4815	34.8982	36.1576	32.0388	AGBE
FBgn0023508	Ocrl	X	1922981	1927524	+	2728.67	-0.210477	4.43912e-05	48.8785	46.9439	48.976	41.9643	41.7915	41.3805	Ocrl
FBgn0029114	Tollo	3L	15235619	15242832	+	1417.14	-0.290058	4.73866e-05	13.5283	12.6886	13.2088	11.6026	10.1019	10.5396	Tollo
FBgn0032075	Tsp29Fb	2L	8937390	8939743	+	128.359	-0.779498	4.73866e-05	8.18074	8.22235	7.64211	5.16309	4.81948	4.04536	Tsp29Fb
FBgn0025352	Thiolase	2R	23866648	23868603	-	2409.58	-0.228521	4.79405e-05	94.7128	102.906	100.119	85.8707	84.2541	83.9927	Thiolase
FBgn0259224	CG42324	3L	3472447	3510895	+	79.833	-1.0068	4.83996e-05	0.985728	1.12861	1.14152	0.425216	0.625577	0.568816	CG42324
FBgn0032160	CG4598	2L	9918618	9920120	+	2278.39	-0.236399	5.0449e-05	129.954	122.124	117.619	104.869	104.229	104.794	CG4598
FBgn0259876	Cap-G	2R	13133142	13142820	+	3223.68	-0.227675	5.22278e-05	50.2782	48.2817	46.0179	41.9513	42.4324	39.1304	Cap-G
FBgn0045842	yuri	2L	15257267	15264692	-	907.03	-0.321544	5.36463e-05	13.286	14.504	13.7219	11.6313	10.6954	10.8945	yuri
FBgn0031117	GstT3	X	20467455	20469796	+	201.393	-0.612285	5.42423e-05	11.0252	11.1021	10.3217	6.91191	6.73055	7.57951	GstT3
FBgn0033027	TpnC4	2R	5503437	5507866	-	397.727	-0.455003	5.4404e-05	32.1215	32.0352	34.6621	23.2631	26.0318	22.7998	TpnC4
FBgn0035238	CG12104	3L	1600726	1602674	-	1492.91	-0.265139	5.75886e-05	69.9214	71.632	65.5894	58.992	56.1275	57.2975	CG12104
FBgn0266411	sima	3R	30058311	30121798	+	2865.93	-0.209129	6.61297e-05	26.9569	25.4239	25.5431	22.6341	22.6604	22.1247	sima
FBgn0015924	crq	2L	448254	453024	-	6626.55	-0.167057	7.39182e-05	148.431	147.621	152.944	131.784	135.724	132.376	crq
FBgn0011225	jar	3R	24252826	24271233	-	2520.83	-0.215327	7.49392e-05	29.5439	29.0199	29.0247	26.186	24.4784	24.7842	jar
FBgn0260749	Utx	2L	10272325	10278811	-	1247.42	-0.307955	7.64312e-05	20.4205	18.2356	18.3142	14.7912	16.5534	14.6963	Utx
FBgn0030174	CG15312	X	10055629	10070868	-	30.1371	-1.62125	7.66348e-05	0.844153	0.674923	0.709201	0.221632	0.224872	0.276931	CG15312
FBgn0260860	Bet5	3R	30180232	30181486	+	434.162	-0.440922	7.66348e-05	28.8309	27.7809	30.163	23.4447	21.1512	19.3415	Bet5
FBgn0030478	CG1640	X	13370606	13380160	+	1849.12	-0.248007	8.27514e-05	39.7102	40.9946	39.0357	33.5805	35.441	31.8483	CG1640
FBgn0011205	fbl	3L	20384429	20391913	+	1539.75	-0.250906	8.39735e-05	29.6358	29.4231	27.824	24.6938	23.7525	24.5796	fbl
FBgn0026189	prominin-like	3L	3114450	3127724	-	13428.1	-0.144278	8.57531e-05	154.958	151.13	153.432	137.995	137.71	140.073	prominin-like
FBgn0261004	asl	3R	5603236	5606543	-	1019.79	-0.301765	8.63367e-05	22.1011	22.0163	20.3182	18.0734	17.63	16.6029	asl
FBgn0000928	fs(1)Yb	X	2720468	2724158	+	1109.56	-0.280221	8.7292e-05	21.9089	20.4112	21.0695	17.6083	17.4241	17.1714	fs(1)Yb
FBgn0032717	CG10600	2L	18833710	18839679	-	1362.3	-0.298339	9e-05	18.4312	17.0822	16.2439	13.2649	15.126	13.7176	CG10600
FBgn0261243	Psa	3L	1502843	1523380	+	6676.99	-0.19806	9.02898e-05	107.03	100.28	101.012	85.9235	94.461	88.4114	Psa
FBgn0030090	fend	X	9121973	9135099	-	464.859	-0.409918	9.6687e-05	5.94778	6.4897	6.41535	5.03545	4.50652	4.6459	fend
FBgn0036053	iPLA2-VIA	3L	9860217	9864349	-	4148.41	-0.198398	0.000101217	76.4106	72.7991	70.2227	63.7818	65.2912	62.2118	iPLA2-VIA
FBgn0263042	CG43337	3L	620695	622316	-	85.7201	-1.0099	0.000104641	5.1152	5.07285	4.18597	3.32172	1.90687	1.92106	CG43337
FBgn0051211	CG31211	3R	11949680	11954038	+	1428.68	-0.262948	0.00011071	32.4633	32.9712	31.6943	25.2549	27.9355	27.7592	CG31211
FBgn0262733	Src64B	3L	4592447	4626196	-	1514.66	-0.243293	0.000122942	18.9438	19.7787	18.8799	16.5116	15.9475	16.2087	Src64B
FBgn0027565	CG5498	3L	20382405	20384109	-	923.023	-0.297965	0.000125296	41.4433	40.7434	39.7341	31.5237	34.4383	33.2288	CG5498
FBgn0030863	CG8188	X	17698917	17703024	-	2156.52	-0.210755	0.000125369	39.927	39.6776	39.49	33.7421	34.5626	34.6036	CG8188
FBgn0031170	CG1718	X	21292308	21306665	-	4508.19	-0.181609	0.000125676	41.5668	39.7432	39.9125	36.342	35.8992	34.6577	CG1718
FBgn0040297	Nhe2	2L	21104568	21134255	+	956.196	-0.303604	0.000133358	6.76874	6.93463	7.52395	5.97992	5.60608	5.60692	Nhe2
FBgn0029937	CG8300	X	7104885	7106345	+	1684.32	-0.239344	0.00013897	104.097	106.946	102.761	92.0238	89.0532	84.8381	CG8300
FBgn0028380	fal	3L	19294564	19298830	+	1489.45	-0.242055	0.000142174	35.2653	37.1546	35.7515	30.1899	30.4655	30.8084	fal
FBgn0038088	CG10126	3R	12855544	12859246	-	642.095	-0.357479	0.000142174	45.0713	41.5392	47.9306	35.5192	35.8408	33.6286	CG10126
FBgn0011592	fra	2R	12529053	12564184	+	823.77	-0.319232	0.000148247	8.93768	8.76965	8.69055	6.47118	7.33043	7.35462	fra
FBgn0036059	nudE	3L	9898703	9903031	+	1271.96	-0.263738	0.000149601	28.2751	27.9569	27.2444	23.9744	21.9243	23.628	nudE
FBgn0002873	mud	X	14247732	14258595	+	2989.74	-0.222932	0.000159072	23.3059	22.2836	20.4443	18.7484	18.8051	19.0398	mud
FBgn0031319	CG4896	2L	1177690	1182454	+	1198.87	-0.268059	0.000173475	20.941	19.9609	19.4901	16.4544	17.4279	16.2898	CG4896
FBgn0034390	CG15093	2R	18775669	18776978	-	535.849	-0.360579	0.00017668	28.5861	28.0458	27.2478	22.2029	21.9372	21.215	CG15093
FBgn0028514	CG4793	2L	15923395	15926287	+	312.642	-0.488885	0.000179945	8.13573	7.26335	8.11344	5.71823	6.07485	4.971	CG4793
FBgn0031886	Nuf2	2L	7064431	7065837	-	461.781	-0.395831	0.000179948	26.1928	24.1398	23.8602	17.8211	19.63	18.9568	Nuf2
FBgn0032727	CG10623	2L	18955481	18957311	-	488.239	-0.381685	0.000181473	20.3168	19.4767	18.6269	15.0206	14.3437	15.4779	CG10623
FBgn0035085	CG3770	2R	24945139	24946636	+	986.292	-0.280209	0.000184108	47.0347	46.2685	48.3818	37.7936	38.7624	40.0761	CG3770
FBgn0037025	Spc105R	3L	20800410	20806853	+	1591.26	-0.270416	0.000190936	18.6698	16.6112	15.9467	13.8186	14.395	14.2714	Spc105R
FBgn0031461	daw	2L	2805261	2812376	+	459.247	-0.43948	0.00019301	10.4188	10.2377	8.86267	7.39121	8.0321	6.3747	daw
FBgn0034999	CG3394	2R	24294097	24298111	+	48.0157	-1.16538	0.000195421	1.61243	1.61148	1.65844	0.690839	0.726899	0.757894	CG3394
FBgn0027287	Gmap	X	15486922	15511223	+	1303.69	-0.255624	0.000196292	14.6183	13.8707	13.8783	11.3623	12.1296	11.999	Gmap
FBgn0035206	CG9186	3L	1311719	1313377	-	1315.42	-0.24508	0.000203446	57.0247	55.2952	55.61	46.9945	46.9747	47.7222	CG9186
FBgn0021764	sdk	X	686834	749496	+	893.877	-0.292497	0.000214021	6.44345	5.94979	6.3781	5.0194	5.14667	5.15768	sdk
FBgn0038037	Cyp9f2	3R	12403340	12406028	-	347.226	-0.440451	0.000217832	13.854	14.0083	13.6293	9.42837	10.3359	10.8037	Cyp9f2
FBgn0004378	Klp61F	3L	1241568	1245910	-	4387.4	-0.18399	0.000219822	76.3428	72.9027	70.6576	63.2763	65.9325	64.3956	Klp61F
FBgn0000140	asp	3R	24753849	24760513	+	1563.71	-0.250948	0.000225312	16.9135	16.6421	15.3446	14.2884	13.5924	13.2314	asp
FBgn0266375	IP3K2	X	13303633	13329303	+	77.351	-0.909361	0.00023702	1.0646	1.25359	1.07605	0.63225	0.605854	0.570557	IP3K2
FBgn0039854	CG1635	3R	31588673	31590392	+	642.812	-0.349498	0.000239189	28.623	27.5357	28.7339	19.979	23.2263	23.4019	CG1635
FBgn0039045	CG17119	3R	23054410	23058958	-	1358.88	-0.252661	0.000240126	59.6485	57.1383	54.8625	46.9217	49.7827	47.4235	CG17119
FBgn0035383	CG2107	3L	2981022	2983551	+	2197.47	-0.203172	0.000241873	60.6725	61.3654	60.3656	53.8667	52.7913	51.8054	CG2107
FBgn0261041	stj	2R	13805794	13819571	+	6839.31	-0.165102	0.000246554	71.5541	69.9997	68.6938	64.8424	61.0653	61.6187	stj
FBgn0085359	CG34330	X	19068275	19068973	-	782.174	-1.48065	0.000252632	122.605	91.7974	86.1342	28.4369	52.4509	26.8244	CG34330
FBgn0260442	rhea	3L	8545001	8574409	+	6299.3	-0.188427	0.000267622	38.3848	37.6248	34.424	31.9106	33.0457	31.9745	rhea
FBgn0000261	Cat	3L	18822604	18828188	+	1792.52	-0.244164	0.000274715	63.1964	59.6039	55.0864	49.5812	50.9203	49.75	Cat
FBgn0030993	Mec2	X	19188035	19190193	+	3683.26	-0.212903	0.000274931	180.707	198.692	203.366	170.512	160.722	171.454	Mec2
FBgn0016032	lbm	2R	7049238	7051964	+	246.308	-0.509956	0.000278196	15.3084	15.6636	17.1217	11.6833	10.6804	11.3845	lbm
FBgn0250816	AGO3	3L	23554593	23689640	+	423.066	-0.394072	0.000285697	9.68442	8.97837	8.88146	7.0651	6.80388	7.094	AGO3
FBgn0011241	cbx	2R	9864510	9875072	-	914.684	-0.276888	0.000294642	48.673	50.1759	49.6583	41.4259	40.9323	40.2236	cbx
FBgn0030757	CG9902	X	16542124	16547520	-	319.155	-0.459042	0.000301472	4.79166	4.46129	4.06824	3.08806	3.26057	3.34648	CG9902
FBgn0053653	Caps	4	1230837	1271759	+	1411	-0.2364	0.000301989	16.213	16.2232	15.8869	13.2369	13.7435	14.038	Caps
FBgn0003301	rut	X	14787478	14826073	-	745.438	-0.329611	0.000303846	5.10615	5.26946	5.37203	4.59557	3.83873	4.09457	rut
FBgn0037979	GCC185	3R	12010772	12015059	+	1132.04	-0.268416	0.000312477	19.5999	18.2305	18.0204	14.8076	15.981	15.5907	GCC185
FBgn0030612	CG5599	X	15086125	15088629	+	538.037	-0.374294	0.000326339	18.5382	20.3586	20.3148	15.7408	13.6992	16.2074	CG5599
FBgn0003435	sm	2R	19517864	19631508	-	449.567	-0.452679	0.000352562	1.86278	1.98876	1.84661	1.56904	1.11167	1.48099	sm
FBgn0031143	CG1532	X	21026125	21028361	-	1176.34	-0.260014	0.00036031	62.5379	62.6858	64.0213	49.5306	53.1219	55.3292	CG1532
FBgn0015801	Reg-5	2R	24788008	24793410	-	552.56	-0.341388	0.000360994	20.7053	21.8159	20.7318	16.5807	17.004	16.3541	Reg-5
FBgn0011642	Zyx	4	1057365	1065001	-	1093.93	-0.267692	0.000361626	29.0551	30.5523	32.1269	26.0222	24.6949	25.4516	Zyx
FBgn0043806	CG32032	3L	9093053	9094856	+	381.628	-0.406605	0.000382982	23.7862	24.6249	25.6177	18.4831	19.5948	17.7739	CG32032
FBgn0000709	fliI	X	21339741	21345088	+	3335.51	-0.177572	0.000409153	44.4989	44.2594	45.0433	40.7191	38.7915	38.7942	fliI
FBgn0037999	CG4860	3R	12219881	12221464	-	1280.04	-0.243028	0.000410306	59.2654	61.4452	60.9955	53.2028	50.4651	49.8773	CG4860
FBgn0262866	S6kII	X	22529964	22536371	+	818.138	-0.29283	0.000410557	9.02669	8.66276	9.45646	7.15295	7.48099	7.51616	S6kII
FBgn0015576	alpha-Est8	3R	7509343	7515670	-	23.4769	-1.64782	0.000447511	0.885888	0.755798	0.812653	0.264008	0.243516	0.275195	alpha-Est8
FBgn0053170	CG33170	3L	22864600	22867535	+	1204.59	-0.268407	0.000454721	63.4866	68.341	73.7975	56.329	57.3731	56.9399	CG33170
FBgn0033846	mip120	2R	13506430	13513112	+	1134.17	-0.25725	0.000457248	21.9918	20.1937	20.6502	17.7144	17.7936	17.0785	mip120
FBgn0034032	CG8195	2R	15562697	15565801	-	603.461	-0.326898	0.000457936	17.5779	18.4948	17.6495	13.7875	14.9216	14.1322	CG8195
FBgn0030724	Nipsnap	X	16070365	16073568	-	886.734	-0.289793	0.000459061	37.7566	37.9194	39.657	29.3041	33.4491	31.579	Nipsnap
FBgn0020440	Fak	2R	19430659	19437259	-	1824.48	-0.212621	0.000459872	21.8148	21.3748	20.3914	18.2302	18.3246	18.3262	Fak
FBgn0039537	CG5590	3R	27677522	27679013	+	1266.36	-0.24268	0.000459872	56.5591	56.9086	54.3541	47.7572	45.5619	48.5199	CG5590
FBgn0053307	CG33307	2L	13839262	13841520	-	185.679	-0.56703	0.000484081	7.39619	7.32943	7.34422	4.64509	5.59229	4.67027	CG33307
FBgn0011770	Gip	X	10328877	10329872	-	594.359	-0.335604	0.000490233	39.3776	39.8133	42.3147	31.1154	30.7939	34.3003	Gip
FBgn0030087	CG7766	X	9093612	9103739	-	2089.78	-0.205997	0.000515313	26.9903	25.2967	26.5944	23.0005	23.2372	22.153	CG7766
FBgn0250906	Pgk	2L	2746880	2753068	-	4424.11	-0.159413	0.000528081	133.997	135.325	133.869	121.479	122.004	117.568	Pgk
FBgn0016715	Reg-2	3L	605165	606569	-	21.1161	-1.76299	0.000534688	2.58991	2.13541	2.01774	0.719208	0.437833	0.824649	Reg-2
FBgn0035109	CG13876	3L	206134	207527	+	250.859	-0.482781	0.000538019	13.4271	13.291	13.188	8.7398	9.68685	10.121	CG13876
FBgn0039464	CG6330	3R	26949692	26958491	-	1663.09	-0.237938	0.000538049	45.5215	48.0247	47.5962	39.6435	42.6885	37.3839	CG6330
FBgn0036302	sowah	3L	12537513	12572542	-	3550.56	-0.166256	0.000554077	76.3941	75.704	75.2409	66.5412	67.5139	68.5348	sowah
FBgn0033199	CG17985	2R	7651625	7655302	-	922.337	-0.26818	0.000567418	42.7149	41.0283	40.5423	34.0932	35.3757	33.7661	CG17985
FBgn0034433	EndoB	2R	19307447	19310665	-	1020.02	-0.268198	0.00056986	26.9516	29.145	27.5466	23.3021	21.9994	24.1374	EndoB
FBgn0035060	Eps-15	2R	24768314	24775265	-	2180.49	-0.198617	0.00057341	26.3718	26.6604	24.9896	22.6258	22.5071	22.8665	Eps-15
FBgn0038038	CG5167	3R	12406532	12408107	+	1203.92	-0.244812	0.000573843	50.5698	52.1714	48.3774	42.1493	43.5423	41.8911	CG5167
FBgn0261553	CG42671	3L	11214505	11230745	+	1414.44	-0.246526	0.000577772	14.5385	13.9241	13.3478	12.2422	10.9972	12.0056	CG42671
FBgn0085484	Pdxk	3L	9360316	9362042	+	525.659	-0.341336	0.000583047	21.7542	22.8194	22.8359	17.0148	18.5603	17.6317	Pdxk
FBgn0261439	SdhA	2R	19391863	19395971	-	4450.84	-0.155257	0.000589179	103.513	104.823	102.767	92.8805	93.9805	92.5211	SdhA
FBgn0001189	hfw	X	1669570	1673608	+	2217.02	-0.197864	0.000602419	48.4025	47.2266	46.5931	40.4072	42.928	40.6866	hfw
FBgn0023388	Dap160	2L	21134439	21142347	-	1841.36	-0.202117	0.000608098	18.9084	18.5487	18.7432	16.0677	16.2623	16.5199	Dap160
FBgn0032785	CG10026	2L	19454256	19457723	+	81.3039	-0.838222	0.000609856	2.9256	3.1698	2.99691	1.7919	1.87972	1.42197	CG10026
FBgn0036007	path	3L	9494555	9505328	-	739.88	-0.298006	0.000614451	14.7807	15.8986	15.9216	12.5422	12.2012	13.1427	path
FBgn0032382	Mal-B2	2L	11849958	11852881	+	338.269	-0.418983	0.000615306	10.29	10.1612	9.86996	8.18377	7.4177	7.08981	Mal-B2
FBgn0023095	caps	3L	13228692	13279642	+	173.231	-0.55786	0.000735732	2.51553	2.62027	2.6397	1.81034	1.67708	1.79246	caps
FBgn0250868	CG42239	2R	17572829	17573330	+	594.024	-0.320554	0.00073687	92.2942	89.4683	96.1986	77.5859	73.2141	71.7515	CG42239
FBgn0020391	Nrk	2R	13160063	13163484	+	188.171	-0.552075	0.000738739	4.648	3.92109	4.04513	2.7287	3.02752	2.85114	Nrk
FBgn0032407	Pex19	2L	12091822	12095250	+	2249.46	-0.194598	0.000750917	88.8748	90.8986	94.657	80.5365	81.2293	78.0177	Pex19
FBgn0266418	wake	3R	22639808	22683827	+	250.944	-0.502753	0.000750917	1.99424	2.00496	1.58645	1.382	1.30157	1.26365	wake
FBgn0031914	CG5973	2L	7437492	7445882	+	106.499	-0.719748	0.000760611	2.70967	2.56459	2.31399	1.55476	1.39547	1.657	CG5973
FBgn0001206	Hmr	X	10590920	10595855	-	711.624	-0.292695	0.000778838	10.1293	10.2815	10.0214	8.43862	8.52082	7.89517	Hmr
FBgn0263120	Acsl	2R	8665813	8683022	+	4336.86	-0.178614	0.000791809	60.4612	55.4365	55.4583	49.5793	51.4345	50.4061	Acsl
FBgn0026620	tacc	3R	4733654	4749056	-	6190.94	-0.158225	0.000791861	66.2798	62.5539	61.8694	57.4462	57.6877	55.784	tacc
FBgn0000147	aurA	3R	11963124	11964826	+	1159.74	-0.236	0.000798224	48.5438	49.131	47.4117	41.3977	41.2266	40.5947	aurA
FBgn0035904	GstO3	3L	8518885	8520295	+	2048.64	-0.19086	0.000807292	152.113	149.04	151.046	133.283	132.306	130.59	GstO3
FBgn0023000	mth	3L	343378	346957	-	995.59	-0.249823	0.000822002	27.2631	26.8456	27.418	23.0931	23.0579	22.4167	mth
FBgn0020493	Dad	3R	17054007	17070408	+	393.146	-0.384773	0.00082639	7.05504	6.61201	7.12513	5.33282	5.62522	4.97126	Dad
FBgn0040232	cmet	2L	11261026	11269002	-	3295.55	-0.208897	0.000832444	33.2281	29.6617	29.0877	27.3217	25.6156	26.6516	cmet
FBgn0038974	CG5377	3R	22466905	22468157	-	402.164	-0.377427	0.000865895	21.5365	21.2958	23.339	17.6884	16.9185	16.3203	CG5377
FBgn0031836	CG11050	2L	6611011	6617117	+	694.397	-0.308328	0.00086674	19.303	19.6955	19.2612	15.9755	16.7985	14.3059	CG11050
FBgn0263132	Cht6	X	10016845	10050803	+	296.226	-0.448771	0.000866917	1.41828	1.19883	1.23214	0.960134	0.878741	0.981072	Cht6
FBgn0031850	Tsp	2L	6686791	6709086	-	1244.05	-0.24365	0.000879927	17.0366	16.1381	15.8582	14.0252	14.3587	13.0505	Tsp
FBgn0033717	CG8839	2R	12339610	12344617	-	4205.06	-0.167406	0.000880263	116.444	119.571	110.465	103.394	103.392	101.799	CG8839
FBgn0024811	Crk	4	210224	213165	+	1427.61	-0.230848	0.000899751	65.8513	68.2965	73.1172	60.1365	57.9292	58.4893	Crk
FBgn0259481	Mob2	3L	11522757	11562233	-	776.517	-0.27905	0.000935326	9.11646	9.01016	9.29739	7.86116	7.49819	7.2435	Mob2
FBgn0035204	CG2277	3L	1304850	1307418	-	917.409	-0.256263	0.00095022	23.8792	23.5982	23.4363	20.1964	19.2877	19.8883	CG2277
FBgn0261403	sxc	2R	5307288	5329555	+	5923.89	-0.159712	0.000953004	106.292	100.652	103.113	95.8634	89.2236	92.4725	sxc
FBgn0031972	Wwox	2L	7999670	8004286	-	540.595	-0.367596	0.000956459	27.5203	23.3955	23.0285	19.3224	20.5915	17.4527	Wwox
FBgn0034354	GstE11	2R	18503608	18505025	+	1399.52	-0.231009	0.000972803	102.34	97.9774	91.992	84.8543	81.995	82.3014	GstE11
FBgn0035802	CG33275	3L	7593091	7639573	+	226.131	-0.50001	0.000972803	2.40543	2.16832	2.06957	1.42328	1.68329	1.59356	CG33275
FBgn0010591	Sply	2R	17088441	17091958	-	1911.83	-0.195146	0.0009976	57.6215	56.1345	58.369	50.0004	50.9994	49.3467	Sply
FBgn0000536	eas	X	16278328	16285618	+	2428.28	-0.192255	0.00100191	34.2267	33.9224	33.9647	30.1815	28.1578	31.0156	eas
FBgn0052699	CG32699	X	9571537	9579987	-	12982.5	-0.148711	0.00102975	253.467	245.13	238.562	213.68	229.831	221.489	CG32699
FBgn0259238	CG42336	2R	11294536	11297520	-	720.926	-0.297833	0.00102975	33.1176	29.8146	32.869	27.3068	25.4077	25.21	CG42336
FBgn0027339	jim	3L	22789233	22835194	-	1573.6	-0.239464	0.00105828	7.11097	7.53517	7.13337	6.67056	5.70703	6.07187	jim
FBgn0050359	Mal-A5	2R	8462753	8465092	+	339.294	-0.39888	0.00106297	10.8252	10.9547	11.7203	8.15729	8.39915	8.83359	Mal-A5
FBgn0005695	gcl	2R	8724258	8728999	+	477.2	-0.340067	0.00108998	12.6011	13.5501	12.6105	10.4536	10.0414	10.1336	gcl
FBgn0005640	Eip63E	3L	3515751	3610521	+	3729.45	-0.154762	0.00110655	36.4665	36.506	36.5578	32.6167	33.1723	32.6027	Eip63E
FBgn0261565	Lmpt	3L	16865295	16922487	+	1404.77	-0.250818	0.00110655	8.28905	7.67925	7.05776	6.28705	6.74134	6.33353	Lmpt
FBgn0028563	sut1	2R	8082976	8087151	+	957.433	-0.267765	0.00113252	24.4143	27.0768	27.6363	22.1955	21.1576	22.3401	sut1
FBgn0041182	Tep2	2L	7693727	7701601	-	1827.4	-0.217511	0.001186	21.4071	22.9288	23.457	20.1519	18.3506	19.7831	Tep2
FBgn0014135	bnl	3R	19794073	19836817	-	870.696	-0.332422	0.00120171	13.9827	12.4955	12.3574	11.5757	8.80514	10.4617	bnl
FBgn0003071	Pfk	2R	10109740	10117457	+	1114.32	-0.27109	0.00123778	18.4957	16.2003	16.0855	13.3773	14.9567	13.7664	Pfk
FBgn0259216	RhoGAP102A	4	254997	265574	+	634.975	-0.352402	0.00126648	8.16301	7.65023	7.75759	6.95893	5.20198	6.29703	RhoGAP102A
FBgn0034377	CG15071	2R	18696585	18697345	+	89.0026	-0.839861	0.00126762	10.7433	9.61065	7.02363	4.25599	4.65689	6.37902	CG15071
FBgn0001248	Idh	3L	8356404	8360906	-	2206.71	-0.185177	0.00127124	59.4741	58.3356	58.1552	52.052	52.8658	49.8856	Idh
FBgn0037234	CG9795	3R	4319683	4326379	+	875.024	-0.264582	0.0013232	17.8952	18.4535	17.8537	16.0049	14.3945	14.7264	CG9795
FBgn0039993	CG17691	2R	1590484	1596457	+	1771.17	-0.203076	0.00142854	83.2975	80.0511	84.7507	72.7996	68.8255	73.8264	CG17691
FBgn0033463	CG1513	2R	9882572	9891689	-	4947.77	-0.151015	0.0014306	77.5342	76.5583	73.2151	67.4429	69.2616	68.044	CG1513
FBgn0032042	CG13398	2L	8412144	8415256	-	904.86	-0.248528	0.00144413	19.6841	19.8791	19.3744	16.6231	16.6754	16.3225	CG13398
FBgn0260799	p120ctn	2R	4595288	4609492	+	3719.67	-0.154319	0.00145069	88.9629	88.3995	88.8485	81.529	79.2891	78.3987	p120ctn
FBgn0041160	comm2	3L	15697594	15699850	-	81.7401	-0.788002	0.00145475	3.9221	3.91978	4.6199	2.72288	2.12514	2.36157	comm2
FBgn0037592	CG11737	3R	8517868	8521378	+	351.029	-0.382784	0.00146786	10.3077	10.1541	10.7329	8.27983	7.48592	8.14643	CG11737
FBgn0260388	CG42514	3L	16491838	16496236	-	513.426	-0.33314	0.00146817	15.0225	13.3277	13.277	11.3946	10.996	10.6699	CG42514
FBgn0034951	CG3860	2R	23992138	23995055	-	493.451	-0.331738	0.00147056	15.8286	15.711	15.9334	11.8416	13.509	12.3773	CG3860
FBgn0031055	et	X	19672312	19675891	-	27.8129	-1.37193	0.00148602	0.85367	1.13755	1.04475	0.447782	0.347427	0.377522	et
FBgn0028360	l(1)G0148	X	6654541	6659709	+	626.741	-0.292207	0.0014884	13.837	13.1844	13.5426	10.7242	11.2547	11.1466	l(1)G0148
FBgn0036020	CG8336	3L	9628676	9631795	+	300.503	-0.407871	0.00150323	12.8246	12.8865	12.2873	10.0374	9.20491	9.40639	CG8336
FBgn0036316	CG10960	3L	12824880	12843106	-	285.059	-0.415516	0.00151418	5.75265	5.73238	6.05483	4.47859	4.35393	4.31513	CG10960
FBgn0025740	PlexB	4	32478	43778	-	653.564	-0.376953	0.00155525	6.53628	6.24875	6.32666	5.56691	3.88434	5.25897	PlexB
FBgn0021765	scu	X	18091259	18092853	+	941.409	-0.259124	0.00162107	53.2397	56.6849	55.0979	47.8815	42.6153	47.3564	scu
FBgn0004903	Rb97D	3R	26872129	26875742	-	3053.73	-0.171353	0.00166299	59.0165	58.4425	62.147	53.1472	51.7279	54.5681	Rb97D
FBgn0032882	Ns4	2L	20752476	20754655	+	691.945	-0.278457	0.00166299	24.1692	23.1351	23.2463	19.1716	20.0433	18.9684	Ns4
FBgn0023522	CG11596	X	1927683	1930517	+	2091.4	-0.181012	0.00177003	70.6494	72.6309	70.9833	62.4319	64.4684	62.1237	CG11596
FBgn0030884	CG6847	X	17911462	17924163	+	431.314	-0.359657	0.00178246	7.65577	6.76315	6.72835	5.14791	5.48509	5.84749	CG6847
FBgn0031538	CG3246	2L	3460322	3461952	-	43.6917	-1.09035	0.00179887	2.04322	2.5336	2.60221	1.47102	0.895514	1.00398	CG3246
FBgn0039756	CG9743	3R	30196360	30202998	-	1242.73	-0.229153	0.00185934	46.8792	45.8953	48.4261	42.032	37.7385	40.652	CG9743
FBgn0034366	Atg7	2R	18620466	18625044	-	490.323	-0.32131	0.00189112	13.4158	13.8611	14.2112	10.8186	11.5417	10.8439	Atg7
FBgn0029861	CG3815	X	6295389	6298970	+	458.348	-0.332927	0.00192228	9.6938	9.59967	9.54244	8.05615	7.67551	7.17201	CG3815
FBgn0033451	CG1665	2R	9839776	9841163	+	865.841	-0.253433	0.00193192	50.1519	46.518	47.7955	39.9516	41.4028	39.8582	CG1665
FBgn0034569	dgt3	2R	20992276	20994381	-	725.547	-0.279326	0.00193314	28.1278	26.7846	25.3014	21.0634	22.4755	22.5749	dgt3
FBgn0261873	sdt	X	8178549	8240474	+	392.313	-0.372338	0.00195957	2.36621	2.39068	2.55939	1.92669	1.68059	2.0388	sdt
FBgn0010416	TH1	X	16388820	16391438	-	4281.8	-0.144698	0.00196118	116.809	120.371	119.904	108.267	107.746	106.99	TH1
FBgn0266005	CR44779	X	1047242	1088866	+	601.561	-0.297055	0.00197114	6.55226	5.98734	6.02301	4.9203	5.02189	5.16687	CR44779
FBgn0031910	CG15818	2L	7410909	7412229	+	51.944	-0.969738	0.00208681	2.64005	3.3738	3.48807	1.77875	1.36576	1.6996	CG15818
FBgn0027518	CG7609	3R	29741972	29745092	-	720.096	-0.276073	0.0020897	18.5355	16.9808	17.7352	14.0315	15.2382	14.7097	CG7609
FBgn0023180	Orc6	2R	9845458	9846485	-	417.104	-0.347801	0.00214619	30.5271	28.8631	28.2532	22.4754	24.5275	21.9124	Orc6
FBgn0036640	nxf2	3L	16576859	16580306	-	1251.73	-0.219043	0.00214619	29.2623	27.482	27.4643	24.4053	23.4588	24.4844	nxf2
FBgn0030500	Ndc80	X	13609671	13612062	-	325.877	-0.387315	0.00216353	9.90119	9.81741	10.919	7.90939	7.46853	8.02637	Ndc80
FBgn0034849	CG3500	2R	23356372	23357565	-	310.302	-0.39109	0.00216353	22.7965	22.5419	22.423	16.2115	17.332	18.1145	CG3500
FBgn0038469	CG4009	3R	17033588	17036045	-	60.9032	-0.872597	0.00216493	2.42737	2.06462	1.99794	1.17604	1.16413	1.20593	CG4009
FBgn0038318	CG6236	3R	15325325	15328269	-	2126.31	-0.183316	0.00217336	58.8997	56.8545	54.9522	50.3369	51.0461	49.0015	CG6236
FBgn0032955	CG2201	2L	21614232	21624080	-	2914.68	-0.168035	0.00218097	49.2255	46.5049	49.086	43.3999	43.686	41.8125	CG2201
FBgn0035640	mad2	3L	5812135	5813093	-	1079.91	-0.235196	0.0022038	88.2744	85.5678	86.597	69.3287	74.4383	77.4454	mad2
FBgn0010341	Cdc42	X	19697091	19699938	+	10351.7	-0.126878	0.00220972	310.073	319.018	319.571	295.618	290.141	283.049	Cdc42
FBgn0058006	CG40006	2L	22622417	22756349	-	208.998	-0.472197	0.0022172	5.96004	5.40498	5.7404	4.29095	4.15465	3.88917	CG40006
FBgn0039958	CG12567	2L	23161122	23174484	-	3186.63	-0.15841	0.00226341	85.562	89.2388	88.3843	78.2242	77.3489	80.2128	CG12567
FBgn0035833	CG7565	3L	8087635	8091786	-	3806.46	-0.152809	0.00230512	67.6174	64.983	63.8135	59.0528	59.4313	58.2186	CG7565
FBgn0037998	CG4848	3R	12213792	12219686	-	1531.39	-0.199178	0.00230641	21.0069	20.8881	19.806	18.0321	17.8696	17.8568	CG4848
FBgn0039250	Mink	3R	24922473	24925160	+	4494.15	-0.158686	0.00230641	119.285	115.665	109.441	101.746	105.492	101.352	Mink
FBgn0086251	del	2L	21145137	21148546	-	1583.93	-0.205489	0.00233632	33.1363	30.6867	30.1771	26.7181	27.5784	27.2435	del
FBgn0030334	Karl	X	11787381	11792253	+	11049.3	-0.124047	0.00236158	259.537	257.416	253.06	232.413	241.688	232.519	Karl
FBgn0031975	Tg	2L	8011405	8026898	+	182.588	-0.515942	0.0023642	4.34867	3.74348	4.43741	3.20676	2.78001	2.77319	Tg
FBgn0031948	CG7149	2L	7786160	7790557	-	216.811	-0.492988	0.00239955	5.39973	6.184	7.17216	4.42766	4.2312	4.6488	CG7149
FBgn0020414	Idgf3	2L	16450907	16455194	+	4523.51	-0.14389	0.00239999	73.3088	72.5284	73.2453	65.7064	68.0032	64.5938	Idgf3
FBgn0033879	CG6543	2R	13852947	13854331	-	1169.22	-0.236059	0.00239999	63.5303	71.6771	70.0727	57.3475	56.6381	60.2485	CG6543
FBgn0010516	wal	2R	11688569	11690863	-	2874.67	-0.162386	0.00250534	113.584	120.537	116.648	104.127	105.323	103.991	wal
FBgn0037344	CG2926	3R	5579301	5588380	-	5113.76	-0.179467	0.00259467	42.9275	39.5223	37.1408	34.9268	36.293	34.4056	CG2926
FBgn0264785	Hph	3R	5257037	5269507	+	2823.04	-0.228335	0.00259478	46.153	41.1247	42.0446	35.4634	40.9764	33.9844	Hph
FBgn0023129	aay	3L	9423253	9424781	+	387.904	-0.354043	0.00262604	17.462	17.6011	16.876	13.0003	12.8953	14.7236	aay
FBgn0265042	Irk1	3R	23168317	23185642	+	1476.64	-0.197338	0.00269015	17.8404	18.4507	18.5621	16.0884	16.1025	15.6501	Irk1
FBgn0026238	gus	2R	5116990	5128321	-	3041.3	-0.15817	0.00271856	86.4438	84.7434	88.6629	77.3521	79.1982	76.3086	gus
FBgn0035298	SCOT	3L	1963143	1966805	+	974.918	-0.239497	0.00276728	26.3162	27.3682	28.0965	24.2429	22.0527	22.9581	SCOT
FBgn0039225	Ets96B	3R	24788054	24797955	+	272.145	-0.423496	0.00278256	5.961	5.72628	6.02319	4.5065	3.85042	4.83479	Ets96B
FBgn0262512	Vha14-1	2R	15679426	15680084	-	1083.93	-0.227788	0.00279868	104.975	106.993	111.779	88.4651	92.2028	95.6707	Vha14-1
FBgn0031878	sip2	2L	6961516	6964074	-	2966.91	-0.180439	0.00280342	86.5994	81.5287	77.0511	70.466	74.2713	71.6779	sip2
FBgn0037231	Vps24	3R	4309647	4310947	-	883.126	-0.236388	0.00290666	52.194	52.0092	52.2266	44.1236	44.7686	43.9034	Vps24
FBgn0039943	CG17168	X	23082738	23084576	+	642.452	-0.275247	0.00290666	28.9255	28.1169	27.5978	23.5844	23.9716	22.4149	CG17168
FBgn0024291	Sir2	2L	13165564	13169551	+	1631.84	-0.196146	0.00293428	27.1977	27.4516	28.807	24.8422	24.681	23.3227	Sir2
FBgn0044823	Spec2	3R	5616644	5624125	-	333.431	-0.365297	0.00303208	13.3445	12.5848	13.2503	10.3542	10.0264	10.0324	Spec2
FBgn0010497	dmGlut	2L	12027438	12034122	+	1198.59	-0.217072	0.00303452	31.5555	33.633	31.7059	28.1667	26.8255	28.3642	dmGlut
FBgn0051989	Cap-D3	2L	5525905	5535958	+	592.629	-0.2923	0.00304425	10.11	9.77942	9.49847	7.65397	8.60929	7.74803	Cap-D3
FBgn0260748	CG5004	X	17107582	17135988	+	4472.89	-0.144697	0.00307743	51.3086	51.0765	48.8564	46.3544	44.6434	45.8236	CG5004
FBgn0262614	pyd	3R	8827068	8931896	-	2120.18	-0.201992	0.00310598	9.0226	8.77041	8.49729	7.93624	6.97152	7.94551	pyd
FBgn0260743	GC1	3R	11967708	11971686	+	379.817	-0.34699	0.00310783	15.931	14.9221	15.9335	12.5633	12.5527	11.6749	GC1
FBgn0003141	pr	2L	20073719	20075458	-	514.314	-0.300699	0.00313756	31.4367	33.0689	32.0066	25.213	27.0228	26.1271	pr
FBgn0003660	Syb	2R	10249435	10252417	-	7181.66	-0.122979	0.00313756	369.008	366.526	368.669	334.729	336.757	342.45	Syb
FBgn0030208	PPP4R2r	X	10478838	10481943	+	7108.79	-0.125521	0.00315717	171.805	175.297	178.204	159.825	161.336	160.346	PPP4R2r
FBgn0031381	Npc2a	2L	1988290	1988940	+	914.34	-0.25733	0.00315965	84.4849	95.7572	98.8081	79.4069	76.4107	77.5516	Npc2a
FBgn0030850	stas	X	17623221	17627895	-	1849.3	-0.177616	0.00320026	37.3581	38.3342	38.0563	33.4274	33.9365	33.2123	stas
FBgn0004057	Zw	X	19667252	19672353	+	917.769	-0.239445	0.00320807	24.4438	23.838	23.8703	21.0844	20.854	19.2042	Zw
FBgn0026378	Rep	2R	19492087	19494125	+	1727.44	-0.193176	0.00322388	59.5209	58.624	56.6443	50.5604	53.444	48.9419	Rep
FBgn0047178	CG32147	3L	15143063	15144059	-	333.839	-0.37456	0.0032473	25.7934	23.7083	25.9639	19.8674	20.5115	17.8511	CG32147
FBgn0027583	CG7601	3R	29735269	29736745	-	1119.82	-0.231453	0.00332936	56.5776	59.3325	60.601	46.842	53.197	50.2919	CG7601
FBgn0085421	Epac	2R	6759715	6798941	-	318.705	-0.414232	0.00332936	2.56483	3.03905	2.64925	2.38335	1.89772	1.91535	Epac
FBgn0051116	ClC-a	3R	11797244	11813207	-	49.451	-0.928329	0.00339708	0.621015	0.688531	0.698617	0.355685	0.317141	0.381055	ClC-a
FBgn0266669	Sec3	3L	17421787	17425217	-	1218.77	-0.211456	0.00340522	26.3518	25.8951	24.4837	21.7542	22.3831	22.1526	Sec3
FBgn0017581	Lk6	3R	11750931	11764457	-	12782.1	-0.12744	0.00344485	123.264	118.407	115.978	109.323	111.527	106.59	Lk6
FBgn0002466	sti	3L	12507998	12514815	-	8136.63	-0.160868	0.00354648	91.3402	86.3367	79.8554	75.8857	78.6578	75.8505	sti
FBgn0014861	Mcm2	3R	8264970	8267924	+	2125.31	-0.187691	0.00358465	48.4129	48.542	45.4944	39.7954	44.0457	41.2702	Mcm2
FBgn0050295	Ipk1	2R	20870791	20879145	+	361.523	-0.362481	0.00361419	8.71963	7.43293	7.61806	6.023	6.0904	6.37718	Ipk1
FBgn0053503	Cyp12d1-d	2R	11123658	11125647	-	130.248	-0.582717	0.00373579	5.77401	4.69846	5.25534	3.11923	3.6271	3.75067	Cyp12d1-d
FBgn0029737	CG6903	X	4918730	4921648	+	927.462	-0.232713	0.00383823	27.066	26.4571	25.499	21.6354	23.1774	22.4567	CG6903
FBgn0040207	kat80	X	16267007	16276180	-	914.307	-0.238524	0.00383823	18.9607	17.1756	17.7524	15.6395	15.1565	14.8893	kat80
FBgn0052226	Pex23	3L	20297129	20302141	-	901.241	-0.232937	0.00383823	13.5949	13.1428	12.6993	11.3363	11.1015	11.1283	Pex23
FBgn0033352	PAN2	2R	8928169	8933103	+	2387.36	-0.177166	0.00385207	39.2768	38.9009	35.8974	33.9399	34.3088	32.6844	PAN2
FBgn0039580	Gfat2	3R	28337019	28339765	-	4128.88	-0.148764	0.00391887	103.741	105.296	102.137	97.8168	91.7272	91.1756	Gfat2
FBgn0261618	larp	3R	28318162	28336440	-	11727	-0.132555	0.00392363	84.5116	79.6468	81.0066	72.6499	77.3975	73.6064	larp
FBgn0036862	Gbs-76A	3L	19281364	19292766	-	158.62	-0.613118	0.00402915	2.62958	1.91803	1.93698	1.33089	1.78055	1.13663	Gbs-76A
FBgn0034058	Pex11	2R	15991367	15992375	-	663.401	-0.26648	0.00411441	48.5007	43.9893	45.7561	37.798	38.2832	38.8456	Pex11
FBgn0039411	dys	3R	26076592	26098711	-	76.0592	-0.814008	0.00414557	1.75914	1.20362	1.22146	1.00708	0.701534	0.675025	dys
FBgn0053056	CG33056	3L	21198261	21203232	-	741.401	-0.256486	0.00418073	26.4354	25.8526	24.6196	20.7705	22.6564	20.9877	CG33056
FBgn0034804	CG3831	2R	22938987	22941169	-	181.889	-0.496714	0.00425544	7.39686	7.03738	7.49734	5.27423	5.89738	4.38819	CG3831
FBgn0261673	nemy	2R	12659497	12670219	-	183.046	-0.473631	0.00431538	3.52856	3.52647	3.74051	2.75422	2.4183	2.59794	nemy
FBgn0034529	CG16742	2R	20623547	20628315	+	586.474	-0.289529	0.00465316	9.06904	8.02072	8.47723	7.28622	7.14071	6.50053	CG16742
FBgn0016756	Ubp64E	3L	5752973	5761886	+	5847.86	-0.13102	0.00468483	68.138	65.3299	64.3907	60.2496	59.8385	60.6051	Ubp64E
FBgn0003124	polo	3L	20309654	20313466	+	5811.11	-0.132289	0.00469825	127.064	122.464	122.481	110.304	115.895	113.236	polo
FBgn0021979	l(2)k09913	2R	23067196	23071875	+	3122.45	-0.17588	0.00471535	84.0154	86.691	79.8854	78.3092	74.0287	69.5648	l(2)k09913
FBgn0034405	Jheh2	2R	18855767	18858245	-	1642.65	-0.186508	0.0048473	55.0646	57.4943	53.0473	49.4266	47.6734	48.4561	Jheh2
FBgn0263873	sick	2L	19796365	19958424	+	314.941	-0.358957	0.00493975	1.49069	1.4661	1.5084	1.1156	1.20767	1.1583	sick
FBgn0035311	CR15821	3L	2171644	2172773	-	24.3052	-1.32964	0.00506021	1.84788	2.01467	2.34674	0.808598	1.07285	0.594323	CR15821
FBgn0040348	CG3703	X	942474	945773	-	259.895	-0.395563	0.00513549	7.60464	6.91337	7.06422	5.21584	5.55024	5.64017	CG3703
FBgn0083940	RhoU	X	10086527	10148876	+	53.8215	-0.901736	0.00532189	1.28518	1.26607	1.5586	0.938111	0.517296	0.74048	RhoU
FBgn0034786	CG13531	2R	22847832	22853827	-	1155.18	-0.209087	0.00536352	13.8263	13.2533	12.8079	11.2775	11.3627	11.8683	CG13531
FBgn0033890	Ctf4	2R	13980362	13983317	-	2918.19	-0.147969	0.00550683	64.2704	63.2465	61.7899	57.2757	56.1512	57.437	Ctf4
FBgn0030638	CG11655	X	15453471	15455551	+	931.403	-0.22929	0.00550771	34.0706	37.5718	34.9688	31.0884	29.5949	30.2697	CG11655
FBgn0030268	Klp10A	X	11129362	11137118	-	4619.41	-0.134619	0.00553306	56.9724	57.4157	56.8676	53.3697	50.3089	52.3148	Klp10A
FBgn0037515	Sp7	3R	7759786	7763573	+	626.091	-0.284131	0.00553306	19.086	21.0194	22.6928	16.9731	16.544	18.0098	Sp7
FBgn0028484	Ack	3L	4108186	4114157	+	1951.47	-0.174992	0.00568906	29.816	28.7448	27.3688	25.226	25.8148	25.0982	Ack
FBgn0262109	CR42862	3L	224106	230964	+	28797.5	-0.107015	0.00570563	336.654	331.371	325.216	311.023	300.11	311.102	CR42862
FBgn0015331	abs	3R	4233047	4235041	+	1166.97	-0.204581	0.0057837	39.3471	37.4621	37.447	31.9281	33.5253	33.7012	abs
FBgn0051098	CG31098	3R	25291370	25292977	-	468.108	-0.300891	0.00587292	21.6847	19.9043	21.8147	16.4424	17.3761	17.6287	CG31098
FBgn0011762	DNApol-alpha50	3L	8340314	8344404	+	230.983	-0.416365	0.00588801	10.713	9.68693	10.2982	7.40701	8.29557	7.3095	DNApol-alpha50
FBgn0086690	cp309	3L	15066081	15094724	-	2135.19	-0.178541	0.00597202	13.2946	13.1174	11.8957	11.3492	11.348	11.1647	cp309
FBgn0038303	SIDL	3R	15214762	15218874	-	921.724	-0.22807	0.00598473	17.3216	16.5251	16.0607	13.8406	14.9295	13.8593	SIDL
FBgn0026088	CG14818	X	1879019	1879774	-	962.612	-0.220889	0.00606055	100.512	98.0568	106.325	89.2157	87.0904	85.2462	CG14818
FBgn0041150	hoe1	2L	4908581	4932384	-	241.656	-0.42498	0.00606593	4.06256	3.5295	3.31731	2.48263	2.95034	2.69982	hoe1
FBgn0034230	CG4853	2R	17514217	17517445	+	2874.17	-0.154649	0.00611513	63.0576	62.4282	59.1163	53.8273	56.1863	55.8536	CG4853
FBgn0263316	Mrp4	3R	11569250	11575937	+	2308.32	-0.180082	0.00611513	33.3646	31.3378	29.9383	26.593	28.9859	27.9777	Mrp4
FBgn0032079	CG31886	2L	8953481	8959051	-	298.487	-0.384888	0.00611918	6.70374	7.404	6.42608	5.81751	5.19424	4.72992	CG31886
FBgn0046763	CG17278	3R	21021044	21024163	-	2972.77	-0.158642	0.006132	97.9673	95.5457	102.288	87.3126	92.0872	85.5927	CG17278
FBgn0050344	CG30344	2R	9145260	9148512	+	785.582	-0.255457	0.006132	24.4453	25.7615	22.4056	20.3503	21.3681	19.1622	CG30344
FBgn0266521	stai	2L	6100377	6124653	+	2499.08	-0.161797	0.00615138	44.4321	41.6182	40.8929	37.983	37.9266	37.5892	stai
FBgn0010772	Xe7	3R	5665139	5669334	-	1957.58	-0.173599	0.00629044	39.4617	37.2903	37.1021	33.8253	32.4788	34.638	Xe7
FBgn0260049	flr	3L	13412843	13416453	+	3813.81	-0.131902	0.00633471	103.169	103.546	103.784	94.7847	93.9703	94.6076	flr
FBgn0030300	Sk1	X	11442539	11446012	+	74.4116	-0.712224	0.00637634	1.96454	1.90328	2.04645	1.20243	1.06186	1.34042	Sk1
FBgn0025687	LKR	2L	7791175	7795959	-	3913.04	-0.144837	0.00642857	71.682	74.4188	68.3625	65.2504	64.1578	64.6043	LKR
FBgn0034109	CG7747	2R	16292264	16294130	-	479.797	-0.288252	0.00647804	18.7765	19.1023	18.8729	15.4272	14.9688	16.0646	CG7747
FBgn0051612	CG31612	2L	21762314	21795447	-	530.89	-0.277543	0.00664224	10.5585	10.1694	10.1828	8.23192	8.9341	8.3429	CG31612
FBgn0032140	CG13117	2L	9736645	9737949	+	1596.93	-0.189092	0.00666324	77.8506	76.6661	83.3748	69.6863	66.755	72.119	CG13117
FBgn0044324	Chro	3L	22873702	22878984	-	3482.85	-0.15075	0.00682315	54.1949	53.171	49.4317	47.4172	46.8256	47.0298	Chro
FBgn0029849	Efr	X	6219957	6222719	+	702.84	-0.248368	0.00706614	24.7867	24.8624	23.784	19.6949	20.2887	21.827	Efr
FBgn0031420	Atxn7	2L	2375841	2380506	+	647.521	-0.254532	0.00706614	10.697	10.7747	10.0335	8.98553	8.94308	8.49645	Atxn7
FBgn0029688	lva	X	3955543	3965327	-	7550.97	-0.148646	0.0072258	54.9397	53.4115	48.2986	47.1298	47.2891	46.9166	lva
FBgn0037138	P5CDh1	3L	21836665	21841356	-	2631.64	-0.154918	0.00724125	55.2828	55.741	56.1172	50.5782	51.7647	47.8064	P5CDh1
FBgn0261451	trol	X	2470460	2545410	-	4588.82	-0.329352	0.00736645	15.4469	15.2975	14.1045	12.7495	10.3598	12.5851	trol
FBgn0028546	ics	2L	13639447	13642602	-	2225.85	-0.159079	0.00739326	81.9646	84.3439	83.0359	73.0061	77.1862	73.1485	ics
FBgn0265719	CR44526	3L	8692703	8693191	+	141.383	-0.527956	0.00739983	20.5773	17.9945	23.7454	14.2856	14.3627	14.5186	CR44526
FBgn0039827	CG1544	3R	31196916	31203722	+	14.4954	-1.67776	0.0076349	0.467985	0.506684	0.398122	0.151617	0.17581	0.10348	CG1544
FBgn0032729	CG10639	2L	18971993	18974448	-	223.812	-0.414019	0.00794523	8.67136	7.78492	7.51769	5.71391	6.46	5.83406	CG10639
FBgn0021872	Xbp1	2R	21143545	21145750	+	11826.5	-0.119826	0.00810418	355.338	353.847	339.737	324.942	330.204	310.286	Xbp1
FBgn0034094	Tsf3	2R	16226501	16229869	+	553.956	-0.270273	0.00811985	15.658	15.9612	14.8616	13.2783	12.1441	13.1215	Tsf3
FBgn0037070	CG11309	3L	21301785	21304658	-	623.227	-0.263396	0.00823618	18.9796	18.8129	18.4449	15.1493	17.0364	14.6954	CG11309
FBgn0027590	GstE12	2R	24766718	24768172	-	1267.33	-0.213879	0.00849851	53.9414	59.7541	63.9415	51.7406	50.7916	50.567	GstE12
FBgn0029002	miple2	3L	271200	275018	+	1507.04	-0.19122	0.00852211	66.0058	65.8152	62.4958	56.8943	60.0761	53.3167	miple2
FBgn0014380	RhoL	3R	9497101	9502581	-	1945.15	-0.162523	0.00863882	86.0417	89.2281	90.1969	78.0333	78.2157	80.8786	RhoL
FBgn0001149	GstD1	3R	12367817	12369268	-	858.525	-0.235306	0.00874522	64.2933	70.0165	66.5381	57.9314	60.2305	52.5465	GstD1
FBgn0039783	PH4alphaNE2	3R	30510083	30512214	-	369.492	-0.319087	0.00874522	14.6941	13.3708	13.9284	10.8338	11.2091	11.6117	PH4alphaNE2
FBgn0039705	Atg16	3R	29827281	29835101	-	1634.01	-0.177353	0.00874692	40.1745	41.8896	41.3732	38.2077	35.2969	35.6554	Atg16
FBgn0265413	CG44325	X	9070318	9078499	-	376.793	-0.350891	0.00878756	8.64545	8.6611	10.7196	7.45636	6.74558	7.74221	CG44325
FBgn0041174	Vhl	2R	11279725	11281033	+	236.001	-0.40183	0.00883195	13.758	12.1785	11.4988	9.31486	9.10646	9.92025	Vhl
FBgn0036887	CG9231	3L	19585093	19586003	-	678.779	-0.239475	0.00883373	52.5822	51.5392	54.1831	44.6867	45.1117	44.2745	CG9231
FBgn0011828	Pxn	3L	2601455	2630064	-	2572.47	-0.162403	0.00902152	27.5252	29.0249	26.6793	25.573	23.653	25.1485	Pxn
FBgn0263112	Mitf	4	1198852	1224467	+	810.91	-0.248504	0.00908009	10.6544	12.018	12.3462	10.4367	9.24103	9.78717	Mitf
FBgn0031549	Spindly	2L	3527387	3530317	-	789.411	-0.229537	0.00909417	21.2906	20.4916	19.3273	17.456	17.5085	17.1805	Spindly
FBgn0035227	CG12090	3L	1523414	1534034	-	2172.06	-0.172892	0.00909417	30.1249	28.2732	26.8933	24.3033	25.7973	25.5763	CG12090
FBgn0020257	Ppa	2R	22684955	22688987	-	703.676	-0.246582	0.00912132	11.0715	11.0933	12.3848	9.9676	9.5701	9.56924	Ppa
FBgn0087011	CG41520	2R	1649061	1778937	+	41.3991	-0.920538	0.00917676	1.09732	1.09667	1.01928	0.619773	0.586911	0.493497	CG41520
FBgn0030412	Tomosyn	X	12631605	12653442	+	1998.96	-0.160691	0.00921041	20.7424	20.2528	19.6655	18.5163	17.9848	17.7786	Tomosyn
FBgn0032788	CG13084	2L	19484930	19486532	+	57.4163	-0.775618	0.00923167	2.96229	2.7385	2.86492	1.52184	1.71102	1.76854	CG13084
FBgn0036805	Chmp1	3L	18682895	18684061	-	1985.51	-0.186099	0.00929332	119.874	118.343	113.456	104.182	110.409	94.6748	Chmp1
FBgn0024994	Csat	X	2701124	2703852	-	1042.83	-0.222163	0.00930975	28.1348	32.5768	31.702	25.6373	26.2446	27.3158	Csat
FBgn0039970	CG17508	2R	5608635	5611586	+	2290.06	-0.150615	0.00931606	83.2345	83.9765	86.4295	75.3058	77.1131	76.0519	CG17508
FBgn0262124	uex	2R	3900285	3949425	-	2882.66	-0.209311	0.00932644	43.246	38.9097	42.6114	40.4359	32.5023	34.9718	uex
FBgn0033526	Caf1-105	2R	10466001	10468540	-	868.45	-0.227431	0.00947438	24.3806	22.4085	22.0884	19.6841	18.6992	20.4469	Caf1-105
FBgn0029975	CG1444	X	7908931	7911885	+	3039.38	-0.135721	0.00953391	112.567	113.64	114.261	102.913	104.418	102.569	CG1444
FBgn0035087	CG2765	2R	24959841	24965076	-	7510.5	-0.136558	0.00953678	144.92	139.738	134.855	125.099	133.862	122.727	CG2765
FBgn0026430	Grip84	X	19559431	19565764	-	1137.22	-0.198297	0.00957833	11.8638	11.9501	12.3876	10.2232	10.2779	11.0364	Grip84
FBgn0034300	CG5098	2R	18094940	18101031	+	1129.37	-0.195258	0.00960345	13.8577	12.9374	13.5611	11.804	11.7519	11.6907	CG5098
FBgn0027779	VhaSFD	2L	16722883	16727826	-	3508.28	-0.131492	0.00963768	78.5537	78.4668	79.5049	70.667	73.1122	72.1344	VhaSFD
FBgn0260991	Incenp	2R	7278467	7281795	+	2836.85	-0.151695	0.0096849	65.5728	64.9903	61.3283	57.2628	59.6438	55.891	Incenp
FBgn0267384	Ubc7	X	16593677	16595867	+	1500.96	-0.174639	0.00971669	51.6247	51.5033	50.8171	44.0097	46.8396	45.5586	Ubc7
FBgn0052687	CG32687	X	10482028	10487205	-	678.101	-0.254135	0.00986685	16.5214	16.6951	14.7728	14.0923	13.4938	12.686	CG32687
FBgn0015279	Pi3K92E	3R	20628972	20634732	-	4166.74	-0.129681	0.00994642	56.1443	54.5996	53.3745	49.5686	50.9323	49.5325	Pi3K92E
FBgn0034085	Ptp52F	2R	16171112	16178307	-	51.2966	-0.814245	0.00994642	0.822263	0.933836	0.843431	0.512034	0.477396	0.489252	Ptp52F
FBgn0003423	slgA	X	21374002	21385159	+	1815.73	-0.161343	0.0101083	26.3616	27.4078	27.4716	24.001	24.3219	24.3145	slgA
FBgn0267585	CR45923	2R	4621118	4622481	-	193.035	-0.429976	0.0101083	9.26324	10.5145	9.86408	6.84412	7.22761	7.91871	CR45923
FBgn0086683	Spf45	2L	23066874	23068386	-	2670.43	-0.148261	0.010309	120.719	117.521	116.449	105.374	103.702	110.939	Spf45
FBgn0032243	Klp31E	2L	10414017	10418991	+	600.013	-0.257628	0.010427	10.9147	10.0178	10.0213	8.98981	8.71956	8.1958	Klp31E
FBgn0020249	stck	3R	8356978	8359964	+	1608.08	-0.177241	0.0105884	67.032	65.8011	63.804	57.9297	60.8524	55.1989	stck
FBgn0036770	Prestin	3L	17898889	17907812	-	1426.2	-0.177493	0.0105884	26.4218	26.0202	25.2801	23.254	22.1431	23.3294	Prestin
FBgn0023531	CG32809	X	1673110	1692768	-	1360.59	-0.185589	0.0106428	11.0394	11.6859	11.9758	9.83497	10.2496	10.4176	CG32809
FBgn0034543	CG30152	2R	20670636	20673495	+	499.621	-0.270801	0.0106428	13.926	13.5627	13.794	11.1806	12.0114	11.0351	CG30152
FBgn0011771	Hem	3L	22284354	22288195	-	3397.77	-0.133292	0.0106603	57.9593	56.4878	57.2399	51.5682	51.4349	53.5151	Hem
FBgn0022361	Pur-alpha	4	558016	567257	+	289.555	-0.36728	0.0107153	6.46648	6.32721	7.3649	5.74199	4.75675	5.11664	Pur-alpha
FBgn0035216	CG9168	3L	1411088	1413089	+	90.8028	-0.606236	0.0108392	3.69042	3.3077	3.24179	2.24483	2.31066	2.17604	CG9168
FBgn0035321	CG1275	3L	2252744	2257423	-	4080.31	-0.14257	0.0109903	129.259	124.978	118.91	108.959	116.801	112.344	CG1275
FBgn0038476	kuk	3R	17080244	17084781	+	3626.46	-0.137968	0.0109925	98.5063	94.6669	91.6877	87.8852	86.6805	84.374	kuk
FBgn0261397	didum	2R	7500147	7508625	+	3103.37	-0.139145	0.0110937	31.2504	30.7134	29.2915	27.475	27.6586	27.7458	didum
FBgn0024150	Ac78C	3L	21136447	21171930	-	95.1749	-0.608513	0.011184	1.16848	0.959257	0.93276	0.593341	0.724299	0.69096	Ac78C
FBgn0266064	GlyS	3R	15141843	15147531	-	2485.06	-0.400687	0.011184	57.8227	49.6796	46.9419	36.4304	43.9852	36.5899	GlyS
FBgn0264679	CR43964	2R	18775411	18777166	+	70.2038	-0.691204	0.0115848	3.90332	3.59505	3.08416	2.12537	2.2427	2.19327	CR43964
FBgn0037553	CG18249	3R	8220146	8222188	+	49.4934	-0.833324	0.0116913	1.70705	1.81791	2.13509	1.15013	1.16695	0.861347	CG18249
FBgn0040918	schlank	X	6257668	6267228	-	1388.45	-0.173998	0.0118388	35.5171	36.3232	36.1406	31.1529	32.0488	32.4995	schlank
FBgn0041629	Hexo2	X	8709652	8712478	+	3772.24	-0.126426	0.0119948	110.604	112.461	112.567	104.488	102.101	100.888	Hexo2
FBgn0025626	CG4281	X	2062313	2065142	-	2712.1	-0.138081	0.0121048	64.5977	64.7096	65.2879	60.2163	58.0732	58.5393	CG4281
FBgn0052698	CG32698	X	9783223	9855449	+	169.666	-0.465653	0.0121048	1.49546	1.15667	1.43233	1.01835	0.908662	1.02825	CG32698
FBgn0034417	CG15117	2R	19122231	19129300	-	174.095	-0.442369	0.0121378	3.40572	3.45425	3.93151	2.62189	2.81224	2.50524	CG15117
FBgn0024833	AP-1mu	3R	9557712	9559525	-	2640.36	-0.14681	0.0123609	97.4371	96.4026	94.5178	88.2933	89.327	82.9126	AP-1mu
FBgn0037606	CG8032	3R	8664115	8667772	+	545.324	-0.254743	0.0124563	12.4118	13.0993	13.2058	10.7206	10.716	11.0032	CG8032
FBgn0036402	CG6650	3L	14031450	14034909	+	2509.65	-0.148126	0.0126793	51.7142	52.541	49.3925	45.4194	47.6675	45.6072	CG6650
FBgn0003076	Pgm	3L	16126018	16128531	-	468.077	-0.317023	0.0127037	18.5197	16.5555	16.3009	13.0251	15.9775	12.281	Pgm
FBgn0031947	CG7154	2L	7782865	7786061	+	901.217	-0.216934	0.0127352	22.3524	20.1416	19.8574	18.2406	17.8479	17.5789	CG7154
FBgn0031052	CG14215	X	19652305	19659407	+	1877.33	-0.156357	0.0129877	18.4526	18.2183	17.6206	15.9696	16.2128	16.5368	CG14215
FBgn0026593	CG5707	3L	2189160	2192221	-	95.858	-0.583754	0.0131263	3.77031	4.41775	3.73719	2.52724	2.60082	2.82876	CG5707
FBgn0028530	mTTF	2L	14347239	14348790	-	282.711	-0.3377	0.0133809	13.4851	13.3177	13.3763	10.5474	10.7915	10.4592	mTTF
FBgn0032922	CG9249	2L	21157433	21158611	-	196.69	-0.410397	0.0135552	13.4207	13.1445	11.8835	9.60044	9.07527	10.2558	CG9249
FBgn0052176	CG32176	3L	17433868	17437971	+	581.92	-0.245388	0.0136048	20.6686	19.6783	19.3742	16.667	17.1112	16.6179	CG32176
FBgn0037100	CapaR	3L	21558974	21562181	-	568.442	-0.262937	0.0136326	22.5935	19.7342	19.5709	17.067	17.775	16.7726	CapaR
FBgn0259166	CG42271	X	14228060	14234066	-	656.339	-0.234164	0.0136326	8.76045	8.82577	9.03479	7.90233	7.28896	7.43841	CG42271
FBgn0267385	PyK	3R	22367536	22372746	+	10017.2	-0.10057	0.0137053	278.185	282.43	282.822	264.731	262.25	259.665	PyK
FBgn0267336	Glut4EF	3R	9874681	9995364	+	722.6	-0.280198	0.0137948	3.00945	3.17496	3.01884	2.86992	2.09983	2.60705	Glut4EF
FBgn0034894	CG4091	2R	23698949	23702406	-	841.203	-0.207638	0.0140714	25.7804	25.1567	25.2004	22.0213	22.4625	21.4629	CG4091
FBgn0263507	CR43496	X	6758610	6759491	-	201.702	-0.402107	0.0143476	16.2053	15.4183	15.8816	10.9443	11.981	13.0029	CR43496
FBgn0052133	ptip	3L	14020315	14029121	-	1001.45	-0.210406	0.0144176	8.50355	7.9886	7.7976	7.44629	6.5249	7.02473	ptip
FBgn0030588	CG9521	X	14851005	14853269	-	143.825	-1.4482	0.0146032	7.29482	4.33898	5.31636	1.65424	3.35685	1.20557	CG9521
FBgn0039959	CG17514	3L	27967244	28012599	-	1438.15	-0.635806	0.014733	13.2198	12.2328	12.5388	10.18	6.08074	8.18893	CG17514
FBgn0267339	p38c	3R	24149020	24150203	-	89.1411	-0.60096	0.014733	5.07017	5.88757	5.60401	3.70094	3.15641	4.04878	p38c
FBgn0053087	LRP1	2R	8174165	8226438	+	1863.59	-0.430448	0.0147802	9.24621	8.35394	7.12206	5.82118	6.91855	5.60831	LRP1
FBgn0038080	CG12279	3R	12705094	12705818	+	504.234	-0.273802	0.0148539	57.6478	55.9975	53.872	41.4216	48.9959	48.1607	CG12279
FBgn0026433	Grip128	X	15468281	15472119	-	439.202	-0.288981	0.0149913	8.58239	8.16731	8.53482	6.98129	7.50871	6.21783	Grip128
FBgn0031530	pgant2	2L	3404460	3426719	-	44.9034	-0.827315	0.0151682	1.00751	0.927	0.996733	0.568446	0.522685	0.560127	pgant2
FBgn0003507	srp	3R	15986152	16004081	+	3856.72	-0.135387	0.0151873	42.8691	44.7994	42.2729	40.8845	37.833	39.59	srp
FBgn0039639	CG14512	3R	29137970	29138573	-	272.212	-0.341492	0.0154587	30.1006	30.272	31.532	23.0262	25.283	24.2119	CG14512
FBgn0039638	dgt6	3R	29128584	29130972	-	1050.78	-0.204624	0.0156813	32.8558	30.5206	30.0748	25.4776	28.8136	26.8309	dgt6
FBgn0002524	lace	2L	15499127	15505018	+	7872.27	-0.106222	0.0157958	167.35	166.142	164.283	151.599	157.822	153.05	lace
FBgn0261931	CG42797	X	9608946	9623243	+	2128.39	-0.150733	0.0159672	19.7613	19.1419	19.8137	18.2176	16.9189	17.7471	CG42797
FBgn0039419	CG12290	3R	26230248	26234700	+	1093.52	-0.188369	0.0161445	15.2656	16.2959	16.1559	14.3755	13.8187	13.6814	CG12290
FBgn0259979	CG17337	2R	5697872	5700212	+	6223.21	-0.114509	0.0163167	242.629	231.133	236.832	217.014	215.26	224.054	CG17337
FBgn0037848	Tsp86D	3R	10868708	10870555	+	1210.53	-0.175708	0.0165538	43.6054	42.9415	44.2508	38.1887	39.2866	38.3191	Tsp86D
FBgn0052984	CG32984	2L	8964982	8967035	+	134.539	-0.536037	0.016561	5.79109	4.96085	4.25452	4.26655	2.86375	3.23002	CG32984
FBgn0030581	CG14408	X	14826867	14832033	-	752.343	-0.225374	0.0167408	12.7564	13.9527	13.2598	11.3048	10.7739	12.0967	CG14408
FBgn0034504	CG8929	2R	20327270	20330721	+	1944.03	-0.147054	0.0169215	41.8596	42.0655	41.4676	38.3985	37.5723	37.2821	CG8929
FBgn0040009	CG17490	2L	22537668	22548451	+	911.045	-0.201481	0.0170587	13.5888	12.6125	13.438	11.2144	11.8237	11.4325	CG17490
FBgn0027780	U26	2L	8445861	8449576	-	867.142	-0.207026	0.0170841	17.4198	16.1112	15.8379	14.429	14.3396	14.0168	U26
FBgn0031971	Sirup	2L	7998869	7999676	+	4593.52	-0.785249	0.0170841	580.451	450.348	427.943	246.337	369.678	230.452	Sirup
FBgn0033998	row	2R	15206527	15213634	-	3343.34	-0.131648	0.0170841	46.5714	44.16	43.6244	40.3034	41.4764	40.8755	row
FBgn0086757	cbs	2R	13450586	13453393	+	766.697	-0.21422	0.0170908	21.5061	23.1642	21.8852	19.5555	18.8421	18.9811	cbs
FBgn0026262	bip2	4	459887	466828	-	2679.53	-0.424917	0.0172743	44.3927	39.5057	40.2182	36.1424	26.2791	30.031	bip2
FBgn0260789	mxc	X	9236801	9243467	-	1224.87	-0.17786	0.0173502	13.0808	12.5875	12.3622	11.2207	10.8889	11.5095	mxc
FBgn0033127	Tsp42Ef	2R	7025010	7028082	+	1930.61	-0.147703	0.0175888	93.6317	89.8858	91.3111	82.9774	81.9422	83.1597	Tsp42Ef
FBgn0023515	CG14814	X	1862009	1865835	-	314.764	-0.313686	0.0177081	6.05766	5.63876	6.09728	4.72256	4.71954	4.86868	CG14814
FBgn0025388	CG12179	X	4631052	4636004	-	335.416	-0.313352	0.0177644	5.2673	4.60616	4.5858	3.85993	3.79268	3.98583	CG12179
FBgn0030739	CG13957	X	16313709	16317750	+	459.365	-0.269646	0.0178549	8.77347	8.55951	8.40911	7.69283	6.86358	6.8048	CG13957
FBgn0003464	sol	X	21350280	21357912	+	2468.87	-0.138829	0.0179	27.7771	27.3613	27.3266	24.0977	25.2604	25.5379	sol
FBgn0029506	Tsp42Ee	2R	7012254	7018362	+	11361.1	-0.110305	0.0180852	469.844	493.507	507.408	449.36	461.259	451.806	Tsp42Ee
FBgn0032859	Arpc2	2L	20417057	20423027	+	4344.79	-0.114242	0.0181263	140.15	138.301	138.933	128.299	129.848	127.478	Arpc2
FBgn0030864	CG8173	X	17707401	17709653	-	1370.78	-0.170021	0.018127	55.0496	54.7387	51.3405	47.3106	48.1591	47.7909	CG8173
FBgn0034199	Gbp	2R	17136451	17136903	+	95.0351	-0.581089	0.018127	13.8829	14.2531	17.7664	11.4956	8.96107	10.1804	Gbp
FBgn0037347	CG1427	3R	5601433	5603185	+	386.565	-0.294436	0.018127	17.1878	16.0204	15.9424	13.5453	14.3142	12.2513	CG1427
FBgn0052113	CG32113	3L	12755049	12768605	+	1678.12	-0.177964	0.0181603	9.78091	8.82929	8.69332	8.47387	7.76396	7.90309	CG32113
FBgn0026143	CDC45L	X	1028291	1030556	-	1677.95	-0.162871	0.0183333	50.3291	47.254	48.4777	42.28	42.6652	45.4966	CDC45L
FBgn0038100	Paip2	3R	12980792	12985488	+	1859.43	-0.178487	0.0185367	60.1163	56.746	59.7794	56.5294	47.8123	51.7227	Paip2
FBgn0033368	CG13743	2R	9044850	9060608	-	84.1653	-0.591149	0.01879	1.77503	1.58046	1.85541	1.18301	1.09118	1.18175	CG13743
FBgn0039730	CG7903	3R	29993475	29995231	-	923.944	-0.193768	0.0188549	39.5866	39.2991	39.8222	33.5765	35.8111	34.4056	CG7903
FBgn0032005	Snx6	2L	8218071	8220741	-	4874.4	-0.112534	0.0189417	168.911	168.968	169.431	158.469	157.99	152.817	Snx6
FBgn0032156	CG13124	2L	9903279	9908633	-	3681.72	-0.123438	0.0189473	71.8629	69.6325	67.979	64.2659	64.5693	63.4939	CG13124
FBgn0261049	Vps45	3R	9563924	9566092	+	624.28	-0.238119	0.0190094	21.5613	19.5744	18.8346	17.0586	16.6181	17.1854	Vps45
FBgn0039559	Mes-4	3R	27932982	27937853	-	2348.28	-0.138294	0.0190492	32.7535	32.871	32.1842	30.2653	29.7811	28.8394	Mes-4
FBgn0042213	CG18731	3R	29725027	29725690	+	700.212	-0.219348	0.0191255	74.9281	74.2334	74.3233	61.4408	63.0724	67.3898	CG18731
FBgn0052512	CG32512	X	21062277	21067540	-	934.871	-0.200045	0.0192139	24.8119	24.8883	23.0111	21.4304	21.7694	20.1381	CG32512
FBgn0038326	CG5044	3R	15357229	15359263	+	1124.86	-0.177588	0.0193396	43.3662	42.9377	41.6556	38.2827	37.5173	37.3637	CG5044
FBgn0037206	CG12768	3L	22910491	22923532	+	1671.97	-0.154509	0.0195369	40.8435	41.275	39.8999	36.396	37.5154	35.7445	CG12768
FBgn0031566	CG2818	2L	3713360	3716810	+	572.782	-0.233226	0.0197324	12.8914	13.1994	12.8983	10.9425	11.0802	11.1471	CG2818
FBgn0015777	nrv2	2L	6789770	6798862	-	1020.69	-0.190178	0.0198625	18.1067	19.297	18.2175	16.4283	15.5668	16.7517	nrv2
FBgn0052311	zormin	3L	2117466	2151700	-	66.1629	-0.668951	0.0198769	0.37533	0.426685	0.413409	0.265781	0.285529	0.214119	zormin
FBgn0032715	CG17597	2L	18829012	18831153	-	249.218	-0.380751	0.0200366	10.1791	9.49055	9.57544	6.28558	8.90646	7.28303	CG17597
FBgn0000575	emc	3L	749400	753492	+	2217.11	-0.174467	0.0203882	67.3566	72.0016	69.9519	67.7522	56.7614	60.947	emc
FBgn0032881	CG9319	2L	20750934	20752341	-	480.675	-0.276979	0.0204715	24.1965	25.8514	21.9055	17.9815	20.6094	20.8177	CG9319
FBgn0028539	CG31731	2L	13784084	13790562	+	2088.72	-0.144233	0.0206531	26.5399	25.022	25.2066	23.3623	22.8754	23.2311	CG31731
FBgn0030854	CG8289	X	17633691	17636044	-	1979.59	-0.149315	0.020685	71.869	71.7619	70.9124	67.1298	64.7256	61.6403	CG8289
FBgn0040011	Slmap	2L	22579072	22585843	+	5214.6	-0.124902	0.020769	107.03	98.9831	101.424	95.8886	90.6233	95.4194	Slmap
FBgn0015277	Pi3K59F	2R	23560492	23564045	+	960.438	-0.202406	0.0208602	20.8523	20.226	18.1552	17.1611	17.5138	16.8386	Pi3K59F
FBgn0042696	NfI	4	268175	276369	-	365.11	-0.31965	0.0209867	4.82701	5.21203	5.65623	4.53999	3.58121	4.44097	NfI
FBgn0263995	cpo	3R	17919832	18018892	+	20.5671	-1.33105	0.0209972	0.103806	0.143266	0.217785	0.087852	0.0278551	0.0682038	cpo
FBgn0030735	CG3632	X	16296671	16303308	+	1344.34	-0.163761	0.0211547	20.0201	19.9558	19.5243	18.0675	17.3995	17.6538	CG3632
FBgn0037779	CG12811	3R	10047252	10048797	-	481.989	-0.256772	0.0215404	29.7843	32.96	32.803	25.7954	27.2656	26.8883	CG12811
FBgn0052850	CG32850	4	314923	331387	+	527.378	-0.249264	0.0215404	6.32034	6.13081	6.42554	5.71279	4.98156	5.18458	CG32850
FBgn0050022	CG30022	2R	11387160	11388779	-	877.48	-0.203845	0.0217099	42.837	42.0953	41.4108	35.3123	39.4399	34.9942	CG30022
FBgn0036365	CG10732	3L	13442594	13449245	+	667.892	-0.225772	0.0217968	8.27614	7.72667	7.6119	6.47508	7.13749	6.59072	CG10732
FBgn0030745	CG4239	X	16385278	16388702	+	1731.55	-0.163428	0.0219389	51.7772	50.9032	46.5445	43.6817	45.8764	43.7464	CG4239
FBgn0032078	C1GalTA	2L	8943455	8951216	-	2727.42	-0.127999	0.022234	73.2564	73.1649	72.0807	65.9095	65.9789	68.055	C1GalTA
FBgn0033017	CG10465	2R	5339706	5340995	-	2111.28	-0.14228	0.0223101	106.789	106.265	112.625	98.4574	97.1448	99.4064	CG10465
FBgn0033413	prel	2R	9424087	9426107	+	1820.63	-0.14795	0.0223756	75.9099	74.7591	74.5562	66.7838	70.1711	66.357	prel
FBgn0031893	CG4495	2L	7182234	7185529	+	561.246	-0.256982	0.0226145	19.6598	16.2275	17.5071	14.7512	14.257	15.6642	CG4495
FBgn0000326	clt	2R	21617061	21619079	-	497.17	-0.257557	0.0227051	18.9747	16.6395	17.9579	14.4989	14.4663	15.8282	clt
FBgn0035978	UGP	3L	9350867	9358935	-	877.355	-0.193482	0.0228032	18.8234	19.2484	18.5961	17.0937	16.424	16.0512	UGP
FBgn0261808	cu	3R	11197592	11208633	+	135.386	-0.472526	0.0228032	3.35687	2.68742	2.77626	2.03032	2.33731	1.99594	cu
FBgn0004864	hop	X	11360930	11368098	-	1185	-0.172416	0.0228268	14.9745	15.5308	14.8031	13.3294	13.7791	13.1084	hop
FBgn0039494	grass	3R	27157948	27159781	+	152.493	-0.438919	0.0229922	7.85039	7.35281	7.81759	6.39169	4.95649	5.62744	grass
FBgn0052000	CG32000	4	132220	143123	+	2829.07	-0.15295	0.0231942	29.0032	27.1519	27.3072	26.3251	23.1077	25.6291	CG32000
FBgn0031092	CG9577	X	20166673	20168080	+	1447.36	-0.160753	0.0231987	80.3747	85.4296	80.6117	72.7147	74.5753	73.1813	CG9577
FBgn0000257	car	X	19566019	19569401	+	587.244	-0.227696	0.0232451	12.0766	12.0516	11.9231	10.0857	10.6955	10.0156	car
FBgn0027569	cert	3L	8282528	8289870	-	1654.36	-0.160262	0.0232549	36.9254	37.2778	35.612	33.8772	33.5725	30.8633	cert
FBgn0037715	CG9399	3R	9571911	9574211	-	534.114	-0.24432	0.0232812	23.8015	26.2593	24.8796	22.0695	20.0615	21.1306	CG9399
FBgn0029997	CG2258	X	8094250	8102095	-	237.4	-0.361617	0.0235222	2.46675	2.61084	2.68009	2.16371	1.72345	2.14473	CG2258
FBgn0266671	Sec6	2R	18625249	18627718	+	1884.87	-0.173691	0.0235222	54.7237	49.1794	47.6421	42.2229	46.725	45.4409	Sec6
FBgn0086655	jing	2R	6502006	6621792	+	428.796	-0.270255	0.023758	3.28731	2.86243	3.02504	2.43206	2.57129	2.60375	jing
FBgn0033479	CG2292	2R	10063385	10066514	-	481.046	-0.257551	0.0238301	11.0176	10.5832	9.49947	8.53776	8.66257	8.82948	CG2292
FBgn0040153	l(1)G0469	X	14203961	14211457	-	66.1615	-0.647122	0.0238568	1.3873	1.29405	1.29201	0.856107	0.729643	0.948899	l(1)G0469
FBgn0032077	CG9515	2L	8941945	8943257	-	454.523	-0.256642	0.0238573	29.0584	30.5959	28.0614	25.1185	23.6698	24.6496	CG9515
FBgn0050440	CG30440	2R	5468319	5495861	-	135.264	-0.483467	0.0238573	3.23804	2.47273	2.6409	1.91828	2.28318	1.78005	CG30440
FBgn0003079	phl	X	2295466	2343870	+	1706.87	-0.152406	0.0239141	26.0755	25.2528	25.8505	22.5344	24.1686	22.7462	phl
FBgn0001197	His2Av	3R	26866929	26869220	+	11588	-0.0904926	0.024701	596.338	589.729	595.091	554.277	562.959	555.642	His2Av
FBgn0021944	Coprox	2L	6964421	6965887	+	1313.52	-0.164012	0.024701	57.7178	56.7099	58.17	50.9087	53.2341	49.9259	Coprox
FBgn0033749	achi	2R	12511534	12515062	-	444.625	-0.278671	0.024701	12.9106	11.0087	10.7586	9.46151	9.02182	10.1055	achi
FBgn0039697	CG7834	3R	29801599	29802945	-	1492.13	-0.16419	0.0247016	79.1805	86.2512	83.4389	74.6031	71.1231	76.323	CG7834
FBgn0030744	CG9992	X	16381954	16384908	-	2091.63	-0.138121	0.0248777	73.6318	75.3011	77.2127	67.9242	69.3544	68.1968	CG9992
FBgn0034248	CG14483	2R	17585195	17586294	-	519.651	-0.243682	0.0248777	33.2342	35.0147	36.2126	28.0098	30.9076	29.2919	CG14483
FBgn0015781	P5cr	3R	19028931	19030159	+	395.121	-0.277697	0.0249884	21.9291	23.4326	22.2497	19.7913	18.9773	17.0404	P5cr
FBgn0030890	CG7536	X	18078491	18088532	-	1377.24	-0.164595	0.0249884	22.1298	20.7612	21.3861	18.7705	19.8872	18.6991	CG7536
FBgn0038063	Octbeta2R	3R	12550625	12595725	-	49.5014	-0.76668	0.0251395	0.509448	0.47115	0.531105	0.354735	0.325643	0.209827	Octbeta2R
FBgn0004379	Klp67A	3L	9362636	9367046	-	1489.54	-0.170805	0.0251561	33.5697	30.0689	29.6034	27.3697	27.9578	27.5284	Klp67A
FBgn0035632	Ppat-Dpck	3L	5767017	5768794	-	345.825	-0.286581	0.0251561	13.0317	13.5916	13.8959	11.3947	11.2224	10.604	Ppat-Dpck
FBgn0004647	N	X	3134870	3172221	+	2902.25	-0.133477	0.0252694	18.7063	18.4813	17.3778	16.1049	16.9942	16.6557	N
FBgn0034488	CG11208	2R	20242752	20245388	-	1748.89	-0.143984	0.0252694	56.6823	55.4104	56.7297	51.0225	50.9564	50.8015	CG11208
FBgn0261458	capt	2L	1151678	1158262	-	14768.8	-0.100271	0.0254784	279.884	292.072	290.308	277.223	263.796	263.349	capt
FBgn0036192	Pallidin	3L	11689631	11691399	-	103.431	-0.507894	0.0257013	7.98729	7.92254	7.3569	5.13652	5.75307	5.48164	Pallidin
FBgn0265590	CR44417	2R	17869027	17869857	+	147.465	-0.433083	0.0257013	13.1407	11.5514	12.4943	9.85834	9.22707	8.47043	CR44417
FBgn0029687	Vap-33A	X	3948975	3955442	+	8787.39	-0.156384	0.0260845	140.268	145.199	148.16	140.473	114.914	133.662	Vap-33A
FBgn0015247	Diap2	2R	15932170	15934825	-	1879.08	-0.152945	0.0261054	57.2526	56.8974	54.959	48.7157	53.8966	49.5339	Diap2
FBgn0023513	CG14803	X	1868870	1872408	+	629.717	-0.224378	0.0261214	12.8759	11.9491	11.3745	10.1602	10.3653	10.4713	CG14803
FBgn0032202	CG18619	2L	10264125	10265229	+	794.502	-0.230238	0.0261635	87.7422	79.9396	79.0729	62.905	78.053	69.4858	CG18619
FBgn0050381	CG30381	2R	7929658	7931016	-	212.37	-0.376277	0.0261635	12.3435	12.0493	12.2359	7.86518	10.137	10.2065	CG30381
FBgn0027597	CG17712	2L	1750687	1752122	-	589.51	-0.223784	0.0262376	26.7945	26.2614	27.6379	22.2448	23.4674	23.3679	CG17712
FBgn0264855	AP-2alpha	2L	408030	414777	-	6607.47	-0.10602	0.0262376	83.3292	86.7161	86.4425	81.5333	78.1227	78.6529	AP-2alpha
FBgn0030873	CG15814	X	17848110	17850342	-	1327.2	-0.171659	0.0262826	42.3883	43.8199	47.2761	38.4605	39.2909	40.6957	CG15814
FBgn0030812	CG8949	X	17068717	17077897	-	1414.22	-0.159744	0.0265895	15.7239	15.6049	16.1574	14.5309	13.5521	14.4135	CG8949
FBgn0267693	CR46029	3R	16473229	16480850	-	439.456	-0.267563	0.0266608	4.10302	3.82322	3.56271	2.96617	3.21242	3.3676	CR46029
FBgn0037622	CG8202	3R	8732091	8735837	+	998.756	-0.194978	0.0270306	21.5967	21.2328	20.0483	18.4233	19.6096	16.9364	CG8202
FBgn0028552	gammaSnap1	2R	24047145	24048903	-	1345.76	-0.165122	0.0272524	78.4134	75.042	78.927	69.7031	65.7611	71.7083	gammaSnap1
FBgn0050183	CG30183	2R	23690247	23697824	-	392.92	-0.270147	0.0287688	4.95192	4.94899	4.44377	3.98875	4.09426	3.82239	CG30183
FBgn0050466	CG30466	2R	15568960	15573170	+	162.836	-0.403005	0.0290009	5.27214	5.1631	5.23834	3.61967	4.29961	3.93664	CG30466
FBgn0035309	CG15879	3L	2167550	2169108	-	173.158	-0.410278	0.0291223	9.59044	7.61022	8.7577	7.04099	5.79863	6.68402	CG15879
FBgn0032025	CG7778	2L	8346620	8351112	+	20.7217	-1.16312	0.0293479	0.637608	0.876192	0.913555	0.442654	0.389241	0.253775	CG7778
FBgn0026432	Grip163	3L	11993274	11998138	-	633.774	-0.21295	0.0295567	9.04021	8.81238	8.99688	8.02239	7.61003	7.53419	Grip163
FBgn0032178	Spn31A	2L	10060816	10063925	+	31.983	-0.921129	0.0297454	1.48135	1.80058	2.06509	1.1118	0.947565	0.764879	Spn31A
FBgn0039350	jigr1	3R	25637843	25650397	+	506.157	-0.259805	0.029829	11.5945	10.4716	10.6794	8.47574	10.2986	8.59244	jigr1
FBgn0263470	snoRNA:Tudor-SN-a	3L	259970	260280	-	49.4126	-0.724208	0.0299733	12.6845	11.9421	11.4576	7.35118	8.28738	6.24365	snoRNA:Tudor-SN-a
FBgn0259986	nab	3L	4153618	4160932	-	365.434	-0.291258	0.0302145	10.6706	10.0166	9.00406	8.87028	7.79995	7.61576	nab
FBgn0023518	trr	X	1881313	1889950	-	3561.34	-0.115934	0.0305654	27.8847	26.7961	26.5949	25.1992	24.6686	25.1363	trr
FBgn0010350	CdsA	3L	8127762	8131675	+	1570.03	-0.157024	0.0307761	39.4223	38.9171	37.3941	32.6171	36.0329	35.1663	CdsA
FBgn0038735	CG4662	3R	19847311	19854403	+	783.082	-0.192625	0.0310946	18.8646	18.2132	17.9847	16.3413	15.9048	15.9431	CG4662
FBgn0003205	Ras85D	3R	9510561	9513067	-	4626.72	-0.109947	0.0311512	148.362	146.785	152.336	134.796	141.604	138.22	Ras85D
FBgn0026787	Nhe1	2L	103962	106732	-	1115.96	-0.166876	0.0313477	27.925	28.6252	27.8644	24.5958	24.8543	25.7374	Nhe1
FBgn0037109	MED1	3L	21628325	21634446	-	2127.47	-0.130269	0.0313622	23.4768	23.552	23.2169	21.2823	21.281	21.6175	MED1
FBgn0086365	Orct2	3R	24273029	24275728	+	11195.2	-0.104462	0.0314858	267.841	259.027	256.85	236.431	254.039	238.564	Orct2
FBgn0004888	Scsalpha	3L	3814211	3818383	+	4410.11	-0.110202	0.0315236	188.409	187.757	188.505	176.477	178.186	168.543	Scsalpha
FBgn0014906	Hydr2	2L	3163645	3169462	+	2785.81	-0.122256	0.0317241	61.1745	62.0582	62.1677	55.8817	58.4352	56.029	Hydr2
FBgn0259722	CG42376	X	254876	255524	+	190.512	-0.379537	0.0318966	18.4995	21.3058	20.7313	15.1671	17.2752	14.1183	CG42376
FBgn0035679	CG10467	3L	6093204	6094747	-	628.6	-0.209538	0.032016	26.6976	26.5338	26.4209	22.334	23.2031	23.3447	CG10467
FBgn0001324	kto	3L	19836614	19844944	+	2638.63	-0.146182	0.0321776	23.1747	21.6767	20.1707	19.4291	20.1523	19.1967	kto
FBgn0026713	l(1)G0007	X	14201362	14224732	+	1605.04	-0.152893	0.032211	25.019	26.4105	24.4355	22.2263	23.6455	22.3874	l(1)G0007
FBgn0036336	ste14	3L	13018266	13019687	+	346.564	-0.274387	0.0333833	19.6631	18.0216	18.7264	15.5789	15.2815	15.7759	ste14
FBgn0003210	rb	X	4535635	4540626	-	1453.18	-0.154946	0.0334231	19.4692	20.1343	18.4195	17.6281	17.2566	17.2472	rb
FBgn0032801	CG10165	2L	19526910	19530305	-	287.069	-0.301804	0.0335125	10.3548	10.3486	11.2289	9.08231	8.57465	8.24262	CG10165
FBgn0035482	CG14985	3L	4003474	4006626	+	613.973	-0.211177	0.0336221	14.0178	13.9506	13.3521	11.9238	12.1202	11.6645	CG14985
FBgn0267126	CR45566	3R	27924879	27925368	-	8.30456	-1.92515	0.0336221	2.12734	1.72744	1.71451	0.886131	0.449542	0.141117	CR45566
FBgn0000559	EF2	2L	21677913	21682164	-	160397	-0.100528	0.0337847	3377.87	3201.02	3328.95	2956.81	3224.21	3059.95	EF2
FBgn0050463	CG30463	2R	16673235	16732916	-	54.9706	-0.675619	0.0338729	0.768418	0.608751	0.644475	0.437183	0.390767	0.437623	CG30463
FBgn0010215	alpha-Cat	3L	23318646	23338100	-	3933.57	-0.121991	0.0340611	72.863	70.8207	70.7921	68.9879	62.4572	65.64	alpha-Cat
FBgn0035137	CG1233	3L	361472	365681	+	1273.31	-0.160588	0.0340611	20.7221	20.1756	19.4257	17.486	18.582	17.9174	CG1233
FBgn0052016	4E-T	4	951542	958392	-	883.57	-0.193627	0.0340941	15.8304	15.434	15.33	14.6592	12.5692	13.5138	4E-T
FBgn0014010	Rab5	2L	2359142	2365273	-	6136.92	-0.100197	0.0342822	121.177	124.393	122.619	117.242	113.713	112.546	Rab5
FBgn0035589	CHMP2B	3L	5139619	5140473	+	1054.11	-0.170536	0.034721	80.1748	79.9937	77.9634	70.7108	73.2517	67.7066	CHMP2B
FBgn0062449	CG13197	2R	11691285	11697785	+	682.727	-0.209805	0.0347936	12.6276	11.9401	12.4131	10.0365	10.4864	11.4374	CG13197
FBgn0052068	CG32068	3L	10663376	10664435	+	448.362	-0.240464	0.0354655	41.2684	43.2002	41.8925	35.9656	36.3995	34.6251	CG32068
FBgn0032889	CG9331	2L	20822828	20827744	+	891.871	-0.190387	0.0358423	20.7257	21.7609	22.4095	18.7928	17.8382	20.2041	CG9331
FBgn0015765	p38a	3R	24150416	24152321	-	1024.16	-0.179022	0.036086	42.8617	37.7309	40.8324	35.795	35.7662	35.6878	p38a
FBgn0267458	CR45808	3L	553216	553739	+	77.1332	-0.742157	0.0368787	7.63751	8.1782	17.8213	7.51407	6.76315	5.79012	CR45808
FBgn0051955	CG31955	2L	3711881	3713105	-	686.646	-0.2087	0.0372226	38.2549	42.3811	42.8023	36.4226	36.4812	33.9097	CG31955
FBgn0262167	ana1	3R	24530576	24536395	+	1243	-0.186711	0.037701	15.7759	14.2591	12.9882	12.1352	12.6227	13.0555	ana1
FBgn0262473	Tl	3R	26799041	26842403	+	1896.34	-0.139297	0.0377449	24.1755	23.3918	22.1848	20.8795	21.2343	21.2346	Tl
FBgn0028504	CG12182	3L	2595842	2599579	-	574.119	-0.224063	0.0377654	10.5437	9.8612	10.6537	9.4219	8.95661	8.21766	CG12182
FBgn0040336	Seipin	X	2619799	2622140	+	259.569	-0.313202	0.0378172	9.114	8.66156	7.87109	6.89405	7.12087	6.64666	Seipin
FBgn0040777	CG14767	2R	8718017	8723839	-	5621.25	-0.104823	0.0378172	164.951	162.045	161.112	147.024	156.987	149.931	CG14767
FBgn0039153	CG5463	3R	24128049	24130255	-	366.48	-0.261909	0.0381997	13.7969	13.9807	13.0372	11.6629	11.0036	11.3818	CG5463
FBgn0034708	Vps35	2R	22185972	22189886	+	4384.18	-0.106825	0.0385392	80.2006	84.5288	81.4413	76.588	75.4125	76.6025	Vps35
FBgn0027572	CG5009	2R	17760940	17764541	+	959.68	-0.186982	0.038541	26.6469	23.097	24.6384	22.1992	20.9296	22.2043	CG5009
FBgn0260008	Ucrh	3L	25120709	25126171	+	2068.03	-0.13094	0.038563	80.991	80.9076	82.6137	72.4827	73.9817	76.7816	Ucrh
FBgn0040283	SMC1	3R	24058287	24062815	+	4015.45	-0.120067	0.0388973	68.4347	63.6472	62.3446	59.0878	58.8514	60.9742	SMC1
FBgn0025631	moody	X	2044292	2050120	-	3602.09	-0.108884	0.0393143	56.6497	58.676	57.7869	53.4134	53.0655	54.0409	moody
FBgn0031220	CG4822	2L	116970	121754	-	37218.8	-0.0772589	0.039348	555.602	548.631	546.137	516.377	519.838	528.095	CG4822
FBgn0033117	CG3358	2R	6923366	6924929	+	629.531	-0.216339	0.0398792	32.4281	33.4145	32.8808	27.1806	31.1862	26.6508	CG3358
FBgn0036643	Syx8	3L	16586108	16587057	-	469.946	-0.234437	0.0398792	35.6291	33.697	33.9716	28.8857	30.8164	28.1416	Syx8
FBgn0051674	CG31674	2L	20831262	20832859	+	97.4164	-0.517799	0.0398792	5.01825	5.32873	6.06662	4.18065	2.97933	4.27997	CG31674
FBgn0029155	Men-b	3R	27151662	27157603	+	4445.05	-0.105479	0.0401053	82.4355	82.2684	83.8961	79.1524	75.1068	76.7973	Men-b
FBgn0031740	CG7239	2L	5802220	5804030	+	442.567	-0.246997	0.0403187	16.9037	16.8936	16.2007	13.5567	15.4098	13.1959	CG7239
FBgn0003016	osp	2L	14599196	14689340	-	125.411	-0.452507	0.0406078	1.30278	1.27697	1.28329	1.05751	0.743546	1.01932	osp
FBgn0030669	CG9240	X	15700172	15701259	-	303.902	-0.281825	0.0406078	20.5381	19.8341	21.0161	17.4305	16.775	16.2876	CG9240
FBgn0033757	muskelin	2R	12628697	12632378	-	525.171	-0.236109	0.0406078	11.8382	10.7857	10.6306	9.01113	10.3219	8.92187	muskelin
FBgn0086909	CG31751	2L	18677221	18683715	+	438.252	-0.238415	0.0406078	14.1429	13.5342	13.6428	11.5245	12.1238	11.3884	CG31751
FBgn0052594	be	X	15024436	15042060	+	4098	-0.103688	0.0408479	60.7455	60.1365	59.7173	55.4641	55.7339	56.8737	be
FBgn0023545	CG4406	X	2007911	2009364	-	1331.74	-0.151785	0.0409594	72.4276	70.0574	70.0673	61.3416	64.9164	65.0688	CG4406
FBgn0250789	alpha-Spec	3L	1778485	1795328	-	25169.6	-0.107509	0.0410053	200.14	190.274	180.122	176.823	181.994	170.78	alpha-Spec
FBgn0265623	Su(z)2	2R	12996501	13007911	+	864.546	-0.190863	0.0410438	8.74468	7.90636	8.364	7.82369	6.94101	7.15056	Su(z)2
FBgn0003638	su(w[a])	X	1012779	1046040	+	4888.72	-0.108956	0.0411162	56.475	54.7248	52.359	50.2167	49.9144	51.543	su(w[a])
FBgn0250754	CG42232	3R	16458280	16469663	-	6595.65	-0.415854	0.0411162	47.779	41.2669	37.1234	36.6087	27.9466	30.0201	CG42232
FBgn0035704	CG10144	3L	6491230	6495297	-	559.613	-0.215147	0.0413555	9.46248	9.75102	9.01386	8.36939	7.92783	8.02825	CG10144
FBgn0025802	Sbf	3R	11789293	11796948	-	1751.23	-0.138318	0.0414336	17.1045	16.3698	15.88	14.9261	15.0208	14.9062	Sbf
FBgn0020261	pcm	X	19485759	19492011	-	1838.14	-0.146281	0.0416795	21.3015	22.0742	22.0688	20.0521	18.3466	20.7152	pcm
FBgn0260986	mei-38	X	1477063	1478482	+	920.717	-0.184589	0.0416811	43.4783	46.9595	43.2723	40.4043	40.7538	36.5627	mei-38
FBgn0035356	CG16986	3L	2600331	2601536	+	361.868	-0.264139	0.0417353	31.8945	30.6868	31.0778	24.6922	28.2372	25.0928	CG16986
FBgn0267253	CG32700	X	9502826	9550838	-	1922.5	-0.486918	0.0418663	29.279	32.5341	35.4633	27.3462	17.992	24.0674	CG32700
FBgn0037110	ORMDL	3L	21635305	21636251	+	257.819	-0.300453	0.0420809	25.3627	25.6868	25.9784	20.3521	20.8408	21.3372	ORMDL
FBgn0024945	NitFhit	3L	203730	205309	+	438.164	-0.264471	0.042083	20.5925	17.7365	18.789	14.2649	17.807	15.4979	NitFhit
FBgn0036480	Cep135	3L	15116737	15128029	+	561.417	-0.227356	0.042124	10.8899	10.6594	9.37897	8.91219	9.20491	8.32869	Cep135
FBgn0000246	c(3)G	3R	15789473	15792579	-	151.22	-0.396433	0.0424422	4.26236	3.78169	3.87922	3.30937	2.86756	2.88515	c(3)G
FBgn0032395	CG6734	2L	12014304	12020960	-	491.309	-0.23479	0.0424422	4.86008	5.10448	5.01368	4.59364	3.88399	4.24857	CG6734
FBgn0000826	png	X	1356488	1357601	-	623.225	-0.204565	0.042507	36.3357	36.8783	36.0678	32.8932	29.9036	32.0288	png
FBgn0050069	CG30069	2R	14185204	14198368	+	427.663	-0.292974	0.0425911	2.5265	1.93614	2.24487	2.08745	1.61992	1.76716	CG30069
FBgn0001404	egh	X	2588503	2599111	+	1755.33	-0.139581	0.0427979	25.1278	23.5809	23.2858	21.6999	22.1968	21.4763	egh
FBgn0003416	sl	X	16350315	16356482	+	1468.35	-0.154589	0.0429276	15.4762	17.0167	17.2148	14.6182	14.7185	15.3037	sl
FBgn0015791	Rab14	2L	14355145	14358764	+	1168.7	-0.163284	0.0430558	37.9609	41.2615	42.0826	36.1475	36.5718	35.5848	Rab14
FBgn0053177	CG33177	X	15081367	15082369	+	29.1905	-0.906621	0.0431744	2.71933	2.98286	2.35198	1.84182	1.12125	1.3375	CG33177
FBgn0025800	Smox	X	8137041	8142279	-	2400.68	-0.121111	0.0434165	34.1313	33.9974	32.7906	31.3105	30.8989	30.6019	Smox
FBgn0038533	CG7523	3R	17669144	17670895	-	1297.85	-0.15031	0.0435272	72.9525	72.9093	73.7889	63.562	67.5595	66.7806	CG7523
FBgn0011726	tsr	2R	24044453	24046805	-	32068.4	-0.0806941	0.0439984	2688.88	2702.37	2790.39	2539.46	2597.89	2599.02	tsr
FBgn0021847	l(2)k14710	2R	6209782	6214122	-	793.229	-0.182632	0.0442675	16.6373	16.7202	16.6012	14.6648	15.2767	14.0911	l(2)k14710
FBgn0063497	GstE3	2R	18400713	18401467	+	1983.42	-0.131815	0.0443843	161.218	169.901	169.988	156.62	151.143	149.571	GstE3
FBgn0261387	CG17528	2R	4815426	4824319	-	3272.33	-0.119546	0.0445031	45.1546	43.4086	44.0912	42.7575	40.1512	39.2105	CG17528
FBgn0033777	CG17574	2R	12849358	12869423	-	1079.56	-0.163034	0.0446731	26.7541	28.1892	28.923	24.4451	25.3219	25.1184	CG17574
FBgn0039946	ATbp	X	23106003	23108331	+	160.887	-0.373195	0.0448558	4.68666	5.01125	4.90085	3.80644	3.7201	3.74405	ATbp
FBgn0031590	CG3702	2L	4224650	4227097	-	3677.14	-0.105396	0.0454504	97.6923	99.564	96.2134	91.439	91.2254	90.1626	CG3702
FBgn0040351	CG11638	X	1013984	1026703	-	441.228	-0.242502	0.0456211	11.6341	11.1863	12.6267	10.3178	9.31708	10.3024	CG11638
FBgn0050007	CG30007	2R	9891955	9898513	+	1742.64	-0.140506	0.0457263	19.3969	18.6941	17.922	17.3945	16.3387	17.0896	CG30007
FBgn0052301	CG32301	3L	2244478	2248614	+	125.725	-0.48525	0.04592	2.35151	3.11751	2.01121	1.56366	2.10935	1.68085	CG32301
FBgn0013762	Cdk5	2R	15569528	15571417	-	725.939	-0.189149	0.0459341	28.8713	29.7091	29.3777	24.7452	26.9548	25.4601	Cdk5
FBgn0032029	CG17292	2L	8370454	8374250	+	797.434	-0.182339	0.046879	23.7874	25.2574	25.3548	21.4741	21.4161	22.6494	CG17292
FBgn0022800	Cad96Ca	3R	25197571	25208283	-	28.4598	-0.916721	0.046915	0.700306	0.874864	0.731637	0.388945	0.548098	0.289053	Cad96Ca
FBgn0036501	CG7272	3L	15500938	15503769	+	1390.28	-0.147482	0.0472745	75.8456	73.7857	74.1778	64.3592	69.9527	67.7624	CG7272
FBgn0028468	rtet	3R	21108446	21110834	+	1584.91	-0.140244	0.0476432	60.6583	57.5365	57.8331	53.6593	54.4811	51.6242	rtet
FBgn0039955	CG41099	3R	3846729	3868401	+	3055.78	-0.113966	0.0477688	45.0215	42.8082	44.1672	41.0836	39.6147	41.2599	CG41099
FBgn0028670	Vha100-2	3R	18390323	18399169	-	2415.01	-0.128461	0.0479278	49.0985	48.0409	45.6675	44.6631	41.6564	44.3332	Vha100-2
FBgn0002567	ltd	2R	9177864	9186342	-	70.7511	-0.572339	0.0481294	1.10674	1.24609	1.43016	0.980367	0.773655	0.788057	ltd
FBgn0031322	CG5001	2L	1185757	1196807	+	74.0736	-0.542775	0.0481294	2.7004	2.48072	2.46215	1.87852	1.72153	1.65018	CG5001
FBgn0036697	rogdi	3L	17049512	17055454	+	1269.01	-0.145787	0.0487079	33.9813	34.2494	33.9851	30.8054	30.9578	30.6335	rogdi
FBgn0010316	dap	2R	9712321	9716256	+	1386.95	-0.146263	0.048966	33.8514	36.3156	34.895	31.1757	32.3955	31.3715	dap
FBgn0067102	GlcT-1	2R	22075988	22079381	+	949.106	-0.167647	0.0491367	18.2769	17.9462	17.7395	16.3162	16.4408	15.3042	GlcT-1
FBgn0265988	mv	3L	1950306	1964178	-	2134.82	-0.139469	0.0496473	12.8731	11.6001	11.5404	11.0214	11.137	10.5471	mv

## Sheet: Nito_up
gene_id	gene_name	chr	start	end	strand	mean of normalized counts for all samples	log2 fold change (MLE): group Nito vs Ctrl	BH adjusted p-values	Ctrl_1	Ctrl_2	Ctrl_3	Nito_1	Nito_2	Nito_3	genename
FBgn0029766	CG15784	X	5429571	5432526	+	39624.9	4.07592	0	93.145	87.5798	84.3623	1535.77	1438.28	1497.44	CG15784
FBgn0266258	CR44953	3R	29755190	29759040	-	353.348	2.80192	2.58566e-105	5.68369	3.9534	4.76634	34.4068	32.7302	33.3211	CR44953
FBgn0259741	CG42395	X	9575126	9576247	-	389.129	2.43629	5.46375e-101	7.8763	8.66648	8.65543	47.6289	44.2306	44.5141	CG42395
FBgn0263617	CR43626	3L	3249340	3254504	+	246.831	4.01914	9.08909e-100	0.327252	0.247355	0.410908	5.39811	5.30206	5.20047	CR43626
FBgn0024510	dlt	3L	1789631	1795328	-	998.258	1.35365	3.9788e-92	8.17442	8.14463	8.48936	20.8188	21.4412	21.1145	dlt
FBgn0259938	cwo	3R	10388258	10400752	+	3364.27	0.915049	1.19069e-90	26.544	28.1466	26.2093	49.7257	50.4166	52.4131	cwo
FBgn0264495	gpp	3R	6406855	6449274	+	4439.4	0.92598	2.37398e-87	16.3261	15.2829	14.4193	29.977	28.5699	28.938	gpp
FBgn0020513	ade5	X	12757036	12760617	-	6990.56	0.732163	3.10569e-82	118.238	120.175	125.627	199.626	207.012	197.986	ade5
FBgn0085376	CG34347	3R	31311157	31371748	+	214.364	3.21136	3.41076e-79	0.354519	0.353227	0.361603	3.23738	3.30222	3.36064	CG34347
FBgn0010909	msn	3L	2554847	2586540	-	17296.3	0.565795	1.70968e-78	122.088	120.003	118.531	176.121	179.335	178.345	msn
FBgn0039861	pasha	3R	31617977	31622217	+	801.075	1.31471	5.71968e-69	7.92483	8.31152	9.03115	20.9421	20.838	21.0225	pasha
FBgn0026575	hang	X	16422831	16438454	+	6280.23	0.635634	6.3675e-67	33.888	33.1614	32.112	50.9563	51.2239	51.8937	hang
FBgn0011710	Sep1	X	21358286	21361688	+	11181.9	0.583861	7.88715e-66	252.672	264.736	263.059	383.297	396.456	389.972	Sep1
FBgn0040752	Prosap	2R	14060456	14140902	-	13381.6	0.608678	7.09932e-65	71.3796	69.903	66.2756	105.542	107.127	103.865	Prosap
FBgn0033636	tou	2R	11577485	11616045	-	15480	0.6437	2.92732e-64	57.5251	54.8256	52.2556	84.2479	87.3547	85.5846	tou
FBgn0010504	kermit	2R	8146918	8156654	-	1483.64	0.961856	4.40102e-63	21.7599	22.7613	23.02	45.3887	42.8649	43.3088	kermit
FBgn0263039	CR43334	3L	628435	643900	+	13993.8	0.602875	1.92585e-62	41.7746	41.6186	43.5451	65.3316	61.7659	65.6774	CR43334
FBgn0030114	CG17754	X	9250420	9255953	+	860.395	1.1846	2.37387e-62	8.82377	9.0807	9.30386	20.0152	21.1885	20.6123	CG17754
FBgn0037541	CG2747	3R	8016210	8030790	-	5769.89	0.655466	2.66699e-61	36.0962	36.2135	33.6934	55.3024	55.3195	56.3761	CG2747
FBgn0040765	luna	2R	10977956	11116378	-	3794.46	0.731396	1.96884e-57	19.5454	18.4033	19.4193	33.1424	30.4683	31.6407	luna
FBgn0030091	CG7065	X	9142493	9147894	+	2319.03	0.760846	3.15523e-57	24.1362	23.9801	23.143	40.7449	39.4472	40.586	CG7065
FBgn0038909	CG6569	3R	21866172	21867919	-	286.57	2.01135	1.24051e-56	4.42109	4.03789	4.26141	17.7793	15.8981	17.6089	CG6569
FBgn0063485	Lasp	3L	16676406	16711677	-	1430.34	0.921	2.23737e-54	12.5999	13.133	13.8621	24.9518	24.29	25.6895	Lasp
FBgn0030809	CG9086	X	16956232	16968679	-	6795.55	0.56131	3.49878e-54	46.2597	45.8538	44.5644	67.1417	68.5539	66.0123	CG9086
FBgn0262315	mir-2493	3R	15130754	15130859	-	194.201	2.49954	4.37864e-54	27.4928	33.4189	36.5108	185.975	182.142	181.821	mir-2493
FBgn0005672	spi	2L	19567900	19577315	-	8131.41	0.507869	1.49993e-53	216.587	218.514	217.806	307.738	312.342	308.306	spi
FBgn0030946	CG6659	X	18653392	18657286	-	3018.71	0.73822	4.58982e-52	36.4991	38.9541	39.5206	61.1299	64.7695	65.8123	CG6659
FBgn0015399	kek1	2L	12817000	12822787	-	3045.2	0.679389	3.14244e-51	24.0167	23.3373	24.1146	38.091	36.97	39.3743	kek1
FBgn0050055	CR30055	2R	12589239	12591395	+	520.74	1.46838	4.94885e-50	8.92112	6.71584	8.09845	22.679	21.5189	21.4748	CR30055
FBgn0014184	Oda	2R	12166295	12174264	-	11922.1	0.620351	8.42646e-49	216.857	219.962	242.309	345.165	356.142	342.532	Oda
FBgn0034072	Dg	2R	16081176	16098564	-	11986.5	0.478932	1.28941e-46	92.6149	88.5884	89.6244	127.995	124.316	125.168	Dg
FBgn0262111	f	X	17232942	17280964	+	826.354	1.06375	1.354e-46	3.44343	3.31715	3.52485	6.74862	7.2993	7.43573	f
FBgn0259168	mnb	X	17862697	17887222	-	1760.12	0.760461	1.94265e-46	10.6415	11.1629	11.4417	18.72	18.965	18.6203	mnb
FBgn0003277	RpII215	X	11562800	11570326	-	6429.71	0.488378	3.61066e-45	47.14	46.7957	46.4271	65.5242	65.8898	65.5034	RpII215
FBgn0010397	LamC	2R	14570810	14575771	-	443.018	1.41828	4.76771e-45	5.32888	6.13907	5.93644	15.14	14.8021	16.5469	LamC
FBgn0038110	CG8031	3R	13008384	13011310	-	1641.88	0.756125	5.56557e-45	55.366	53.9305	54.4178	90.6742	91.3701	94.4189	CG8031
FBgn0030520	Pdcd4	X	13745577	13755406	-	10028.5	0.538054	8.37817e-44	147.062	138.927	135.177	209.153	201.746	200.739	Pdcd4
FBgn0033159	Dscam1	2R	7317924	7381899	-	12777.4	0.573801	6.58152e-43	23.9135	23.1228	21.4339	34.6975	32.89	34.3401	Dscam1
FBgn0010825	Gug	3L	8449922	8472669	+	2827.1	0.617109	1.59605e-42	14.7711	15.2506	14.68	23.0079	22.3019	23.2607	Gug
FBgn0051044	CR31044	3R	29214562	29219667	+	293.265	1.64782	2.96035e-42	1.5296	1.66051	1.72375	4.90722	5.08281	5.39072	CR31044
FBgn0001234	Hsromega	3R	21296127	21317836	+	1591.52	0.829638	3.97475e-42	3.14377	3.05474	3.12828	5.72824	5.09313	5.75507	Hsromega
FBgn0001994	crp	2L	16263556	16287730	-	5816.03	0.609023	2.45874e-40	61.3962	58.4416	65.0593	95.3134	89.841	96.7995	crp
FBgn0263395	hppy	2R	19178738	19227193	+	2962.76	0.590835	5.90162e-40	27.8674	26.6141	26.7383	41.0053	39.9467	41.3833	hppy
FBgn0034570	CG10543	2R	20996220	21007740	+	2834.4	0.60091	1.05692e-38	18.492	17.8383	17.2334	26.8002	26.814	27.6352	CG10543
FBgn0037856	Leash	3R	10885540	10896418	+	1429.43	0.767918	1.61407e-38	19.4465	20.4896	18.8247	32.1932	34.2125	33.6648	Leash
FBgn0034644	CG10082	2R	21646177	21657935	+	2908.19	0.577861	5.80381e-38	30.6172	31.4503	31.084	45.7471	45.5377	47.7369	CG10082
FBgn0050438	CG30438	2R	5496674	5549543	+	283.7	1.59771	6.64311e-38	2.30256	2.59189	2.61659	7.70433	7.0318	7.98334	CG30438
FBgn0003396	shn	2R	11159086	11217394	+	3380.45	0.564607	8.22352e-38	14.9514	14.6065	14.2531	21.9023	20.9169	21.9877	shn
FBgn0011591	fng	3L	20925891	20949512	-	175.665	2.11461	8.86775e-38	1.87439	2.37151	1.6888	8.2761	8.5688	8.90527	fng
FBgn0027598	cindr	3R	30808617	30827005	+	14902.2	0.427462	4.98809e-37	164.64	162.196	154.823	216.761	215.106	215.958	cindr
FBgn0038744	CG4733	3R	19890689	19898738	+	141.691	2.40788	4.98809e-37	0.604646	0.650003	0.920223	3.80579	3.83192	3.85544	CG4733
FBgn0037989	ATP8B	3R	12068375	12090612	-	580.738	1.05846	7.30648e-37	2.94622	3.01418	3.0623	6.25027	6.14138	6.3946	ATP8B
FBgn0051158	Efa6	3R	22587755	22608842	+	6652.48	0.447954	1.03721e-36	40.0614	40.6119	39.7745	54.092	55.7365	54.4766	Efa6
FBgn0061200	Nup153	X	16599241	16610459	+	5195.57	0.462802	1.11036e-36	32.0511	31.7471	31.9191	43.7083	43.8438	44.3608	Nup153
FBgn0265191	Glycogenin	2R	21200483	21210821	+	542.929	1.11465	1.59513e-36	5.21531	4.87329	4.55898	10.8419	10.3914	10.5139	Glycogenin
FBgn0029941	CG1677	X	7281089	7405797	-	3489.65	0.53495	1.66412e-36	34.7159	34.4695	34.7074	48.6789	51.2984	50.5262	CG1677
FBgn0003231	ref(2)P	2L	19542468	19545548	+	5691.93	0.465872	5.4389e-36	117.08	117.187	118.432	159.698	160.846	166.517	ref(2)P
FBgn0035608	blanks	3L	5497523	5498958	-	15577.5	0.474239	1.00629e-35	583.674	592.859	640.463	847.036	838.582	838.291	blanks
FBgn0000017	Abl	3L	16615866	16647882	-	12196	0.418418	1.77618e-35	49.0275	48.432	46.4158	63.8174	64.0307	64.4507	Abl
FBgn0037350	CG2911	3R	5622119	5624125	-	389.216	1.3191	2.30801e-35	8.75369	10.0366	10.9297	25.1675	23.9541	24.9534	CG2911
FBgn0036556	CG5830	3L	15992669	16004736	-	1256.1	0.823356	7.34666e-35	14.462	14.7477	15.2806	26.3001	24.2966	28.0985	CG5830
FBgn0020278	loco	3R	22619968	22639387	-	6043.41	0.471243	1.30422e-34	38.4537	39.6233	38.5711	54.2472	55.282	52.1984	loco
FBgn0266019	rudhira	X	11816898	11837460	+	1792.17	0.680123	1.60936e-34	6.87237	6.59211	6.71836	10.2303	10.8311	11.2647	rudhira
FBgn0040813	Nplp2	3L	13356376	13357223	+	165.264	2.01287	2.38539e-34	6.11511	6.94963	5.93518	24.9677	24.8887	26.874	Nplp2
FBgn0028540	CG9008	2L	13774340	13780165	-	169.297	1.97282	3.54648e-34	1.72676	1.98515	1.82087	7.61357	7.07652	7.04269	CG9008
FBgn0000662	fl(2)d	2R	13819624	13824553	-	3680.19	0.510046	4.34271e-34	60.4578	61.4274	58.2911	85.8165	84.3489	86.4686	fl(2)d
FBgn0010575	sbb	2R	18278198	18357296	-	3448.27	0.590354	7.0485e-34	15.3148	14.0592	13.5525	21.8896	21.4626	21.3001	sbb
FBgn0034724	babos	2R	22393876	22402059	-	213.406	1.72689	8.9163e-34	4.56257	4.50138	4.35946	15.1764	13.6303	15.6414	babos
FBgn0005411	U2af50	X	16356696	16359039	-	4202.42	0.473476	2.18379e-33	125.245	124.577	127.915	173.082	177.059	174.256	U2af50
FBgn0019968	Khc-73	2R	15515778	15532259	-	3899.61	0.495292	1.57962e-32	20.9398	21.2748	20.093	29.0968	28.9983	29.746	Khc-73
FBgn0041775	tral	3L	12515059	12520954	+	9573.65	0.426042	5.09263e-32	115.801	117.091	113.257	151.793	160.552	152.733	tral
FBgn0004889	tws	3R	10126129	10139772	-	4342.19	0.538693	7.0279e-32	39.2174	42.0705	42.3836	58.9846	58.0725	62.5528	tws
FBgn0005649	Rox8	3R	24043056	24048265	-	7298.95	0.408268	1.25586e-31	92.3107	90.3813	93.6949	122.564	123.097	121.109	Rox8
FBgn0002413	dco	3R	31054085	31061210	-	4960.35	0.464391	1.79721e-31	51.2047	52.0865	50.7022	68.5385	72.6829	71.234	dco
FBgn0031698	Ncoa6	2L	5315290	5326683	-	3380.98	0.64476	2.04686e-31	16.1834	15.3784	14.8455	25.0335	22.1325	25.4049	Ncoa6
FBgn0001233	Hsp83	3L	3192969	3197059	+	86738.4	0.314459	3.86454e-31	1551.77	1524.16	1539.22	1910.34	1932.16	1896.66	Hsp83
FBgn0264089	sli	2R	15869495	15922118	-	5910.02	0.489199	8.1668e-31	30.8573	30.8656	28.5954	42.9976	40.8567	42.9504	sli
FBgn0037443	Dmtn	3R	6389162	6405895	-	2432.72	0.553537	1.12431e-30	31.1146	29.9997	29.8979	44.6271	45.7041	43.2697	Dmtn
FBgn0035144	Kah	3L	582824	589274	-	212.258	1.67221	1.14291e-30	2.16633	2.05565	2.12124	6.17385	7.50361	6.52825	Kah
FBgn0035571	CG12493	3L	4752393	4753738	-	172.771	1.82037	1.4668e-30	3.37882	3.86158	4.25724	13.5599	13.5779	13.4088	CG12493
FBgn0004828	His3.3B	X	9152523	9156669	-	20917	0.363689	1.88881e-30	421.742	431.15	413.593	538.61	553.716	537.33	His3.3B
FBgn0052672	Atg8a	X	10764878	10768338	-	5755.07	0.492268	1.92227e-30	156.939	169.694	171.908	235.614	227.576	237.997	Atg8a
FBgn0026181	Rok	X	16624012	16637414	-	3390.52	0.507468	4.28241e-30	22.6114	22.7649	21.6046	31.9078	32.5516	30.7846	Rok
FBgn0011763	Dp	2R	13222433	13228202	+	6017.19	0.403141	4.56184e-30	96.2663	95.3525	94.6476	126.243	126.603	125.727	Dp
FBgn0015024	CkIalpha	X	12653626	12657834	+	9266.47	0.409902	5.47672e-30	136.672	137.122	143.594	187.5	180.58	186.416	CkIalpha
FBgn0267350	PI4KIIIalpha	X	2624804	2633672	+	4008.54	0.475113	6.22965e-30	28.0517	28.9291	27.0252	38.5504	39.1551	39.0832	PI4KIIIalpha
FBgn0032938	CG8671	2L	21262956	21282790	+	2423.19	0.579949	8.265e-30	21.7541	22.4814	22.9075	34.0099	31.6939	34.6464	CG8671
FBgn0034282	Mapmodulin	2R	17866178	17872015	-	12852	0.347297	9.31789e-30	263.576	264.943	264.574	339.06	336.221	333.7	Mapmodulin
FBgn0003862	trx	3R	14263358	14286903	-	2875.08	0.632847	1.35142e-29	10.3695	9.19518	8.77334	14.8898	14.3513	14.7166	trx
FBgn0266521	stai	2L	6100377	6124653	+	3387.27	0.529826	1.99997e-29	45.2966	42.2984	41.5487	63.0319	60.0861	63.3713	stai
FBgn0003575	su(s)	X	635890	643760	+	2530.56	0.532112	3.1003e-29	24.2978	24.1287	24.0065	34.0342	36.2113	34.4891	su(s)
FBgn0036814	CG14073	3L	18802265	18820675	-	1596.12	0.743722	4.12928e-29	9.10418	8.73614	9.1825	15.6915	13.5299	16.0243	CG14073
FBgn0264678	CR43963	X	12717624	12730953	-	162.447	1.96455	4.824e-29	5.45108	6.58013	9.09382	26.9508	26.2756	28.8865	CR43963
FBgn0011706	rpr	3L	18397535	18398435	-	347.926	1.2332	7.11885e-29	12.1615	14.4375	14.1332	32.308	30.5213	32.8852	rpr
FBgn0026192	par-6	X	17703352	17707096	+	3456.52	0.506536	7.32577e-29	53.5942	56.2527	56.5955	75.611	80.3057	80.4614	par-6
FBgn0263144	bin3	2R	6214568	6240602	+	4141.16	0.433382	1.41738e-28	35.0179	35.2421	34.5095	46.974	47.4276	47.0871	bin3
FBgn0052767	CG32767	X	5071027	5084768	-	1420.13	0.775985	1.55663e-28	5.09502	5.31605	5.49423	9.23245	8.14997	9.84448	CG32767
FBgn0020369	Rpt6	X	21316052	21317663	+	9616.94	0.381697	2.15017e-28	341.903	351.287	357.858	451.976	464.327	452.959	Rpt6
FBgn0036732	Oatp74D	3L	17487118	17511693	+	2932.15	0.519724	2.83594e-28	33.0223	35.7734	33.8908	47.8146	49.6357	49.7586	Oatp74D
FBgn0040338	TfIIA-S-2	X	1011101	1011643	-	192.185	1.61392	3.80608e-28	11.7326	12.8211	11.6196	38.0172	36.954	35.8427	TfIIA-S-2
FBgn0028692	Rpn2	3R	29153524	29157255	+	10292.2	0.354037	5.66308e-28	157.413	154.439	156.018	199.842	197.043	201.11	Rpn2
FBgn0033886	Rpn13	2R	13958545	13960404	-	2655.35	0.530508	7.72819e-28	75.4703	75.8899	78.2512	106.149	115.199	110.202	Rpn13
FBgn0028331	l(1)G0289	X	10348680	10366273	-	26189.5	0.347333	1.7618e-27	386.618	400.321	378.998	489.576	500.268	493.51	l(1)G0289
FBgn0010341	Cdc42	X	19697091	19699938	+	12875.8	0.343501	1.85068e-27	316.106	324.232	324.695	405.151	407.158	412.089	Cdc42
FBgn0027621	Pfrx	X	19495505	19509350	+	979.165	0.765497	1.88529e-27	9.2844	10.0841	10.7953	16.9787	17.4165	16.8493	Pfrx
FBgn0040351	CG11638	X	1013984	1026703	-	702.439	0.845583	2.94934e-27	11.8605	11.3691	12.8292	21.7263	21.5016	21.5276	CG11638
FBgn0011236	ken	2R	23870273	23877442	+	1746.09	0.587273	6.2422e-27	26.4844	26.8797	26.9613	38.4678	41.8206	40.3551	ken
FBgn0003415	skd	3L	20992814	21027434	-	2983.73	0.473241	6.65822e-27	12.0244	12.1458	11.6962	16.7615	16.3024	16.7357	skd
FBgn0003964	usp	X	2038798	2042311	-	2034.09	0.602359	7.75586e-27	31.2335	30.833	31.8889	46.5546	50.9359	45.1371	usp
FBgn0030418	CG4004	X	12744212	12749785	+	679.935	0.864284	8.70621e-27	5.90757	6.75052	5.98527	11.3199	11.1622	11.4693	CG4004
FBgn0001226	Hsp27	3L	9384063	9385694	+	456.216	1.0601	1.52108e-26	9.35697	11.2444	11.4363	21.4868	22.8883	22.3633	Hsp27
FBgn0265276	l(3)neo38	3R	11765038	11779128	-	1592.43	0.605961	1.74985e-26	11.0299	11.264	11.7082	17.2831	16.5771	17.8729	l(3)neo38
FBgn0033638	CG9005	2R	11619479	11640941	-	2927.13	0.471963	2.89532e-26	21.4805	21.4537	20.9884	29.9451	28.7977	29.93	CG9005
FBgn0025525	bab2	3L	1140429	1177276	-	241.555	1.46123	3.19849e-26	1.69794	1.27445	1.44265	4.07905	4.33939	3.74307	bab2
FBgn0023518	trr	X	1881313	1889950	-	4548.06	0.419707	6.11759e-26	28.4273	27.234	27.0214	36.6746	37.2523	36.684	trr
FBgn0262740	Evi5	X	11430523	11454386	-	2087.77	0.564869	7.36273e-26	15.7023	15.6082	15.925	24.2569	21.8832	23.739	Evi5
FBgn0259176	bun	2L	12455540	12546611	-	5972.19	0.579326	2.36878e-25	21.4297	22.2464	23.5309	34.6719	30.1609	35.574	bun
FBgn0263660	CR43651	2R	9552844	9553940	+	60.8883	3.94784	2.46276e-25	0.265655	0.529373	0.398316	5.82214	6.8415	5.75532	CR43651
FBgn0031896	CG4502	2L	7194908	7204264	-	1272.88	0.635236	3.51411e-25	27.0147	29.5103	28.0928	42.8589	43.8076	44.7421	CG4502
FBgn0023510	Rbcn-3B	X	1908920	1916825	+	6319.8	0.363848	4.57856e-25	49.0074	48.3791	48.006	62.4549	62.4691	62.1855	Rbcn-3B
FBgn0031057	Ubqn	X	19683808	19687658	+	6275.81	0.458342	3.01779e-24	87.3845	96.4992	88.5264	121.123	129.402	123.766	Ubqn
FBgn0020261	pcm	X	19485759	19492011	-	2428.99	0.479935	3.29673e-24	21.716	22.435	22.4227	30.5693	31.6569	30.6125	pcm
FBgn0030266	CG11122	X	11112395	11124726	-	1342.74	0.648701	3.63453e-24	4.92869	5.18672	5.02791	7.39727	8.42654	7.90981	CG11122
FBgn0033686	Hen1	2R	12145710	12152752	+	364.144	1.05213	3.91092e-24	8.85571	8.63885	9.12715	18.1153	18.6478	18.4138	Hen1
FBgn0026179	siz	3L	21034535	21075444	+	1336.45	0.66346	4.18641e-24	8.95266	8.25061	9.1384	13.9196	13.068	14.7154	siz
FBgn0042135	CG18812	2R	7716807	7735622	-	4174.54	0.394181	9.34329e-24	39.4162	38.7184	38.8346	51.7537	51.1719	50.8086	CG18812
FBgn0030858	IntS2	X	17652761	17656818	-	1400.42	0.575736	1.21357e-23	18.1464	18.1594	17.8688	26.1187	27.1929	27.4194	IntS2
FBgn0023143	Uba1	2R	9688289	9693328	-	19761.6	0.294367	3.34498e-23	243.083	240.566	238.505	298.267	294.252	293.132	Uba1
FBgn0000382	csw	X	2094234	2115701	+	1861.77	0.520201	3.41882e-23	10.4461	10.0024	10.5085	14.4036	14.9395	15.038	csw
FBgn0035148	CG3402	3L	651542	652881	-	2522.76	0.487474	3.50306e-23	115.612	123.214	119.777	164.241	164.622	173.799	CG3402
FBgn0030674	CG8184	X	15712628	15731935	+	9526	0.420482	3.77807e-23	28.7277	30.151	26.8021	37.716	38.7454	38.226	CG8184
FBgn0035498	Fit1	3L	4103564	4107116	+	1672.2	0.549099	4.00174e-23	23.4582	21.395	22.6637	33.0828	32.7493	32.9519	Fit1
FBgn0262737	mub	3L	21844788	21932702	+	2090.31	0.498762	4.68063e-23	8.06123	7.8629	8.14752	11.2124	11.0906	11.7009	mub
FBgn0005536	Mbs	3L	16051959	16082026	+	4066.32	0.406846	5.1523e-23	26.6717	27.0363	25.5147	35.184	34.9463	34.9256	Mbs
FBgn0015615	SMC3	X	16588996	16593439	-	2678.25	0.458851	7.10573e-23	34.0429	33.1676	31.9252	44.9136	45.3198	46.0417	SMC3
FBgn0010238	Lac	2R	12453190	12465630	+	2162.03	0.507302	7.111e-23	47.9307	51.2307	47.1638	67.8214	70.4978	69.6903	Lac
FBgn0050484	CG30484	2R	13846393	13849832	+	1366.3	0.59693	7.33707e-23	19.2087	18.8371	20.6674	29.0931	29.153	30.4992	CG30484
FBgn0034742	CG4294	2R	22600405	22605667	-	1316.68	0.584785	7.36537e-23	13.6914	12.7774	13.0974	19.583	19.6694	20.0855	CG4294
FBgn0020412	JIL-1	3L	11078752	11093193	-	2310.1	0.473401	8.37631e-23	17.633	16.8772	17.0027	24.2076	23.438	23.8844	JIL-1
FBgn0039431	plum	3R	26470078	26535217	-	3286.94	0.50099	9.16947e-23	22.24	20.4377	21.5268	31.0178	28.439	31.403	plum
FBgn0011666	msi	3R	25516118	25608423	+	2443.35	0.567531	1.17053e-22	9.81716	9.89248	10.5411	15.4866	13.6801	15.6563	msi
FBgn0024807	DIP1	X	21624796	21630148	-	2730.54	0.440545	1.31917e-22	35.6294	36.4717	34.9582	48.5613	48.1946	48.5591	DIP1
FBgn0264491	how	3R	22042191	22079321	+	2320.94	0.566744	1.52392e-22	20.2037	22.6306	22.1655	31.3703	30.6619	34.2138	how
FBgn0023531	CG32809	X	1673110	1692768	-	1847.86	0.516127	1.68353e-22	11.2542	11.8769	12.1679	16.7386	16.8946	16.8337	CG32809
FBgn0053208	Mical	3R	10001554	10042895	-	2850.35	0.438828	1.74739e-22	8.90951	8.79527	8.46811	11.8351	11.7248	11.9241	Mical
FBgn0266744	CR45217	3R	24229898	24231364	-	59.3388	3.13531	2.05289e-22	0.897838	0.969113	0.881437	8.04116	8.16342	7.96254	CR45217
FBgn0003371	sgg	X	2633952	2679553	+	2330.65	0.554118	2.31833e-22	8.72513	8.69334	9.39461	13.5852	12.1487	13.6264	sgg
FBgn0262109	CR42862	3L	224106	230964	+	34907.5	0.293444	3.23959e-22	343.205	336.787	330.431	407.841	411.2	419.3	CR42862
FBgn0029856	CG11700	X	6282037	6283575	-	509.25	0.857094	4.55813e-22	15.6196	15.3495	16.0408	27.4597	28.8979	28.7484	CG11700
FBgn0052654	Sec16	X	12596047	12609910	+	3230.28	0.428795	5.75789e-22	16.9084	16.9485	16.263	22.004	22.3156	23.1468	Sec16
FBgn0261617	nej	X	9665442	9687066	-	6477.67	0.373712	9.73294e-22	20.4757	21.5311	20.5735	26.8978	26.4016	27.785	nej
FBgn0037556	CG9636	3R	8240747	8243792	-	2507.78	0.492951	9.97608e-22	46.6277	42.2494	41.8658	61.3906	61.4836	61.1665	CG9636
FBgn0262617	CG43143	3R	10264306	10308467	+	858.433	0.676989	1.0693e-21	2.80253	3.01623	3.00617	4.7451	4.64756	4.71464	CG43143
FBgn0052476	mthl14	3L	247491	250305	+	107.725	1.9529	1.22525e-21	1.22646	1.1109	1.40307	5.11036	4.877	4.47614	mthl14
FBgn0004652	fru	3R	18414273	18545586	-	2433.07	0.495786	1.754e-21	6.33976	6.57499	6.44096	8.6823	8.96057	9.6415	fru
FBgn0038866	CG5810	3R	21163778	21165161	+	68.3354	2.88844	4.10494e-21	0.379019	0.629396	1.08246	5.76851	4.30511	5.28213	CG5810
FBgn0035107	mri	3L	200174	202152	+	1827.71	0.525946	4.71999e-21	53.1567	49.4566	49.5713	73.3841	75.7402	70.0639	mri
FBgn0033926	Arc1	2R	14357927	14360297	-	7634.44	0.864586	6.11306e-21	121.092	138.261	144.01	227.726	255.164	251.498	Arc1
FBgn0263240	Coop	2R	7490836	7492589	-	621.468	0.761634	6.82477e-21	16.3473	16.1503	15.6978	27.9081	26.3064	27.5273	Coop
FBgn0022349	CG1910	3R	31747643	31751894	+	6063.27	0.414819	1.07163e-20	96.1815	97.9186	92.9595	120.099	133.118	129.445	CG1910
FBgn0040942	CG12643	X	10264233	10265263	-	1167.2	0.606415	1.29066e-20	52.4618	52.2706	53.8244	85.5962	76.9623	78.9104	CG12643
FBgn0027537	Nup93-1	X	13822826	13825910	+	3970.65	0.377422	3.48768e-20	74.247	73.8514	70.9359	93.9703	95.2726	95.3188	Nup93-1
FBgn0032363	CG6509	2L	11508399	11517081	-	5722.39	0.36329	3.51393e-20	41.2136	39.8367	38.6871	52.4313	50.7978	50.8302	CG6509
FBgn0039209	CG13624	3R	24557368	24582864	-	4001.62	0.400464	4.07385e-20	28.5663	28.7959	28.0736	38.881	35.9826	37.9283	CG13624
FBgn0015513	mbc	3R	23781765	23801634	+	6246.76	0.3983	5.37184e-20	43.6998	44.0073	39.8362	56.4517	56.6617	55.0262	mbc
FBgn0010303	hep	X	13079205	13090434	-	2777.51	0.408875	6.51516e-20	22.3479	22.5281	22.97	29.891	30.4477	29.7273	hep
FBgn0010039	GstD3	3R	12373068	12373813	+	723.343	0.738656	8.08379e-20	40.7055	42.8147	44.85	76.889	69.5019	67.8545	GstD3
FBgn0030530	jub	X	13826041	13830317	-	937.544	0.622707	8.62701e-20	14.2637	14.8047	15.3399	22.3869	23.322	22.6393	jub
FBgn0264895	RapGAP1	2L	7497805	7578980	-	318.612	1.01581	9.95726e-20	1.71217	1.67448	1.65624	3.41688	3.24187	3.53871	RapGAP1
FBgn0052179	Krn	3L	17649562	17654280	-	232.112	1.20093	1.08472e-19	5.98343	5.6614	6.73086	14.1512	14.3439	13.7024	Krn
FBgn0266414	CR45054	3R	10083381	10090525	+	72.15	2.37736	1.14048e-19	0.692074	0.59961	0.837876	3.74118	3.43096	3.85989	CR45054
FBgn0039651	CG14508	3R	29202660	29204133	-	427.317	0.928507	1.18325e-19	12.0356	14.8212	13.3726	24.318	26.1864	26.0421	CG14508
FBgn0013343	Syx1A	3R	24101600	24105763	-	2368.4	0.482089	1.21624e-19	41.7789	40.0887	41.4382	57.379	54.1959	60.6233	Syx1A
FBgn0005636	nvy	2R	24275734	24291084	+	181.977	1.45359	1.21894e-19	1.36475	1.907	1.63986	4.17366	5.00601	4.26991	nvy
FBgn0052062	A2bp1	3L	10481412	10594012	+	970.602	0.824713	1.28722e-19	4.35117	5.40516	5.14857	8.88835	7.72619	9.7761	A2bp1
FBgn0046258	CG12880	3R	27685962	27692790	+	142.761	1.61609	1.70262e-19	1.81563	2.11562	2.63661	6.09585	6.80596	7.16403	CG12880
FBgn0028686	Rpt3	X	11125101	11126785	+	4555.1	0.381009	1.95568e-19	144.755	152.154	153.301	191.197	201.423	193.571	Rpt3
FBgn0083977	CG34141	2R	9260278	9263971	-	72.7067	2.3484	2.29284e-19	0.516497	0.514614	0.404231	2.17685	2.55799	2.58602	CG34141
FBgn0027616	YT521-B	3L	3370451	3374170	-	5382.81	0.390632	2.70062e-19	81.1798	78.4278	78.8229	100.231	109.902	102.422	YT521-B
FBgn0005630	lola	2R	10481894	10543291	-	12288.8	0.317867	3.9609e-19	25.6857	25.6911	25.3	32.1192	30.6705	32.7882	lola
FBgn0015351	CG14906	3R	16649981	16651157	-	418.996	0.922082	4.55533e-19	14.5093	13.0749	15.9104	26.2451	27.0149	29.0322	CG14906
FBgn0010041	GstD5	3R	12375733	12376572	+	228.045	1.20598	4.86128e-19	9.57534	9.60957	9.80914	24.565	21.0067	21.3618	GstD5
FBgn0000546	EcR	2R	6087873	6169087	-	1343.22	0.538994	5.72689e-19	6.68273	6.54146	6.24595	9.80472	9.34858	9.15419	EcR
FBgn0025642	CG32812	X	1287290	1288945	+	299.282	1.04139	6.72243e-19	7.13763	6.39688	7.75951	14.739	14.5255	14.5187	CG32812
FBgn0024987	ssx	X	1370580	1375257	+	5654.68	0.334522	8.26698e-19	78.7382	82.2585	79.4027	100.388	102.145	100.61	ssx
FBgn0010315	CycD	X	15906822	15909676	-	1587.27	0.511912	9.05929e-19	30.9362	30.6104	32.725	44.8388	43.0208	46.5094	CycD
FBgn0004395	unk	3R	23149653	23157862	-	2583.7	0.494035	1.10091e-18	18.6975	20.4464	20.7645	28.969	26.3278	29.0652	unk
FBgn0259212	cno	3R	5172480	5217456	-	3556.58	0.382985	1.2046e-18	17.544	16.7071	16.5118	22.1608	21.7401	22.3045	cno
FBgn0085451	CG34422	X	18843663	18855858	+	3184.12	0.402413	1.22974e-18	19.5274	20.4238	18.9778	25.4149	26.2871	26.1926	CG34422
FBgn0039644	CG11897	3R	29158122	29164966	+	1623.75	0.548273	1.24165e-18	15.86	14.5671	15.8939	23.0098	21.0329	23.6787	CG11897
FBgn0266572	ebo	X	471019	476579	-	2667.54	0.409195	1.28518e-18	32.9132	32.0293	31.9051	41.8768	42.7525	43.9641	ebo
FBgn0030183	CG15309	X	10205292	10212374	-	599.482	0.72186	1.32619e-18	7.05682	7.01565	7.2089	11.4392	11.7235	11.9224	CG15309
FBgn0035461	ntc	3L	3803832	3806459	-	357.41	0.939472	1.32619e-18	9.15796	8.93987	9.45062	16.9158	17.1655	18.7074	ntc
FBgn0003654	sw	X	20227961	20236382	-	1959.73	0.462597	1.33194e-18	28.0839	29.6513	30.4174	39.7768	40.9222	40.7322	sw
FBgn0031119	CG1812	X	20511544	20515828	+	794.243	0.664082	1.54059e-18	10.6678	11.8878	11.077	17.0601	17.9201	18.3007	CG1812
FBgn0029662	CG12206	X	3465737	3474524	-	337.752	0.960428	1.74833e-18	4.62949	4.97398	5.23228	9.41867	10.0029	9.42635	CG12206
FBgn0085370	Pde11	2L	18532025	18590342	-	3537.14	0.40268	1.89051e-18	24.1674	23.5666	22.1308	31.3081	30.107	30.9733	Pde11
FBgn0003392	shi	X	15892116	15906716	+	4936.83	0.341687	2.11889e-18	42.6162	42.3542	43.5045	54.6857	52.9672	55.1419	shi
FBgn0262114	RanBPM	2R	10429708	10436581	+	5522.36	0.353493	2.44019e-18	66.7978	63.5967	61.8055	82.1083	82.3953	81.104	RanBPM
FBgn0002948	nod	X	11580772	11585750	+	429.979	0.852847	2.48834e-18	7.23501	7.61176	7.26427	13.0649	12.7963	14.0661	nod
FBgn0033453	CG1667	2R	9842686	9845512	+	5519.5	0.32012	2.6439e-18	182.361	182.692	185.364	226.712	229.564	230.807	CG1667
FBgn0031030	Tao	X	19569721	19579800	-	5509.55	0.357062	2.85894e-18	37.7742	38.2945	39.0746	47.0326	50.0659	50.3401	Tao
FBgn0000723	FER	3R	9367603	9394546	-	4081.51	0.388283	3.62313e-18	42.145	39.2395	40.4256	53.5323	51.2692	54.6263	FER
FBgn0031098	CG17068	X	20248309	20251093	-	1271.89	0.56865	4.1346e-18	21.0536	22.2697	21.6739	30.2983	34.4569	31.6186	CG17068
FBgn0010774	Ref1	3R	7077904	7080387	-	3054.17	0.379817	4.15555e-18	116.964	116.407	119.814	150.479	154.919	154.053	Ref1
FBgn0030812	CG8949	X	17068717	17077897	-	1852.72	0.44762	4.38724e-18	16.0298	15.86	16.4165	21.6668	22.3109	21.8863	CG8949
FBgn0039915	CG1732	4	629691	635350	+	78.1246	2.15729	4.48675e-18	0.644252	0.581725	0.517486	2.56681	2.94866	2.27651	CG1732
FBgn0267795	CG32138	3L	14053215	14071583	+	15536.6	0.278734	4.56351e-18	136.291	135.455	130.605	162.083	163.593	162.455	CG32138
FBgn0261394	Prosalpha3	2R	20994900	20996118	+	3498.82	0.409645	5.24977e-18	173.356	187.944	184.443	236.372	251.421	237.068	Prosalpha3
FBgn0262127	kibra	3R	14697689	14724261	-	4838.49	0.375108	6.83783e-18	45.3201	41.9433	42.1754	56.8198	54.4016	56.673	kibra
FBgn0029504	CHES-1-like	X	7682338	7709385	-	2178.67	0.492385	7.02307e-18	12.6261	12.5452	13.2673	17.9744	16.8369	19.2437	CHES-1-like
FBgn0085450	Snoo	2L	7891187	7984196	-	939.49	0.639232	7.28265e-18	4.80798	5.32197	5.29765	8.48956	7.484	8.05752	Snoo
FBgn0263391	hts	2R	19397032	19424903	-	12645.8	0.284924	7.29875e-18	58.9872	58.2153	60.0218	72.2728	70.5125	73.1236	hts
FBgn0023512	eIF2B-epsilon	X	1920166	1922874	-	2465.46	0.4038	1.14495e-17	51.0199	51.7121	50.5343	65.8295	68.2951	68.6225	eIF2B-epsilon
FBgn0032120	CG33298	2L	9495474	9520696	+	2189.79	0.437066	1.22589e-17	17.0264	17.6562	16.168	23.0332	23.1717	22.6654	CG33298
FBgn0051038	CG31038	3R	29877059	29903231	+	166.732	1.35337	1.30969e-17	0.846052	0.805916	0.995721	2.11598	2.26642	2.3676	CG31038
FBgn0031769	CG9135	2L	6050800	6053877	+	2382.57	0.424129	1.56732e-17	48.3772	51.9087	48.7573	65.5117	68.146	66.3348	CG9135
FBgn0266000	CG44774	X	4921678	4938105	-	1428.51	0.538205	1.66682e-17	7.87562	7.31663	7.17928	11.2157	10.164	11.1198	CG44774
FBgn0029006	Smurf	2R	17592791	17604461	+	3606.97	0.36028	1.9065e-17	34.2429	35.4279	34.3465	45.3067	43.5903	44.6465	Smurf
FBgn0000099	ap	2R	5706202	5727525	-	3988.33	0.850783	2.0662e-17	35.4295	41.8738	39.057	74.0219	63.3782	72.4585	ap
FBgn0266848	wap	X	22451445	22455422	-	3319.82	0.365212	2.10997e-17	48.1255	46.9444	48.1415	61.9099	60.1556	62.3902	wap
FBgn0266918	CG32486	3L	3055908	3070839	-	2995.46	0.377479	2.23233e-17	66.2753	64.7767	64.3294	85.9148	85.3043	82.6503	CG32486
FBgn0005655	PCNA	2R	20261754	20262883	-	7750.83	0.293247	2.36987e-17	383.589	380.943	385.615	472.359	475.676	461.381	PCNA
FBgn0032089	Rcd-1r	2L	9012885	9014068	-	52.7441	2.81988	2.46257e-17	0.836857	0.78476	0.316327	4.77191	4.30651	4.72434	Rcd-1r
FBgn0036988	CG5262	3L	20427962	20430475	-	667.37	0.708697	2.91607e-17	14.994	13.6825	15.3828	22.5652	23.8971	25.471	CG5262
FBgn0026404	Dronc	3L	9968479	9971002	+	1037.97	0.582629	3.41138e-17	24.6155	23.1713	25.1236	34.1654	37.6443	37.2972	Dronc
FBgn0051108	CG31108	3R	25112867	25122920	-	1303.98	0.538066	3.5286e-17	18.6652	16.7358	18.8725	26.0156	26.9663	25.796	CG31108
FBgn0053111	CG33111	3R	23801714	23819237	-	509.672	0.750055	4.1761e-17	7.70757	7.86184	7.86262	12.8996	13.7131	12.7924	CG33111
FBgn0086558	Ubi-p5E	X	6276876	6279647	-	4486.72	0.329563	4.34966e-17	96.3526	98.2854	99.3264	123.21	121.654	124.506	Ubi-p5E
FBgn0051352	Unc-115a	3R	9694386	9705417	-	1057.49	0.570709	4.75626e-17	12.0655	12.0622	10.9967	16.6445	17.9369	17.5981	Unc-115a
FBgn0030320	CG2247	X	11606290	11611652	-	1616.07	0.460258	4.87808e-17	21.8316	21.2741	20.6968	28.9211	29.079	29.7862	CG2247
FBgn0002878	mus101	X	13722246	13727113	+	995.644	0.59957	5.03935e-17	10.0334	9.63894	9.05295	14.1546	15.4643	13.9252	mus101
FBgn0031882	Rab30	2L	7030493	7032606	-	1142.72	0.531515	6.52002e-17	27.5115	26.733	26.0926	39.1485	37.3019	39.6974	Rab30
FBgn0034800	CG3788	2R	22932035	22934077	-	222.952	1.12676	6.94806e-17	4.63516	4.97856	4.33044	10.7376	9.66161	10.0894	CG3788
FBgn0041723	rho-5	2L	10368025	10373900	-	157.023	1.33954	7.01845e-17	1.02014	1.20235	1.13252	2.79207	2.7759	2.91984	rho-5
FBgn0030048	CG12112	X	8558879	8560192	-	1846.29	0.463706	7.12257e-17	77.1215	82.4553	85.9487	114.248	113.659	110.616	CG12112
FBgn0034246	Dcr-2	2R	17574979	17581525	-	4768.37	0.343151	7.43857e-17	44.2364	44.678	41.7426	55.027	54.9123	55.8305	Dcr-2
FBgn0015903	apt	2R	23564891	23599526	+	494.821	0.77843	8.06496e-17	5.37745	5.68781	6.36716	9.95293	10.091	9.82976	apt
FBgn0000273	Pka-C1	2L	9682315	9699297	-	2137.96	0.527012	8.35951e-17	17.6636	17.9745	18.4267	26.4315	23.3367	28.1216	Pka-C1
FBgn0010488	NAT1	2R	12915994	12923734	+	17252.6	0.252515	8.53602e-17	165.1	164.007	161.966	197.062	194.466	193.511	NAT1
FBgn0085432	pan	4	69326	114270	+	1601.37	0.552277	8.71323e-17	5.06278	5.22147	5.62553	7.68453	7.20855	8.42349	pan
FBgn0044323	Cka	2L	8030721	8040826	+	4761.92	0.319563	9.93674e-17	42.3763	42.6137	41.267	52.6688	52.6811	52.2339	Cka
FBgn0028982	Spt6	X	6267797	6274984	+	4047.62	0.36456	1.01777e-16	35.1447	33.9995	32.2435	43.2357	44.1344	43.1939	Spt6
FBgn0041111	lilli	2L	2885929	2954406	+	1505.58	0.503469	1.30573e-16	7.36932	6.71874	6.63974	10.004	9.41357	9.97654	lilli
FBgn0004636	R	3L	1859115	1862239	-	17396.5	0.310025	1.41555e-16	292.449	302.97	315.798	385.989	365.963	377.674	R
FBgn0003048	pcx	X	2225296	2238045	+	8299.85	0.303799	1.53088e-16	36.6954	36.8013	34.7984	45.0496	43.9835	44.666	pcx
FBgn0028506	CG4455	2L	16352934	16354539	+	1043.43	0.536342	2.06164e-16	32.5753	32.8747	33.0084	48.9933	47.88	45.9586	CG4455
FBgn0037336	CG2519	3R	5539510	5547775	-	2867.67	0.391285	2.23006e-16	24.0013	24.9119	24.9582	31.5392	31.6235	33.696	CG2519
FBgn0035720	CG10077	3L	6949491	6955904	-	5927.38	0.313677	2.24255e-16	56.9172	57.3281	54.2656	70.2125	69.6778	69.5852	CG10077
FBgn0025382	Rab27	X	1473884	1476974	-	448.241	0.84537	2.64374e-16	12.9687	12.2531	10.9757	20.2614	23.8469	20.9631	Rab27
FBgn0040068	Vav	X	19261820	19273280	+	1399.19	0.473672	3.04862e-16	13.4477	13.221	12.9214	18.5635	18.5892	17.8427	Vav
FBgn0052594	be	X	15024436	15042060	+	5016.5	0.321826	3.21914e-16	61.9274	61.1194	60.6749	77.8253	74.2593	77.5714	be
FBgn0000524	dx	X	6533999	6538575	+	1263.71	0.508069	3.98488e-16	15.9263	16.9453	15.2793	22.412	23.1828	22.9024	dx
FBgn0033639	CG9003	2R	11641477	11651616	-	2317.05	0.434389	4.1169e-16	24.7853	24.6205	24.958	34.9691	31.3008	34.2325	CG9003
FBgn0034408	sano	2R	18878391	18959500	+	193.375	1.17522	4.57575e-16	1.23001	1.38294	1.45026	3.02009	2.95052	3.19534	sano
FBgn0027605	Vps4	X	17907692	17911097	+	4922.12	0.312903	4.80159e-16	106.078	109.159	106.487	132.606	131.786	135.251	Vps4
FBgn0023423	slmb	3R	21119252	21127485	-	2215.23	0.400661	5.76412e-16	32.5306	31.2479	32.8376	42.8058	43.0995	41.6319	slmb
FBgn0082598	akirin	3L	7369843	7373711	+	5530.87	0.457459	7.04435e-16	95.6948	105.293	111.828	140.318	135.558	153.548	akirin
FBgn0037705	mura	3R	9535625	9551806	-	1932.48	0.531082	7.2954e-16	12.4758	12.4862	13.4386	18.937	16.6108	19.9251	mura
FBgn0023407	B4	2L	13500624	13549328	-	2852.34	0.376172	7.39567e-16	18.1592	17.7495	18.148	23.69	22.4885	23.9781	B4
FBgn0262519	Mi-2	3L	19882051	19910215	-	10595.1	0.285028	8.17165e-16	86.6852	85.7357	83.2669	101.638	106.553	103.355	Mi-2
FBgn0043070	MESK2	2R	21502097	21517241	+	4275.34	0.343586	8.50921e-16	47.4893	50.4345	46.8028	61.6127	61.4135	60.6557	MESK2
FBgn0028341	l(1)G0232	X	9626294	9659145	-	4832.91	0.3117	8.83913e-16	36.2007	35.8729	34.9643	44.5969	44.5579	43.7192	l(1)G0232
FBgn0030054	Caf1-180	X	8602137	8606304	-	3011.86	0.405919	9.12453e-16	38.9237	37.9057	36.3908	47.5441	52.629	49.8345	Caf1-180
FBgn0030753	rngo	X	16441433	16445367	+	3996.28	0.324408	1.07596e-15	88.1006	89.4203	90.907	110.6	112.865	112.59	rngo
FBgn0052681	CG32681	X	10376651	10381352	-	98.0871	1.67407	1.34415e-15	0.570203	0.592826	0.597401	1.6718	1.91295	2.02589	CG32681
FBgn0000996	dup	2R	15376619	15380988	-	3137.38	0.374348	1.36855e-15	52.5268	52.1133	49.1736	68.6731	64.9773	65.8128	dup
FBgn0036486	Msh6	3L	15154233	15158562	-	3652.34	0.339813	1.60373e-15	47.1706	46.9275	45.5159	58.101	58.1897	60.4047	Msh6
FBgn0026375	RhoGAPp190	X	17639147	17652562	-	2495.46	0.378882	1.99563e-15	15.8606	15.9457	15.3654	20.8084	19.8915	20.6533	RhoGAPp190
FBgn0015589	Apc	3R	28832301	28844748	-	7471.96	0.298799	2.27667e-15	47.1773	47.4628	44.5304	56.9938	57.2372	56.9905	Apc
FBgn0264693	ens	3L	4122907	4134550	-	9364.67	0.323196	2.93008e-15	89.0162	85.2704	83.4589	104.109	112.483	105.88	ens
FBgn0085437	CG34408	X	10220110	10230088	+	4493.8	0.307153	3.6494e-15	35.6822	34.864	34.5812	43.2279	43.5517	43.2985	CG34408
FBgn0087035	AGO2	3L	15554113	15561042	+	16248.1	0.24466	3.82278e-15	215.15	209.377	209.589	248.525	252.377	250.41	AGO2
FBgn0261014	TER94	2R	9989159	9993559	+	24678.3	0.237914	3.82278e-15	386.985	391.589	378.864	451.755	459.82	453.408	TER94
FBgn0052626	AMPdeam	X	13830741	13845866	-	1142.96	0.491777	3.86244e-15	8.69141	8.62323	9.06312	12.4581	12.1712	12.4532	AMPdeam
FBgn0004868	Gdi	2L	9491176	9494876	-	7430.66	0.295378	3.90344e-15	153.81	161.074	156.466	192.267	197.713	188.49	Gdi
FBgn0003261	Rm62	3R	6000426	6008579	-	20254.8	0.272875	4.13176e-15	205.674	195.856	200.223	242.081	249.236	235.74	Rm62
FBgn0011764	Dsp1	X	16333612	16340624	+	3421.27	0.331877	4.13176e-15	36.7337	37.3885	36.0017	45.9456	46.3515	46.3229	Dsp1
FBgn0030744	CG9992	X	16381954	16384908	-	2630.38	0.362335	4.54972e-15	75.0646	76.5319	78.4509	97.4679	98.4771	99.707	CG9992
FBgn0020443	Elf	2L	12434452	12441279	+	7789.41	0.281197	5.68179e-15	91.7431	96.0319	94.0362	112.963	115.908	113.578	Elf
FBgn0265523	Smr	X	12684203	12742618	-	3823.31	1.02782	6.17415e-15	8.01746	10.0496	10.4697	19.3237	18.1556	20.7004	Smr
FBgn0001255	ImpE3	3R	8028453	8029546	-	210.145	1.09364	6.19658e-15	8.04477	6.42298	7.18934	15.5496	14.8726	15.7946	ImpE3
FBgn0027329	Tcp-1zeta	X	15746648	15748971	+	8891.93	0.269991	6.58527e-15	248.164	247.743	244.431	291.964	304.322	296.399	Tcp-1zeta
FBgn0267104	CG45544	3R	29256485	29257425	+	367.12	0.861913	6.72227e-15	21.0908	17.4643	17.704	35.5862	31.9373	34.8001	CG45544
FBgn0010300	brat	2L	19133816	19179758	+	4248.82	0.327643	7.2755e-15	18.0442	16.9794	17.0357	21.8363	22.0061	21.4981	brat
FBgn0050085	Rif1	2R	15864309	15869147	-	5065.34	0.364286	7.3551e-15	59.6896	57.4291	52.784	73.1481	74.0367	71.5821	Rif1
FBgn0037853	CG14696	3R	10882433	10885001	-	4152.57	0.310218	7.47445e-15	130.661	134.075	134.233	163.592	165.942	165.101	CG14696
FBgn0265149	CR44218	2L	248909	249812	+	55.5769	2.29149	7.97043e-15	1.41843	1.09207	1.17386	5.63853	6.27413	6.12636	CR44218
FBgn0030612	CG5599	X	15086125	15088629	+	795.032	0.577363	8.52159e-15	18.8989	20.6913	20.6405	29.3284	30.3594	30.1467	CG5599
FBgn0037636	CG9821	3R	8813490	8820682	-	5743.66	0.97214	1.06335e-14	35.1368	35.7026	34.1126	72.4834	57.4315	75.9779	CG9821
FBgn0265434	zip	2R	24990570	25011965	-	22831.6	0.322884	1.06335e-14	175.602	164.065	155.236	209.236	205.716	204.131	zip
FBgn0029969	CG10932	X	7887130	7888785	-	483.616	0.746702	1.08554e-14	13.2689	13.6764	11.5722	21.1754	20.723	22.775	CG10932
FBgn0000212	brm	3L	15970082	15982869	-	4328.65	0.318354	1.30767e-14	41.3835	41.1704	39.0568	50.2535	50.9652	50.4447	brm
FBgn0004876	cdi	3R	19044882	19094270	-	1886.09	0.397141	1.31864e-14	14.9507	14.7628	14.3572	19.4231	19.533	19.0944	cdi
FBgn0036685	CG6664	3L	17012886	17016180	-	2511.83	0.373196	1.66936e-14	46.1973	48.065	49.9886	62.7639	62.2915	61.7448	CG6664
FBgn0013987	MAPk-Ak2	X	5759908	5764203	-	6536.9	0.27058	1.97359e-14	157.485	158.364	160.456	192.759	191.057	190.739	MAPk-Ak2
FBgn0015799	Rbf	X	797090	801479	-	2666.58	0.361437	2.27193e-14	36.9936	38.993	37.9809	47.5144	49.1383	49.7354	Rbf
FBgn0030486	Set2	X	13413242	13421024	+	1150.81	0.507248	2.30283e-14	7.67854	7.38252	7.08758	9.9371	10.5471	10.9917	Set2
FBgn0011655	Med	3R	31611046	31615375	+	1263.36	0.473949	2.36255e-14	17.63	18.5322	18.4076	24.296	26.2786	25.1929	Med
FBgn0032821	CdGAPr	2L	19774874	19791882	-	1801.53	0.444964	2.39479e-14	12.1873	11.5046	10.7547	15.6357	16.1021	15.1763	CdGAPr
FBgn0000568	Eip75B	3L	17950953	18064696	-	1153.35	0.521079	3.66571e-14	3.8348	4.29573	4.31583	5.83032	5.75424	6.26659	Eip75B
FBgn0000413	da	2L	10388105	10393228	+	1901.73	0.478166	4.14974e-14	24.0062	26.5782	27.3734	34.3623	38.7983	35.3844	da
FBgn0001139	gro	3R	26041736	26049911	+	4609.18	0.306304	4.68509e-14	52.7244	55.8562	54.8835	66.6094	67.8877	67.6149	gro
FBgn0028685	Rpt4	X	6289470	6291245	-	4722.08	0.302998	5.47344e-14	166.221	173.979	169.711	205.071	212.739	211.209	Rpt4
FBgn0030838	CG5445	X	17282496	17305475	+	3031.37	0.32929	5.78589e-14	65.8356	64.8746	65.7806	82.4594	80.9331	83.4632	CG5445
FBgn0265512	mlt	2R	10155916	10158931	-	337.461	0.837724	6.07305e-14	5.04386	4.65964	4.47052	8.89828	8.58606	7.87766	mlt
FBgn0267408	AOX1	3R	15532137	15537292	-	1519.84	0.429259	7.74738e-14	18.6103	17.9931	17.5247	24.0101	23.808	25.0714	AOX1
FBgn0026080	Tip60	X	4114800	4117487	-	3227.05	0.324051	8.69288e-14	71.159	70.2258	68.4492	87.3975	88.6789	86.6425	Tip60
FBgn0263289	scrib	3R	26536350	26604051	+	6963.74	0.276369	9.17907e-14	22.1453	21.5783	20.9839	26.0798	25.8987	26.3981	scrib
FBgn0030301	HP5	X	11454786	11459227	+	1968.13	0.379138	9.54751e-14	26.6307	25.5028	25.6303	33.9056	33.5463	33.6967	HP5
FBgn0004436	Ubc6	3R	4948755	4952682	-	4599.84	0.293095	1.02632e-13	112.076	111.184	113.95	140.262	135.636	137.28	Ubc6
FBgn0261396	Rpn3	2L	19051790	19053681	+	3252.26	0.320595	1.08856e-13	92.7907	94.0383	92.2519	115.077	118.525	114.939	Rpn3
FBgn0029867	CG3847	X	6347103	6349236	+	2164.79	0.359248	1.15265e-13	52.4125	52.1398	52.4764	66.7651	67.3049	67.3463	CG3847
FBgn0261573	CoRest	X	19521929	19530896	+	2527.19	0.351944	1.24701e-13	23.1129	22.6342	22.5684	29.0698	29.8129	28.3181	CoRest
FBgn0020309	crol	2L	11794327	11809438	-	7640.43	0.265671	1.78199e-13	55.1352	55.8342	54.229	64.6978	67.3967	66.5021	crol
FBgn0052521	CG32521	X	21205310	21281171	-	2881.79	0.345887	2.76001e-13	31.4008	33.6959	33.3556	40.8787	41.8709	42.3483	CG32521
FBgn0003053	peb	X	4617564	4627206	+	279.694	0.918917	3.17965e-13	1.58118	1.52083	1.49222	2.54029	2.96227	3.17597	peb
FBgn0040208	Kat60	3R	5227289	5232209	-	1986.52	0.382262	3.33787e-13	38.1412	38.0895	38.2691	47.5243	50.8776	50.7845	Kat60
FBgn0030034	CG10555	X	8398940	8404516	+	1317.07	0.445589	4.2808e-13	12.5827	12.9174	12.4771	16.963	18.0995	16.6638	CG10555
FBgn0001224	Hsp23	3L	9381882	9382765	+	302.315	0.871318	4.32263e-13	12.3954	14.321	16.0291	26.1211	25.5347	26.4382	Hsp23
FBgn0004177	mts	2L	7827650	7833576	+	7347.69	0.248133	4.86881e-13	127.542	127.358	127.681	152.046	151.908	150.436	mts
FBgn0031052	CG14215	X	19652305	19659407	+	2365.55	0.351717	5.28031e-13	18.8117	18.516	17.9032	22.9708	23.7298	23.7805	CG14215
FBgn0266801	CG45263	3R	8364328	8477617	-	55.1848	2.30611	5.49837e-13	0.0987439	0.0513308	0.091959	0.429742	0.295402	0.469134	CG45263
FBgn0029666	CG10803	X	3485650	3490915	+	1800.04	0.509773	5.6698e-13	17.5353	18.2763	17.673	26.7005	22.1527	27.3073	CG10803
FBgn0264922	smt3	2L	6966780	6967644	-	10123.1	0.317999	5.91133e-13	676.431	704.605	761.999	886.802	912.416	871.955	smt3
FBgn0262460	mir-2a-2	2L	19569490	19569561	-	49.5756	2.25244	6.82296e-13	10.5236	16.1312	15.6054	67.3831	63.6567	69.9971	mir-2a-2
FBgn0043903	dome	X	19676061	19683518	-	3180.64	0.3509	7.1306e-13	32.6274	34.5098	34.2007	40.803	44.3521	44.0446	dome
FBgn0265419	CR44331	3R	8112699	8114003	-	67.4209	1.90885	7.29228e-13	1.49808	1.11946	1.40386	5.91927	4.92381	4.27044	CR44331
FBgn0039136	CG5902	3R	23986642	23988738	+	3423.73	0.327198	7.78921e-13	90.7941	91.1164	92.42	113.626	119.825	110.708	CG5902
FBgn0023097	bon	3R	20593139	20612540	+	2125.9	0.374882	8.1401e-13	18.6158	18.8777	18.7985	23.2291	25.3871	24.3602	bon
FBgn0033177	CG11141	2R	7459685	7463395	-	2333.3	0.35097	8.15219e-13	35.3972	33.343	34.8235	43.4573	44.2413	44.366	CG11141
FBgn0028688	Rpn7	3R	22460662	22462054	-	6749.55	0.285117	8.57409e-13	246.193	261.137	264.43	313.146	318.658	308.519	Rpn7
FBgn0003887	betaTub56D	2R	19447319	19451600	-	43030.4	0.268698	9.81092e-13	1171.74	1259.72	1258.49	1439.59	1526.26	1479.38	betaTub56D
FBgn0261985	Ptpmeg	3L	328097	356050	+	2501.09	0.338508	1.11454e-12	27.8447	28.3553	27.74	35.5344	36.1689	34.4516	Ptpmeg
FBgn0037760	FBXO11	3R	9803486	9809368	-	2473.38	0.33458	1.12166e-12	23.1774	22.5367	22.8407	29.1486	28.9504	28.3591	FBXO11
FBgn0085408	Shroom	2R	14308142	14351802	+	113.557	1.35723	1.14988e-12	0.591579	0.589423	0.63357	1.70178	1.44912	1.49899	Shroom
FBgn0040493	grsm	3R	12950042	12967712	-	2845.47	0.32272	1.27831e-12	59.9602	62.1027	61.3964	77.2762	74.9136	77.2623	grsm
FBgn0030806	CG13001	X	16941086	16942871	-	387.667	0.742571	1.37583e-12	8.58279	9.94967	10.1706	15.8517	16.3276	15.8147	CG13001
FBgn0010415	Sdc	2R	21392402	21481176	-	1828.96	0.524907	1.56447e-12	19.4606	21.9187	21.6887	31.1154	26.5322	33.0818	Sdc
FBgn0030973	CG7332	X	18884513	18888860	+	1241.05	0.455974	1.7124e-12	18.0629	19.2777	17.0141	24.323	25.167	25.0938	CG7332
FBgn0052758	CG32758	X	5719374	5738031	-	2248.72	0.381896	1.7124e-12	25.1487	26.341	24.0368	31.3112	33.8629	33.2439	CG32758
FBgn0052296	Mrtf	3L	2717615	2766536	-	1084.86	0.457652	1.76534e-12	6.50784	6.19247	6.16052	8.8439	8.43775	8.62883	Mrtf
FBgn0030680	CG8944	X	15741343	15746231	-	966.211	0.478833	1.78624e-12	11.0674	10.987	10.7337	14.8943	15.8044	14.9978	CG8944
FBgn0267656	CR45994	2R	16153906	16154551	+	75.041	1.6955	1.8052e-12	3.24806	3.14633	3.28536	10.9326	11.1744	9.25896	CR45994
FBgn0024555	flfl	3R	13683921	13693905	+	4640.19	0.271759	1.82125e-12	43.2235	43.3392	42.8653	52.1561	52.5393	51.5705	flfl
FBgn0005624	Psc	2R	12965997	12980994	-	1080.73	0.470986	2.01334e-12	8.83659	7.93312	8.50758	11.7355	11.4094	11.8864	Psc
FBgn0028974	xmas-2	X	17154110	17159306	-	1331.81	0.422847	2.025e-12	13.6377	13.2789	12.7108	17.6986	17.3917	18.0459	xmas-2
FBgn0051635	CG31635	2L	6632798	6649114	-	764.076	0.54696	2.09744e-12	3.7259	3.80391	4.01006	5.29473	5.91524	5.63664	CG31635
FBgn0040206	krz	3R	32045314	32051993	-	1811.51	0.375938	2.15555e-12	17.3717	17.3194	18.0729	22.3741	22.6192	23.4491	krz
FBgn0032378	CycY	2L	11810092	11813780	-	3366.72	0.304352	2.18726e-12	70.6128	69.673	68.2165	84.0001	86.8903	86.5769	CycY
FBgn0010434	cora	2R	19229063	19243751	+	19812.3	0.246084	2.47966e-12	182.985	175.85	171.099	212.134	205.501	210.898	cora
FBgn0022338	dnk	3R	18980995	18982749	+	4270.2	0.292243	2.47966e-12	158.912	160.043	167.997	200.373	199.963	195.886	dnk
FBgn0261387	CG17528	2R	4815426	4824319	-	3976.16	0.288821	2.49915e-12	46.0332	44.118	44.7982	55.3052	55.2126	54.3541	CG17528
FBgn0263342	CR43423	3L	637486	638568	-	188.431	1.13646	3.11268e-12	8.50229	6.01755	6.40545	16.8668	13.2565	15.935	CR43423
FBgn0087007	bbg	3L	14412828	14536276	-	109.73	1.35621	3.13845e-12	0.313858	0.405371	0.36726	0.88187	0.942663	0.955439	bbg
FBgn0082582	tmod	3R	30532607	30578905	+	7544.89	0.250366	3.2707e-12	48.0008	49.508	48.842	57.7808	57.1533	59.1433	tmod
FBgn0261710	nocte	X	10461865	10474675	-	30528.1	0.340967	3.46566e-12	150.512	149.498	143.36	174.025	204.463	183.08	nocte
FBgn0051118	RabX4	3R	24826665	24828409	-	173.859	1.12495	3.64678e-12	5.18635	3.65002	4.80507	10.6257	9.14391	9.97351	RabX4
FBgn0030400	CG11138	X	12569169	12583193	-	889.637	0.539612	3.75424e-12	7.10011	6.95517	7.84938	9.77898	10.9531	11.0708	CG11138
FBgn0036180	CG6091	3L	11605436	11609465	-	1140.09	0.431239	3.78233e-12	16.6455	16.6355	16.5575	22.2491	22.5702	22.3814	CG6091
FBgn0015929	dpa	2R	7496702	7500145	-	4644.21	0.281471	3.83535e-12	82.8625	79.3459	78.9876	96.3081	98.9488	97.9064	dpa
FBgn0026313	X11L	X	17599608	17606879	+	2252.12	0.346857	3.91588e-12	20.2503	20.2578	20.7381	26.8673	25.2646	25.7689	X11L
FBgn0025625	Sik2	X	2055310	2061915	-	432.473	0.680051	4.1185e-12	3.55503	3.75304	3.92672	5.78897	5.91533	6.27949	Sik2
FBgn0030018	slpr	X	8170229	8177185	-	1802.73	0.36914	4.40447e-12	16.0477	16.6615	16.7977	21.2838	21.7431	20.9102	slpr
FBgn0010379	Akt1	3R	16099228	16105670	+	4296.5	0.355322	5.15247e-12	43.8595	44.4955	47.892	60.4954	54.1857	59.5963	Akt1
FBgn0034598	CG4266	2R	21161713	21168659	-	3325.26	0.363861	5.29148e-12	38.2813	36.2235	35.7098	44.2875	50.2249	47.3042	CG4266
FBgn0030294	Pa1	X	11359236	11360929	+	1066.37	0.475608	5.566e-12	31.2546	32.4605	33.128	42.9283	47.9302	43.7479	Pa1
FBgn0030038	CG1440	X	8437057	8441264	+	4217.7	0.270675	5.99678e-12	86.4205	86.6627	86.1114	103.902	104.074	104.708	CG1440
FBgn0004698	mus210	2R	15311510	15318239	+	4176.71	0.311587	6.04034e-12	47.3638	44.7505	44.2122	56.886	58.0146	54.3274	mus210
FBgn0029820	CG16721	X	5879869	5883391	+	1110.74	0.449382	7.35517e-12	21.5029	19.5727	20.4369	28.5999	27.9764	27.4345	CG16721
FBgn0039003	wfs1	3R	22687542	22690380	-	1466.17	0.397641	8.33548e-12	28.084	28.1338	27.46	38.2592	35.7989	36.2235	wfs1
FBgn0025800	Smox	X	8137041	8142279	-	2955.89	0.322012	8.58424e-12	34.7955	34.553	33.3165	42.2185	44.4161	41.7235	Smox
FBgn0051145	CG31145	3R	23605751	23669659	-	12453.1	0.250861	9.41865e-12	140.755	135.263	130.297	160.865	162.651	160.01	CG31145
FBgn0004050	z	X	2447769	2450550	+	1826.76	0.37664	1.02777e-11	36.8007	36.5996	34.6574	44.9901	48.4075	46.9013	z
FBgn0047205	CR32385	3L	6976322	6979222	+	77.9263	1.57983	1.12414e-11	0.92911	0.903145	0.849441	2.67426	2.87346	2.47627	CR32385
FBgn0260970	CG42593	X	7935896	7953883	+	2824.77	0.319492	1.14355e-11	16.0219	16.0193	15.334	20.1846	19.1419	19.8102	CG42593
FBgn0261592	RpS6	X	7899624	7901331	-	22526.4	0.252935	1.30002e-11	993.278	1017.21	1028.78	1166.12	1265.58	1189.82	RpS6
FBgn0032400	CG6770	2L	12045343	12046118	-	1033.3	0.474351	1.37301e-11	64.8191	62.712	69.4201	94.9677	86.3796	92.2087	CG6770
FBgn0037076	ebd2	3L	21344768	21349288	-	110.566	1.30351	1.43193e-11	2.13889	1.8177	2.12227	5.30275	5.03963	4.66252	ebd2
FBgn0250867	CG42238	2L	20965520	21052164	-	910.733	0.474901	1.44579e-11	11.2675	11.2264	11.8603	15.3492	16.3939	15.9749	CG42238
FBgn0025878	wrapper	2R	22379637	22382675	+	33.603	2.86907	1.52783e-11	0.147407	0.323113	0.252592	1.73955	2.08647	1.45669	wrapper
FBgn0263413	CR43459	3R	10093761	10101356	+	3863	0.358028	1.5302e-11	26.802	24.709	27.2499	34.7971	31.3683	34.7707	CR43459
FBgn0029895	CG14441	X	6699508	6719389	+	468.868	0.647625	1.89919e-11	2.9239	2.93732	3.06243	4.65091	4.33087	4.99023	CG14441
FBgn0003410	sina	3L	16853751	16858712	+	1759.9	0.364516	1.90223e-11	27.3081	27.7613	28.4032	35.6935	36.9041	34.8584	sina
FBgn0032929	Mcm10	2L	21179933	21182812	+	1321.98	0.403498	2.19e-11	23.1278	24.4027	23.7734	32.3177	31.3069	30.7156	Mcm10
FBgn0005614	trpl	2R	9753697	9765518	+	53.6532	1.98719	2.19732e-11	0.26949	0.298342	0.416893	1.18313	1.2509	1.45107	trpl
FBgn0035283	CG12024	3L	1857165	1859047	+	1120.43	0.44232	2.35642e-11	29.2383	32.3828	30.4914	41.5258	42.8582	40.792	CG12024
FBgn0063649	CG6006	3R	16154982	16171766	+	236.026	0.866772	2.36764e-11	2.20695	2.2254	2.30664	4.14646	3.86819	4.2699	CG6006
FBgn0030941	wgn	X	18624042	18634908	-	1347.98	0.396028	2.41507e-11	26.3786	27.2675	25.6281	34.8966	34.4321	35.0143	wgn
FBgn0036317	CG10948	3L	12844254	12850117	-	626.482	0.544518	3.19569e-11	10.0362	10.2746	10.1573	14.1689	14.943	15.307	CG10948
FBgn0004913	Gnf1	3R	4906622	4910081	+	3014.88	0.295897	3.50782e-11	49.3657	48.0683	48.6181	60.8872	59.8284	58.6132	Gnf1
FBgn0023214	edl	2R	18667527	18673536	-	2637.03	0.310326	3.68983e-11	92.6381	95.7753	97.7111	117.292	119.31	118.116	edl
FBgn0000578	ena	2R	19141632	19163705	+	12907.3	0.225982	4.21565e-11	118.085	115.781	112.154	134.804	133.396	136.519	ena
FBgn0030791	CG9132	X	16796902	16800710	-	1529.86	0.38851	4.61425e-11	27.2434	28.5816	29.4271	35.7922	37.4154	38.3261	CG9132
FBgn0023172	RhoGEF2	2R	17027190	17044653	+	8270.3	0.260695	4.64712e-11	54.6582	51.7285	50.2699	63.2289	61.8076	62.6722	RhoGEF2
FBgn0010215	alpha-Cat	3L	23318646	23338100	-	4726.94	0.257266	5.59319e-11	74.2808	71.9783	71.9274	87.7069	86.6677	86.4326	alpha-Cat
FBgn0040309	Jafrac1	X	13329824	13331994	+	10463.2	0.222052	5.6338e-11	381.836	391.908	391.969	453	460.089	446.577	Jafrac1
FBgn0030945	Ing3	X	18650718	18653091	-	478.778	0.679551	5.89608e-11	8.85176	9.98196	9.48007	13.1484	16.1053	16.0507	Ing3
FBgn0024728	Slip1	4	663621	669884	+	1542.84	0.418817	6.04999e-11	27.1568	26.625	29.0179	37.9415	34.1551	38.5593	Slip1
FBgn0015803	RtGEF	2L	20350434	20365254	+	2350.52	0.349839	6.78081e-11	13.669	14.395	14.3565	17.5342	19.0926	17.4272	RtGEF
FBgn0266409	CG45049	3R	22726967	22732362	+	2390.27	0.324863	7.17594e-11	34.9739	32.6539	33.4835	43.0781	41.4232	42.164	CG45049
FBgn0003165	pum	3R	9066343	9237682	-	4374.86	0.260501	7.91766e-11	20.0424	19.9251	19.645	23.9185	23.3573	24.1376	pum
FBgn0260660	Mp	3L	6998843	7053499	+	48.7794	2.02397	7.94519e-11	0.124236	0.176834	0.21859	0.663867	0.723989	0.716732	Mp
FBgn0005612	Sox14	2R	23978801	23985177	+	1206.48	0.416823	8.2802e-11	17.3763	15.9987	17.6504	22.4784	22.4906	23.1185	Sox14
FBgn0041184	Socs36E	2L	18138675	18152417	-	2057.62	0.33986	8.78751e-11	29.4169	30.238	31.9682	38.7969	38.7447	38.3866	Socs36E
FBgn0016917	Stat92E	3R	20535323	20552311	-	7725.53	0.23339	9.06128e-11	80.0099	80.4317	80.4055	92.3426	94.0299	96.733	Stat92E
FBgn0043456	CG4747	2L	10003832	10008889	+	9089.47	0.21876	9.22512e-11	155.333	156.813	159.086	182.483	184.441	181.443	CG4747
FBgn0003321	sbr	X	10832752	10847092	-	2266.27	0.324892	9.26234e-11	37.192	36.3129	34.8648	44.8797	46.1123	44.7786	sbr
FBgn0265830	CR44619	X	12751867	12754571	+	151.195	1.05082	9.79845e-11	4.08936	4.65652	4.6684	9.13847	9.58532	9.05247	CR44619
FBgn0015295	shark	2R	16199426	16202884	-	1673.36	0.369063	1.06591e-10	27.3622	26.3666	27.5159	34.8829	36.5104	33.5328	shark
FBgn0033166	Eaf	2R	7396850	7407819	-	2017.06	0.330952	1.12422e-10	22.7602	22.8688	23.7856	29.3559	28.5448	29.396	Eaf
FBgn0036666	TSG101	3L	16842294	16844585	+	5603.18	0.242829	1.1972e-10	172.333	171.308	172.45	207.935	200.926	201.892	TSG101
FBgn0263231	bel	3R	8654975	8660761	-	7911.27	0.237629	1.21002e-10	106.938	109.796	106.4	125.269	130.601	125.133	bel
FBgn0023095	caps	3L	13228692	13279642	+	290.389	0.74831	1.30249e-10	2.56448	2.66309	2.68203	4.44006	4.54447	4.30154	caps
FBgn0001230	Hsp68	3R	24055080	24057310	-	1405.73	0.412737	1.34801e-10	30.8535	32.1467	32.5399	39.969	41.7036	45.4279	Hsp68
FBgn0033539	Git	2R	10641818	10645427	-	2288.13	0.318851	1.34891e-10	49.0867	48.3974	46.2365	58.9098	60.2666	60.1174	Git
FBgn0031020	Nat1	X	19479984	19484643	+	4449.44	0.292768	1.66967e-10	56.9775	60.0692	59.0464	69.1406	75.5791	70.9633	Nat1
FBgn0040080	pins	3R	27582840	27586376	+	4218.21	0.274098	1.74376e-10	67.4922	70.8414	67.4094	82.0892	85.2639	81.4605	pins
FBgn0263659	CR43650	2R	16829095	16839494	+	40.6962	2.20322	1.74525e-10	0.0728558	0.0725903	0.102036	0.377923	0.35256	0.404717	CR43650
FBgn0030716	CG9170	X	15977967	15982944	-	227.205	0.856256	1.835e-10	2.13317	2.21781	2.14269	3.78331	4.27176	3.70139	CG9170
FBgn0001149	GstD1	3R	12367817	12369268	-	1135.24	0.410134	1.83876e-10	65.5443	71.1609	67.6051	91.3537	89.8443	90.333	GstD1
FBgn0030243	CG2186	X	10857655	10866246	+	1739.25	0.356404	2.2735e-10	12.3498	12.4843	13.0422	15.7824	16.8565	15.8357	CG2186
FBgn0031233	Tbc1d15-17	2L	207179	210725	+	1897.48	0.324489	2.49259e-10	29.8561	29.7646	29.2905	37.1996	36.962	37.1862	Tbc1d15-17
FBgn0039430	CG5455	3R	26461527	26470008	+	902.842	0.43754	2.51439e-10	15.2798	15.0887	14.7633	20.4163	20.611	20.1088	CG5455
FBgn0050404	Tango11	2R	21716780	21719963	-	2348.92	0.311663	2.5271e-10	64.3889	68.1369	64.3465	81.0997	81.6877	81.5866	Tango11
FBgn0039492	CG6051	3R	27124759	27151069	-	1986	0.334143	2.61356e-10	23.332	23.3891	22.349	28.3694	30.0351	28.677	CG6051
FBgn0038747	RhoGAP92B	3R	19905164	19914272	+	4256.05	0.290046	2.64586e-10	55.7512	58.9769	55.2699	67.0908	72.276	68.4904	RhoGAP92B
FBgn0030206	CG2889	X	10473938	10477201	+	1097.2	0.405257	3.21858e-10	25.3017	24.6148	24.3462	32.7296	32.0381	33.5845	CG2889
FBgn0039260	Smg6	3R	25029429	25033465	-	1949.38	0.330467	3.31944e-10	31.7836	30.7379	29.6456	39.0739	38.4421	38.4163	Smg6
FBgn0041092	tai	2L	9166778	9250211	+	2325.02	0.30311	3.42167e-10	10.1497	10.2979	10.4351	12.6228	12.5694	12.9039	tai
FBgn0266441	CG45071	3L	15105882	15110730	+	699.43	0.527345	3.78258e-10	18.4188	18.3206	17.4527	28.4859	24.3034	25.3922	CG45071
FBgn0035033	CG3548	2R	24599947	24602367	+	813.097	0.492705	4.12078e-10	18.0793	19.0607	16.6608	24.2272	26.7858	24.7198	CG3548
FBgn0004373	fwd	3L	305393	319884	-	3282.11	0.278248	4.22205e-10	24.2513	23.3742	22.8499	28.7571	28.3296	28.3987	fwd
FBgn0035388	CG2162	3L	3035196	3040469	+	2241.68	0.314985	4.29366e-10	46.8762	44.6121	45.3405	55.0807	57.4021	57.7006	CG2162
FBgn0010355	Taf1	3R	6646889	6656048	+	3118.35	0.336085	4.35073e-10	25.3787	23.4789	21.9602	30.0899	30.2953	29.0443	Taf1
FBgn0025626	CG4281	X	2062313	2065142	-	3287.89	0.266723	4.39546e-10	65.8547	65.7672	66.3348	78.8633	80.2591	79.0196	CG4281
FBgn0026417	Hus1-like	3R	4808336	4812096	-	297.315	0.714811	4.47546e-10	11.1683	11.3263	11.5339	18.6496	18.4762	18.7134	Hus1-like
FBgn0004103	Pp1-87B	3R	12423621	12425917	-	11799.7	0.201042	4.56224e-10	295.868	290.836	293.748	340.988	335.789	335.361	Pp1-87B
FBgn0010226	GstS1	2R	17093246	17099501	-	185.623	0.955122	4.81174e-10	3.04874	3.39499	3.37489	5.53387	7.05121	6.42678	GstS1
FBgn0030241	feo	X	10852446	10854869	-	2335.79	0.405141	4.92697e-10	45.7092	51.3403	49.4687	59.6643	70.9048	63.4018	feo
FBgn0002716	mei-W68	2R	19456170	19459523	+	210.235	0.863056	4.9482e-10	3.77583	3.50958	4.17954	7.07578	6.75038	7.00707	mei-W68
FBgn0038608	WRNexo	3R	18364244	18366162	-	1803.36	0.333391	5.27341e-10	61.1639	64.7401	62.2968	80.2707	78.7848	78.1194	WRNexo
FBgn0031450	Hrs	2L	2739986	2743377	+	3401.68	0.28528	5.40147e-10	65.6219	64.1884	62.2668	79.9886	78.9682	75.1982	Hrs
FBgn0004655	wapl	X	2149936	2158983	-	3305.42	0.284924	5.51424e-10	24.3913	25.776	24.4678	29.9401	31.1958	29.8031	wapl
FBgn0022942	Cbp80	X	4650015	4658259	+	2574.8	0.304741	5.61928e-10	41.8024	42.2715	40.3423	52.607	49.3919	51.7252	Cbp80
FBgn0015269	Nf1	3R	25983013	25995737	+	1391.12	0.390432	5.83192e-10	7.23346	7.24749	6.65526	8.86038	9.18797	9.65779	Nf1
FBgn0029887	CG3198	X	6668539	6673973	-	2085.77	0.319656	5.83526e-10	22.3642	22.1897	21.053	27.8052	26.914	27.1923	CG3198
FBgn0024921	Trn	3L	6193480	6200385	+	3569.9	0.337378	5.85156e-10	32.8489	31.9408	34.7791	41.8522	39.1254	44.7867	Trn
FBgn0030077	CG15365	X	9054698	9067983	-	42.0949	2.07044	6.49937e-10	0.301386	0.233557	0.286914	1.18203	1.25082	1.01823	CG15365
FBgn0261113	Xrp1	3R	18914968	18926989	+	16756.4	0.20349	6.59646e-10	195.228	186.803	188.21	217.781	217.495	221.346	Xrp1
FBgn0030894	CG7192	X	18097558	18101314	-	2452.01	0.33321	6.76655e-10	52.1011	53.3215	57.9802	66.4364	70.8144	68.5023	CG7192
FBgn0026086	Adar	X	1773725	1788065	+	1249.24	0.400717	7.52603e-10	7.36045	6.90263	7.46239	9.79597	9.04045	9.83956	Adar
FBgn0051451	CR31451	3R	23983503	23985065	+	649.692	0.516689	7.52603e-10	18.757	20.5835	21.0868	30.1758	27.7841	28.4884	CR31451
FBgn0025639	Hmt4-20	X	648483	656033	-	2354.95	0.318062	7.75198e-10	20.3072	18.9616	20.3717	24.3138	25.597	24.4231	Hmt4-20
FBgn0025815	Mcm6	X	6674387	6677176	+	3392.15	0.276338	7.75198e-10	64.5936	66.8143	62.8692	77.7891	80.1459	77.3963	Mcm6
FBgn0050156	CG30156	2R	6981446	6985712	-	316.687	0.717033	8.09146e-10	7.32779	8.27681	8.9329	13.1293	14.0738	13.0915	CG30156
FBgn0039966	Rab21	X	23012140	23013409	-	876.462	0.431863	8.37305e-10	34.6888	36.1078	35.5401	46.9013	48.2354	48.2809	Rab21
FBgn0034049	bdg	2R	15923040	15931935	-	5940.77	0.240547	9.51202e-10	61.2065	61.2561	58.1908	72.3666	70.7049	70.4081	bdg
FBgn0264618	CR43958	4	557025	557854	-	70.673	1.57816	9.93327e-10	2.65997	2.72823	3.01635	9.72707	8.92049	6.46747	CR43958
FBgn0038286	CG6966	3R	15079320	15095631	-	1805.52	0.335233	1.06546e-09	21.0451	20.8543	19.7028	26.4001	26.1552	25.1991	CG6966
FBgn0010416	TH1	X	16388820	16391438	-	5138.73	0.234076	1.15288e-09	119.081	122.339	121.827	143.973	140.921	142.35	TH1
FBgn0016794	dos	3L	2589414	2595590	+	5172.88	0.238311	1.42798e-09	59.6212	60.3747	59.7194	71.2442	72.0252	68.7472	dos
FBgn0020255	Ran	X	11144852	11148716	-	13968.8	0.200104	1.46554e-09	395.31	407.362	407.583	461.014	471.127	458.144	Ran
FBgn0030328	Amun	X	11710120	11715565	-	4351.68	0.246216	1.48731e-09	52.1467	53.1196	53.0248	61.1913	62.6798	63.8442	Amun
FBgn0029676	HIP-R	X	3789969	3792477	+	2847.2	0.303672	1.58393e-09	67.5535	68.4753	74.6258	85.6269	87.7052	86.5705	HIP-R
FBgn0000117	arm	X	1891401	1900646	-	23553.3	0.186395	1.60715e-09	362.071	366.096	364.109	405.453	418.913	418.506	arm
FBgn0031144	CG1529	X	21028652	21031950	-	1023.29	0.400823	1.6657e-09	15.4779	16.2624	16.2689	21.4357	20.7384	21.2077	CG1529
FBgn0031047	Rcd-1	X	19638767	19640746	+	2048.14	0.309977	1.69071e-09	60.5031	62.1581	63.7177	76.2874	76.1568	78.5381	Rcd-1
FBgn0001086	fzy	2L	16310956	16313097	+	3008.56	0.264568	1.71175e-09	80.8568	81.0567	80.0287	97.1338	96.2983	97.2243	fzy
FBgn0260771	Larp7	X	9243817	9245925	+	530.258	0.529873	1.71452e-09	12.3169	12.5554	12.5514	17.5336	18.5378	17.9472	Larp7
FBgn0003514	sqh	X	6223061	6225140	-	11792.6	0.194074	1.7301e-09	407.402	408.383	415.868	471.023	470.31	467.626	sqh
FBgn0058469	CR40469	X	122493	122706	+	188.191	0.929007	1.7301e-09	31.5935	41.2476	34.1278	69.7347	61.3068	72.7216	CR40469
FBgn0041604	dlp	3L	14632601	14671609	+	522.226	0.548702	1.7361e-09	6.21434	6.57771	7.13676	9.87889	9.56628	9.68933	dlp
FBgn0264493	rdx	3R	13967061	14032057	-	615.968	0.550123	1.77774e-09	4.38634	4.62901	4.55388	6.50815	6.0186	7.33214	rdx
FBgn0026263	bip1	3L	8054333	8058713	-	430.045	0.587396	1.81154e-09	10.9053	10.9269	10.2607	15.4829	16.2002	16.5386	bip1
FBgn0004919	gol	2R	25072627	25084347	-	193.445	0.927521	1.82994e-09	1.65486	2.24967	1.7573	3.91585	3.39115	3.47805	gol
FBgn0028480	CG17841	X	10368052	10383580	+	4919.13	0.270505	2.06774e-09	99.9835	107.368	109.338	124.602	131	126.324	CG17841
FBgn0031114	cactin	X	20424069	20426402	+	841.03	0.435223	2.17102e-09	17.5803	18.2875	18.2665	24.1545	25.3072	23.7285	cactin
FBgn0263197	Patronin	2R	17519024	17535866	-	8863.35	0.210709	2.29559e-09	62.8579	63.0017	60.57	71.3258	71.9173	72.5155	Patronin
FBgn0020304	drongo	2L	833584	851071	-	3770.08	0.259941	2.31626e-09	46.7147	44.6669	45.6838	54.0118	56.2419	53.8672	drongo
FBgn0030731	Mfe2	X	16270951	16273815	+	2604.05	0.311415	2.41914e-09	59.3926	63.1298	58.9999	72.3266	78.7689	74.1614	Mfe2
FBgn0031474	CG2991	2L	2857164	2868548	+	2292.39	0.288701	2.44929e-09	35.3969	36.4321	35.6643	43.4522	43.9986	43.8552	CG2991
FBgn0037472	CG10098	3R	7124548	7126503	+	464.831	0.615999	2.74866e-09	12.2124	14.8592	15.2795	21.8471	20.4184	22.594	CG10098
FBgn0020370	TppII	2R	13152885	13159141	-	5004.19	0.242241	2.82719e-09	58.0788	55.7677	54.4456	66.6949	65.9329	66.4634	TppII
FBgn0015283	Rpn10	3L	21537000	21538582	+	2670.56	0.279096	2.88666e-09	98.0838	101.565	100.129	123.429	121.834	118.554	Rpn10
FBgn0267791	bl	2R	20587551	20606854	+	3728.25	0.249362	3.09918e-09	79.0051	78.8752	76.2123	93.0383	92.098	93.1655	bl
FBgn0003204	ras	X	10744502	10749097	+	2087.33	0.323699	3.11919e-09	36.0974	37.8706	40.3585	47.12	47.9758	47.9233	ras
FBgn0024806	DIP2	3L	250229	257954	-	2898.98	0.270197	3.56239e-09	26.3224	25.6783	26.2757	32.1349	30.7606	31.5097	DIP2
FBgn0011217	eff	3R	14732414	14741319	-	9077.57	0.214112	3.73365e-09	202.119	208.62	214.547	241.849	240.936	242.47	eff
FBgn0033879	CG6543	2R	13852947	13854331	-	1522.31	0.36997	4.05945e-09	64.7665	72.8486	71.1964	86.1632	93.0725	90.5136	CG6543
FBgn0034179	CG6805	2R	17005451	17007501	+	2659.46	0.301957	4.06472e-09	76.0664	82.8432	78.8912	94.7902	96.9417	101.378	CG6805
FBgn0034308	CG10915	2R	18160720	18164746	+	1622.05	0.34557	4.64924e-09	25.2046	25.0609	24.8572	31.0535	33.7779	30.6251	CG10915
FBgn0032348	CG4751	2L	11130737	11136003	+	2022.86	0.307999	4.67961e-09	22.2611	22.2037	20.9266	27.3545	27.1731	26.4606	CG4751
FBgn0017550	Rga	3R	5607275	5613112	-	2408.2	0.304698	4.72287e-09	42.7193	45.7654	42.6972	52.6725	56.0276	53.3403	Rga
FBgn0266569	CG42259	X	1046224	1047009	+	446.065	0.567002	4.95812e-09	31.3147	30.0571	27.9186	44.9148	44.4791	42.9972	CG42259
FBgn0024897	b6	X	1686624	1690187	+	48.6971	1.80644	4.99269e-09	0.463225	0.570134	0.75875	2.35429	1.98202	1.91598	b6
FBgn0051694	CG31694	2L	2868627	2874489	-	2667.21	0.283011	5.24402e-09	52.1889	53.8032	55.1128	66.2528	66.4307	63.336	CG31694
FBgn0028953	CG14478	2R	17457663	17465795	+	2626.69	0.269544	5.41524e-09	32.7574	32.1168	31.9795	38.7697	39.161	38.825	CG14478
FBgn0004861	ph-p	X	2126210	2138371	-	991.684	0.415421	5.53419e-09	7.57438	7.32754	6.89748	9.65727	9.25042	10.1726	ph-p
FBgn0260745	mfas	3R	11984862	11993315	-	664.337	0.553462	5.55799e-09	8.38318	8.60024	10.0783	12.7608	12.2627	14.6406	mfas
FBgn0033476	oys	2R	10034595	10048619	-	4399.55	0.255554	5.95935e-09	50.0079	46.4482	49.1831	56.7428	59.1278	57.9659	oys
FBgn0086895	pea	2R	14153153	14157106	+	1705.16	0.313524	6.17213e-09	23.2212	22.6449	23.0599	28.2485	28.4398	28.9557	pea
FBgn0031077	CG15618	X	19859743	19865524	-	1174.04	0.426217	6.37376e-09	10.8937	10.4965	11.6437	13.4486	15.8269	15.0723	CG15618
FBgn0040319	Gclc	X	8102181	8116147	-	2131.73	0.291368	6.65812e-09	25.7528	26.213	24.9715	31.4735	31.2745	31.4278	Gclc
FBgn0036372	Abp1	3L	13483533	13486280	-	2237.22	0.291278	7.18812e-09	46.4878	47.6657	48.0648	57.1135	57.0619	59.8129	Abp1
FBgn0010762	simj	3L	10664739	10690734	+	995.671	0.384926	7.43765e-09	9.91089	9.81821	9.99429	12.7155	13.0785	13.0096	simj
FBgn0259108	futsch	X	1409069	1453686	+	172.765	0.894453	7.60433e-09	0.27757	0.301473	0.337444	0.5902	0.582546	0.529872	futsch
FBgn0035232	CG12099	3L	1555363	1558484	-	2648.83	0.269248	7.72371e-09	47.2036	49.1289	48.2785	58.3366	57.5643	58.3826	CG12099
FBgn0004391	shtd	X	15455544	15462441	-	1167.89	0.385894	7.82078e-09	9.53275	8.63781	9.43887	12.0247	11.5979	12.442	shtd
FBgn0035542	DOR	3L	4406943	4420648	+	411.143	0.582828	7.92271e-09	6.15629	6.81751	6.04213	9.29822	9.64843	9.5443	DOR
FBgn0029944	Dok	X	7324214	7328806	+	782.519	0.432117	8.37702e-09	11.3327	10.8584	11.5642	15.5688	14.7869	15.1837	Dok
FBgn0037207	Mes2	3L	22945657	22952248	+	7643.23	0.232656	8.379e-09	159.768	169.812	168.729	192.937	191.001	201.505	Mes2
FBgn0261811	pico	X	19830215	19852059	-	3665.08	0.264914	8.5426e-09	22.6352	24.1375	24.5826	28.0434	28.7949	28.8767	pico
FBgn0032693	Cyp310a1	2L	18651058	18653010	-	821.207	0.471076	9.09555e-09	23.4826	26.9346	22.8905	35.0399	34.8653	31.7997	Cyp310a1
FBgn0030994	HP1D3csd	X	19190214	19191029	+	179.883	0.856431	9.12366e-09	9.57125	9.2517	8.87368	17.4604	16.9907	15.746	HP1D3csd
FBgn0032467	CG9934	2L	13013276	13019434	-	3169.53	0.268269	1.08615e-08	34.4393	36.1075	36.228	41.7331	42.5319	44.2919	CG9934
FBgn0029608	CG3091	X	2252332	2254197	-	2731.63	0.272121	1.09653e-08	114.847	112.983	112.175	135.48	133.471	141.6	CG3091
FBgn0086693	iav	X	6813978	6818156	+	34.7168	2.14598	1.09653e-08	0.165959	0.264566	0.213286	0.944268	0.848273	1.05655	iav
FBgn0027574	CG5815	3R	27112566	27115126	+	872.946	0.408398	1.1034e-08	19.5717	19.5256	18.4662	25.4507	25.9826	24.9966	CG5815
FBgn0023169	AMPKalpha	X	1375536	1378896	+	4144.59	0.250663	1.13567e-08	77.5903	79.3226	77.5185	89.3741	96.3486	93.158	AMPKalpha
FBgn0262730	CG14446	X	6225647	6236218	+	1249.23	0.423178	1.14345e-08	6.53174	6.09292	6.91133	8.84135	7.93946	9.40151	CG14446
FBgn0029660	CG10801	X	3460592	3462500	+	78.4702	1.45323	1.1992e-08	1.55824	0.891894	1.77536	4.47144	3.38923	3.68585	CG10801
FBgn0038595	CG7142	3R	18278181	18279522	-	100.746	1.14577	1.21675e-08	2.56244	2.81274	2.88387	6.04057	6.53169	5.69505	CG7142
FBgn0015541	sda	3R	26915761	26945309	+	3842.72	0.344126	1.25542e-08	34.8786	38.5056	42.1004	48.0681	47.0976	51.3745	sda
FBgn0035452	CG10359	3L	3612192	3615244	+	129.448	1.05957	1.28354e-08	3.01016	2.57073	2.83413	6.4131	4.8447	6.2863	CG10359
FBgn0039788	Rpt6R	3R	30582198	30583697	-	725.081	0.488726	1.2876e-08	22.1441	24.5551	27.1286	33.1925	34.2953	35.9889	Rpt6R
FBgn0052512	CG32512	X	21062277	21067540	-	1203.81	0.370577	1.42511e-08	25.2947	25.2951	23.3802	33.1926	30.8736	31.6344	CG32512
FBgn0030600	hiw	X	15010137	15063429	-	2313.24	0.288937	1.54894e-08	7.64868	7.20437	7.12848	9.07204	9.02469	8.76705	hiw
FBgn0260722	CR42549	3R	9548104	9551806	-	871.674	0.442534	1.58664e-08	20.5832	21.305	24.4866	30.3629	29.4315	30.3365	CR42549
FBgn0034312	CG10916	2R	18173669	18175725	+	1069.97	0.369534	1.60551e-08	26.8047	27.2434	26.1279	35.3189	33.8399	34.4625	CG10916
FBgn0014163	fax	3L	16402796	16411828	-	28809.7	0.23657	1.61235e-08	366.171	365.031	390.379	445.686	417.192	458.502	fax
FBgn0001078	ftz-f1	3L	18750607	18801309	-	484.51	0.675574	1.6508e-08	2.13278	2.78823	2.76428	4.09368	3.52519	4.64693	ftz-f1
FBgn0267792	rgr	2R	8600415	8612295	+	1370.76	0.341788	1.70851e-08	17.359	16.5979	16.3703	21.286	21.8689	20.6444	rgr
FBgn0030011	Gbeta5	X	8150731	8152275	-	79.976	1.29617	1.71301e-08	1.62216	1.61625	2.06052	4.4519	4.56104	3.97892	Gbeta5
FBgn0261593	RpS10b	X	19598031	19599806	+	14367.8	0.248223	1.9039e-08	482.898	493.595	514.007	560.166	626.706	583.275	RpS10b
FBgn0002645	Map205	3R	32055279	32068441	-	15041.1	0.21993	1.91656e-08	131.926	133.799	140.392	153.805	155.016	164.113	Map205
FBgn0030057	Ppt1	X	8688627	8690227	-	1601.05	0.364342	1.92406e-08	58.8169	60.5914	68.8825	81.6963	78.7425	81.809	Ppt1
FBgn0030616	RpL37a	X	15137870	15139367	-	41030	0.228327	1.93428e-08	1637.41	1726.48	1787.83	1938.57	2092.85	2003.46	RpL37a
FBgn0027521	CG3679	X	16303870	16307377	+	28.6805	2.41074	1.9609e-08	0.145032	0.198692	0.155326	0.783175	0.801897	1.06803	CG3679
FBgn0042174	CR18854	2L	9787279	9790745	-	6734.69	0.210334	2.02912e-08	146.346	143.532	139.041	166.019	165.347	164.941	CR18854
FBgn0004957	por	X	18377521	18379854	-	457.114	0.557482	2.09834e-08	9.33953	9.87775	8.77221	13.3139	14.8014	13.0981	por
FBgn0023395	Chd3	3L	19447173	19450238	+	1582.9	0.32623	2.09843e-08	27.7546	25.9677	27.2205	33.7909	34.9053	32.785	Chd3
FBgn0267033	mamo	X	13846116	13990527	-	127.781	1.07465	2.31734e-08	0.136438	0.177314	0.180006	0.327105	0.30321	0.40772	mamo
FBgn0010269	Dsor1	X	9247342	9250037	+	719.437	0.442393	2.35884e-08	19.1474	20.2397	20.5412	25.8076	27.8335	27.7373	Dsor1
FBgn0030719	eIF5	X	15987008	15991974	-	6247.96	0.213818	2.40997e-08	108.635	104.795	105.686	126.18	121.647	122.315	eIF5
FBgn0034722	Rtf1	2R	22375090	22378484	+	2425.4	0.284829	2.48637e-08	40.2147	42.5483	39.4555	48.2596	50.5851	50.0561	Rtf1
FBgn0261550	CG42668	3R	20309344	20324196	+	6568.07	0.226938	2.55529e-08	64.9124	64.171	60.5946	74.1917	75.3921	72.448	CG42668
FBgn0003977	vir	2R	23360192	23366355	-	1726.24	0.299512	2.68023e-08	15.8452	15.3124	15.4485	18.9879	19.2272	19.1436	vir
FBgn0003464	sol	X	21350280	21357912	+	2980.82	0.25526	2.79458e-08	28.3175	27.8085	27.7648	32.4765	34.2705	33.3707	sol
FBgn0259171	Pde9	X	12785563	12897327	-	1338.9	0.351263	2.79805e-08	5.70455	5.40026	5.26407	6.71185	7.27642	6.89444	Pde9
FBgn0043455	CG5986	3R	24047790	24049168	+	1155.66	0.380991	3.01391e-08	43.9892	44.928	45.316	62.9466	55.4695	56.4724	CG5986
FBgn0260746	Ect3	3R	11999278	12003516	+	257.164	0.71273	3.03372e-08	5.00476	4.96055	5.44376	8.37692	7.73788	9.1148	Ect3
FBgn0029736	CG4041	X	4915280	4918447	-	1378.66	0.326436	3.68701e-08	26.349	26.5089	26.5229	32.3413	34.1474	33.0301	CG4041
FBgn0003744	trc	3L	19830864	19834304	-	2509.61	0.269661	3.97365e-08	46.4249	49.0603	47.304	56.0257	57.6369	58.4504	trc
FBgn0263968	nonC	X	6824496	6838122	+	3655.11	0.276802	4.05664e-08	19.1136	18.9072	16.9557	22.0532	22.3317	22.2395	nonC
FBgn0023524	CG3078	X	2254403	2259863	-	68.0289	1.37473	4.30834e-08	0.497659	0.495845	0.689743	1.49598	1.43875	1.41863	CG3078
FBgn0050069	CG30069	2R	14185204	14198368	+	604.716	0.531122	4.35196e-08	2.57566	1.96778	2.28087	3.22214	3.21614	3.42032	CG30069
FBgn0003256	rl	2R	1071462	1125927	+	1993.03	0.286065	4.43541e-08	13.621	13.9692	14.2178	16.8842	16.6718	17.4077	rl
FBgn0261545	CG42663	2R	12705172	12751545	+	3884.68	0.232384	4.55046e-08	52.8115	51.7054	50.6218	61.6087	59.6852	60.9913	CG42663
FBgn0000257	car	X	19566019	19569401	+	774.512	0.409341	5.21748e-08	12.3116	12.2486	12.1143	16.5363	15.6411	16.5369	car
FBgn0030766	mthl1	X	16640968	16650309	+	1058.61	0.37084	5.25471e-08	10.2626	10.9792	10.856	13.6767	13.3788	14.4367	mthl1
FBgn0037060	CG10508	3L	21210215	21216051	+	83.1332	1.19602	5.52548e-08	0.962499	0.887955	0.878104	2.10342	2.0849	2.06625	CG10508
FBgn0030276	Dlic	X	11154421	11164670	+	3048.18	0.25632	5.54382e-08	41.9509	42.7885	44.0769	49.4716	52.0595	52.2724	Dlic
FBgn0029881	pigs	X	6600062	6653015	+	8699.45	0.233868	5.68294e-08	73.5908	69.5208	67.0563	84.7036	79.6756	82.8139	pigs
FBgn0024332	Mcm3	X	5323855	5326738	+	1391.85	0.3224	5.81478e-08	26.7553	26.0659	26.7457	32.2823	34.1202	33.0641	Mcm3
FBgn0032633	Lrch	2L	17367511	17384115	-	3767.86	0.231119	5.87566e-08	31.1691	31.0555	31.6029	36.8211	35.842	37.456	Lrch
FBgn0264492	CkIIalpha	3L	23097072	23103460	+	9960.15	0.195847	6.08867e-08	238.357	239.522	249.272	283.189	275.535	274.138	CkIIalpha
FBgn0085430	CG34401	X	18863950	18884075	+	2423.05	0.265414	6.4034e-08	9.33419	9.62523	9.307	11.0539	11.5948	11.3253	CG34401
FBgn0029594	CG14806	X	1880282	1881432	+	1735.03	0.330779	6.70464e-08	82.4794	88.6186	95.4398	112.459	113.233	109.406	CG14806
FBgn0037707	RnpS1	3R	9552034	9553747	+	1220.34	0.407973	7.51509e-08	42.7988	48.2381	44.242	55.6298	66.0311	57.8078	RnpS1
FBgn0051363	Jupiter	3R	11590386	11619906	-	17641.6	0.165556	7.8637e-08	385.876	392.137	386.98	438.702	436.203	431.793	Jupiter
FBgn0005696	DNApol-alpha73	3R	27239163	27241228	+	1534.54	0.31858	7.91545e-08	38.6213	38.6211	39.5801	46.2823	50.7189	48.6271	DNApol-alpha73
FBgn0031078	Nup205	X	19852214	19859379	+	6324.15	0.208512	7.95355e-08	53.0147	54.3115	52.909	60.3588	63.516	61.2715	Nup205
FBgn0001105	Gbeta13F	X	15860115	15866175	+	7526.51	0.659271	8.10278e-08	54.0227	62.5273	68.7021	101.972	89.5494	101.033	Gbeta13F
FBgn0032223	GATAd	2L	10333734	10339185	+	1744.16	0.296806	8.2942e-08	25.1869	25.111	25.537	31.5061	29.8316	31.8141	GATAd
FBgn0027101	Dyrk3	4	1225089	1230713	-	1313.21	0.331017	8.6329e-08	16.8016	16.968	16.5571	21.644	20.1494	21.5263	Dyrk3
FBgn0014018	Rel	3R	9044183	9047977	-	3783.84	0.226398	9.08186e-08	58.901	59.2672	57.9261	67.6081	70.0952	68.3138	Rel
FBgn0025394	inc	X	1483479	1517615	+	4026.97	0.221624	9.54396e-08	47.7496	46.3735	46.0637	53.9554	54.5891	54.9214	inc
FBgn0038341	AdamTS-A	3R	15442246	15476193	-	90.4335	1.13281	9.81026e-08	0.376273	0.45738	0.459398	0.927728	0.946837	0.958196	AdamTS-A
FBgn0050015	CG30015	2R	10839102	10874771	-	6029.7	0.201274	1.00759e-07	44.4118	44.2965	43.5894	51.4926	49.689	50.939	CG30015
FBgn0030286	CG1657	X	11325385	11334071	+	2173.37	0.274656	1.02257e-07	20.6746	19.7426	19.1869	24.0172	24.1644	23.9388	CG1657
FBgn0000543	ecd	3L	2263581	2265857	-	1308.76	0.321821	1.04735e-07	31.8926	30.8278	30.5312	38.536	39.5371	38.4962	ecd
FBgn0003884	alphaTub84B	3R	7086599	7088839	+	44391.3	0.195442	1.06091e-07	1333.06	1425.98	1414.72	1557.11	1640.09	1581.97	alphaTub84B
FBgn0030366	Usp7	X	12022837	12029032	-	5027.72	0.213173	1.13312e-07	48.9046	48.7263	48.1827	57.9728	55.1282	55.9615	Usp7
FBgn0003175	px	2R	22494297	22562065	-	2341.13	0.264469	1.14736e-07	11.8511	11.8836	11.2343	13.8644	13.9896	14.1574	px
FBgn0028582	lqf	3L	7528780	7540012	+	3274.96	0.232375	1.16704e-07	26.9302	26.8944	27.7792	31.907	32.2169	31.7295	lqf
FBgn0035159	CG13896	3L	710820	711850	-	270.429	0.67657	1.1673e-07	12.7763	12.5607	10.2926	19.9546	18.7266	18.3712	CG13896
FBgn0024250	brk	X	7307939	7311132	+	559.698	0.484598	1.17811e-07	8.30292	8.89083	8.61866	11.9787	11.1748	12.9526	brk
FBgn0000307	chif	2L	16342430	16352628	-	1585.15	0.306032	1.19589e-07	11.2928	10.5845	10.4506	13.1672	13.4224	13.3827	chif
FBgn0036008	CG3408	3L	9506818	9509583	-	353.532	0.57971	1.20924e-07	8.30433	8.58165	9.65421	13.0111	13.4428	13.1709	CG3408
FBgn0027791	O-fut2	X	1464363	1465996	-	999.836	0.412616	1.23237e-07	29.2137	32.5901	30.9435	40.1774	45.0545	38.2321	O-fut2
FBgn0032974	CG3651	2L	22121338	22126614	+	5528.68	0.209352	1.30076e-07	74.5065	74.079	72.5866	87.7556	83.9644	84.047	CG3651
FBgn0264439	CR43857	2L	7423820	7425932	+	71.8282	1.2676	1.32508e-07	2.00982	1.73549	1.96114	4.94123	4.30232	4.49849	CR43857
FBgn0264975	Nrg	X	8517373	8555170	+	561.821	0.462886	1.32508e-07	2.71268	2.79579	2.849	3.65733	3.99678	3.85808	Nrg
FBgn0267487	Ptp61F	3L	1342493	1475257	-	4061.97	0.22578	1.32508e-07	36.4459	35.471	37.1095	41.5488	43.3766	42.5428	Ptp61F
FBgn0085436	Not1	2R	9566146	9579007	-	16632.7	0.1825	1.38316e-07	86.6154	83.7781	81.7899	96.5181	94.0873	95.605	Not1
FBgn0037315	Cerk	3R	5358873	5368306	-	1308.09	0.322267	1.44349e-07	24.2147	24.9293	23.6543	30.913	29.5087	30.6262	Cerk
FBgn0030891	dik	X	18085761	18088418	+	1230.37	0.33632	1.46127e-07	23.0025	25.0598	24.236	29.7589	31.1674	30.3373	dik
FBgn0004587	B52	3R	13661311	13666891	+	7483.75	0.220862	1.51424e-07	91.6365	95.7458	95.7674	107.148	115.339	107.477	B52
FBgn0030607	dob	X	15067007	15069091	+	683.991	0.427887	1.52888e-07	18.4437	19.0339	18.0703	25.2933	23.5032	25.9446	dob
FBgn0263993	CG43736	X	6863888	6881580	+	2028.2	0.277684	1.53943e-07	11.6569	11.8318	12.1752	14.2834	14.0437	14.8926	CG43736
FBgn0013799	Deaf1	3L	19818174	19830686	+	1344.42	0.316962	1.57152e-07	19.1025	19.0015	19.108	22.901	24.3851	23.9621	Deaf1
FBgn0011766	E2f1	3R	21620304	21660871	-	5458.07	0.201922	1.60037e-07	45.8254	46.4056	46.8139	52.9778	52.6286	54.3092	E2f1
FBgn0015754	Lis-1	2R	16178826	16185103	+	4868.16	0.235246	1.6508e-07	74.1406	77.3625	76.9309	89.6952	85.6467	93.5207	Lis-1
FBgn0010342	Map60	2R	9590867	9592744	+	3179.33	0.234697	1.73028e-07	94.078	93.9592	96.5232	109.08	111.992	113.665	Map60
FBgn0001087	g	X	13727204	13736278	-	1633.22	0.290518	1.7347e-07	19.7855	19.2915	19.8718	24.0964	23.5591	24.4341	g
FBgn0002783	mor	3R	15968134	15972913	-	7160.76	0.190768	1.73639e-07	100.356	97.2633	99.0473	111.662	114.539	112.391	mor
FBgn0030685	Graf	X	15751674	15760733	-	3021.95	0.236268	1.77656e-07	36.7902	35.5555	36.9799	42.5574	42.8565	43.3427	Graf
FBgn0000289	cg	2R	14173693	14182838	+	4323.13	0.2107	1.84805e-07	43.2331	43.9633	43.2319	50.0552	51.0649	49.8227	cg
FBgn0035285	CG12025	3L	1865430	1869491	+	2035.22	0.266336	1.86125e-07	38.9454	37.9648	38.0819	45.9674	46.7975	45.5504	CG12025
FBgn0010263	Rbp9	2L	2954762	2968434	+	87.4864	1.12923	1.92236e-07	0.448677	0.374939	0.37977	0.922635	0.825151	0.887052	Rbp9
FBgn0003943	Ubi-p63E	3L	3899259	3903184	-	10022.2	0.216577	1.94882e-07	182.822	173.31	165.822	202.418	205.905	198.25	Ubi-p63E
FBgn0039927	CG11155	4	1126602	1137919	+	149.571	0.84734	1.95174e-07	1.00851	0.932415	1.00225	1.81892	1.73257	1.74392	CG11155
FBgn0026323	Tak1	X	20515908	20524928	-	1550.89	0.302206	2.05114e-07	19.7881	21.219	21.2719	25.3223	25.8035	25.6465	Tak1
FBgn0000499	dsh	X	11355881	11358724	+	1295.27	0.316698	2.0801e-07	23.527	24.3193	23.8142	29.9936	30.2974	28.9764	dsh
FBgn0035727	CG10063	3L	6971579	6972467	-	644.812	0.445274	2.0821e-07	39.3263	41.6407	35.6265	54.2093	53.2038	51.4982	CG10063
FBgn0266926	CR45377	2R	11704755	11706222	-	224.192	0.702469	2.13878e-07	7.92954	8.90709	9.30376	14.2622	13.7022	14.5415	CR45377
FBgn0261885	osa	3R	17687818	17718350	-	6954.09	0.20177	2.14071e-07	35.7655	36.2254	34.5843	39.9756	41.8877	40.7142	osa
FBgn0034636	CG10440	2R	21560246	21576035	-	45.0014	1.69765	2.17028e-07	0.338127	0.547454	0.475293	1.13562	1.68259	1.58637	CG10440
FBgn0011785	BRWD3	3R	24319000	24328619	+	3772.84	0.250163	2.25317e-07	29.1021	28.6353	26.3078	33.08	34.0314	32.8746	BRWD3
FBgn0030529	Clic	X	13812971	13822307	-	12075.3	0.189973	2.28054e-07	367.995	366.622	349.141	409.717	421.567	405.113	Clic
FBgn0030467	CG1764	X	13294473	13302415	-	652.691	0.427311	2.34191e-07	19.1226	18.5635	17.5693	24.151	24.397	25.7621	CG1764
FBgn0039767	CG2218	3R	30425427	30428276	-	2262.1	0.282581	2.35061e-07	47.6372	50.265	44.6751	57.4542	57.3137	58.7109	CG2218
FBgn0003366	sev	X	11071441	11086299	-	108.61	1.0954	2.37778e-07	0.649113	0.433534	0.412529	1.15745	0.932531	1.11158	sev
FBgn0025864	Crag	X	8592031	8602036	+	4252.22	0.217463	2.51794e-07	33.5339	33.1379	32.5617	37.7632	39.5825	38.0343	Crag
FBgn0266819	CR45281	2R	9559255	9565190	-	60.0734	1.45216	2.55244e-07	0.274928	0.244576	0.441663	0.75524	0.92654	0.93299	CR45281
FBgn0259740	CG42394	3R	10849825	10851788	+	218.68	0.710257	2.91527e-07	13.6978	16.4874	16.0485	26.0567	25.302	24.2844	CG42394
FBgn0028507	CG3793	2L	15764220	15766267	+	651.116	0.429721	2.98623e-07	17.7403	19.8141	18.8558	24.4872	26.3051	25.1738	CG3793
FBgn0020762	Atet	2L	4333913	4345776	+	1087.16	0.362775	3.26499e-07	11.3813	10.2989	10.356	14.4748	13.0773	13.666	Atet
FBgn0051716	Cnot4	2L	10396716	10403206	+	3367.54	0.233638	3.28332e-07	42.4078	40.112	39.6849	47.3733	47.9709	48.3528	Cnot4
FBgn0261570	CG42684	X	17710144	17752007	+	1457.33	0.319543	3.30167e-07	8.36781	8.00021	7.37	9.97546	9.89989	9.76524	CG42684
FBgn0020388	Gcn5	3L	12521129	12524014	-	2126.39	0.256446	3.31037e-07	41.9144	41.0489	40.6305	49.4182	48.8112	49.4242	Gcn5
FBgn0052772	CG32772	X	4909102	4915161	+	1335.24	0.32022	3.63846e-07	19.5378	21.415	21.3509	26.1112	26.2471	25.4219	CG32772
FBgn0261931	CG42797	X	9608946	9623243	+	2571.5	0.246304	3.6739e-07	20.1458	19.4548	20.1314	23.8924	23.9687	22.995	CG42797
FBgn0041210	HDAC4	X	13262687	13285632	-	3215.3	0.259083	3.74658e-07	25.0368	23.6906	22.9142	28.0733	27.721	29.9428	HDAC4
FBgn0030293	CG1737	X	11350608	11355539	+	1937.29	0.287385	3.85662e-07	22.184	23.9537	22.0735	27.6145	28.7406	26.9129	CG1737
FBgn0037816	CG6345	3R	10414218	10416046	-	75.5808	1.21236	3.87384e-07	1.46588	1.36528	1.56993	3.89494	2.94443	3.36109	CG6345
FBgn0002590	RpS5a	X	17143588	17148264	-	26562.7	0.167173	3.95109e-07	1046.81	1071.32	1071.89	1177.96	1228.57	1175.34	RpS5a
FBgn0039890	CG2316	4	184076	193829	-	2277.14	0.261223	4.00534e-07	35.2748	36.5911	37.8535	44.4025	42.7622	44.3092	CG2316
FBgn0010194	Wnt5	X	18501401	18505405	-	1034.83	0.345719	4.01957e-07	13.4324	13.6154	13.1546	16.7753	17.8382	16.4833	Wnt5
FBgn0038100	Paip2	3R	12980792	12985488	+	2318.81	0.305864	4.05473e-07	61.2861	57.6735	60.738	77.3453	67.5467	77.2473	Paip2
FBgn0260440	spdo	3R	30476684	30478849	+	107.883	0.976778	4.09599e-07	2.03871	2.1704	1.94414	3.85483	4.11771	4.13974	spdo
FBgn0027338	Kap-alpha3	3R	9574484	9577733	-	10513.5	0.174958	4.11556e-07	205.287	198.321	205.032	230.955	229.684	226.474	Kap-alpha3
FBgn0031107	HERC2	X	20394395	20412247	+	1626.2	0.348003	4.36146e-07	5.37916	5.35226	5.15312	6.25429	7.47948	6.4822	HERC2
FBgn0261797	Dhc64C	3L	4807368	4825687	-	13856.7	0.237265	4.41261e-07	53.8645	52.781	47.2963	62.216	59.4105	59.8593	Dhc64C
FBgn0000352	cos	2R	7382176	7387115	-	2855.93	0.232564	4.53381e-07	33.1132	31.7977	32.5018	38.2941	38.4426	37.72	cos
FBgn0261286	Mat89Ba	3R	16268329	16272415	-	1488.12	0.303674	4.65103e-07	21.0758	20.999	19.9085	24.3903	26.1182	25.9919	Mat89Ba
FBgn0004635	rho	3L	1463811	1468944	+	380.596	0.547919	4.69005e-07	5.5759	6.17501	6.47106	8.29068	8.91831	9.39653	rho
FBgn0262714	Sap130	3L	12805902	12813036	+	739.372	0.420071	4.7854e-07	9.19291	8.55505	8.08423	11.561	12.2293	10.7972	Sap130
FBgn0039488	CG6066	3R	27115152	27116707	-	865.513	0.372969	4.87105e-07	29.2922	27.9538	28.4027	35.6003	39.0286	36.269	CG6066
FBgn0024973	CG2701	X	2717638	2720327	-	739.559	0.38437	4.97749e-07	15.166	15.8052	15.7792	20.1838	20.3413	20.4857	CG2701
FBgn0025739	pon	X	4636318	4639112	+	366.552	0.552154	4.98645e-07	7.0811	6.83203	6.26378	10.1764	10.3084	9.13457	pon
FBgn0024326	Mkk4	3R	8646172	8650796	-	2322.32	0.254001	4.98936e-07	30.0216	30.9436	30.087	37.1911	35.0298	36.3825	Mkk4
FBgn0028687	Rpt1	2R	7652440	7653954	-	9663.46	0.184923	4.9998e-07	345.784	345.98	363.076	399.079	405.802	394.11	Rpt1
FBgn0030672	CG9281	X	15705806	15710539	-	5134.65	0.206458	5.04498e-07	84.7242	85.9618	87.1841	96.5455	98.6241	102.306	CG9281
FBgn0037363	Atg17	3R	5669713	5679930	+	1573	0.286234	5.084e-07	13.2049	12.9633	13.5678	16.2714	15.7794	16.3959	Atg17
FBgn0001197	His2Av	3R	26866929	26869220	+	13336.5	0.169684	5.30488e-07	607.941	599.368	604.634	672.426	696.807	668.841	His2Av
FBgn0051712	CG31712	2L	9934767	9938134	-	1169.88	0.336143	5.30488e-07	18.9116	19.5045	19.4438	22.862	24.5559	25.5786	CG31712
FBgn0030354	Upf1	X	11899996	11905371	-	3021.49	0.225226	5.36512e-07	31.5975	31.975	31.3252	36.4781	37.5313	36.9215	Upf1
FBgn0035318	CG9018	3L	2235284	2237076	-	886.936	0.359889	5.39391e-07	28.4405	28.8889	29.6681	36.2325	38.5571	36.8163	CG9018
FBgn0010660	Nup214	2R	22918937	22924742	-	5980.62	0.193353	5.39933e-07	63.1144	61.2186	60.5025	69.656	70.2766	71.4135	Nup214
FBgn0032216	CG5384	2L	10312265	10314396	-	4763.97	0.204711	5.43139e-07	158.247	160.553	160.377	186.081	187.495	178.703	CG5384
FBgn0024985	CG11448	X	1393054	1397337	+	3833.75	0.219125	5.50511e-07	54.1269	56.4978	54.1569	62.3823	64.4694	64.9456	CG11448
FBgn0004108	Nrt	3L	16766072	16777465	+	223.91	0.727193	5.97847e-07	1.90606	2.52311	2.53711	3.61503	3.74714	4.1527	Nrt
FBgn0025632	CG4313	X	2041868	2055414	+	180.656	0.755224	6.02321e-07	3.244	2.63284	2.87605	4.93472	4.96255	4.87887	CG4313
FBgn0001222	Hsf	2R	18130303	18134634	-	1982.16	0.256359	6.04179e-07	36.7333	36.5197	36.4234	43.854	43.0569	44.0965	Hsf
FBgn0039449	CG6425	3R	26715165	26717389	-	498.448	0.453745	6.04179e-07	12.012	11.7471	11.6168	16.0181	16.1975	16.2377	CG6425
FBgn0027506	EDTP	2R	17432173	17444938	-	1278.92	0.305723	6.20728e-07	21.8822	20.9178	21.3355	26.7595	25.9455	26.5751	EDTP
FBgn0030466	CG15744	X	13288051	13294433	+	973.721	0.342762	6.25716e-07	8.21999	8.07873	7.9261	10.4071	9.90995	10.4113	CG15744
FBgn0067779	dbr	2L	66482	71390	+	1048.14	0.336067	6.61952e-07	11.9834	12.327	12.0848	14.674	15.3829	15.8675	dbr
FBgn0036518	RhoGAP71E	3L	15588860	15609125	+	5580.27	0.200175	7.18465e-07	46.3804	48.1537	47.5654	52.9775	54.4256	55.8197	RhoGAP71E
FBgn0052685	ZAP3	X	10071858	10082492	-	6602.24	0.194888	7.18744e-07	56.3185	55.425	53.5342	63.0361	64.4122	61.7613	ZAP3
FBgn0024238	Fim	X	17285704	17301929	-	24132.1	0.157566	7.27942e-07	315.063	320.775	310.833	346.018	353.03	356.863	Fim
FBgn0003093	Pkc98E	3R	29039156	29049148	+	1154.65	0.423724	7.33853e-07	9.40108	10.6546	10.1333	14.1934	11.5932	14.7091	Pkc98E
FBgn0015296	Shc	3L	9427010	9428671	+	2477.13	0.246846	7.64715e-07	81.3799	81.8819	86.9613	99.1811	97.7887	99.8612	Shc
FBgn0024836	stan	2R	10673345	10721138	+	28.5148	2.05148	7.86363e-07	0.0559808	0.0557768	0.0322831	0.204179	0.224339	0.171855	stan
FBgn0038166	CG9588	3R	13675092	13676681	-	795.067	0.39466	8.12585e-07	30.4259	35.0991	33.5021	41.4258	43.973	44.7214	CG9588
FBgn0034950	Pask	2R	23988738	23992049	+	448.138	0.475696	8.19847e-07	6.91947	6.69363	7.19497	9.72106	9.41056	9.79279	Pask
FBgn0030863	CG8188	X	17698917	17703024	-	2639.71	0.22944	8.28057e-07	40.7039	40.3261	40.1232	46.9777	47.2522	47.8032	CG8188
FBgn0004860	ph-d	X	2115727	2123286	-	942.013	0.343195	9.2128e-07	7.90639	8.15249	7.88679	10.3958	10.1938	9.79994	ph-d
FBgn0260634	eIF4G2	3R	23808285	23819237	-	2482.26	0.33935	9.60935e-07	14.3033	14.453	14.6537	19.0984	15.922	19.8991	eIF4G2
FBgn0036516	CG7656	3L	15585431	15588175	-	1024	0.333928	9.6845e-07	24.5694	23.8867	25.8787	30.6777	31.651	31.3165	CG7656
FBgn0053203	CG33203	3R	28870606	28887709	-	59.4884	1.33179	9.98085e-07	0.485256	0.590929	0.769926	1.66645	1.46628	1.50282	CG33203
FBgn0263987	spoon	X	5412386	5420867	-	6040.55	0.212512	1.01842e-06	58.4175	56.4741	58.4281	67.4191	63.7482	69.6429	spoon
FBgn0034181	CG8963	2R	17016226	17019522	-	2513.41	0.243003	1.02567e-06	50.5148	48.4955	48.7493	56.7279	57.9986	60.1098	CG8963
FBgn0250850	rig	2R	20633876	20640681	-	2852.23	0.228949	1.05991e-06	38.7763	37.0152	36.7445	43.8064	44.1598	43.9378	rig
FBgn0001225	Hsp26	3L	9376418	9377427	-	340.883	0.693351	1.13371e-06	11.8301	14.8918	18.9119	21.8288	25.6392	26.1558	Hsp26
FBgn0034083	lbk	2R	16150123	16169519	+	3738.87	0.221715	1.14002e-06	38.2354	37.189	35.3376	42.4176	43.3793	43.3825	lbk
FBgn0034967	eIF-5A	2R	24057798	24059483	+	25034.5	0.153026	1.15049e-06	1719.51	1705.32	1765.52	1935.82	1933.77	1901.46	eIF-5A
FBgn0020224	Cbl	3L	8424954	8432246	+	1595.52	0.271084	1.19852e-06	13.8561	13.7207	13.9369	16.9248	16.4872	16.6849	Cbl
FBgn0053180	Ranbp16	X	15927185	15933867	-	1815.61	0.257175	1.2099e-06	20.7431	20.4104	20.4651	24.4458	24.6051	24.591	Ranbp16
FBgn0030505	NFAT	X	13624745	13664568	+	1411.22	0.299575	1.21268e-06	7.25083	7.71488	7.2445	9.11057	8.78949	9.43767	NFAT
FBgn0035983	CG4080	3L	9386827	9399227	-	625.551	0.402923	1.27811e-06	8.87858	9.46848	9.21955	12.2007	11.8796	12.366	CG4080
FBgn0038722	Nup58	3R	19645026	19646906	+	584.655	0.421745	1.27811e-06	15.3718	16.1773	16.9773	21.7305	22.2554	20.9966	Nup58
FBgn0263864	Dark	2R	17020027	17026703	+	3358.41	0.224613	1.31789e-06	38.6853	36.6058	36.7653	44.9117	43.0358	43.0197	Dark
FBgn0267679	CR46015	3R	12370507	12371099	+	26.1647	2.0641	1.32139e-06	1.30843	1.18515	1.14652	4.88793	5.02758	5.31218	CR46015
FBgn0036449	bmm	3L	14776496	14786412	-	1068.64	0.353136	1.37741e-06	24.1318	22.9	20.978	30.1392	27.4348	29.3615	bmm
FBgn0003447	sn	X	7964024	7986601	+	352.844	0.551528	1.44114e-06	4.32107	5.18295	4.91258	7.17967	7.41664	6.53786	sn
FBgn0036155	CG6163	3L	11361986	11364885	-	436.161	0.475907	1.49116e-06	10.647	10.0908	11.1865	14.4714	15.2587	14.6407	CG6163
FBgn0003205	Ras85D	3R	9510561	9513067	-	5397.35	0.188689	1.51438e-06	151.248	149.185	154.779	175.267	172.956	170.588	Ras85D
FBgn0260945	Atg1	3L	12784429	12805116	-	846.744	0.361131	1.54298e-06	10.8335	10.906	9.82676	13.2952	13.7565	13.5118	Atg1
FBgn0030189	CG2909	X	10326464	10328946	+	1688.05	0.287929	1.56043e-06	46.4429	44.029	42.594	55.2955	51.5279	55.6842	CG2909
FBgn0261954	east	X	2010860	2024647	+	7602.98	0.192571	1.57338e-06	42.1452	40.8454	38.8975	46.6937	46.5291	46.0936	east
FBgn0038530	AttD	3R	17625268	17626086	+	26.1484	2.06501	1.60369e-06	0.942609	0.782645	0.673011	3.31064	3.01126	3.73196	AttD
FBgn0003139	PpV	X	6371065	6372915	-	1416.5	0.29051	1.70677e-06	44.1223	44.3429	45.9871	53.493	53.8023	57.0686	PpV
FBgn0261873	sdt	X	8178549	8240474	+	544.269	0.42326	1.79282e-06	2.41225	2.42976	2.60044	3.29253	3.34137	3.34039	sdt
FBgn0243512	puc	3R	8105332	8122294	+	2327	0.245081	1.87234e-06	40.3269	38.4218	39.9216	47.2359	45.2944	48.0993	puc
FBgn0035959	CG4911	3L	9067195	9072731	-	2262.36	0.260461	1.90556e-06	26.0725	24.1532	25.9492	31.0599	29.0835	31.0953	CG4911
FBgn0011305	Rsf1	2L	10261795	10263554	-	947.74	0.358394	1.9534e-06	26.0956	27.9803	29.3311	34.3002	37.8577	34.7083	Rsf1
FBgn0014020	Rho1	2R	16102687	16107229	+	12947.3	0.189522	2.00319e-06	293.281	288.486	314.464	344.064	335.147	342.743	Rho1
FBgn0022984	qkr58E-3	2R	22409208	22411545	-	1736.44	0.299918	2.03694e-06	49.8234	54.3105	54.9485	65.7457	61.2673	68.7714	qkr58E-3
FBgn0036522	CG7372	3L	15619901	15624130	+	805.097	0.365213	2.09483e-06	9.45798	10.3561	9.99467	12.2177	13.0457	13.1155	CG7372
FBgn0045862	btz	3R	27700361	27703445	+	1166.67	0.325593	2.155e-06	18.9685	20.1417	20.2137	23.2909	26.1849	24.8278	btz
FBgn0033134	Tsp42El	2R	7045769	7048538	+	36.7249	1.74466	2.21469e-06	1.2074	0.492138	1.11677	2.89136	2.9131	3.59829	Tsp42El
FBgn0037657	hyx	3R	9038760	9042349	+	1735.82	0.260513	2.26963e-06	38.4881	36.7783	37.2919	45.8054	44.3723	44.6812	hyx
FBgn0026418	Hsc70Cb	3L	14037019	14043686	+	9242.51	0.174614	2.30761e-06	133.584	135.621	139.837	150.985	157.027	153.597	Hsc70Cb
FBgn0265630	sno	X	13195499	13211674	-	1777.43	0.270868	2.35865e-06	15.8841	14.787	14.3921	18.3119	18.1263	17.9521	sno
FBgn0262449	mir-2b-2	2L	19570182	19570264	-	15.8173	3.06856	2.36918e-06	0.702225	4.19799	2.25621	21.4574	20.7076	18.0159	mir-2b-2
FBgn0032775	CG17544	2L	19390370	19398493	-	5570.63	0.180193	2.46036e-06	115.108	118.769	116.593	132.738	131.685	132.682	CG17544
FBgn0015774	NetB	X	14686038	14749376	-	45.7435	1.51323	2.49469e-06	0.14985	0.120865	0.244551	0.518788	0.476958	0.467848	NetB
FBgn0026430	Grip84	X	19559431	19565764	-	1413.83	0.281228	2.57363e-06	12.0947	12.1454	12.5863	14.5685	15.3213	14.847	Grip84
FBgn0010316	dap	2R	9712321	9716256	+	1683.5	0.262974	2.86988e-06	34.51	36.9092	35.4546	42.6731	42.9117	42.6641	dap
FBgn0260484	HIP	X	3799150	3801570	+	1153.64	0.314459	2.88944e-06	28.9433	28.6395	31.0586	37.9259	35.241	37.0386	HIP
FBgn0015019	Cctgamma	3R	16647605	16649978	+	6963.29	0.187453	2.89003e-06	172.969	179.099	179.308	200.519	208.524	196.051	Cctgamma
FBgn0003892	ptc	2R	8649649	8665223	+	3578.96	0.210259	3.02688e-06	35.8723	35.6995	34.6084	41.724	41.5077	39.6433	ptc
FBgn0025571	SF1	3R	17540421	17545148	+	1773.97	0.252236	3.09414e-06	30.6594	30.2491	31.0304	36.3502	36.0462	37.0876	SF1
FBgn0046222	CG1109	3R	5660635	5665169	+	1709.96	0.256431	3.16636e-06	32.7252	32.1494	33.5311	39.5296	39.2724	38.736	CG1109
FBgn0033987	ckn	2R	14963292	14980795	+	47.387	1.42925	3.3045e-06	0.2267	0.30493	0.352048	0.716598	0.891343	0.764711	ckn
FBgn0003459	stwl	3L	14402930	14409939	-	1004.27	0.321451	3.41504e-06	12.6682	11.8583	11.8679	14.9209	15.5852	14.9765	stwl
FBgn0039965	CG13865	X	23013495	23016586	+	1559.75	0.265446	3.50815e-06	30.5421	30.6615	29.1707	36.4394	36.0423	36.1815	CG13865
FBgn0027084	Aats-lys	X	9606363	9608884	-	5506.99	0.175477	3.6134e-06	133.108	135.468	134.705	152.339	151.748	151.36	Aats-lys
FBgn0030504	CG2691	X	13619276	13624408	-	2754.61	0.217597	3.63853e-06	32.5471	33.1184	33.3465	39.158	38.3075	37.677	CG2691
FBgn0030918	CG15056	X	18415415	18416911	+	171.94	0.749682	3.77655e-06	4.42046	5.58701	5.91779	8.8841	8.28789	9.56745	CG15056
FBgn0035770	pst	3L	7357275	7360263	-	1190.16	0.310742	3.79345e-06	24.5479	24.0604	22.8674	28.5547	31.2417	28.8722	pst
FBgn0044826	Pak3	3R	16445007	16453821	-	6122.22	0.190096	3.81426e-06	69.8527	65.4143	67.5077	78.9254	75.9857	76.4438	Pak3
FBgn0030274	Lint-1	X	11149323	11152592	+	762.808	0.352365	3.91934e-06	14.8126	15.0647	14.6889	19.5382	18.4859	18.8917	Lint-1
FBgn0051357	CG31357	3R	24828279	24829959	-	1530.32	0.268098	3.95137e-06	48.507	47.8465	49.5735	60.0607	58.7225	56.9637	CG31357
FBgn0004066	Prosalpha4	X	16276270	16277587	+	3458.84	0.223335	3.96664e-06	153.939	160.686	164.866	189.303	191.604	178.862	Prosalpha4
FBgn0051122	CG31122	3R	18406064	18412874	-	1810.39	0.249825	3.98581e-06	28.0545	26.681	27.2778	32.7659	32.3197	32.4398	CG31122
FBgn0028689	Rpn6	2R	14750166	14752910	-	5134.42	0.184243	3.9874e-06	142.28	146.39	147.983	165.735	167.308	163.072	Rpn6
FBgn0029899	CG14438	X	6756322	6770712	+	3413.83	0.217069	4.00524e-06	17.3051	17.5397	16.2025	20.0661	19.6686	19.6215	CG14438
FBgn0025879	Timp	3R	10203875	10213007	-	65.8604	1.17348	4.11329e-06	1.31882	1.53302	1.64784	2.97219	3.70897	3.44617	Timp
FBgn0042712	HBS1	3L	1862881	1865240	-	1601.29	0.260771	4.30913e-06	35.4894	36.9349	36.6596	42.6764	44.0122	43.9773	HBS1
FBgn0010280	Taf4	3L	16113212	16121651	+	3737.1	0.196013	4.38135e-06	36.4649	37.3006	37.8197	42.53	42.3659	42.9123	Taf4
FBgn0261238	Alh	3R	7094596	7124185	-	755.54	0.353681	4.48958e-06	4.03023	4.06956	4.01306	5.28115	4.95042	5.24916	Alh
FBgn0033486	dmpd	2R	10117694	10121451	+	1636.61	0.260717	4.5032e-06	36.1119	34.1778	34.4028	41.129	42.3812	41.9169	dmpd
FBgn0260720	CR42547	2R	21631421	21634040	-	35.5915	1.65644	4.5032e-06	0.567938	0.33009	0.329469	1.29657	1.23282	1.34914	CR42547
FBgn0000562	egl	2R	23734904	23746829	-	2351.09	0.240965	4.75117e-06	28.5679	27.3705	28.3836	34.8344	32.4586	32.383	egl
FBgn0015282	Rpt2	3R	23929873	23931558	-	5609.03	0.179142	4.94886e-06	189.165	190.298	192.566	213.753	221.302	212.566	Rpt2
FBgn0029629	CG8636	X	2609247	2610336	-	3178.43	0.218046	4.95511e-06	171.449	167.431	166.6	198.589	201.885	187.61	CG8636
FBgn0261641	CG42724	3R	6361672	6368288	-	1876.67	0.244199	5.02964e-06	16.6068	16.0463	16.66	19.5131	19.7299	19.1625	CG42724
FBgn0003638	su(w[a])	X	1012779	1046040	+	5715.41	0.19538	5.03532e-06	57.5739	55.6192	53.1986	63.0188	62.5665	64.9553	su(w[a])
FBgn0038870	Oga	3R	21219077	21222843	+	1548.61	0.264454	5.10911e-06	24.1072	24.5644	24.2619	28.3553	29.0741	30.1524	Oga
FBgn0030087	CG7766	X	9093612	9103739	-	2550.54	0.225729	5.16115e-06	27.5155	25.7102	27.0209	31.5307	31.1963	31.1091	CG7766
FBgn0034739	CG3927	2R	22594677	22596348	+	21.9838	2.221	5.18961e-06	0.541176	0.269602	0.463671	2.1098	2.23419	1.59411	CG3927
FBgn0001079	fu	X	18657755	18661204	+	1159.59	0.304491	5.29854e-06	19.5955	18.8989	17.8759	23.9151	23.2794	22.4698	fu
FBgn0029687	Vap-33A	X	3948975	3955442	+	10499.2	0.211883	5.36794e-06	142.997	147.572	150.536	174.813	158.186	177.871	Vap-33A
FBgn0032474	DnaJ-H	2L	13163209	13166072	-	813.042	0.34253	5.45187e-06	18.1144	18.7766	19.8475	24.0919	24.0145	23.8097	DnaJ-H
FBgn0033716	Den1	2R	12337797	12339544	+	508.413	0.417226	5.50985e-06	17.4522	18.8342	18.4246	24.7222	23.8373	24.5006	Den1
FBgn0039958	CG12567	2L	23161122	23174484	-	3791.2	0.198694	5.62686e-06	87.2269	90.6974	89.8016	101.238	101.058	104.917	CG12567
FBgn0003559	su(f)	X	23096771	23101431	+	2246.41	0.23579	5.80537e-06	42.0988	39.7874	39.0395	47.7199	47.6729	47.0401	su(f)
FBgn0040344	CG3711	X	922889	927582	-	1533.85	0.274244	5.8941e-06	19.1996	19.3976	17.985	22.185	23.6697	22.5873	CG3711
FBgn0004403	RpS14a	X	7933742	7934677	+	10380.4	0.206607	6.11596e-06	630.764	644.489	666.497	726.375	797.567	716.623	RpS14a
FBgn0037973	CG18547	3R	11978574	11980390	-	129.842	0.806231	6.13288e-06	4.79264	4.72382	5.24321	8.90507	9.01663	7.88378	CG18547
FBgn0030196	Psf3	X	10383353	10385861	-	745.831	0.353814	6.14701e-06	16.2119	16.7873	15.6054	20.5912	20.1722	21.3618	Psf3
FBgn0265464	Traf6	X	8154599	8157386	-	215.062	0.632449	6.30804e-06	3.21945	3.60348	3.87337	5.35266	5.48663	5.72099	Traf6
FBgn0033581	CG12391	2R	11147602	11150068	-	2798.04	0.218685	6.42501e-06	62.6964	65.1054	64.338	75.6938	75.9865	71.9411	CG12391
FBgn0035776	CG8564	3L	7385648	7387914	-	177.879	0.686725	6.51633e-06	4.0052	3.96082	4.38553	6.99157	6.66927	6.21986	CG8564
FBgn0250789	alpha-Spec	3L	1778485	1795328	-	29357.4	0.190359	6.53368e-06	204.035	193.384	183.01	223.644	224.648	214.045	alpha-Spec
FBgn0033421	CG1888	2R	9541947	9548135	-	411.419	0.452442	6.5421e-06	3.58659	3.59388	3.57853	5.03875	4.91152	4.77702	CG1888
FBgn0263832	Rcd5	3L	4040529	4042597	+	1115.13	0.300416	6.70603e-06	31.3725	28.8422	30.4895	36.4626	37.6055	37.6042	Rcd5
FBgn0015379	dod	X	21345358	21346858	+	1126.82	0.327164	6.75548e-06	54.0603	59.9492	58.998	68.5702	77.6039	70.7874	dod
FBgn0000709	fliI	X	21339741	21345088	+	3976.1	0.187012	6.93299e-06	45.3647	44.9828	45.7656	51.9595	50.9887	51.9976	fliI
FBgn0031194	CG17598	X	22534831	22540383	-	1655.45	0.262077	7.03704e-06	19.6602	21.2469	21.3625	24.9129	24.5418	25.2021	CG17598
FBgn0261988	Gprk2	3R	31405245	31457873	+	3477.63	0.216061	7.24604e-06	42.4024	39.9819	38.8106	47.755	45.8573	47.199	Gprk2
FBgn0010621	Cct5	2R	12174802	12177516	+	13454.3	0.178971	7.26827e-06	364.448	383.64	377.524	410.387	443.377	420.442	Cct5
FBgn0039632	Cul5	3R	29059272	29062975	-	1131.2	0.298438	7.53144e-06	18.1778	17.0287	18.7171	21.9053	22.3306	22.053	Cul5
FBgn0020887	Su(z)12	3L	19918242	19923462	-	2664.31	0.218839	7.54853e-06	35.0021	36.079	35.0951	39.8926	42.3322	41.3273	Su(z)12
FBgn0022772	Orc1	2R	7522437	7525716	-	1851.44	0.254828	7.57799e-06	31.8236	31.0075	31.7852	39.318	37.8426	35.7736	Orc1
FBgn0020386	Pdk1	3L	129450	145895	+	4414.06	0.200175	7.59276e-06	36.387	36.8534	36.8585	41.9072	40.5287	44.0337	Pdk1
FBgn0002945	nkd	3L	19003741	19045449	-	196.581	0.678937	7.68151e-06	1.85378	1.5258	1.89904	2.89956	2.5352	3.00872	nkd
FBgn0026143	CDC45L	X	1028291	1030556	-	2028.06	0.236635	7.72988e-06	51.3084	48.0263	49.2551	58.4722	58.3261	58.284	CDC45L
FBgn0262169	magu	2R	10052541	10063712	+	66.9046	1.13919	7.84083e-06	0.851532	0.667912	0.776149	1.69901	1.46033	1.89371	magu
FBgn0037975	CG3397	3R	11983098	11984541	-	77.9127	1.10588	7.86211e-06	2.84794	2.44618	2.05093	6.05329	4.10256	5.6922	CG3397
FBgn0039120	Nup98-96	3R	23774225	23781621	-	6704.98	0.198403	8.1447e-06	55.8753	54.6283	50.6322	62.7401	60.3707	61.8217	Nup98-96
FBgn0086361	alph	3R	29591831	29617157	+	5504.98	0.176266	8.31411e-06	97.8383	94.9368	97.2305	111.104	107.032	109.569	alph
FBgn0051550	CG31550	3R	5485543	5489489	+	1526.35	0.26458	8.315e-06	25.2853	25.2821	24.4982	29.0129	31.2608	29.8969	CG31550
FBgn0031043	NAA20	X	19621451	19623074	-	932.397	0.342073	8.34391e-06	36.7063	36.5263	42.4925	49.0419	49.1262	48.4154	NAA20
FBgn0027611	LM408	2L	10457658	10462472	+	1083.87	0.298555	8.37466e-06	15.3854	16.2084	15.6871	18.8987	19.2074	20.0309	LM408
FBgn0000054	Adf1	2R	6662265	6668085	+	1735.04	0.247565	8.38261e-06	50.8695	52.136	52.7117	62.3336	62.6382	59.9052	Adf1
FBgn0086779	step	2L	21740041	21757466	-	5699.58	0.180564	8.67389e-06	66.1682	65.2583	66.2382	75.4797	72.0577	76.4754	step
FBgn0029840	raptor	X	6082634	6090201	-	1027.14	0.302625	9.0767e-06	7.7034	7.50349	7.68728	9.70899	9.45298	9.08342	raptor
FBgn0038292	CG3987	3R	15139958	15141715	+	29.8176	1.85864	9.62786e-06	0.393019	0.391586	0.757648	2.19478	1.31348	2.05396	CG3987
FBgn0031091	Phf7	X	20160355	20165830	-	1312.36	0.276277	9.97309e-06	28.5723	27.9118	27.2363	32.9739	35.0836	33.3399	Phf7
FBgn0010412	RpS19a	X	16637894	16639249	+	14528.9	0.201994	9.98331e-06	608.968	646.204	648.808	689.053	773.612	727.257	RpS19a
FBgn0027108	Inx2	X	6998672	7004151	+	282.218	0.532734	1.0091e-05	2.40371	2.61749	2.41486	3.58613	3.62774	3.5473	Inx2
FBgn0041205	key	2R	24785514	24787411	-	3998.15	0.195911	1.03457e-05	152.172	150.636	160.645	175.032	179.574	176.124	key
FBgn0053127	CG33127	2L	322101	323091	+	46.9817	1.37187	1.03993e-05	1.52916	1.81659	1.32276	3.22245	4.27804	4.58259	CG33127
FBgn0086384	Mer	X	19689697	19693500	-	1178.53	0.292103	1.04344e-05	17.794	18.1732	19.1121	21.6027	23.2534	22.5439	Mer
FBgn0011703	RnrL	2L	10325026	10327943	-	6209.19	0.167792	1.0445e-05	132.831	131.761	136.398	149.516	148.952	151.92	RnrL
FBgn0005533	RpS17	3L	9428795	9429821	-	13475.3	0.179011	1.04871e-05	1335.64	1375.39	1463.47	1546.22	1604.26	1574.93	RpS17
FBgn0259246	brp	2R	9503765	9541565	+	26.4815	1.85684	1.05415e-05	0.039293	0.0565497	0.0561095	0.161006	0.188824	0.199127	brp
FBgn0021800	Reph	2L	3803545	3810671	+	160.006	0.718401	1.08527e-05	1.57333	1.37758	1.41694	2.62478	2.19089	2.37838	Reph
FBgn0014388	sty	3L	3401153	3424935	-	13473.1	0.70527	1.11383e-05	92.5288	118.761	121.526	190.098	159.094	193.441	sty
FBgn0267027	CR45471	2R	4730481	4731395	+	222.301	0.617523	1.12016e-05	11.8053	11.359	12.7155	19.6179	16.3783	19.0377	CR45471
FBgn0026777	Rad23	4	308093	310822	+	2878.54	0.2092	1.17773e-05	75.8534	78.9863	77.8809	91.952	87.2791	89.8357	Rad23
FBgn0033179	p47	2R	7465018	7466759	-	2470.03	0.224511	1.19102e-05	89.9912	97.125	93.9814	107.086	111.502	109.798	p47
FBgn0001297	kay	3R	29765995	29794113	+	15958.8	0.192122	1.21713e-05	105.435	116.98	115.515	125.222	132.272	128.548	kay
FBgn0026371	SAK	3L	21512141	21515887	-	1649.07	0.274696	1.25272e-05	27.664	26.1506	24.3873	31.6262	32.6819	30.3444	SAK
FBgn0265901	CR44690	X	2175817	2180816	-	734.569	0.374378	1.25272e-05	8.67786	7.7164	7.10017	10.2035	10.2216	10.0538	CR44690
FBgn0014024	Rnp4F	X	5318928	5322696	-	1790.9	0.274635	1.27146e-05	28.6074	29.0449	28.5528	31.7319	35.9298	36.566	Rnp4F
FBgn0035475	CG10866	3L	3936060	3937992	-	297.711	0.532454	1.2872e-05	7.77543	7.56117	7.59454	12.2563	10.4555	10.4913	CG10866
FBgn0041203	LIMK1	X	12584385	12592193	-	1337.43	0.285688	1.30857e-05	11.6289	12.7751	12.2181	15.5591	14.8894	14.2123	LIMK1
FBgn0032600	CG17912	2L	16743405	16753704	+	1978.95	0.247872	1.3128e-05	11.9064	11.9295	12.7587	14.1267	14.1556	15.1481	CG17912
FBgn0003301	rut	X	14787478	14826073	-	973.429	0.30203	1.35318e-05	5.2055	5.35559	5.45817	6.42985	6.73697	6.57586	rut
FBgn0025638	Roc1a	X	647304	648597	+	2135.28	0.242339	1.35466e-05	88.5889	95.1648	97.5181	109.733	114.349	108.557	Roc1a
FBgn0040071	tara	3R	16225651	16260329	+	638.334	0.364095	1.36331e-05	6.77086	7.0811	6.45432	8.84187	8.70871	8.60108	tara
FBgn0019949	Cdk9	2R	22636063	22637727	-	739.163	0.346909	1.40881e-05	26.8125	24.3541	26.728	33.7852	32.1777	33.0943	Cdk9
FBgn0038638	CG7702	3R	18669390	18674679	+	102.94	0.885093	1.40881e-05	1.52743	1.69096	2.10323	3.32097	3.19343	3.29437	CG7702
FBgn0250869	CG42240	X	6330842	6333028	+	369.561	0.504899	1.41735e-05	7.27559	8.09878	9.3333	10.8953	12.1026	12.0033	CG42240
FBgn0029957	CG12155	X	7728755	7731729	+	894.758	0.317963	1.4441e-05	18.3657	17.2618	16.7201	21.4075	22.2301	21.6337	CG12155
FBgn0260986	mei-38	X	1477063	1478482	+	1141.62	0.286419	1.54886e-05	44.3243	47.727	43.9662	54.885	55.4042	55.631	mei-38
FBgn0023177	Pp4-19C	X	20421087	20424002	-	3249.79	0.203118	1.59956e-05	80.3817	81.4271	79.3741	93.52	95.2694	88.917	Pp4-19C
FBgn0032935	Atg18b	2L	21212322	21220572	-	464.986	0.435721	1.60786e-05	8.95214	9.89732	9.84393	12.5599	12.2111	14.0105	Atg18b
FBgn0029785	RpL35	X	5672401	5673547	+	23907.5	0.149914	1.67696e-05	1774.58	1842.05	1854.15	2006.31	2077.51	1985.89	RpL35
FBgn0052479	CG32479	3L	871899	895313	+	4575.72	0.204175	1.69471e-05	28.9972	29.8553	30.212	34.4335	32.3468	35.8121	CG32479
FBgn0039328	CHKov2	3R	25329530	25331203	-	453.456	0.431041	1.71435e-05	16.5207	15.7396	14.766	22.5744	20.4667	20.4342	CHKov2
FBgn0034452	Oseg6	2R	19487046	19491846	-	115.367	0.862639	1.7458e-05	1.32159	0.927113	1.09765	1.94667	2.30649	1.83241	Oseg6
FBgn0039044	p53	3R	23049657	23054082	-	450.575	0.423178	1.77008e-05	10.3144	10.1953	11.3388	14.5193	14.3228	13.8456	p53
FBgn0264481	CR43889	3L	19909365	19910203	+	24.1201	1.96998	1.79309e-05	0.890976	0.369887	0.954218	3.1293	2.40841	3.10423	CR43889
FBgn0266116	CR44842	3L	1460703	1462801	-	29.6007	1.76414	1.79617e-05	0.293922	0.556416	0.346263	1.64138	1.04008	1.39643	CR44842
FBgn0262377	mir-2a-1	2L	19569897	19569972	-	25.8126	1.93214	1.81843e-05	8.43594	10.6975	5.74937	24.2417	27.8917	42.9942	mir-2a-1
FBgn0266396	CR45036	3L	11364683	11365897	+	27.7897	1.73699	1.8432e-05	0.671593	0.525757	0.667887	2.27453	2.02758	1.91445	CR45036
FBgn0036809	CG12477	3L	18721893	18723272	-	24.9418	1.90786	1.84772e-05	0.395896	0.350625	0.659551	1.85396	1.42687	1.9645	CG12477
FBgn0029992	Upf2	X	8070244	8075466	-	1541.92	0.259456	1.84907e-05	15.8969	17.2341	15.6976	19.5436	19.191	19.7295	Upf2
FBgn0023458	Rbcn-3A	X	6240745	6255487	-	6952.14	0.170963	1.88649e-05	35.314	35.201	33.2199	38.4606	39.3873	38.9501	Rbcn-3A
FBgn0036815	HipHop	3L	18821171	18822353	+	1019.46	0.297996	2.05573e-05	44.1446	47.8126	44.587	57.6747	55.6929	54.5865	HipHop
FBgn0028734	Fmr1	3R	10101420	10110121	-	8092.99	0.155515	2.06884e-05	93.2988	94.4349	91.8331	103.204	102.376	105.809	Fmr1
FBgn0017577	Mcm5	3R	10788524	10791150	+	2069.37	0.233205	2.07758e-05	45.8053	46.5857	44.7034	51.0935	54.9546	55.0661	Mcm5
FBgn0034180	Ehbp1	2R	17007674	17015894	-	4618.6	0.173182	2.0941e-05	55.0755	53.3563	54.6323	62.0521	60.6525	61.1631	Ehbp1
FBgn0031981	CG7466	2L	8043471	8054326	+	1045.26	0.310714	2.12948e-05	5.68505	5.52771	4.9443	6.49583	6.90795	6.64523	CG7466
FBgn0025549	unc-119	X	7288367	7291298	-	704.313	0.371862	2.17749e-05	15.6404	14.4437	16.2179	19.6761	18.5512	21.6426	unc-119
FBgn0035205	CG2469	3L	1307224	1311805	+	3175.43	0.223066	2.17968e-05	47.3639	44.3088	42.8582	51.5813	54.6558	50.8199	CG2469
FBgn0015818	Spx	X	6255822	6257596	+	1086.23	0.310563	2.20602e-05	33.2396	36.4056	34.6492	40.6675	46.3419	42.3036	Spx
FBgn0030296	CG15196	X	11409947	11411667	+	378.805	0.48657	2.21677e-05	13.3684	11.1607	10.5806	16.6785	15.5231	17.03	CG15196
FBgn0039897	CG1674	4	230730	245903	+	1411.18	0.256276	2.28466e-05	17.4123	17.031	17.3813	20.6575	19.9506	21.2815	CG1674
FBgn0002781	mod(mdg4)	3R	21350846	21377401	-	5336.25	0.170481	2.28483e-05	23.8352	24.0566	23.4684	26.1517	27.4059	26.7512	mod(mdg4)
FBgn0015614	CanB2	2R	7786010	7789053	+	6372.14	0.164084	2.29347e-05	168.067	173.146	174	192.104	196.029	189.122	CanB2
FBgn0030738	CG9915	X	16309817	16313138	-	1214.19	0.268258	2.34324e-05	21.8737	21.0785	21.8674	25.5425	26.5565	25.9484	CG9915
FBgn0030141	Gga	X	9601030	9604280	+	2582.05	0.204755	2.37531e-05	58.9762	60.3853	60.2529	67.7879	70.6428	68.5473	Gga
FBgn0013548	l(2)dtl	2R	23702477	23705403	+	811.002	0.356897	2.48602e-05	15.9937	16.2637	15.1055	18.6575	22.3722	19.6228	l(2)dtl
FBgn0032330	Samuel	2L	11013206	11066998	-	458.721	0.43418	2.53799e-05	3.96039	4.06895	4.14236	5.05086	6.07694	5.30755	Samuel
FBgn0011704	RnrS	2R	11983145	11985393	-	8025.24	0.157303	2.54379e-05	285.606	277.456	278.488	312.536	319.686	306.324	RnrS
FBgn0030631	CG6227	X	15345169	15350021	+	1376.27	0.270243	2.565e-05	16.8095	17.7864	17.2684	19.8496	21.9946	20.6886	CG6227
FBgn0030915	CG6179	X	18380082	18381479	+	257.21	0.551779	2.62035e-05	9.27256	9.7849	9.8329	13.4279	15.6697	13.2379	CG6179
FBgn0037249	eIF3-S10	3R	4429798	4433895	-	8442.34	0.189868	2.68097e-05	123.668	116.637	117.755	130.257	143.861	134.286	eIF3-S10
FBgn0027568	Cand1	2L	10358134	10362707	-	2757.28	0.201457	2.68165e-05	37.5031	36.7039	35.7865	41.7366	41.7029	43.0423	Cand1
FBgn0039924	PIP4K	4	1192419	1196848	-	1617.67	0.242377	2.75324e-05	56.9964	58.7724	59.6205	70.5441	66.9227	69.9976	PIP4K
FBgn0003310	S	2L	1049674	1077815	-	759.137	0.322649	2.84082e-05	7.62425	7.54069	7.73378	9.23664	9.78328	9.60627	S
FBgn0265499	CR44368	2R	14168844	14170917	-	154.667	0.704581	2.85006e-05	3.95089	4.73101	4.23133	7.82932	6.76947	6.47505	CR44368
FBgn0040273	Spt5	2R	19437483	19441898	+	4032.14	0.188336	2.86139e-05	65.9998	64.2487	62.1872	74.9728	73.1868	71.1807	Spt5
FBgn0023130	a6	X	1693615	1695889	-	710.56	0.354398	2.88131e-05	16.0296	17.2017	16.4638	19.5756	22.6788	21.249	a6
FBgn0003741	tra	3L	16590059	16591050	-	423.359	0.432761	2.88599e-05	26.6405	24.6571	22.5211	33.556	32.5004	33.6663	tra
FBgn0000377	crn	X	2247594	2249983	-	2925.82	0.199099	2.88876e-05	70.4315	67.6347	68.3106	79.32	80.7283	76.8988	crn
FBgn0011826	Pp2B-14D	X	16554627	16560016	-	1627.47	0.259611	2.90954e-05	15.9391	16.8075	15.8197	18.1275	19.919	20.0774	Pp2B-14D
FBgn0033224	Nop17l	2R	7800785	7806385	-	3410.01	0.193432	2.92007e-05	45.4915	47.5084	47.8447	54.888	53.8746	52.3017	Nop17l
FBgn0052773	CR32773	X	4387676	4611385	-	70.1809	1.02746	2.99784e-05	1.62248	1.24352	1.50374	3.12322	2.69894	3.08338	CR32773
FBgn0264075	tgo	3R	9016773	9020022	-	1386.73	0.254199	2.99784e-05	23.7227	24.0099	24.1613	29.5997	27.7239	28.4396	tgo
FBgn0084049	CR41440	2R	4731514	4732343	+	224.035	0.587633	3.00483e-05	21.1844	17.717	20.6897	29.9545	27.6205	31.9152	CR41440
FBgn0005632	faf	3R	31777020	31790681	+	10287.9	0.176327	3.01175e-05	57.3455	53.482	51.8872	61.8926	61.3989	60.5995	faf
FBgn0033185	CG1603	2R	7513846	7516390	-	1114.25	0.278864	3.03089e-05	24.958	24.7445	25.4379	29.7985	29.5891	31.7372	CG1603
FBgn0261858	CG42787	3L	2389265	2389650	+	20.1519	2.14372	3.06082e-05	0.603986	1.35402	1.45543	5.72758	3.71056	5.59562	CG42787
FBgn0036921	RhoGDI	3L	19928743	19932930	+	14655.3	0.154973	3.0883e-05	515.251	536.829	539.057	587.565	575.478	608.414	RhoGDI
FBgn0032956	Cul2	2L	21658735	21663698	+	8064.28	0.14815	3.17391e-05	132.68	131.959	129.872	146.361	146.723	144.13	Cul2
FBgn0264562	Hr4	X	1941940	2007956	+	65.2243	1.05411	3.19744e-05	0.163544	0.20473	0.170662	0.357897	0.366854	0.394478	Hr4
FBgn0024352	Hop	2L	295122	297449	+	10021.7	0.149292	3.19894e-05	278.055	270.841	281.099	306.182	312.17	302.098	Hop
FBgn0031974	CG12560	2L	8008302	8009477	-	119.914	0.765907	3.38741e-05	5.50629	5.48622	4.76789	8.88783	8.752	9.184	CG12560
FBgn0027291	l(1)G0156	X	19518428	19521810	-	2844.69	0.19994	3.58109e-05	71.7477	75.2124	75.4164	83.041	85.7732	86.548	l(1)G0156
FBgn0034723	CG13506	2R	22383134	22394015	+	43.2744	1.30867	3.65685e-05	0.606928	0.44866	0.41936	1.25837	1.21241	1.19062	CG13506
FBgn0029798	CG4078	X	5747747	5752077	+	588.346	0.359855	3.66689e-05	8.75159	7.96217	8.55852	10.8746	10.6695	10.8828	CG4078
FBgn0264748	CG44006	3L	18068728	18070150	-	18.4798	2.25891	3.85281e-05	0.141011	0.468324	0.302041	1.08958	1.47848	1.78653	CG44006
FBgn0004370	Ptp10D	X	11622015	11677338	+	1940.39	0.23326	3.99157e-05	11.8403	12.5174	11.8277	14.7184	13.5727	14.259	Ptp10D
FBgn0032473	CG5204	2L	13160527	13163153	+	168.858	0.662141	3.99157e-05	3.47637	3.43913	2.85176	5.16966	4.75002	5.55229	CG5204
FBgn0013720	pck	X	1470666	1472325	+	915.989	0.313789	4.03798e-05	33.8351	30.1756	33.6182	42.382	38.9564	40.0192	pck
FBgn0004856	Bx42	X	9103870	9106604	-	1678.05	0.244817	4.17479e-05	37.4254	38.014	37.4842	44.2129	47.1346	42.4759	Bx42
FBgn0004569	aos	3L	16470386	16483650	-	357.587	0.459153	4.23786e-05	5.94826	6.79087	6.10503	9.18357	8.42516	8.32108	aos
FBgn0038149	GILT1	3R	13398526	13401862	-	381.957	0.442736	4.26651e-05	15.4283	17.4941	18.0812	23.317	22.6203	23.3474	GILT1
FBgn0025390	Mur2B	X	1523554	1668788	-	63.3157	1.13266	4.3157e-05	0.281495	0.394173	0.236292	0.793608	0.658088	0.556643	Mur2B
FBgn0013984	InR	3R	21570248	21619321	-	1774.36	1.11221	4.53232e-05	4.68144	6.72835	6.03515	13.9498	9.07222	14.6897	InR
FBgn0260794	ctrip	3R	4786284	4812096	-	6662.91	0.181035	4.54296e-05	32.5282	30.8685	29.5569	36.0486	34.5658	34.7907	ctrip
FBgn0010038	GstD2	3R	12371971	12372704	+	26.9109	1.74276	4.55896e-05	1.34992	1.10764	0.51026	2.92838	3.51239	3.54628	GstD2
FBgn0038476	kuk	3R	17080244	17084781	+	4264.07	0.18474	4.60478e-05	100.423	96.2142	93.158	111.996	110.202	107.282	kuk
FBgn0031174	CG1486	X	21324046	21328150	+	3407.66	0.210304	4.63893e-05	47.1947	51.2209	51.6351	55.3884	59.5852	58.5674	CG1486
FBgn0024362	CG11412	X	1342106	1344770	+	2558.06	0.196305	4.6586e-05	60.8425	58.765	59.8685	69.1838	68.0316	68.4315	CG11412
FBgn0027889	ball	3R	26864605	26866807	-	4198.9	0.176265	4.70827e-05	116.426	116.603	110.585	129.005	130.919	128.415	ball
FBgn0031219	CG13694	2L	115365	116488	-	34.3771	1.48341	4.75238e-05	1.1408	1.03331	0.666425	2.34941	2.9563	2.66072	CG13694
FBgn0038578	MED17	3R	18189072	18191265	+	684.379	0.345008	4.76924e-05	18.4191	17.2807	15.9994	21.1962	22.6105	21.8841	MED17
FBgn0036624	RAF2	3L	16386327	16390816	+	1685.49	0.234315	4.94677e-05	22.4886	21.3823	23.1826	25.907	26.4561	26.4837	RAF2
FBgn0265487	mbl	2R	17216549	17379376	+	902.106	0.330493	5.00806e-05	3.14708	3.03173	3.17609	4.11749	3.49956	4.14615	mbl
FBgn0029924	CG4586	X	6969918	6972265	+	147.543	0.684197	5.01876e-05	2.94025	2.92954	3.06535	4.30435	5.0897	4.94485	CG4586
FBgn0038257	smp-30	3R	14745901	14751246	-	451.091	0.46979	5.04013e-05	15.3233	12.5835	12.1771	20.7903	16.7815	18.0175	smp-30
FBgn0035167	Gr61a	3L	841451	843701	+	118.253	0.76847	5.12284e-05	3.05776	2.76682	2.43939	5.06291	4.41644	4.62508	Gr61a
FBgn0030485	CG1998	X	13409369	13413074	-	1003.22	0.279978	5.26875e-05	26.4738	27.8494	28.5144	33.359	33.61	33.5789	CG1998
FBgn0037282	CG14657	3R	4817980	4821432	-	1886.56	0.240313	5.35924e-05	29.9755	33.132	32.9072	38.0475	38.914	36.4518	CG14657
FBgn0265542	CR44392	2L	16888507	16889530	+	16.126	2.31177	5.39351e-05	0.249881	0.311212	0.468331	1.57974	1.65794	1.84014	CR44392
FBgn0023174	Prosbeta2	3L	14999951	15001319	+	2181.68	0.211629	5.48336e-05	115.667	110.978	118.867	134.585	131.648	133.796	Prosbeta2
FBgn0014133	bif	X	11678970	11694740	+	6718.31	0.163033	5.56096e-05	41.2844	43.5181	41.864	46.0697	48.2717	47.4715	bif
FBgn0261552	ps	3R	9417940	9455500	+	6123.14	0.193909	5.62739e-05	25.2297	24.9932	23.6526	28.773	26.4478	29.2926	ps
FBgn0037141	DNApol-eta	3L	21938634	21941812	-	874.851	0.300414	5.71388e-05	15.3931	14.9962	14.7761	18.1013	19.5391	17.9853	DNApol-eta
FBgn0035903	CG6765	3L	8512767	8518738	+	105.893	0.827316	5.86009e-05	1.18066	1.14322	1.5316	2.08504	2.20665	2.52815	CG6765
FBgn0010333	Rac1	3L	1300879	1302683	-	6088.37	0.166088	6.09559e-05	179.568	189.274	192.868	208.054	211.644	210.453	Rac1
FBgn0034095	CG15701	2R	16230198	16234087	+	149.707	0.665334	6.12303e-05	2.00802	2.12144	1.94662	3.00952	3.35205	3.27326	CG15701
FBgn0010113	hdc	3R	30277932	30372382	+	4688.05	0.437684	6.22917e-05	16.352	15.4327	14.9227	22.1383	18.3858	22.7405	hdc
FBgn0025676	CkIIalpha-i3	3L	708601	710607	-	371.247	0.435902	6.2431e-05	11.4598	11.9635	11.4915	15.0359	16.8967	15.2934	CkIIalpha-i3
FBgn0038872	Nelf-A	3R	21223704	21229512	+	1454.83	0.237062	6.32771e-05	17.0666	17.2043	16.4918	19.6869	20.2022	19.9462	Nelf-A
FBgn0264617	CR43957	4	56497	63124	+	88.1967	0.902045	6.42507e-05	3.43412	2.85134	2.60516	4.67378	6.00103	5.93706	CR43957
FBgn0031620	CG11929	2L	4682677	4687232	+	2326.45	0.209488	6.75354e-05	43.3965	42.0325	40.2018	48.6401	49.3224	47.3506	CG11929
FBgn0040554	CR17025	3R	13455511	13466106	-	41.5779	1.28347	6.8586e-05	0.23597	0.217695	0.1872	0.524892	0.472486	0.564702	CR17025
FBgn0003159	ptr	X	2344949	2366356	-	1553.71	0.238329	6.92013e-05	15.4325	14.3587	14.7824	18.0759	17.2076	17.3106	ptr
FBgn0026573	ADD1	2R	11970686	11977721	+	1992.7	0.227944	6.92981e-05	18.3167	17.657	16.5716	21.1908	20.1958	20.1872	ADD1
FBgn0010620	Sip1	2R	17394593	17405171	+	31.4262	1.48994	7.19964e-05	0.611021	0.574973	0.508972	1.7526	1.56825	1.45149	Sip1
FBgn0002733	E(spl)mbeta-HLH	3R	26005046	26006023	-	821.604	0.306036	7.46874e-05	46.0079	42.9307	43.7846	54.5051	57.2325	52.381	E(spl)mbeta-HLH
FBgn0039730	CG7903	3R	29993475	29995231	-	1138.43	0.261187	7.52375e-05	40.3568	39.9414	40.4608	49.1705	49.1985	46.3895	CG7903
FBgn0031681	pgant5	2L	5072170	5093592	-	2086.58	0.218046	7.5321e-05	24.2757	24.9283	25.7928	29.7671	27.8451	29.6103	pgant5
FBgn0037734	trbd	3R	9705996	9711037	-	1199.88	0.265614	7.5321e-05	18.4882	16.574	17.2725	20.5988	21.0072	21.3009	trbd
FBgn0263392	Tet	3L	2786207	2879158	-	3240.49	0.231183	7.62088e-05	12.4302	12.8135	12.861	15.6608	13.5073	15.5614	Tet
FBgn0034914	CG5554	2R	23845001	23847024	+	3982.13	0.189661	7.70034e-05	134.65	138.297	141.571	152.834	165.768	154.065	CG5554
FBgn0024920	Ts	2L	2968293	2969638	-	2279.34	0.202175	7.86527e-05	93.0996	93.7094	91.453	103.89	109.645	106.568	Ts
FBgn0022764	Sin3A	2R	12575240	12592917	-	8988.48	0.14886	8.03404e-05	54.4056	53.6895	51.7675	59.4047	59.9121	57.9454	Sin3A
FBgn0013278	Hsp70Bb	3R	12505793	12508139	+	148.432	0.667514	8.13658e-05	2.5082	3.06815	3.05859	4.73611	4.51591	4.45985	Hsp70Bb
FBgn0033063	CG14589	2R	6137303	6138411	+	23.5023	1.75268	8.16192e-05	0.726906	0.790098	0.636957	2.08886	2.59823	2.57446	CG14589
FBgn0029905	Nf-YC	X	6818178	6820919	-	517.897	0.363809	8.22298e-05	10.8619	10.4539	10.4201	13.0033	13.7889	14.0322	Nf-YC
FBgn0034068	casp	2R	16024628	16028161	-	4087.29	0.174232	8.23015e-05	88.0067	83.4872	88.1164	97.2402	96.3033	99.3449	casp
FBgn0026679	IntS4	X	8555239	8558781	-	1057.48	0.270051	8.2776e-05	16.2444	17.0397	15.5784	19.6853	19.637	19.6219	IntS4
FBgn0030799	CG4872	X	16881347	16882790	+	1101.49	0.262871	8.30577e-05	46.4278	45.806	45.6365	57.2481	53.808	54.4327	CG4872
FBgn0264703	CR43972	3L	15100054	15102040	-	10.4071	3.48978	8.46368e-05	0.0355178	0	0.152155	0.785899	0.558597	0.708732	CR43972
FBgn0027339	jim	3L	22789233	22835194	-	1960.45	0.252278	8.47487e-05	7.24933	7.65832	7.24777	8.64103	8.18558	9.55831	jim
FBgn0036761	MED19	3L	17843725	17846501	-	1204.93	0.259018	8.79652e-05	33.4044	35.7898	35.4049	41.6597	43.0997	40.4085	MED19
FBgn0020497	emb	2L	8403573	8408853	+	15280.1	0.130683	8.80342e-05	194.148	186.99	192.643	209.598	209.893	208.682	emb
FBgn0029893	CG14442	X	6689296	6695007	-	2018.9	0.21976	8.80874e-05	21.6516	21.8721	21.8513	24.1898	26.6798	25.2417	CG14442
FBgn0038455	CG14907	3R	16651217	16652319	-	1338.65	0.25042	8.97941e-05	63.4632	63.3898	69.0431	78.6725	75.9899	78.2784	CG14907
FBgn0036450	Tdrd3	3L	14786791	14789665	+	1050.44	0.271899	9.24644e-05	22.1323	21.239	20.2092	26.0143	24.9186	25.8688	Tdrd3
FBgn0035850	Atg18a	3L	8186857	8191118	+	1410.66	0.253168	9.30639e-05	27.4281	25.6201	24.6997	32.0294	30.8988	29.7936	Atg18a
FBgn0032656	CG5674	2L	17963379	17974868	+	493.819	0.368506	9.38935e-05	7.52116	7.30425	7.77726	9.40042	9.7043	10.0546	CG5674
FBgn0028690	Rpn5	3R	5789493	5791569	+	4816.55	0.158545	9.4643e-05	138.722	142.533	142.711	157.238	159.853	156.104	Rpn5
FBgn0031390	tho2	2L	2137350	2145187	-	4009.61	0.174342	9.54149e-05	42.5163	40.8569	39.7933	46.0025	47.0605	45.9435	tho2
FBgn0011586	e(r)	X	8904144	8906248	-	2709.78	0.189361	9.6707e-05	90.5537	87.0567	87.5459	103.203	99.7075	99.5043	e(r)
FBgn0016696	Pitslre	3L	20771528	20776931	+	2243.87	0.19784	9.76169e-05	27.4235	26.5951	27.2546	30.8414	31.621	30.7503	Pitslre
FBgn0031044	MKP-4	X	19623114	19625729	+	481.312	0.369869	9.9265e-05	10.5051	10.2205	10.7478	13.1524	13.9705	13.5285	MKP-4
FBgn0030327	FucT6	X	11706575	11709951	-	1074.24	0.27816	0.000101113	19.8939	21.0888	20.4127	23.3565	24.7202	26.3338	FucT6
FBgn0033081	geminin	2R	6655463	6656594	-	3210.12	0.184634	0.00010218	162.878	169.619	167.909	185.569	196.334	186.765	geminin
FBgn0037719	bocksbeutel	3R	9589468	9591002	-	1098.98	0.255384	0.000102931	37.9705	38.9292	38.429	45.3692	46.2434	46.0377	bocksbeutel
FBgn0031232	CG11617	2L	204743	207297	-	18.2171	2.06436	0.000103172	0.429511	0.342357	0.137999	1.17666	1.35101	1.30599	CG11617
FBgn0038581	CG14314	3R	18216142	18218014	+	33.7217	1.40002	0.000104106	0.79842	0.578553	0.660753	1.87373	1.78366	1.72423	CG14314
FBgn0031490	CG17264	2L	3018508	3021506	+	2516.78	0.197722	0.000106644	49.0642	50.2572	48.9499	54.3568	58.2958	57.3645	CG17264
FBgn0040089	meso18E	X	19706418	19713045	-	128.108	0.688969	0.000109246	1.80728	1.89448	1.89523	3.07459	2.99779	2.95158	meso18E
FBgn0001122	Galphao	2R	10437985	10465701	+	1800.61	0.276812	0.000110066	15.0095	14.6108	15.2284	18.8785	15.9504	19.5025	Galphao
FBgn0027066	Eb1	2R	6749227	6756300	+	29291.8	0.137918	0.000110066	585.272	612.186	617.665	648.755	670.843	677.5	Eb1
FBgn0015527	pen	X	21346503	21349843	-	3580.44	0.18865	0.000110339	80.7908	84.4464	84.6004	90.3154	98.1718	96.1645	pen
FBgn0039877	CG2118	3R	31790592	31793907	-	615.138	0.334167	0.000110939	10.8186	10.8985	11.2231	13.0817	14.3424	14.0732	CG2118
FBgn0004583	ex	2L	431227	448701	+	5433.83	0.167386	0.000111176	45.1025	44.7727	45.6843	50.413	48.8846	52.917	ex
FBgn0038381	CG3303	3R	15908398	15910367	+	84.9975	0.862641	0.000121215	1.9133	2.43586	2.125	4.25594	3.62205	3.90538	CG3303
FBgn0003330	Sce	3R	27680431	27682029	-	634.032	0.325253	0.000121841	20.7511	21.2028	22.5479	27.082	27.2337	26.47	Sce
FBgn0030974	CG7358	X	18888978	18893636	-	815.887	0.333055	0.000122312	10.7378	10.3765	9.64851	11.9952	14.34	12.42	CG7358
FBgn0263998	Ack-like	2R	13142834	13152677	-	4874.64	0.15938	0.000124771	35.5479	35.0739	34.2648	39.6881	39.2994	38.1757	Ack-like
FBgn0025186	ari-2	2R	22212835	22217264	+	585.98	0.346067	0.000124921	10.4246	9.80741	10.0647	13.7198	12.6848	12.1333	ari-2
FBgn0034051	Mlf	2R	15935893	15940073	-	7264.98	0.139655	0.000128442	144.002	146.364	146.499	160.56	158.923	161.769	Mlf
FBgn0052115	CG32115	3L	12912027	12913646	-	105.212	0.756556	0.000130761	2.72742	3.01529	3.12109	5.07833	4.84771	5.04121	CG32115
FBgn0042094	Adk3	3R	10887345	10889588	-	185.787	0.577734	0.000140007	6.43352	5.53251	5.33169	8.55416	8.62001	8.66031	Adk3
FBgn0003416	sl	X	16350315	16356482	+	1762.33	0.225604	0.000143267	15.7773	17.2948	17.4908	19.793	19.5443	19.771	sl
FBgn0019972	Drice	3R	29799658	29801584	+	1978.64	0.206602	0.000143538	55.6835	57.2284	55.522	64.0257	67.013	63.3433	Drice
FBgn0015218	eIF-4E	3L	9399618	9402460	-	5784.73	0.1533	0.000144916	143.586	141.998	147.466	157.666	159.543	164.288	eIF-4E
FBgn0010278	Ssrp	2R	23806361	23809004	-	3999.29	0.167342	0.000147665	88.4383	90.5019	86.5738	96.9077	100.962	100.293	Ssrp
FBgn0040235	c12.1	X	9317915	9319223	-	755.623	0.316647	0.000148221	29.0955	32.8113	33.5655	38.2472	39.4048	41.1589	c12.1
FBgn0004811	fs(2)ltoPP43	2L	19792773	19795851	-	700.804	0.314529	0.000151406	14.3857	16.1696	14.7659	18.6633	19.1284	18.5821	fs(2)ltoPP43
FBgn0031115	CG11710	X	20427411	20429673	-	619.894	0.320867	0.00015571	17.5191	16.5092	17.1553	21.0087	21.3148	21.5942	CG11710
FBgn0034158	CG5522	2R	16783671	16792472	+	4797.03	0.158883	0.000157514	68.7138	68.8023	65.733	76.672	74.5075	75.7782	CG5522
FBgn0263601	mib1	3L	16006552	16011812	-	1977.66	0.203129	0.000158557	26.9291	25.9375	26.4626	30.0538	31.2268	30.0376	mib1
FBgn0052582	CR32582	X	15835601	15836923	+	156.167	0.632605	0.000159543	11.6402	10.0959	9.32739	16.059	17.1215	15.0392	CR32582
FBgn0040837	CG8620	3L	7158099	7158874	+	110.996	0.729179	0.000159961	6.38427	6.28617	6.35479	9.73418	11.1481	10.634	CG8620
FBgn0030960	Atg101	X	18791668	18793517	+	511.975	0.35673	0.000165072	14.3979	14.5024	13.969	18.2577	19.3861	17.2733	Atg101
FBgn0031157	CG1503	X	21104695	21106369	-	100.986	0.830632	0.000165257	2.65496	3.47193	3.02112	4.32728	6.4427	5.4791	CG1503
FBgn0038957	CG7059	3R	22389780	22392349	+	23.2671	1.72523	0.000166169	0.491261	0.209773	0.45097	1.18314	1.41417	1.20034	CG7059
FBgn0039642	CG11882	3R	29147016	29148172	-	887.008	0.283564	0.000171028	42.0915	45.0901	42.8396	54.7458	50.1231	53.4462	CG11882
FBgn0264475	CR43883	3L	820759	821512	+	455.78	0.363221	0.000182205	30.3018	31.5007	31.6248	40.1543	40.3469	39.6637	CR43883
FBgn0002431	hyd	3R	9714623	9725615	-	15754.9	0.134008	0.000191878	100.123	97.9805	94.1103	107.727	106.559	106.399	hyd
FBgn0031760	Tsp26A	2L	6000228	6003738	+	335.936	0.425217	0.000191885	5.52069	5.5389	5.66534	7.53974	7.01485	7.89609	Tsp26A
FBgn0052865	alphagamma-element:CR32865	3R	12475336	12478267	-	59.0389	1.06122	0.000192676	1.28853	1.45502	2.25399	3.03215	3.58861	3.75473	alphagamma-element:CR32865
FBgn0259734	CG42388	X	9030205	9054575	+	45.0882	1.17009	0.000193374	0.248647	0.201863	0.325473	0.601607	0.58839	0.551285	CG42388
FBgn0038745	CG4538	3R	19897372	19903689	-	1701.89	0.216421	0.000193566	22.3056	21.8595	23.0594	25.0754	26.6177	26.3732	CG4538
FBgn0038251	Hexim	3R	14659438	14661177	+	494.265	0.366223	0.000194726	15.776	17.7068	15.8071	20.0741	22.2058	21.2514	Hexim
FBgn0027556	CG4928	X	16913180	16938209	+	34.5433	1.36989	0.000197684	0.283686	0.154174	0.317633	0.624994	0.633751	0.686153	CG4928
FBgn0004364	18w	2R	20111511	20116932	+	377.835	0.411242	0.000198733	3.70863	3.20243	3.66103	4.67785	4.49072	4.88247	18w
FBgn0038220	CG12207	3R	14289071	14302276	+	486.376	0.373131	0.000199246	8.30697	8.25736	8.37695	10.0207	11.8474	10.4199	CG12207
FBgn0030344	CG2025	X	11864651	11868893	-	2372.64	0.200342	0.000205937	31.0401	31.2135	33.9978	36.6445	37.2095	36.6939	CG2025
FBgn0037548	CG7900	3R	8094124	8105083	+	44.8069	1.16954	0.000206369	0.930569	0.927178	0.730856	1.96101	2.22578	1.65056	CG7900
FBgn0261119	Prp19	2R	18447361	18451041	-	3600.02	0.164923	0.000213358	115.276	113.897	112.16	124.957	130.234	127.471	Prp19
FBgn0040532	CG8369	3R	8822008	8822838	+	11.8624	2.59089	0.000216058	0.225909	0.225086	0.322593	1.66623	1.25833	1.71728	CG8369
FBgn0032924	Nbr	2L	21160636	21163083	-	918.835	0.266855	0.000217121	20.5182	20.9657	21.6271	25.9589	24.9038	25.0703	Nbr
FBgn0015509	Cul1	2R	7916856	7921579	+	6323.42	0.142144	0.000220101	87.2651	84.8996	84.3395	93.357	95.047	94.6622	Cul1
FBgn0019890	Smg5	2L	13898828	13904661	-	2272.87	0.197952	0.000223512	25.4709	24.3981	23.5184	28.6093	27.3976	28.2019	Smg5
FBgn0001179	hay	3L	10631079	10633969	+	647.818	0.308492	0.000223639	12.7304	13.1259	13.0639	15.727	15.8488	16.6063	hay
FBgn0260635	Diap1	3L	16038410	16051034	-	5409.1	0.148689	0.000230262	96.5229	98.0558	93.8015	106.451	107.765	105.514	Diap1
FBgn0035402	CG12082	3L	3145405	3148358	-	1828.35	0.199346	0.000231639	36.3047	36.1515	35.7594	41.2363	41.788	41.2328	CG12082
FBgn0029911	CG14435	X	6838174	6843921	-	853.82	0.277269	0.000233503	11.5778	12.1874	11.8456	13.8342	14.4013	14.9045	CG14435
FBgn0001123	Galphas	2R	23942538	23946936	+	2899.65	0.176342	0.000234617	77.1333	75.2849	75.3376	84.5002	88.378	84.4895	Galphas
FBgn0020510	Abi	3R	14119262	14122420	-	1315.69	0.231494	0.000235171	27.7129	28.7834	28.0997	32.1152	34.1072	33.0804	Abi
FBgn0051140	CG31140	3R	23963180	23983232	+	136.46	0.659654	0.000236977	0.856452	0.799998	0.794399	1.41808	1.12748	1.3297	CG31140
FBgn0023526	CG2865	X	2278031	2293411	-	2316.46	0.577468	0.000238167	17.1696	21.1702	20.5833	30.1553	25.0481	32.7187	CG2865
FBgn0030956	CG18259	X	18781265	18783494	-	378.188	0.396765	0.000239644	8.79233	9.41025	9.87206	12.7009	12.0437	12.2084	CG18259
FBgn0040333	brv3	X	2622069	2624575	-	41.9746	1.19354	0.000239849	0.624393	0.741755	0.488675	1.46762	1.51077	1.27788	brv3
FBgn0261429	CR42646	2R	5363253	5367357	+	38.9358	1.23262	0.000243936	0.571418	0.503643	0.470752	1.38942	1.16656	1.08593	CR42646
FBgn0034573	CG3295	2R	21015594	21017446	-	1973.41	0.214718	0.000244708	58.6621	56.0038	59.5247	66.4169	71.1423	64.5579	CG3295
FBgn0033624	CG12384	2R	11357902	11359176	-	990.811	0.25968	0.000253639	85.3318	89.6704	85.371	100.247	107.28	104.159	CG12384
FBgn0051875	CG31875	2L	9995561	10002736	-	43.5187	1.17877	0.000253639	1.17135	0.88537	1.21123	2.63865	2.02484	2.72498	CG31875
FBgn0086442	mib2	2L	19034444	19041541	+	1835.42	0.215756	0.000255124	24.0782	23.1783	21.5228	26.4403	26.5178	26.9421	mib2
FBgn0039466	CG5521	3R	26966930	26977878	+	2005.25	0.216691	0.000259632	15.117	13.8692	13.3358	16.5787	16.0951	16.5246	CG5521
FBgn0250843	Prosalpha6	2L	10221351	10222546	+	4776.69	0.152823	0.00026161	242.235	252.533	252.196	281.005	273.98	275.462	Prosalpha6
FBgn0262716	Arp3	3L	8113407	8115902	-	17738	0.121218	0.000262396	496.404	501.653	515.963	552.774	546.475	547.428	Arp3
FBgn0038680	Cyp12a5	3R	19132648	19134704	+	25.5509	1.5745	0.000263385	0.35227	0.350986	0.548763	1.14726	1.07027	1.49106	Cyp12a5
FBgn0002872	mu2	3L	1942734	1947475	-	1432.84	0.229669	0.00026788	19.8624	18.5628	18.164	22.5989	22.2373	21.5503	mu2
FBgn0039581	Moca-cyp	3R	28340334	28345169	+	3168.75	0.172406	0.000268012	45.4689	45.348	44.3991	50.3225	52.5229	49.5496	Moca-cyp
FBgn0262468	vib	3R	19215434	19226651	-	2844.38	0.171145	0.000270766	43.342	44.7298	44.3896	49.7804	49.9872	49.377	vib
FBgn0027499	wde	2R	10800420	10808938	-	631.272	0.312414	0.000276726	6.50541	7.06769	6.91576	8.72623	8.2114	8.50807	wde
FBgn0032221	CG5375	2L	10328200	10331116	-	117.53	0.736665	0.000283465	2.9665	2.2238	2.36011	3.69129	4.91542	3.97314	CG5375
FBgn0264602	CR43951	3L	16049235	16050303	+	50.9102	1.08823	0.000283857	1.8159	2.50965	1.44292	4.38219	4.08811	3.84058	CR43951
FBgn0002914	Myb	X	15854832	15857823	-	3755.42	0.159539	0.000288555	73.0748	70.7855	70.2032	80.7716	79.2057	79.1581	Myb
FBgn0031395	CG10874	2L	2189914	2192386	-	1350.01	0.226242	0.000290443	47.5906	46.282	44.7107	55.2557	53.6788	53.2522	CG10874
FBgn0035439	CG14961	3L	3330063	3333181	+	460.4	0.367533	0.000290443	7.21185	7.69746	8.29437	9.84443	9.57657	10.487	CG14961
FBgn0023540	CG3630	X	2162196	2172281	+	447.35	0.360415	0.000291511	12.0243	10.8939	11.1566	14.635	14.6119	14.5068	CG3630
FBgn0030052	CG12065	X	8574306	8588528	+	7228.07	0.133256	0.000291511	146.525	144.329	144.802	157.507	161.157	159.135	CG12065
FBgn0050485	CG30485	2R	13849882	13852983	+	24.6653	1.74105	0.000295277	0.281841	0.280814	0.0804923	0.633526	0.99733	0.535612	CG30485
FBgn0003162	Pu	2R	21175315	21182608	+	56.1902	1.05408	0.000298498	0.866686	0.836542	1.30529	1.88347	1.86356	2.47059	Pu
FBgn0000588	esc	2L	11827204	11829405	-	631.301	0.315413	0.00030187	20.2149	18.6417	19.4885	22.8134	25.0816	24.6685	esc
FBgn0036373	Tgi	3L	13486797	13502492	+	1671.89	0.245212	0.000307665	36.8126	39.8408	34.8676	41.3216	46.7499	44.1185	Tgi
FBgn0039559	Mes-4	3R	27932982	27937853	-	2747.05	0.170978	0.000312277	33.3908	33.4083	32.7004	37.0161	37.2535	37.7502	Mes-4
FBgn0022768	Pp2C1	X	4679988	4686903	-	1909.81	0.202512	0.000318114	18.1376	18.4603	18.699	20.5718	22.1492	20.894	Pp2C1
FBgn0034643	CG10321	2R	21634679	21638399	+	1628.35	0.207345	0.000323417	26.5632	26.5188	27.3213	30.1331	31.4049	31.2588	CG10321
FBgn0040377	Vha36-3	X	2579091	2580560	-	10.3607	2.7441	0.000337627	0.135127	0.134634	0.0964788	0.854269	0.752665	0.855986	Vha36-3
FBgn0031759	lid	2L	5989400	5999501	-	2378.69	0.186196	0.00033909	18.4674	18.5948	17.8684	20.1362	20.9539	21.4009	lid
FBgn0267101	CR45541	X	9584177	9584575	+	4.26569	5.51889	0.000342601	0	0	0	1.23133	1.43587	1.11042	CR45541
FBgn0028691	Rpn9	3R	23731375	23733462	-	3401.58	0.174589	0.00034313	106.502	116.317	113.504	124.946	127.173	127.422	Rpn9
FBgn0037188	CG7369	3L	22741793	22748614	+	1216.97	0.234762	0.000344289	17.5469	16.8701	17.7219	19.7524	20.4676	21.1008	CG7369
FBgn0033648	Ir48b	2R	11700647	11702449	-	81.064	0.834724	0.000351	1.77796	2.19019	1.73105	3.71268	3.49529	2.97953	Ir48b
FBgn0030653	CG7860	X	15568993	15570369	+	68.9218	0.895017	0.000358133	1.73542	2.36169	2.08526	4.10308	3.6197	3.78064	CG7860
FBgn0040528	CG15864	3R	8248438	8250324	+	79.2148	0.829136	0.000359287	1.85211	2.22196	2.46934	3.86317	3.9383	3.80709	CG15864
FBgn0030576	CG15890	X	14757531	14765787	-	60.8715	0.984695	0.000360065	0.689504	0.923145	1.06152	1.72545	1.52494	2.02693	CG15890
FBgn0052529	Hers	X	19866146	19908108	+	2513.39	0.20071	0.000364033	10.5034	10.8063	10.2203	11.3951	12.0422	12.7903	Hers
FBgn0036206	CG5964	3L	11790212	11793283	-	11.3215	2.52258	0.000378326	0.077532	0.0772494	0.0415176	0.347194	0.400104	0.386774	CG5964
FBgn0000158	bam	3R	25243039	25245057	-	302.079	0.433223	0.000386846	8.1857	8.5238	7.25068	11.1865	10.829	10.3805	bam
FBgn0038965	mats	3R	22421161	22423302	+	1733.74	0.197808	0.000388186	55.4316	55.9741	54.8555	64.526	63.6011	62.6117	mats
FBgn0029912	CG4557	X	6844341	6847847	+	756.959	0.284913	0.000389614	12.2146	12.3672	12.6385	14.5949	16.0026	14.7344	CG4557
FBgn0027363	Stam	2L	10858536	10862006	+	4329.1	0.164988	0.000403066	79.8708	87.0473	85.7807	93.173	95.271	94.833	Stam
FBgn0003218	rdgB	X	13762752	13779488	+	142.361	0.659537	0.000405261	0.55892	0.75711	0.786914	1.02564	1.25311	1.03831	rdgB
FBgn0035168	CG13889	3L	843926	851080	+	42.4617	1.13299	0.000419821	0.208127	0.288513	0.232592	0.543473	0.489211	0.567495	CG13889
FBgn0030479	Rbp1-like	X	13380166	13384877	-	1286.8	0.222196	0.000421482	20.9685	20.9967	21.0697	23.8088	24.5853	25.1133	Rbp1-like
FBgn0027620	Acf1	3R	31793981	31799799	+	2884.61	0.17241	0.000426695	32.5219	31.5115	30.3076	35.4763	35.656	35.2096	Acf1
FBgn0040397	CG3655	X	1073041	1134896	-	386.246	0.37824	0.000432684	2.98805	3.07405	2.93504	4.14508	3.72787	3.83048	CG3655
FBgn0003391	shg	2R	21049654	21057197	-	1010.17	0.250947	0.000445815	8.99769	8.15733	8.3099	10.0851	10.0886	10.1332	shg
FBgn0030671	CG8134	X	15704125	15705806	+	483.309	0.367609	0.000446934	15.5841	17.6235	16.6486	19.7866	23.7436	20.7684	CG8134
FBgn0033313	Cirl	2R	8614722	8625203	+	5544.21	0.142936	0.000448491	34.8196	35.2837	34.0171	37.5535	38.3393	39.0686	Cirl
FBgn0039797	CG1340	3R	30726087	30728052	+	22.4498	1.60972	0.000470675	0.458693	0.335149	0.229251	1.15994	0.961865	1.01699	CG1340
FBgn0263108	BtbVII	3L	3148646	3158408	+	5351.34	0.147946	0.000472127	41.3116	41.4243	40.4798	44.4059	47.1471	44.9677	BtbVII
FBgn0004864	hop	X	11360930	11368098	-	1423.14	0.211634	0.000482396	15.2659	15.7846	15.0405	17.9074	17.8957	17.5843	hop
FBgn0040355	CG3526	X	2890768	2894232	+	17.1019	1.85775	0.000484109	0.437135	0.338755	0.312109	1.17707	1.43228	1.33841	CG3526
FBgn0037182	ArfGAP3	3L	22714313	22717577	-	4241.74	0.145018	0.000484223	88.2497	87.5182	88.6473	96.6356	97.6417	98.0711	ArfGAP3
FBgn0033266	Socs44A	2R	8127575	8129476	+	1455.76	0.217212	0.000495984	40.8626	44.501	43.9327	49.1967	50.3788	50.6869	Socs44A
FBgn0260747	CG5010	X	17149001	17150647	+	1788.54	0.219486	0.000498391	73.8724	73.153	79.4063	82.6449	92.6872	88.1395	CG5010
FBgn0040281	Aplip1	3L	1196317	1199339	+	30.5805	1.39063	0.000500436	0.21757	0.5299	0.491918	1.04434	1.16436	1.03368	Aplip1
FBgn0263106	DnaJ-1	3L	5750029	5752189	-	3669.61	0.153262	0.000501471	95.4509	92.577	96.0735	105.347	105.727	104.845	DnaJ-1
FBgn0030613	Rab3-GEF	X	15089682	15113744	+	21.3057	1.69436	0.000517045	0.087082	0.0800904	0.0358705	0.268207	0.171195	0.222777	Rab3-GEF
FBgn0028738	ETH	2R	24794670	24795482	-	56.058	0.963428	0.00051965	3.47392	2.84592	2.56301	5.85655	5.99469	5.50155	ETH
FBgn0261270	SelD	2R	14268772	14270658	-	2493.28	0.178173	0.000551129	71.5045	72.044	75.5214	81.5578	84.9499	81.2978	SelD
FBgn0022699	D19B	3L	6182176	6184920	-	729.749	0.282868	0.000561162	14.7177	14.2531	14.3442	17.9548	18.2435	16.5219	D19B
FBgn0037153	olf413	3L	22136090	22247702	+	223.33	0.480281	0.000570414	1.29087	1.27922	1.37503	1.91156	1.70097	1.88962	olf413
FBgn0034435	CG9975	2R	19341809	19345754	+	76.5118	0.817938	0.000588841	0.951953	0.948483	1.1157	1.8736	1.87145	1.57016	CG9975
FBgn0031621	Elba3	2L	4687511	4688956	+	602.518	0.302483	0.000592684	22.5319	21.3253	22.0591	27.6483	27.8531	25.8144	Elba3
FBgn0261244	inaE	X	13783714	13811493	+	618.751	0.309933	0.000594001	4.90612	4.34238	4.44869	5.35894	5.85128	5.76511	inaE
FBgn0015625	CycB3	3R	24867934	24870816	-	1722.89	0.198533	0.000595654	32.4882	33.4575	32.3909	36.234	38.6511	37.9397	CycB3
FBgn0033609	Fbl6	2R	11285148	11289772	-	1309.52	0.23152	0.000601852	19.7065	19.6661	18.1361	22.291	23.6442	21.6141	Fbl6
FBgn0004865	Eip78C	3L	21226609	21266503	+	112.379	0.675474	0.000609497	0.872584	0.849645	0.881423	1.2015	1.45226	1.49809	Eip78C
FBgn0023513	CG14803	X	1868870	1872408	+	787.679	0.274767	0.000616874	13.1264	12.1444	11.5569	14.9804	14.6621	14.9349	CG14803
FBgn0032013	Scgalpha	2L	8303429	8305376	+	12.0514	2.31265	0.000617466	0.140699	0.175233	0.113015	0.852435	0.553203	0.735311	Scgalpha
FBgn0052185	edin	3L	17494880	17495300	+	7.54625	4.42389	0.000621076	0.276887	0	0	2.04222	2.04125	1.97324	edin
FBgn0031161	CG15445	X	21117159	21120444	+	871.165	0.253	0.000621084	19.7874	19.7885	19.4347	23.1458	24.1441	23.0372	CG15445
FBgn0031006	rictor	X	19252111	19261240	-	1546.17	0.203933	0.00062973	12.8609	12.7106	12.0972	14.6081	14.2314	14.5626	rictor
FBgn0033153	Gadd45	2R	7249161	7250655	+	649.051	0.327263	0.0006329	20.5068	22.4909	25.094	26.6189	28.2432	30.451	Gadd45
FBgn0026876	CG11403	X	1236873	1239884	-	1110.51	0.243307	0.000635196	21.9425	20.8377	19.3745	24.8837	24.8988	23.8393	CG11403
FBgn0020622	Pi3K21B	2L	297880	305233	+	2363.04	0.18285	0.00063786	25.8846	26.2372	27.0899	29.363	29.2256	31.2913	Pi3K21B
FBgn0030648	CG6340	X	15482374	15486612	+	843.474	0.284996	0.00063947	13.3238	15.2085	14.0716	16.1222	18.4734	17.296	CG6340
FBgn0031216	Zir	2L	94739	102086	+	1554.42	0.202491	0.000645631	13.5182	12.8591	13.0608	14.7936	15.3932	15.1882	Zir
FBgn0036997	CG5955	3L	20466944	20469592	+	126.153	0.646991	0.000648583	3.90339	4.33111	4.98804	7.61813	6.84528	6.23789	CG5955
FBgn0265991	Zasp52	2R	15762565	15817004	-	5136.04	0.140412	0.000652421	26.9589	26.1921	27.0006	29.5516	28.8716	29.915	Zasp52
FBgn0015278	Pi3K68D	3L	11774650	11790013	-	3723.99	0.163337	0.000667367	25.7905	27.7144	26.0764	30.4897	29.0459	29.6049	Pi3K68D
FBgn0034418	CG15118	2R	19133727	19137169	-	1583.93	0.208814	0.000669843	31.3746	29.5744	29.8681	34.3042	34.046	36.5922	CG15118
FBgn0028577	pUf68	3L	1496853	1502590	-	3334.61	0.156087	0.000671842	38.9965	38.4238	37.3425	42.0124	42.8031	43.065	pUf68
FBgn0039757	RpS7	3R	30206447	30209020	-	29971.4	0.138099	0.00067284	1416.33	1491.93	1518.45	1575.43	1691.72	1604.04	RpS7
FBgn0052026	CG32026	3L	8836462	8838843	+	20.3122	1.65434	0.000680631	0.244688	0.195037	0.288262	0.696111	0.938015	0.65101	CG32026
FBgn0027783	SMC2	2R	14848621	14852653	-	2651.92	0.188667	0.000683974	42.3472	38.9824	37.3346	44.9526	45.1497	45.1764	SMC2
FBgn0024329	Mekk1	3R	18733106	18743594	-	3834.07	0.185293	0.00068698	37.8763	34.0788	32.8834	39.9699	39.9692	39.2971	Mekk1
FBgn0026262	bip2	4	459887	466828	-	3696.2	0.36879	0.00069138	45.2565	40.1514	40.8632	57.9296	48.1656	56.965	bip2
FBgn0265719	CR44526	3L	8692703	8693191	+	212.174	0.505677	0.000694659	20.9777	18.2886	24.1262	31.3969	29.7585	28.7671	CR44526
FBgn0035612	CG10625	3L	5538411	5551159	-	14.3414	2.00402	0.000695541	0.0630104	0.0878931	0.067483	0.305402	0.27252	0.299364	CG10625
FBgn0030361	CG1492	X	12009711	12012211	-	316.239	0.400518	0.000697049	7.15508	6.69772	7.19937	8.85369	9.16056	9.75058	CG1492
FBgn0026199	myo	4	690686	696055	-	1689.21	0.239576	0.000705241	22.3833	22.0677	24.4908	27.8838	24.6419	28.8418	myo
FBgn0002044	swm	2L	19493251	19497978	+	3116.11	0.157875	0.000706263	41.0146	41.5485	39.9153	45.1957	46.1942	45.2678	swm
FBgn0025388	CG12179	X	4631052	4636004	-	444.883	0.354638	0.000708701	5.36979	4.68145	4.65933	6.26043	5.98691	6.56698	CG12179
FBgn0266690	CR45180	3L	25708177	25709251	+	37.4523	1.15534	0.000711613	1.53381	1.46709	1.31414	2.90901	3.55808	3.14805	CR45180
FBgn0039620	wat	3R	28992977	29020406	-	41.17	1.09368	0.000725611	0.717665	0.663975	0.658805	1.51236	1.31009	1.53434	wat
FBgn0030968	CG7322	X	18855873	18857757	-	67.4374	0.85878	0.000727652	1.95836	2.27643	2.54681	3.97952	4.49162	3.8103	CG7322
FBgn0030877	Arp8	X	17858379	17860800	-	483.93	0.342965	0.000728664	10.6944	10.0973	12.1626	13.6293	13.9411	14.1783	Arp8
FBgn0250732	gfzf	3R	7145880	7150968	-	1865.48	0.200006	0.00073864	26.9629	25.6762	24.8552	29.527	30.9036	28.6147	gfzf
FBgn0034476	Toll-7	2R	19826578	19832973	+	133.301	0.59855	0.000741537	1.01151	0.989661	0.927153	1.44025	1.54962	1.44604	Toll-7
FBgn0031398	CG10880	2L	2214972	2216311	-	298.228	0.416147	0.000745224	10.523	12.5183	12.0957	15.4367	15.9167	15.5157	CG10880
FBgn0050372	Asap	2R	8114286	8123001	-	2557.1	0.173369	0.000749746	27.9224	28.2182	26.9249	31.391	30.2145	32.0788	Asap
FBgn0267601	CR45939	3L	18772086	18801312	-	16.6901	1.80482	0.00075469	0.145556	0.145025	0.178157	0.569648	0.551858	0.513714	CR45939
FBgn0261456	hpo	2R	19493996	19496856	-	2042.95	0.193658	0.000774047	40.6579	41.6488	37.7781	44.4605	46.4826	46.4153	hpo
FBgn0000611	exd	X	15992468	15996509	+	3530.16	0.366227	0.000776907	47.8351	57.4743	59.7374	69.5214	69.7313	73.4629	exd
FBgn0259707	CG42361	2R	24607673	24608788	+	49.982	1.05	0.00078298	1.92147	2.20454	1.62134	2.8835	4.80764	4.20485	CG42361
FBgn0011747	Ank	4	115074	129849	-	2323.9	0.212255	0.00078775	21.8673	20.1654	19.0202	24.914	23.4628	22.3965	Ank
FBgn0034902	CG5532	2R	23752754	23753515	+	838.385	0.278057	0.000788962	57.6214	66.9937	65.8847	74.4287	80.6802	75.7863	CG5532
FBgn0014411	Vps26	X	1873853	1876474	+	3797.64	0.15067	0.000804211	82.0065	82.7124	85.3728	91.8651	94.6665	91.0552	Vps26
FBgn0262562	CG43102	3R	17768272	17794490	-	26.0687	1.38107	0.000827961	0.0765079	0.0714647	0.0614539	0.181381	0.178609	0.186289	CG43102
FBgn0002121	l(2)gl	2L	9839	21376	-	5172.27	0.144169	0.00082987	47.9831	47.1776	49.8769	54.7849	52.4865	53.0046	l(2)gl
FBgn0053548	msta	X	2205515	2213809	-	28.3525	1.33329	0.000848052	0.355622	0.335678	0.220501	0.769134	0.735916	0.800322	msta
FBgn0038953	CG18596	3R	22375923	22379955	+	2915.71	0.176699	0.000872305	46.6595	41.7835	43.5164	49.197	49.6158	50.3352	CG18596
FBgn0259178	5PtaseI	3R	25040427	25045151	-	823.256	0.254885	0.000882446	12.8779	13.8301	13.3209	16.2197	15.8921	15.6635	5PtaseI
FBgn0261786	mi	2R	23523856	23528260	+	996.52	0.241422	0.00088352	14.249	14.5747	13.1337	16.3074	16.7776	16.5355	mi
FBgn0030904	upd2	X	18240654	18243284	-	97.0224	0.704879	0.000889663	2.09001	2.19971	2.30141	3.13265	3.67473	3.91592	upd2
FBgn0028343	l(1)G0222	X	17571854	17579229	-	2571.17	0.19145	0.000898991	37.1993	34.2882	32.4501	40.2191	39.6965	38.8219	l(1)G0222
FBgn0266617	CR45124	4	42774	43374	+	21.8128	1.55861	0.000910908	1.54543	1.31982	0.827561	2.90778	3.90621	4.09074	CR45124
FBgn0030869	Socs16D	X	17820764	17827564	-	796.846	0.257418	0.000914804	8.70824	8.73569	8.70291	10.202	10.183	10.8597	Socs16D
FBgn0038755	Hs6st	3R	19929277	20008512	-	377.887	0.356575	0.000919133	6.56172	6.20062	6.12136	8.20153	7.98379	8.00364	Hs6st
FBgn0031090	Rab35	X	20155766	20159872	-	4319	0.142999	0.00093394	67.856	68.2981	68.8439	74.726	77.5972	74.0257	Rab35
FBgn0031638	CG11927	2L	4847766	4849499	+	526.687	0.313106	0.000949898	16.9409	16.0754	14.8315	19.6562	19.9561	19.8661	CG11927
FBgn0020660	eIF-4B	3L	27842669	27858271	-	278.811	0.430915	0.000954191	8.06645	6.76804	6.98266	10.2887	10.0751	9.07671	eIF-4B
FBgn0035397	CG11486	3L	3071133	3090406	+	1713.7	0.446247	0.000957501	12.6842	15.5955	14.6616	19.9907	17.2478	21.2659	CG11486
FBgn0034878	pita	2R	23548967	23554712	-	1656.91	0.189114	0.000963106	29.8741	30.815	30.9079	34.5201	34.6585	35.2281	pita
FBgn0053542	upd3	X	18277233	18284596	+	196.668	0.527147	0.000975024	3.72644	4.54956	4.55305	5.3366	6.9389	6.18407	upd3
FBgn0038016	MBD-R2	3R	12352143	12356265	-	2586.07	0.190135	0.000977182	39.6257	36.1749	34.6518	41.2913	41.9008	42.841	MBD-R2
FBgn0038588	CG7156	3R	18239420	18242159	-	530.399	0.305335	0.000981711	11.1495	10.5767	10.2725	13.3893	13.1032	13.0685	CG7156
FBgn0039802	dj-1beta	3R	30807117	30807978	+	973.949	0.241116	0.000997005	72.0408	72.8082	70.3416	81.1013	89.4147	83.7913	dj-1beta
FBgn0026713	l(1)G0007	X	14201362	14224732	+	1899.79	0.189859	0.00100816	25.5058	26.8422	24.8274	28.7488	30.3024	28.9929	l(1)G0007
FBgn0030647	CG6324	X	15476091	15481722	+	22.9225	1.48004	0.00100816	0.243937	0.194438	0.156751	0.582595	0.479557	0.602654	CG6324
FBgn0039359	RpL27	3R	25683623	25685051	-	27238.6	0.127959	0.00100845	1506.96	1546.95	1605.89	1646.5	1755.3	1689.86	RpL27
FBgn0035631	Txl	3L	5765846	5767084	+	2397.17	0.167143	0.00101586	116.206	121.678	117.395	134.418	132.642	131.921	Txl
FBgn0046296	CG11534	3L	12132146	12133834	+	143.499	0.561842	0.00102247	4.05892	4.25698	4.1945	6.00244	6.43956	6.02202	CG11534
FBgn0035995	CG3529	3L	9446864	9450785	+	878.009	0.256955	0.00102394	20.867	23.6398	22.1715	25.6658	27.4024	26.594	CG3529
FBgn0266005	CR44779	X	1047242	1088866	+	769.73	0.274826	0.00102753	6.67975	6.0852	6.11959	7.43394	7.27785	8.13146	CR44779
FBgn0010352	Nc73EF	3L	16954822	16968724	+	5804.59	0.130527	0.00105418	60.6431	62.3803	60.4104	65.9568	67.1759	67.6664	Nc73EF
FBgn0020767	Spred	2R	14759646	14769423	-	2024.91	0.195534	0.00105943	25.2469	27.538	27.2786	29.0629	30.9072	31.6717	Spred
FBgn0030660	CG8097	X	15583159	15585249	+	479.834	0.320625	0.00107143	12.9862	12.5727	14.072	16.6198	16.2269	16.6176	CG8097
FBgn0030969	CG7288	X	18858203	18860072	+	834.183	0.24796	0.0010786	26.3398	25.6957	27.4729	31.5214	31.4678	31.3996	CG7288
FBgn0264372	CR43824	2L	4963976	4965425	-	7.44668	3.32102	0.00109281	0.0416915	0.0415395	0.0893015	0.70286	0.491769	0.515	CR43824
FBgn0028494	CG6424	2R	17703335	17719346	-	1122.34	0.226301	0.00109831	10.0906	9.19818	9.98708	11.2419	11.6069	11.3887	CG6424
FBgn0030800	CG9104	X	16882509	16884365	-	454.761	0.320805	0.00110692	13.8285	13.9822	14.0422	17.6286	17.6203	17.0332	CG9104
FBgn0000810	fs(1)K10	X	2242138	2246041	+	1318.81	0.214042	0.00110887	23.4705	23.8987	23.3366	25.7562	27.9885	28.2355	fs(1)K10
FBgn0039713	RpS8	3R	29861582	29863902	+	31228.2	0.169764	0.00111859	1310.38	1426.49	1417.57	1473.16	1689.58	1510.34	RpS8
FBgn0003353	sei	2R	24047411	24053035	+	432.713	0.32947	0.0011209	7.02332	6.73199	6.91248	8.80532	8.77368	8.39689	sei
FBgn0027949	msb1l	2L	19577701	19579131	+	1468.03	0.201353	0.001126	60.4607	58.965	57.1666	69.7296	67.8182	65.5993	msb1l
FBgn0038686	CG5555	3R	19178085	19180538	-	787.543	0.26733	0.001126	19.7781	19.9813	20.0874	25.0015	22.0747	24.9614	CG5555
FBgn0261524	lic	X	13091145	13093986	+	1721.61	0.18419	0.00113081	49.0236	48.0711	48.856	56.4705	54.7363	54.6443	lic
FBgn0039696	CG7837	3R	29795697	29799354	-	718.244	0.288291	0.00113529	13.27	11.4379	11.4644	15.0711	13.9509	15.1696	CG7837
FBgn0041191	Rheb	3R	5568921	5570491	+	1659.4	0.187549	0.00114145	75.889	75.5176	72.3583	84.9246	84.5569	85.4018	Rheb
FBgn0028471	Nab2	3R	24314660	24318419	-	1528.28	0.202641	0.00114996	25.1843	23.0292	23.7167	28.2603	27.6278	26.9136	Nab2
FBgn0039626	Slu7	3R	29037058	29039071	-	897.871	0.243566	0.00114996	27.0892	26.4195	25.8415	30.1528	31.1018	32.6668	Slu7
FBgn0024314	Plap	2L	1167172	1170365	-	3696.71	0.140849	0.0011581	72.556	72.0485	72.0888	79.5127	79.2723	80.1276	Plap
FBgn0000928	fs(1)Yb	X	2720468	2724158	+	1376.61	0.206661	0.00117348	22.3352	20.7448	21.4074	24.2353	25.5045	24.6706	fs(1)Yb
FBgn0000097	aop	2L	2156484	2178754	-	7217.14	0.129995	0.00118103	73.7802	76.9505	72.5164	82.2435	80.4428	81.6417	aop
FBgn0029970	Nek2	X	7889066	7891646	-	261.987	0.414908	0.00118173	5.26165	5.15248	4.95795	6.61474	6.99213	6.88792	Nek2
FBgn0004648	svr	X	496446	509072	+	4147.06	0.14321	0.00118973	26.9048	27.2127	27.0109	30.3377	28.8825	30.3786	svr
FBgn0032297	CG17124	2L	10744075	10756325	-	95.5322	0.691755	0.00119229	1.36498	1.51543	1.44098	2.11625	2.26174	2.59402	CG17124
FBgn0035023	ITP	2R	24537421	24558961	+	1968.26	0.1951	0.00120411	22.4507	22.753	24.0043	26.8401	24.831	27.5375	ITP
FBgn0035968	Slc45-1	3L	9203065	9208853	-	415.667	0.364584	0.00122517	7.40206	5.97364	5.98797	8.15127	8.55477	8.23634	Slc45-1
FBgn0004907	14-3-3zeta	2R	10099677	10109687	+	38650.8	0.100451	0.00122789	602.382	606.509	603.279	656.557	650.632	635.701	14-3-3zeta
FBgn0037384	dgrn	3R	5824615	5826576	+	634.588	0.279956	0.0012347	21.068	19.4995	21.3799	25.4664	24.5283	25.2015	dgrn
FBgn0038414	CG6901	3R	16323415	16325128	+	39.6843	1.12869	0.00125572	1.32716	0.624433	0.829132	2.09758	2.02928	1.96168	CG6901
FBgn0000376	crm	X	2734248	2738773	-	690.595	0.263719	0.00125708	9.68911	9.4147	9.42912	11.4575	11.5879	11.2161	crm
FBgn0010409	RpL18A	2R	17546406	17547462	-	26480	0.133015	0.00130245	2248.32	2363.59	2416.26	2520.42	2682.12	2504.15	RpL18A
FBgn0052281	CG32281	3L	3169375	3170913	+	495.712	0.310103	0.00130615	17.118	16.8293	16.8729	20.8698	20.0277	22.0953	CG32281
FBgn0033122	CG17002	2R	6986043	6988922	+	654.48	0.279251	0.00131471	18.7851	21.0099	20.8798	24.6434	24.9858	23.9926	CG17002
FBgn0040375	CG13760	X	2583745	2585699	-	284.683	0.407294	0.0013437	9.25517	9.45008	9.66636	12.6532	13.5333	11.4471	CG13760
FBgn0266399	CR45039	3R	26006502	26007073	-	450.676	0.32701	0.00134614	38.0073	42.8435	42.6694	51.5349	50.4802	52.8649	CR45039
FBgn0035153	ebd1	3L	682885	685549	-	2494.88	0.163527	0.00134723	59.6611	59.5434	59.3395	67.108	64.4248	68.4372	ebd1
FBgn0001108	Gl	3L	13929387	13934656	+	2032.71	0.169349	0.0013476	24.5948	24.8881	24.8178	27.8718	28.0789	27.606	Gl
FBgn0028694	Rpn11	2L	5058404	5059790	-	2638.72	0.156068	0.00135685	119.995	121.481	123.603	135.89	136.588	134.284	Rpn11
FBgn0036980	RhoBTB	3L	20376242	20382398	+	1323.64	0.218854	0.00137371	21.8719	22.3461	20.2057	23.7046	25.9048	25.3719	RhoBTB
FBgn0026149	BCL7-like	X	9356634	9358594	+	1007.29	0.236818	0.00143952	31.9094	34.0267	32.2237	39.859	39.7319	36.1449	BCL7-like
FBgn0033240	CG2906	2R	7956150	7958254	+	241.567	0.428806	0.00144466	7.80304	7.9936	7.06217	10.0746	10.5868	10.1296	CG2906
FBgn0040383	CG5254	X	750347	758719	+	329.552	0.373949	0.0014462	10.4587	9.83398	9.82874	13.6837	13.242	12.1426	CG5254
FBgn0035688	CG10289	3L	6164916	6173880	-	4457.4	0.146081	0.00146612	30.4128	31.1339	30.7907	34.7374	32.4911	34.9517	CG10289
FBgn0008635	betaCOP	X	18381549	18385242	-	6413.78	0.122352	0.00149033	112.912	112.899	112.956	125.298	121.951	121.537	betaCOP
FBgn0038219	CG14839	3R	14262387	14263367	+	14.718	1.84572	0.00149033	0.356481	0.414379	0.381785	1.62765	1.10961	1.41137	CG14839
FBgn0002609	E(spl)m3-HLH	3R	26021823	26023127	+	301.484	0.387962	0.00149092	11.1656	11.9704	12.2452	14.4943	15.6288	16.1267	E(spl)m3-HLH
FBgn0000180	bib	2L	9984645	9995538	+	11.3521	2.19802	0.00149454	0.0533742	0.0531797	0.114326	0.299939	0.314786	0.388826	bib
FBgn0037917	wkd	3R	11581576	11585305	+	1170.65	0.213582	0.00151124	26.7087	26.3189	27.3734	30.1521	30.7011	32.3277	wkd
FBgn0035437	Strip	3L	3322025	3328871	-	3386.06	0.160472	0.00151266	49.1862	44.7106	45.427	51.8257	52.4167	51.4898	Strip
FBgn0261608	RpL37A	2L	5070957	5072055	+	8859.86	0.138143	0.0015161	644.732	619.063	654.424	696.165	735.936	678.772	RpL37A
FBgn0038067	CG11598	3R	12634917	12636283	+	13.2944	2.07805	0.00154834	0.326917	0.0465322	0.350122	1.23022	1.05584	0.754407	CG11598
FBgn0263979	Caf1	3R	15225576	15227564	+	4881.25	0.133389	0.00154834	153.746	148.294	147.893	167.171	164.007	162.42	Caf1
FBgn0265778	PDZ-GEF	2L	6323767	6332789	+	2383.79	0.164145	0.00154834	19.2833	18.3549	18.2539	21.1651	20.7767	20.7002	PDZ-GEF
FBgn0044871	Gos28	3R	18663738	18665307	+	591.706	0.282209	0.00155172	36.7702	33.7131	35.0512	43.0024	41.7187	43.612	Gos28
FBgn0086683	Spf45	2L	23066874	23068386	-	3110.97	0.149969	0.0015617	123.068	119.442	118.316	135.839	130.928	133.662	Spf45
FBgn0030683	CG8239	X	15749166	15751737	+	304.005	0.417097	0.00156992	7.51603	6.44305	8.4444	9.83196	9.28366	10.7531	CG8239
FBgn0004832	Xpac	X	4102955	4104197	-	1436.16	0.191582	0.00158016	66.3	68.6219	66.184	76.0617	76.8906	76.7266	Xpac
FBgn0001967	NimC3	2L	14019357	14020208	-	15.5329	1.75965	0.00159254	0.410455	0.545279	0.512855	1.72993	1.74832	1.49506	NimC3
FBgn0042696	NfI	4	268175	276369	-	479.837	0.32622	0.00159526	4.92094	5.29721	5.74693	6.81347	6.19823	6.99034	NfI
FBgn0027932	Akap200	2L	8415690	8431297	+	32328.2	0.101836	0.00160363	451.633	466.903	468.698	496.726	493.248	498.692	Akap200
FBgn0039350	jigr1	3R	25637843	25650397	+	640.113	0.274633	0.0016106	11.8201	10.6428	10.8507	13.6339	13.4649	13.2146	jigr1
FBgn0035872	CG7185	3L	8310493	8315502	-	3183.83	0.161517	0.00161335	61.9504	62.8203	60.786	66.3692	72.885	68.27	CG7185
FBgn0029822	CG12236	X	5908135	5913079	+	558.685	0.293159	0.00163552	8.19332	7.73877	8.0986	9.5146	10.4589	9.4654	CG12236
FBgn0034709	Swim	2R	22189817	22202671	-	319.172	0.438821	0.00163552	6.22848	7.22225	8.62576	9.67437	8.97234	11.2244	Swim
FBgn0042627	v(2)k05816	2L	3043947	3056143	+	25.9646	1.32942	0.00164915	0.121411	0.120969	0.0764879	0.308529	0.245704	0.25109	v(2)k05816
FBgn0002962	nos	3R	19157238	19160202	+	13.165	1.95849	0.00168263	0.173688	0.0988884	0.132869	0.522881	0.439012	0.613001	nos
FBgn0037344	CG2926	3R	5579301	5588380	-	6050.79	0.164828	0.00168557	43.7627	40.1683	37.7364	46.1631	45.3612	44.8995	CG2926
FBgn0038223	Afti	3R	14320191	14326689	-	497.285	0.313918	0.00168705	4.67554	5.53339	5.11734	6.44043	6.17636	6.43653	Afti
FBgn0032483	CG15482	2L	13210773	13211814	-	17.9254	1.63104	0.00175533	0.671224	0.334389	0.479246	1.29662	1.64945	1.64765	CG15482
FBgn0030855	CG5800	X	17636281	17639003	+	1068.32	0.228464	0.00176198	21.3806	21.3465	22.9689	24.3144	26.9898	25.6094	CG5800
FBgn0266720	Snap24	3R	9761305	9763150	-	1668.25	0.182951	0.00177544	49.4756	51.1199	48.9297	57.4535	57.3531	54.9923	Snap24
FBgn0038385	CG4221	3R	15920898	15932887	+	174.397	0.524632	0.00178957	2.80779	2.24902	2.90882	3.36453	4.14891	3.9235	CG4221
FBgn0052579	CG32579	X	16323286	16325768	+	556.218	0.290524	0.00179223	20.5617	18.5563	20.8778	24.0817	24.8365	24.4223	CG32579
FBgn0010482	l(2)01289	2R	6721101	6740672	-	43.9947	0.978577	0.00182733	0.171516	0.20751	0.170569	0.361439	0.379331	0.343411	l(2)01289
FBgn0035480	CG14984	3L	3951193	3952550	-	39.8961	1.05589	0.00182983	2.63062	1.72005	2.11301	3.89783	4.4443	5.07736	CG14984
FBgn0038593	Vps39	3R	18271189	18274446	-	1511.29	0.192083	0.00183542	29.4722	27.9504	28.0952	31.412	32.9202	33.3434	Vps39
FBgn0050000	GstT1	2R	9605988	9607184	+	2365.76	0.165946	0.00185407	127.034	134.434	133.734	144.569	146.474	152.204	GstT1
FBgn0052484	Sk2	3L	3047087	3050159	+	1059.67	0.214006	0.00186278	22.514	22.208	22.1147	25.0953	26.2161	26.1966	Sk2
FBgn0000567	Eip74EF	3L	17558672	17619325	-	1047.83	0.214335	0.00187465	6.10203	6.06734	6.20071	6.92963	7.17059	7.20469	Eip74EF
FBgn0052971	CG32971	2L	14274821	14278002	+	8.57631	2.6551	0.00188058	0.191726	0.191027	0.0684449	1.01007	1.19356	0.667988	CG32971
FBgn0027885	Aac11	2L	17474912	17477888	-	4561.97	0.131527	0.00189236	105.591	103.339	104.045	113.605	112.531	116.69	Aac11
FBgn0023175	Prosalpha7	2R	9846636	9847836	-	2683.64	0.170667	0.00192021	144.995	149.524	162.642	173.1	170.23	171.084	Prosalpha7
FBgn0262163	betaNACtes5	X	15576355	15576964	+	20.6192	1.50374	0.00192377	0.764389	1.52321	0.818646	3.12096	2.62975	3.08688	betaNACtes5
FBgn0036290	CG10638	3L	12498106	12501311	-	3745.09	0.135866	0.00194416	86.5215	84.7817	86.4871	94.0017	93.8065	95.4134	CG10638
FBgn0030122	CG16892	X	9273413	9275653	+	776.952	0.245676	0.00196058	21.6715	23.0997	21.755	25.827	27.0373	26.0191	CG16892
FBgn0027866	CG9776	3R	4327814	4334071	-	3596.15	0.141073	0.0019762	48.5432	46.7986	46.5086	51.7825	52.9741	51.6772	CG9776
FBgn0013732	sced	2R	6657326	6660624	+	537.07	0.285604	0.00200698	8.72768	8.36142	8.8363	10.7597	10.2461	10.593	sced
FBgn0036684	CG3764	3L	16994717	17012565	-	1923.25	0.178179	0.00202163	17.0957	17.161	15.772	18.7264	18.7823	19.1126	CG3764
FBgn0002638	Rcc1	3L	5930262	5932773	-	5108.96	0.128637	0.0020247	122.065	121.473	121.122	130.537	136.626	131.489	Rcc1
FBgn0004646	ogre	X	6973620	6991318	-	27.1782	1.27956	0.00202826	0.207103	0.221087	0.285176	0.483194	0.538012	0.702821	ogre
FBgn0266347	nAChRalpha4	3L	23206669	23287448	+	211.917	0.439877	0.00203054	1.73409	1.77576	1.74368	2.30423	2.32005	2.49907	nAChRalpha4
FBgn0010583	dock	2L	825969	833241	+	1596.42	0.192478	0.00203101	22.1123	24.6282	23.7487	26.5052	27.1653	26.8682	dock
FBgn0031229	CG3436	2L	156029	157666	+	1964.12	0.167943	0.00205071	78.6695	78.4669	79.5075	90.9402	87.6167	87.3444	CG3436
FBgn0022986	qkr58E-1	2R	22412556	22415518	-	1037.16	0.246402	0.00206913	19.5929	20.0781	22.1341	24.9453	22.4265	25.905	qkr58E-1
FBgn0032399	CG6785	2L	12041054	12045200	-	63.2405	0.85223	0.0020727	0.541842	0.817097	0.643038	1.15727	1.02203	1.43326	CG6785
FBgn0034975	enok	2R	24099210	24107032	+	2311.66	0.16962	0.00210636	18.2504	16.5372	17.1184	19.4702	19.5096	19.4055	enok
FBgn0024998	CG2685	X	2711756	2713960	-	580.069	0.290217	0.00212774	14.9295	16.2138	16.1171	17.7127	20.3395	19.6902	CG2685
FBgn0085421	Epac	2R	6759715	6798941	-	431.083	0.327018	0.00213209	2.61473	3.08872	2.69173	3.4648	3.53842	3.53065	Epac
FBgn0039623	CG1951	3R	29027236	29030938	+	1461.75	0.191668	0.00214053	24.1165	24.6951	25.9833	28.9728	28.61	27.8286	CG1951
FBgn0015036	Cyp4ae1	X	2179007	2180998	+	49.1962	0.957762	0.00215186	0.735756	1.24304	1.26762	2.19089	1.82375	2.27973	Cyp4ae1
FBgn0026239	gukh	3R	18984025	19022436	+	77.177	0.741248	0.00217997	0.36338	0.45257	0.51079	0.757784	0.781343	0.676184	gukh
FBgn0001330	kz	X	2237858	2242035	-	1124.48	0.208114	0.00221563	15.124	15.5717	16.2611	17.9217	18.1925	18.1082	kz
FBgn0030061	CG1785	X	8714936	8717065	+	2020.52	0.163415	0.00221563	59.5215	59.5202	59.607	67.8632	66.0443	66.1944	CG1785
FBgn0029722	CG7024	X	4705309	4707504	+	35.1126	1.07683	0.00231576	0.775887	0.64937	0.698007	1.60235	1.49481	1.38603	CG7024
FBgn0014366	noi	3R	5589601	5591459	-	1271.67	0.20505	0.00232693	39.5671	37.3612	35.3242	43.4413	43.2071	42.8103	noi
FBgn0031606	CG15439	2L	4449295	4453038	-	483.029	0.296534	0.00233279	7.54992	7.7836	7.63661	9.37299	9.05319	9.78116	CG15439
FBgn0004106	Cdk1	2L	10384739	10386262	-	1300.01	0.215136	0.00233742	66.3109	61.1852	68.9986	76.4534	79.4238	72.171	Cdk1
FBgn0011742	Arp2	X	16548290	16553968	-	5338.07	0.127175	0.00235318	109.158	112.825	108.352	122.42	118.088	120.323	Arp2
FBgn0035724	CG10064	3L	6965260	6967897	-	14.9136	1.76568	0.00236467	0.171497	0.0976414	0.236148	0.64536	0.505722	0.558712	CG10064
FBgn0025286	RpL31	2R	9587193	9587989	+	18300.7	0.141347	0.00237396	1602.97	1671.21	1742.21	1827.45	1947.62	1757.51	RpL31
FBgn0262731	pncr013:4	4	467497	471476	+	534.007	0.293433	0.00237396	12.9901	13.4537	15.0105	17.1991	16.4089	17.1615	pncr013:4
FBgn0243514	eater	3R	27095867	27099679	-	146.454	0.527745	0.00242231	2.33068	1.91756	2.17465	3.01388	2.98517	3.25482	eater
FBgn0038815	CG5466	3R	20617883	20621269	+	687.506	0.257791	0.00244405	13.5135	12.026	12.5187	15.1894	15.116	15.203	CG5466
FBgn0028717	Lnk	3R	25888542	25893270	+	2053.98	0.162374	0.00251701	35.0057	33.8682	33.8219	37.8602	38.2227	38.8423	Lnk
FBgn0030790	CG4768	X	16792119	16797742	+	730.111	0.264853	0.00252497	11.4536	10.8104	9.66355	12.5536	13.3195	12.5135	CG4768
FBgn0030499	CG11178	X	13605681	13609529	+	700.942	0.261135	0.00255196	10.754	11.8659	11.7457	13.204	14.5368	13.4276	CG11178
FBgn0000319	Chc	X	15827986	15835490	-	25909.9	0.100586	0.00256485	250.251	244.971	240.128	263.098	265.486	259.895	Chc
FBgn0028474	CG4119	X	5666052	5670652	+	1591.7	0.203514	0.00259351	23.1204	23.6384	21.0069	24.9981	27.5538	25.5014	CG4119
FBgn0030883	CG7772	X	17906031	17907261	-	220.964	0.425623	0.00260288	12.5834	13.9842	12.9583	17.1926	18.6213	17.2782	CG7772
FBgn0052369	CG32369	3L	7777105	7809825	-	2152.74	0.198359	0.00261979	22.6651	19.5035	20.0109	24.6685	22.6408	24.0547	CG32369
FBgn0032022	CG14275	2L	8327456	8332911	+	551.348	0.301336	0.00262359	32.6657	30.0476	26.67	35.6771	38.7419	35.8056	CG14275
FBgn0034921	DCP1	2R	23888764	23890276	-	375.544	0.353733	0.00264549	12.4043	13.7408	12.3358	17.0477	17.6076	14.5685	DCP1
FBgn0030028	Corp	X	8269898	8271409	-	47.4785	0.925697	0.00268577	1.58174	1.48046	1.69401	3.28274	3.29801	2.45941	Corp
FBgn0261561	CG42675	3R	5813609	5818820	+	250.406	0.40852	0.00270389	4.41808	4.82524	4.61794	5.79658	5.84603	6.74114	CG42675
FBgn0043010	Fsn	2R	13220939	13222459	-	1028.21	0.211216	0.00270469	38.9121	41.599	40.1091	46.1473	47.0312	46.4561	Fsn
FBgn0041094	scyl	3L	11252307	11256172	+	783.504	0.853609	0.00271068	8.04119	12.3617	11.1696	19.501	14.8546	22.6919	scyl
FBgn0034982	CG4065	2R	24135180	24138050	-	817.347	0.234948	0.00271696	16.62	18.1833	17.4555	20.1241	20.5562	20.8093	CG4065
FBgn0034527	CG9945	2R	20618503	20621081	+	1087.17	0.216518	0.00274261	26.5722	29.0221	30.0527	33.5919	32.6904	33.2027	CG9945
FBgn0052428	CG32428	3L	20469674	20473723	-	1560.57	0.188346	0.00276156	35.417	37.4603	39.2614	42.0457	42.0899	43.5783	CG32428
FBgn0263005	CG43313	X	13095571	13112462	-	405.748	0.325278	0.00278383	4.66169	4.88634	5.16574	6.33147	5.70792	6.3883	CG43313
FBgn0036671	CG9951	3L	16863164	16864989	+	631.77	0.262433	0.00278789	18.7686	18.0005	18.8017	23.4417	21.5547	21.6858	CG9951
FBgn0030228	BTBD9	X	10768537	10772154	+	452.952	0.305643	0.00280593	7.00773	6.91457	6.92364	7.9559	8.95642	8.83537	BTBD9
FBgn0001090	bnb	X	18794246	18797687	-	8.70959	2.44245	0.00280939	0.042762	0.0426062	0.0915947	0.270341	0.336264	0.345378	bnb
FBgn0032961	CG1416	2L	21758010	21761000	+	8188.62	0.120621	0.00281	287.63	272.947	282.645	306.39	312.313	298.067	CG1416
FBgn0001276	ix	2R	11359437	11360163	-	391.561	0.338992	0.00288456	29.5833	24.6827	29.7942	35.5634	34.1225	36.566	ix
FBgn0040391	CG2854	X	2327128	2328941	+	2.97939	4.99794	0.00288456	0	0	0	0.299026	0.139479	0.202248	CG2854
FBgn0034009	CG8155	2R	15317817	15322171	-	1162.42	0.204704	0.00290204	15.7234	15.0593	14.527	17.486	16.8703	17.8733	CG8155
FBgn0029672	CG2875	X	3571456	3573622	-	872.381	0.224921	0.00291747	24.2214	23.3698	24.2681	27.974	28.8483	27.1592	CG2875
FBgn0031397	CG15385	2L	2209574	2212571	-	38.4643	1.00467	0.0029209	0.575105	0.573009	0.568547	1.0721	1.08712	1.2821	CG15385
FBgn0028379	fan	3L	8109132	8110043	+	16.1895	1.67387	0.00298499	0.639086	0.509406	0.342225	1.95281	1.06793	1.76106	fan
FBgn0029870	Marf	X	6365949	6370924	+	2543.07	0.147353	0.00301912	39.1572	39.6888	39.0373	42.8206	43.9543	43.7761	Marf
FBgn0004133	blow	2R	7580488	7587079	-	3869.92	0.135968	0.00302769	78.5656	75.0168	75.156	85.7143	82.9594	82.7234	blow
FBgn0039175	CG5706	3R	24250460	24252679	-	1900.23	0.166006	0.00304555	53.6159	52.6206	55.2242	59.8144	61.7048	59.5925	CG5706
FBgn0035160	hng3	3L	737680	755489	-	41.5424	0.984983	0.00306213	1.29606	1.10144	0.816505	2.32957	2.17324	1.88351	hng3
FBgn0004606	zfh1	3R	30765926	30789202	+	12147.4	0.126693	0.00308928	97.1917	96.4679	103.097	107.896	104.201	111.862	zfh1
FBgn0030230	Rph	X	10749077	10757666	-	85.705	0.731387	0.00311374	0.743687	0.82815	1.28061	1.70547	1.60535	1.41331	Rph
FBgn0037635	CG9837	3R	8807679	8813579	-	39.6476	1.10616	0.00314106	0.352973	0.461589	0.874188	1.25521	0.954128	1.40447	CG9837
FBgn0023537	CG17896	X	490787	493495	-	2087.02	0.155686	0.00314183	51.9624	52.2156	52.1814	58.4946	57.6763	58.0137	CG17896
FBgn0259113	DNApol-alpha180	3R	21666562	21671750	-	2172.24	0.156212	0.0031528	26.6844	25.8838	25.9326	29.657	28.7075	29.1284	DNApol-alpha180
FBgn0038890	CG7956	3R	21520928	21528598	+	2664.29	0.146791	0.00315597	28.8241	29.6414	30.2381	33.0044	32.7572	32.4355	CG7956
FBgn0036134	fd68A	3L	11114169	11120783	-	1206.92	0.200832	0.00318135	17.7461	16.4206	17.7322	20.353	19.9312	19.3686	fd68A
FBgn0023213	eIF4G	4	915297	930715	-	11776.7	0.125894	0.00318654	102.32	98.3646	102.423	113.704	104.703	112.342	eIF4G
FBgn0013753	Bgb	3L	1639711	1640952	+	947.744	0.217887	0.00318724	43.1269	41.0059	40.5088	47.7652	50.0028	47.2221	Bgb
FBgn0027526	Ublcp1	3R	23061493	23062751	+	683.319	0.249295	0.00320372	31.1789	31.017	29.5491	37.9613	35.366	35.8004	Ublcp1
FBgn0053107	CG33107	3R	22583352	22584718	-	1136.31	0.219126	0.00321291	61.7806	57.0381	55.0505	67.7436	63.7343	70.9537	CG33107
FBgn0038145	Droj2	3R	13382106	13385283	+	5791.72	0.116013	0.00324318	137.864	138.047	137.943	151.707	149.227	147.616	Droj2
FBgn0036759	CG5577	3L	17838650	17841427	-	100.569	0.624084	0.00326848	2.39932	2.06825	1.99218	3.7211	3.23289	3.02272	CG5577
FBgn0033469	CG12133	2R	9967231	9968388	+	19.1771	1.54516	0.00329853	0.586043	0.318495	0.684699	1.01044	1.51868	2.07557	CG12133
FBgn0000556	Ef1alpha48D	2R	11891135	11895762	+	205403	0.0939289	0.0032993	4714.5	4764.02	4770.02	5008.08	5210.32	4988.66	Ef1alpha48D
FBgn0040394	CG16903	X	2078343	2080405	-	2518.44	0.156397	0.00329937	71.2301	70.9105	75.2866	78.2881	83.0069	80.928	CG16903
FBgn0037217	CG14636	3R	4204493	4215314	-	31.1357	1.1314	0.00330183	0.941974	0.625694	0.756628	1.44743	1.69751	1.93931	CG14636
FBgn0051961	CG31961	2L	4186250	4187793	-	446.585	0.294908	0.00335105	16.1398	15.6484	16.1866	20.1243	19.278	19.4607	CG31961
FBgn0041630	Hexo1	3L	4288641	4291211	+	1209.55	0.207063	0.00336465	29.0237	32.2536	28.43	34.5809	34.7478	34.2664	Hexo1
FBgn0031540	CG3238	2L	3467342	3470004	-	367.801	0.373099	0.00337151	6.42895	8.25155	7.00482	9.54938	8.31609	10.2238	CG3238
FBgn0039907	lgs	4	436957	443911	-	3289.48	0.148066	0.00345757	35.8173	33.1934	33.9084	38.7138	36.7895	38.5516	lgs
FBgn0260755	CG42553	3L	834093	835515	+	902.118	0.242779	0.00346485	41.4655	38.1578	37.0239	50.0234	43.598	44.5361	CG42553
FBgn0030346	CG11802	X	11871299	11872779	-	152.082	0.496057	0.0034663	5.23421	5.17592	4.63632	6.96643	7.46602	6.80593	CG11802
FBgn0053556	form3	3L	7094818	7123297	+	17.7661	1.53951	0.00349721	0.0832902	0.101428	0.0693795	0.321786	0.227418	0.19346	form3
FBgn0020620	RN-tre	2R	13984815	13990707	-	4789.34	0.119813	0.00349921	52.2914	52.2358	52.5339	56.6198	56.4923	57.538	RN-tre
FBgn0263772	CG43689	X	4075978	4092237	+	11997.4	0.113777	0.00352745	89.4922	89.2588	91.9769	98.1815	94.2358	100.507	CG43689
FBgn0259818	CG42399	2L	144231	153300	-	174.525	0.481421	0.00355591	1.85676	1.51064	1.48259	2.25738	2.09509	2.422	CG42399
FBgn0020445	E23	2L	3334875	3354829	-	70.3446	0.761263	0.00357843	0.441465	0.75565	0.594031	1.00187	1.01252	1.02181	E23
FBgn0031148	Cbs	X	21045138	21049096	+	1355.39	0.186566	0.00359581	34.8332	33.8623	33.0251	38.5431	37.5176	39.7133	Cbs
FBgn0260386	mtg	3R	8250497	8260718	+	17.1244	1.53796	0.00359581	0.19412	0.193413	0.259874	0.511344	0.691691	0.668646	mtg
FBgn0262620	CR43144	2L	21657625	21658249	+	752.682	0.232604	0.00360616	70.9864	72.3607	71.5272	86.6681	82.2615	83.6088	CR43144
FBgn0031715	tomb	2L	5535861	5536758	-	9.03041	2.3046	0.00367779	0.209155	0.138929	0.298669	0.808058	1.30207	1.05995	tomb
FBgn0031054	Ssu72	X	19664561	19666866	+	1026	0.210139	0.00373656	26.6627	24.8653	25.3571	30.4253	28.4359	30.098	Ssu72
FBgn0004915	TfIIB	2L	10431338	10433116	+	1353	0.200377	0.00374913	43.3865	46.3781	48.9567	54.0613	50.6833	54.5882	TfIIB
FBgn0036746	Crtc	3L	17659818	17669234	-	1153.27	0.196558	0.00375958	10.7235	10.5869	10.573	11.6907	12.3199	12.5138	Crtc
FBgn0066292	CheB42c	2R	6944614	6971637	-	102.796	0.607666	0.00375958	3.1104	2.9582	2.6498	4.91597	3.92595	4.46686	CheB42c
FBgn0039187	CG6454	3R	24349182	24356241	+	2140.05	0.157565	0.0037893	22.7903	22.9155	21.7457	24.8246	25.6561	24.77	CG6454
FBgn0036915	Prp3	3L	19910300	19912504	+	1560.83	0.18585	0.00381383	41.9725	40.6317	37.3196	45.8238	44.6663	45.9846	Prp3
FBgn0260400	elav	X	509235	523226	-	485.477	0.333467	0.0038593	2.28461	2.2275	2.57493	3.0434	2.55043	3.32862	elav
FBgn0250904	CG34434	X	5614554	5616370	-	12.8008	1.91284	0.00390185	0.206805	0.206052	0.147656	0.726344	0.37268	1.01529	CG34434
FBgn0011837	Tis11	X	12659415	12682554	+	4939.76	0.490515	0.00392606	42.1921	51.0002	51.7045	69.6759	57.2567	76.633	Tis11
FBgn0028708	Mst85C	3R	9048645	9052231	+	669.346	0.245449	0.0039636	24.4612	25.7217	23.7655	29.9716	28.7826	28.9593	Mst85C
FBgn0030655	CG9213	X	15572076	15574535	-	420.574	0.297978	0.00396418	9.28274	9.76962	9.40858	11.5902	11.8154	11.5872	CG9213
FBgn0266958	CR45409	3L	8309351	8310512	-	39.7959	0.971378	0.00399706	1.65524	1.29938	1.1281	2.69538	2.41589	2.90733	CR45409
FBgn0040283	SMC1	3R	24058287	24062815	+	4615.65	0.138903	0.00399754	69.7663	64.6875	63.3444	72.8686	73.2636	71.6978	SMC1
FBgn0036305	CG10984	3L	12750119	12753402	+	624.44	0.267735	0.00399873	12.6615	13.1689	13.9321	16.8043	14.6299	16.4299	CG10984
FBgn0036150	Ir68a	3L	11232972	11236218	-	12.3275	1.83976	0.00401085	0.0954313	0.166396	0.127756	0.40221	0.492473	0.498736	Ir68a
FBgn0036152	CG6175	3L	11287936	11295919	-	74.3293	0.706685	0.0040332	0.883994	0.924811	0.710056	1.47477	1.24546	1.39996	CG6175
FBgn0262866	S6kII	X	22529964	22536371	+	1024.75	0.221282	0.00403879	9.20233	8.80435	9.60811	10.6293	11.4771	10.0795	S6kII
FBgn0033566	CG18004	2R	10885019	10886375	+	650.621	0.260226	0.00418571	26.4205	29.2231	28.5974	32.1896	36.1183	32.5516	CG18004
FBgn0052195	CG32195	3L	18112959	18119150	+	172.026	0.458723	0.00418583	1.83278	1.61539	1.71122	2.46343	2.25192	2.37783	CG32195
FBgn0031457	CG3077	2L	2763416	2765665	-	2778.6	0.14661	0.0042109	75.1626	76.5731	77.3981	81.1888	87.2604	85.1156	CG3077
FBgn0039863	CG1815	3R	31669465	31677971	+	1941.59	0.163285	0.00421246	18.6932	18.5261	17.9351	19.8638	21.284	20.6126	CG1815
FBgn0011760	ctp	X	4687800	4702034	+	9014.01	0.107236	0.00423167	109.103	110.331	110.679	119.916	115.569	120.1	ctp
FBgn0262518	Rab8	3L	19867488	19871078	-	3375.12	0.132797	0.00424058	83.548	81.5119	80.7652	89.5178	91.4577	88.5782	Rab8
FBgn0039858	CycG	3R	31596642	31612664	-	18181.9	0.0990842	0.0042631	172.947	166.238	165.774	179.559	181.19	180.121	CycG
FBgn0030269	CG18292	X	11137859	11139689	+	850.394	0.217452	0.00428763	25.1792	25.8486	24.8528	28.8783	30.1318	29.2186	CG18292
FBgn0266717	Bruce	3R	10312039	10331353	-	10407	0.265122	0.00429432	38.5112	36.1962	31.6561	43.1045	42.0324	42.6919	Bruce
FBgn0263929	jvl	3R	14741582	14795868	+	1030.86	0.208533	0.00435889	5.67077	5.9397	6.32496	6.82215	6.83846	7.05133	jvl
FBgn0037360	CG2182	3R	5656236	5659912	-	2896.31	0.151232	0.00442957	64.1252	65.719	70.9773	74.6104	73.9209	74.4164	CG2182
FBgn0034913	Snap29	2R	23843483	23844763	-	948.173	0.209863	0.00451843	42.0303	44.6083	41.5115	50.1129	49.8224	48.3453	Snap29
FBgn0031811	CG13982	2L	6412315	6415335	+	23.9067	1.25436	0.00459804	0.286682	0.373526	0.283413	0.650604	0.910414	0.691493	CG13982
FBgn0034021	CG8180	2R	15472175	15482834	-	9.06373	2.32612	0.00459804	0.0445942	0.133295	0.0238798	0.422886	0.21917	0.381363	CG8180
FBgn0029880	CG14443	X	6633959	6636169	+	102.188	0.632817	0.00469576	2.05617	1.91736	2.42798	4.0275	2.72074	3.18116	CG14443
FBgn0025809	Paf-AHalpha	X	15784009	15785583	-	672.135	0.240106	0.0047461	23.3603	24.0458	24.8527	29.2188	27.6001	28.518	Paf-AHalpha
FBgn0085412	CG34383	3R	13715207	13764667	+	28.6425	1.1352	0.00474933	0.078102	0.0532435	0.0924506	0.164586	0.153541	0.171861	CG34383
FBgn0028693	Rpn12	3L	16583028	16584022	+	2770.28	0.146345	0.0048656	150.837	156.474	159.724	167.387	178.264	171.101	Rpn12
FBgn0037024	CG4365	3L	20798645	20800081	+	390.432	0.327217	0.00488667	14.6279	17.1999	15.8609	19.5294	21.7911	18.5183	CG4365
FBgn0031649	hoe2	2L	4933047	4936450	-	78.187	0.658127	0.00490646	1.19072	1.26681	1.25362	1.93509	1.96392	1.95602	hoe2
FBgn0034737	CG11362	2R	22562307	22563131	+	44.7462	0.892779	0.00493475	2.05711	2.6569	2.52951	3.85333	4.79298	4.77808	CG11362
FBgn0002284	Prosbeta6	3L	16609400	16610418	-	4756.65	0.148142	0.00494814	266.665	279.903	298.157	297.369	318.621	319.739	Prosbeta6
FBgn0029801	CG15771	X	5755574	5759751	+	1269.73	0.203945	0.00496754	23.1105	22.6885	25.5624	26.6408	26.5189	28.9701	CG15771
FBgn0031036	CG14220	X	19599803	19601851	-	567.599	0.286942	0.00496754	14.5631	17.6102	17.555	19.9751	21.5039	19.172	CG14220
FBgn0031050	Arp10	X	19644531	19646176	-	581.84	0.264443	0.00496754	19.5421	20.6807	20.6041	22.7898	26.1465	24.0855	Arp10
FBgn0029943	Atg5	X	7314622	7323770	-	793.351	0.224764	0.00499698	30.992	28.8723	31.2989	36.2498	35.6756	34.6042	Atg5
FBgn0017558	Pdk	2R	9426439	9434638	+	996.712	0.198169	0.0049988	17.2422	17.1794	17.4205	19.7785	19.6825	20.0069	Pdk
FBgn0030629	CG9123	X	15340373	15342117	-	310.202	0.367703	0.0050322	9.88496	9.00995	11.1748	13.27	13.8909	11.6192	CG9123
FBgn0261268	Cul3	2L	15265245	15272024	-	1973.29	0.162485	0.00505323	21.2405	19.7121	19.9408	22.8009	22.0978	23.2579	Cul3
FBgn0035766	eco	3L	7335442	7339340	-	2418.59	0.159607	0.00506229	38.5055	36.8077	35.1571	39.9836	42.9291	40.4985	eco
FBgn0086899	tlk	X	3720007	3789770	+	4898.88	0.291374	0.00507419	22.4362	22.766	22.0861	28.5455	24.0298	29.7737	tlk
FBgn0030874	CG6506	X	17850460	17851889	+	147.204	0.495554	0.00510758	5.92197	5.36802	5.19784	7.17807	8.66587	7.40405	CG6506
FBgn0039600	CG1646	3R	28812102	28817354	+	4390.74	0.131775	0.00510982	52.5454	50.7321	49.8703	54.4886	58.1799	55.1303	CG1646
FBgn0262636	Lin29	4	375640	395605	-	282.65	0.35216	0.00511755	2.31251	2.37932	2.416	2.8742	3.06171	3.13011	Lin29
FBgn0036487	Prp31	3L	15159100	15161138	+	1049	0.194634	0.00515783	30.3944	31.5624	30.8756	34.9939	35.8454	35.3947	Prp31
FBgn0051601	CG31601	2L	22040727	22043877	-	5336.68	0.125983	0.00519569	129.069	119.198	122.176	136.727	133.907	133.655	CG31601
FBgn0262985	CG43293	3L	6185189	6185853	+	30.4689	1.10896	0.0052011	1.293	1.88289	2.66304	3.87758	4.49725	4.1584	CG43293
FBgn0040011	Slmap	2L	22579072	22585843	+	5970.02	0.123498	0.00523558	109.112	100.601	103.05	113.712	114.405	112.618	Slmap
FBgn0002542	lds	3R	7920431	7924491	+	3220.75	0.128906	0.00524166	51.6715	50.9095	50.8465	56.143	56.2562	55.3823	lds
FBgn0026479	Drp1	2L	2581281	2585430	-	2732.73	0.137703	0.00527944	52.7976	53.7188	53.8029	58.9285	57.5707	59.8623	Drp1
FBgn0038325	Atg4b	3R	15353720	15356924	-	543.595	0.266922	0.00531925	11.5476	10.3506	10.8213	12.7203	12.8771	13.7573	Atg4b
FBgn0027836	Dgp-1	2R	18168413	18172607	-	3900.62	0.185613	0.00533267	81.253	70.2774	65.6385	82.7382	83.8429	80.4713	Dgp-1
FBgn0260450	CalpC	X	16325763	16328523	+	628.196	0.243153	0.00533267	12.8196	12.8161	12.1963	14.5132	15.053	15.2111	CalpC
FBgn0032666	CG5758	2L	18119995	18129862	+	65.8004	0.731368	0.00540619	0.940847	0.746757	0.700217	1.4618	1.25398	1.25766	CG5758
FBgn0034968	RpL12	2R	24060378	24061860	+	40353.5	0.0937033	0.00542085	1968.7	1967.21	2041.58	2120.75	2162.61	2095.12	RpL12
FBgn0026428	HDAC6	X	15333310	15340360	+	436.116	0.30075	0.0054226	4.27339	4.20252	4.68371	4.93545	5.64073	5.61101	HDAC6
FBgn0030465	CG15743	X	13285707	13287741	+	290.244	0.345546	0.00546309	7.85459	7.6481	7.55179	9.5614	10.265	9.47069	CG15743
[truncated: 517 more rows]

## Sheet: Nito_down
gene_id	gene_name	chr	start	end	strand	mean of normalized counts for all samples	log2 fold change (MLE): group Nito vs Ctrl	BH adjusted p-values	Ctrl_1	Ctrl_2	Ctrl_3	Nito_1	Nito_2	Nito_3	genename
[truncated: 2,103 more rows]

[truncated: 6 more sheets: Mettl3-14_up, Mettl3-14_down, Fl2d_up, Fl2d_down, Flacc_up, Flacc_down]
