# Supplementary material for: Zc3h13/Flacc is required for adenosine methylation by bridging the mRNA-binding factor Rbm15/Spenito to the m6A machinery component Wtap/Fl(2)d
Source: Genes Dev. 2018 Mar 1;32(5-6):415–29. doi: 10.1101/gad.309146.117 (PMC5900714; doi:10.1101/gad.309146.117)
Supplement: Supplemental Material [file supp_gad.309146.117_Supplemental_Table4.xls]

## Sheet: Statistics
	A3SS	A5SS	MXE	RI	SE
all_events	1360	1520	2144	932	2667
sig_regulated FDR < 0.1	7	42	12	35	7

## Sheet: A3SS
	GeneID	geneSymbol	chr	strand	longExonStart_0base	longExonEnd	shortES	shortEE	flankingES	flankingEE	IC_Ime4_dMetll14	SC_Ime4_dMetll14	IC_Ctrl	SC_Ctrl	IncFormLen	SkipFormLen	PValue	FDR	IncLevelIme4_dMetll14	IncLevelCtrl	IncLevelDifference
467	FBgn0013334	Sap47	3R	+	15935830	15936340	15935952	15936340	15935118	15935584	94,94,97	2,5,5	91,90,75	15,9,18	206	84	2.36752e-05	0.0241568	0.95,0.885,0.888	0.712,0.803,0.629	0.193
77	FBgn0260430	CG42525	3L	-	3188388	3189241	3188388	3189115	3189335	3189384	1,1,0	2,3,5	8,3,4	3,4,1	210	84	3.55247e-05	0.0241568	0.167,0.118,0.0	0.516,0.231,0.615	-0.359
1162	FBgn0035151	CG17129	3L	-	679896	680104	679896	679995	680173	680326	11,14,17	0,0,2	8,6,9	4,4,1	193	84	5.46944e-05	0.0247948	1.0,1.0,0.787	0.465,0.395,0.797	0.377
1043	FBgn0030735	CG3632	X	+	16297649	16297784	16297660	16297784	16296670	16296907	4,2,3	5,3,5	0,2,0	6,9,4	95	84	0.000124471	0.033856	0.414,0.371,0.347	0.0,0.164,0.0	0.323
1573	FBgn0032156	CG13124	2L	-	9907607	9907847	9907607	9907783	9908424	9908633	19,8,20	59,66,83	26,33,31	51,63,59	148	84	0.000121616	0.033856	0.155,0.064,0.12	0.224,0.229,0.23	-0.115
923	FBgn0023215	Mnt	X	+	3699929	3700464	3699932	3700464	3699686	3699787	0,0,1	9,4,15	3,4,2	9,19,8	87	84	0.000200855	0.0455272	0.0,0.0,0.06	0.243,0.169,0.194	-0.182
2360	FBgn0014037	Su(Tpl)	3L	-	19897317	19897413	19897317	19897408	19909246	19909410	2,4,4	3,1,2	5,3,3	1,0,0	89	84	0.000285237	0.0554174	0.386,0.791,0.654	0.825,1.0,1.0	-0.331

## Sheet: A5SS
	GeneID	geneSymbol	chr	strand	longExonStart_0base	longExonEnd	shortES	shortEE	flankingES	flankingEE	IC_Ime4_dMetll14	SC_Ime4_dMetll14	IC_Ctrl	SC_Ctrl	IncFormLen	SkipFormLen	PValue	FDR	IncLevelIme4_dMetll14	IncLevelCtrl	IncLevelDifference
1811	FBgn0024320	Npc1a	2L	-	10220834	10220952	10220868	10220952	10218778	10218889	10,4,6	3,3,5	14,6,7	0,0,0	118	84	5.99807e-09	9.11707e-06	0.704,0.487,0.461	1.0,1.0,1.0	-0.449
2344	FBgn0261383	IntS6	X	-	5746771	5747254	5747101	5747254	5738662	5743912	11,9,13	0,0,0	13,6,8	2,4,1	414	84	2.78149e-08	2.11393e-05	1.0,1.0,1.0	0.569,0.233,0.619	0.526
1806	FBgn0024320	Npc1a	2L	-	10219878	10220952	10220868	10220952	10218778	10218889	110,87,101	3,3,5	122,98,98	0,0,0	1074	84	5.99631e-08	3.03813e-05	0.741,0.694,0.612	1.0,1.0,1.0	-0.318
1813	FBgn0024320	Npc1a	2L	-	10220796	10220952	10220868	10220952	10218778	10218889	13,10,16	3,3,5	23,7,10	0,0,0	156	84	9.91565e-08	3.76795e-05	0.7,0.642,0.633	1.0,1.0,1.0	-0.342
1188	FBgn0013263	Trl	3L	-	14757483	14757962	14757841	14757962	14756903	14757330	104,73,89	77,60,69	58,62,55	103,94,86	442	84	2.26296e-06	0.000687938	0.204,0.188,0.197	0.097,0.111,0.108	0.091
2410	FBgn0260632	dl	2L	-	17449875	17450364	17450219	17450364	17449295	17449368	58,45,67	17,29,34	37,24,23	37,40,37	428	84	6.92988e-06	0.00175557	0.401,0.233,0.279	0.164,0.105,0.109	0.178
1524	FBgn0010825	Gug	3L	+	8469564	8469691	8469564	8469682	8470087	8470187	3,4,14	0,0,1	5,5,5	2,4,2	93	84	9.92233e-06	0.00215456	1.0,1.0,0.927	0.693,0.53,0.693	0.337
1186	FBgn0013263	Trl	3L	-	14757662	14757962	14757841	14757962	14756903	14757330	53,36,47	77,60,69	30,25,29	103,94,86	263	84	1.20689e-05	0.00229309	0.18,0.161,0.179	0.085,0.078,0.097	0.087
624	FBgn0038545	CG7713	3R	+	17795074	17795195	17795074	17795137	17795360	17795639	3,0,1	0,1,0	0,1,1	2,0,2	142	84	1.40674e-05	0.00237583	1.0,0.0,1.0	0.0,1.0,0.228	0.257
2221	FBgn0036958	CG17233	3L	-	20241118	20241518	20241274	20241518	20239862	20240532	8,7,4	6,2,3	6,10,10	1,1,0	240	84	3.19422e-05	0.00485522	0.318,0.551,0.318	0.677,0.778,1.0	-0.423
1809	FBgn0024320	Npc1a	2L	-	10220692	10220952	10220868	10220952	10218778	10218889	120,101,98	3,3,5	110,97,111	0,0,0	260	84	6.70836e-05	0.00926973	0.928,0.916,0.864	1.0,1.0,1.0	-0.097
178	FBgn0014010	Rab5	2L	-	2364312	2364721	2364640	2364721	2361159	2361585	4,4,3	30,26,20	10,9,15	22,20,20	412	84	0.000137759	0.0174495	0.026,0.03,0.03	0.085,0.084,0.133	-0.072
1025	FBgn0003423	slgA	X	+	21374311	21374740	21374311	21374459	21376119	21376666	12,14,11	63,34,51	27,32,23	35,56,46	365	84	0.000187546	0.0203622	0.042,0.087,0.047	0.151,0.116,0.103	-0.065
669	FBgn0030701	CG16952	X	+	15870182	15870488	15870182	15870398	15871360	15871523	27,33,36	48,21,30	74,42,51	14,21,16	174	84	0.000178108	0.0203622	0.214,0.431,0.367	0.718,0.491,0.606	-0.268
750	FBgn0260960	Baldspot	3L	-	16661410	16661615	16661470	16661615	16659229	16659466	27,25,16	229,195,241	44,37,29	185,202,163	144	84	0.000204503	0.020723	0.064,0.07,0.037	0.122,0.097,0.094	-0.047
1599	FBgn0262527	nsl1	3R	+	15798086	15798410	15798086	15798404	15798720	15799036	5,4,2	3,2,3	5,8,4	1,0,1	90	84	0.000249732	0.022329	0.609,0.651,0.384	0.824,1.0,0.789	-0.323
1830	FBgn0032796	CG10188	2L	-	19508325	19508764	19508351	19508764	19507489	19508265	6,3,8	0,0,0	3,7,7	3,1,2	110	84	0.000236808	0.022329	1.0,1.0,1.0	0.433,0.842,0.728	0.332
2331	FBgn0263593	Lpin	2R	-	8145641	8145981	8145751	8145981	8142642	8143074	1,0,0	0,3,3	1,2,2	2,0,0	194	84	0.000279581	0.023609	1.0,0.0,0.0	0.178,1.0,1.0	-0.393
1093	FBgn0010300	brat	2L	+	19158539	19158755	19158539	19158689	19166084	19166358	34,38,50	0,0,0	42,33,33	2,3,3	150	84	0.000399156	0.0319325	1.0,1.0,1.0	0.922,0.86,0.86	0.119
817	FBgn0036732	Oatp74D	3L	+	17487117	17487200	17487117	17487189	17488064	17488332	1,0,0	0,2,4	3,1,3	1,1,3	95	84	0.00053546	0.040695	1.0,0.0,0.0	0.726,0.469,0.469	-0.221
1653	FBgn0264785	Hph	3R	+	5264938	5265637	5264938	5265202	5266752	5267032	344,339,343	2,3,3	359,272,277	6,11,7	519	84	0.00060431	0.0432987	0.965,0.948,0.949	0.906,0.8,0.865	0.097
935	FBgn0002579	RpL36	X	-	629290	629416	629347	629416	628750	628878	0,1,0	2,4,5	2,4,1	4,4,4	141	84	0.000626692	0.0432987	0.0,0.13,0.0	0.23,0.373,0.13	-0.201
1999	FBgn0039890	CG2316	4	-	193544	193829	193672	193829	189997	190061	5,6,5	6,11,11	8,12,12	1,8,2	212	84	0.000778864	0.0497862	0.248,0.178,0.153	0.76,0.373,0.704	-0.419
93	FBgn0030749	AnxB11	X	-	16421780	16422242	16422166	16422242	16420049	16420118	136,128,127	17,12,19	173,177,156	8,9,9	470	84	0.000786098	0.0497862	0.588,0.656,0.544	0.794,0.779,0.756	-0.18
1026	FBgn0003423	slgA	X	+	21374311	21374821	21374311	21374459	21376119	21376666	10,10,10	63,34,51	23,22,19	35,56,46	446	84	0.000827649	0.0503211	0.029,0.052,0.036	0.11,0.069,0.072	-0.045
1660	FBgn0015218	eIF-4E	3L	-	9402209	9402460	9402279	9402460	9401039	9401606	1,1,0	37,24,41	5,3,3	30,26,21	154	84	0.000963071	0.0542173	0.015,0.022,0.0	0.083,0.059,0.072	-0.059
528	FBgn0035422	RpL28	3L	-	3222787	3222958	3222847	3222958	3221881	3221981	19,19,21	3,3,1	19,25,21	0,1,0	144	84	0.000952521	0.0542173	0.787,0.787,0.925	1.0,0.936,1.0	-0.146
2161	FBgn0029176	Ef1gamma	3R	+	29220171	29220204	29220171	29220200	29220269	29220308	0,2,1	7,7,8	3,3,5	11,3,2	88	84	0.00101252	0.0549653	0.0,0.214,0.107	0.207,0.488,0.705	-0.36
1513	FBgn0037234	CG9795	3R	+	4319682	4319890	4319682	4319856	4321844	4322047	51,49,62	4,6,3	58,48,53	1,1,1	118	84	0.00105267	0.0551747	0.901,0.853,0.936	0.976,0.972,0.974	-0.077
177	FBgn0014010	Rab5	2L	-	2364594	2364721	2364640	2364721	2361159	2361585	11,7,9	30,26,20	23,16,17	22,20,20	130	84	0.00108923	0.0551874	0.192,0.148,0.225	0.403,0.341,0.355	-0.178
1556	FBgn0021764	sdk	X	+	686833	687126	686833	687074	687572	687858	0,1,2	4,6,5	2,4,4	1,4,4	136	84	0.00112698	0.0552585	0.0,0.093,0.198	0.553,0.382,0.382	-0.342
2386	FBgn0260936	scny	3L	+	5774413	5775013	5774413	5774846	5775188	5775845	14,23,19	2,2,0	21,24,8	5,7,6	251	84	0.00116968	0.0555599	0.701,0.794,1.0	0.584,0.534,0.309	0.356
1141	FBgn0044323	Cka	2L	+	8030720	8031035	8030720	8030839	8032059	8032641	19,20,22	28,38,32	12,8,6	39,25,33	280	84	0.00152172	0.0700914	0.169,0.136,0.171	0.085,0.088,0.052	0.084
567	FBgn0037443	Dmtn	3R	-	6405377	6405895	6405741	6405895	6393731	6393911	252,245,262	7,5,5	237,214,182	2,1,1	448	84	0.00167372	0.074825	0.871,0.902,0.908	0.957,0.976,0.972	-0.075
1027	FBgn0032135	GlcAT-S	2L	+	9616835	9617840	9616835	9617609	9621144	9621417	6,3,3	13,6,8	2,0,1	7,13,10	315	84	0.00190241	0.0822967	0.11,0.118,0.091	0.071,0.0,0.026	0.074
362	FBgn0003435	sm	2R	-	19573987	19574066	19574002	19574066	19538029	19538391	2,1,2	2,2,3	3,3,5	0,3,0	99	84	0.00194913	0.0822967	0.459,0.298,0.361	1.0,0.459,1.0	-0.447
1579	FBgn0262527	nsl1	3R	+	15798086	15798410	15798086	15798404	15798723	15799036	3,2,2	1,0,5	5,5,3	0,0,0	90	84	0.00201313	0.0827015	0.737,1.0,0.272	1.0,1.0,1.0	-0.33
1576	FBgn0262527	nsl1	3R	+	15798086	15798467	15798086	15798404	15798723	15799036	13,7,16	1,0,5	12,18,10	0,0,0	147	84	0.00213516	0.0854066	0.881,1.0,0.646	1.0,1.0,1.0	-0.158
1578	FBgn0262527	nsl1	3R	+	15798086	15798477	15798086	15798404	15798723	15799036	15,10,15	1,0,5	13,19,10	0,0,0	157	84	0.00241466	0.089519	0.889,1.0,0.616	1.0,1.0,1.0	-0.165
2232	FBgn0040297	Nhe2	2L	+	21124439	21124614	21124439	21124521	21125316	21125439	1,3,4	0,1,1	2,7,3	4,2,2	177	84	0.00236163	0.089519	1.0,0.587,0.655	0.192,0.624,0.416	0.337
662	FBgn0030701	CG16952	X	+	15870182	15870586	15870182	15870398	15871360	15871523	24,33,29	48,21,30	49,31,35	14,21,16	272	84	0.00233769	0.089519	0.134,0.327,0.23	0.519,0.313,0.403	-0.181
2568	FBgn0039349	Ssadh	3R	-	25626731	25626924	25626742	25626924	25626343	25626663	15,9,11	0,1,0	9,10,13	1,2,3	95	84	0.00273539	0.098995	1.0,0.888,1.0	0.888,0.816,0.793	0.13

## Sheet: MXE
	GeneID	geneSymbol	chr	strand	X1stExonStart_0base	X1stExonEnd	X2ndExonStart_0base	X2ndExonEnd	upstreamES	upstreamEE	downstreamES	downstreamEE	IC_Ime4_dMetll14	SC_Ime4_dMetll14	IC_Ctrl	SC_Ctrl	IncFormLen	SkipFormLen	PValue	FDR	IncLevelIme4_dMetll14	IncLevelCtrl	IncLevelDifference
1952	FBgn0032006	Pvr	2L	-	8227669	8227826	8228082	8228257	8226457	8226606	8228493	8229011	792,764,826	32,26,34	723,741,644	43,60,50	259	241	4.71987e-05	0.0529837	0.958,0.965,0.958	0.94,0.92,0.923	0.033
1956	FBgn0032006	Pvr	2L	-	8227651	8227826	8228082	8228257	8226457	8226606	8228493	8229011	792,764,826	37,34,36	723,741,644	49,68,56	259	259	4.94251e-05	0.0529837	0.955,0.957,0.958	0.937,0.916,0.92	0.032
1957	FBgn0032006	Pvr	2L	-	8227651	8227826	8228082	8228257	8226457	8226603	8228493	8229011	543,518,569	36,32,36	494,510,435	47,65,54	259	259	9.09995e-05	0.0650343	0.938,0.942,0.94	0.913,0.887,0.89	0.043
1219	FBgn0033159	Dscam1	2R	-	7353565	7353692	7356106	7356230	7348130	7348975	7361717	7361867	2,3,2	5,4,8	8,5,6	3,1,2	208	211	0.000172812	0.0763863	0.289,0.432,0.202	0.73,0.835,0.753	-0.465
815	FBgn0033159	Dscam1	2R	-	7351698	7351822	7356106	7356230	7348130	7348975	7361717	7361867	2,3,2	8,2,9	8,5,6	1,2,2	208	208	0.00017814	0.0763863	0.2,0.6,0.182	0.889,0.714,0.75	-0.457
816	FBgn0033159	Dscam1	2R	-	7351698	7351822	7351915	7352039	7348130	7348975	7361717	7361867	2,1,2	8,2,9	3,4,4	1,2,2	208	208	0.000240392	0.0859	0.2,0.333,0.182	0.75,0.667,0.667	-0.456
2192	FBgn0039890	CG2316	4	-	189997	190061	191308	191386	188577	189248	193343	193489	3,1,6	24,22,26	0,0,1	24,30,19	162	148	0.000313557	0.0960381	0.102,0.04,0.174	0.0,0.0,0.046	0.09
1003	FBgn0033159	Dscam1	2R	-	7352898	7353022	7357399	7357523	7348130	7348975	7361717	7361867	2,0,2	1,1,4	2,4,2	0,1,1	208	208	0.00055129	0.0984972	0.667,0.0,0.333	1.0,0.8,0.667	-0.489
2053	FBgn0263197	Patronin	2R	-	17522852	17522960	17523499	17523571	17521831	17521900	17523823	17523898	1,1,4	6,7,3	0,0,0	6,10,3	156	192	0.000474445	0.0984972	0.17,0.15,0.621	0.0,0.0,0.0	0.314
2197	FBgn0039890	CG2316	4	-	188577	189248	189997	190061	188424	188523	193672	193829	6,10,11	425,410,465	0,7,2	458,485,446	148	755	0.000480261	0.0984972	0.067,0.111,0.108	0.0,0.069,0.022	0.065
465	FBgn0033159	Dscam1	2R	-	7351915	7352039	7352898	7353022	7348130	7348975	7361717	7361867	1,1,4	2,1,2	0,1,1	3,4,4	208	208	0.000523241	0.0984972	0.333,0.5,0.667	0.0,0.2,0.2	0.367
801	FBgn0033159	Dscam1	2R	-	7351698	7351822	7359441	7359565	7348130	7348975	7361717	7361867	5,4,7	8,2,9	9,15,4	1,2,2	208	208	0.000494475	0.0984972	0.385,0.667,0.437	0.9,0.882,0.667	-0.32

## Sheet: RI
	GeneID	geneSymbol	chr	strand	riExonStart_0base	riExonEnd	upstreamES	upstreamEE	downstreamES	downstreamEE	IC_Ime4_dMetll14	SC_Ime4_dMetll14	IC_Ctrl	SC_Ctrl	IncFormLen	SkipFormLen	PValue	FDR	IncLevelIme4_dMetll14	IncLevelCtrl	IncLevelDifference
952	FBgn0264495	gpp	3R	+	6406856	6407774	6406856	6407091	6407477	6407774	26,14,31	25,15,26	58,47,46	19,9,8	470	84	5.90834e-07	0.000550657	0.157,0.143,0.176	0.353,0.483,0.507	-0.289
94	FBgn0011764	Dsp1	X	+	16333611	16334413	16333611	16334239	16334300	16334413	50,51,50	18,7,18	69,72,68	6,3,2	145	84	1.55901e-06	0.000726498	0.617,0.808,0.617	0.869,0.933,0.952	-0.237
313	FBgn0013334	Sap47	3R	+	15935118	15936340	15935118	15935584	15935952	15936340	291,288,306	2,5,5	280,244,205	15,9,18	452	84	3.12829e-06	0.000971856	0.964,0.915,0.919	0.776,0.834,0.679	0.17
28	FBgn0061200	Nup153	X	+	16599240	16600313	16599240	16599639	16599723	16600313	8,10,10	24,28,21	21,23,19	7,19,11	168	84	5.39382e-06	0.00125676	0.143,0.152,0.192	0.6,0.377,0.463	-0.318
1404	FBgn0266410	CG45050	3R	+	9341866	9342491	9341866	9342003	9342219	9342491	478,492,612	8,14,8	627,503,451	31,23,22	300	84	1.84895e-05	0.00322793	0.944,0.908,0.955	0.85,0.86,0.852	0.082
834	FBgn0052813	CG32813	X	+	1388567	1390057	1388567	1388796	1389600	1390057	2,1,5	0,0,0	2,2,1	2,0,1	888	84	2.07807e-05	0.00322793	1.0,1.0,1.0	0.086,1.0,0.086	0.609
742	FBgn0262124	uex	2R	-	3942933	3943335	3942933	3943141	3943195	3943335	12,11,9	46,49,61	21,18,28	44,34,36	138	84	3.2932e-05	0.00438466	0.137,0.12,0.082	0.225,0.244,0.321	-0.15
110	FBgn0020647	KrT95D	3R	-	24030493	24031827	24030493	24031031	24031711	24031827	596,533,625	2,2,0	606,557,507	3,7,8	764	84	0.000175334	0.0170693	0.97,0.967,1.0	0.957,0.897,0.874	0.07
1295	FBgn0004179	Csp	3L	+	22271557	22273745	22271557	22271762	22272368	22273745	112,84,111	61,70,66	119,146,146	42,62,45	690	84	0.000194227	0.0170693	0.183,0.127,0.17	0.256,0.223,0.283	-0.094
247	FBgn0037025	Spc105R	3L	+	20800409	20800670	20800409	20800505	20800566	20800670	3,2,2	3,4,4	0,1,0	14,5,5	145	84	0.000201462	0.0170693	0.367,0.225,0.225	0.0,0.104,0.0	0.238
720	FBgn0010575	sbb	2R	-	18355499	18357296	18355499	18356055	18357137	18357296	65,62,78	34,40,45	96,80,101	30,24,25	1166	84	0.000168536	0.0170693	0.121,0.1,0.111	0.187,0.194,0.225	-0.091
757	FBgn0031897	CG13784	2L	-	7218908	7220033	7218908	7219130	7219859	7220033	280,251,314	8,6,10	289,295,327	3,2,2	813	84	0.000316074	0.0245484	0.783,0.812,0.764	0.909,0.938,0.944	-0.144
811	FBgn0035151	CG17129	3L	-	679896	680326	679896	679995	680173	680326	37,37,34	0,0,2	33,37,36	4,4,1	262	84	0.000472211	0.0338539	1.0,1.0,0.845	0.726,0.748,0.92	0.15
1390	FBgn0035047	Pof	2R	+	24669396	24669847	24669396	24669474	24669527	24669847	13,21,10	1,3,3	12,18,12	1,0,0	137	84	0.000646869	0.0352482	0.889,0.811,0.671	0.88,1.0,1.0	-0.17
1441	FBgn0000054	Adf1	2R	+	6662269	6662757	6662269	6662448	6662568	6662757	11,14,8	26,34,34	23,25,24	31,26,29	204	84	0.00068076	0.0352482	0.148,0.145,0.088	0.234,0.284,0.254	-0.13
1508	FBgn0032075	Tsp29Fb	2L	+	8937389	8937631	8937389	8937405	8937519	8937631	2,4,2	6,9,6	0,0,1	15,8,8	198	84	0.00062871	0.0352482	0.124,0.159,0.124	0.0,0.0,0.05	0.119
381	FBgn0021872	Xbp1	2R	+	21144200	21145750	21144200	21144505	21144528	21145750	352,362,433	116,106,128	449,429,378	96,88,68	107	84	0.000552636	0.0352482	0.704,0.728,0.726	0.786,0.793,0.814	-0.078
745	FBgn0010198	RpS15Aa	X	-	13337504	13337638	13337504	13337539	13337606	13337638	6,1,7	12,22,27	0,2,1	25,15,21	151	84	0.000643809	0.0352482	0.218,0.025,0.126	0.0,0.069,0.026	0.091
1280	FBgn0031069	Pmp70	X	+	19750769	19751546	19750769	19751137	19751347	19751546	49,38,47	20,18,9	56,69,71	7,9,8	294	84	0.00103649	0.0443318	0.412,0.376,0.599	0.696,0.687,0.717	-0.238
344	FBgn0037443	Dmtn	3R	-	6405377	6405895	6405377	6405660	6405741	6405895	102,91,107	12,2,6	91,106,80	2,2,1	165	84	0.00104646	0.0443318	0.812,0.959,0.901	0.959,0.964,0.976	-0.076
475	FBgn0010548	Aldh-III	2R	-	7473721	7474130	7473721	7473843	7473915	7474130	125,90,102	33,41,46	135,134,146	27,33,17	156	84	0.000962091	0.0443318	0.671,0.542,0.544	0.729,0.686,0.822	-0.16
69	FBgn0260745	mfas	3R	-	11992741	11993315	11992741	11992852	11993131	11993315	18,9,13	1,2,2	13,20,19	0,1,0	363	84	0.00102333	0.0443318	0.806,0.51,0.601	1.0,0.822,1.0	-0.302
1373	FBgn0261556	CG42674	3L	-	20197481	20198317	20197481	20197802	20197911	20198317	52,36,53	7,6,10	55,65,60	1,4,4	193	84	0.0012119	0.0466875	0.764,0.723,0.698	0.96,0.876,0.867	-0.173
1500	FBgn0265784	CrebB	X	+	18366560	18367179	18366560	18366719	18367003	18367179	49,33,32	2,2,2	46,35,41	1,0,0	368	84	0.00129913	0.0466875	0.848,0.79,0.785	0.913,1.0,1.0	-0.163
523	FBgn0036212	CG11597	3L	-	11820337	11822092	11820337	11821482	11821833	11822092	4,7,4	0,1,0	6,10,4	0,4,1	435	84	0.00121907	0.0466875	1.0,0.575,1.0	1.0,0.326,0.436	0.271
997	FBgn0262527	nsl1	3R	+	15798086	15799036	15798086	15798404	15798723	15799036	27,32,33	1,0,5	31,49,29	0,0,0	403	84	0.00130244	0.0466875	0.849,1.0,0.579	1.0,1.0,1.0	-0.191
1555	FBgn0261550	CG42668	3R	+	20309343	20310638	20309343	20309630	20309903	20310638	163,171,173	34,25,39	195,238,210	23,21,23	357	84	0.00154762	0.0534215	0.53,0.617,0.511	0.666,0.727,0.682	-0.139
696	FBgn0025790	TBPH	2R	-	23861205	23862593	23861205	23861460	23862489	23862593	211,253,271	1,0,0	200,254,198	4,1,2	1113	84	0.00205293	0.0683331	0.941,1.0,1.0	0.791,0.95,0.882	0.106
128	FBgn0085432	pan	4	+	107402	108694	107402	108372	108426	108694	22,20,26	6,6,8	30,22,19	2,2,2	138	84	0.00230688	0.0716671	0.691,0.67,0.664	0.901,0.87,0.853	-0.2
1575	FBgn0262579	Ect4	3L	+	8096521	8097172	8096521	8096876	8096970	8097172	106,119,120	15,5,11	118,122,97	6,3,2	178	84	0.00223284	0.0716671	0.769,0.918,0.837	0.903,0.95,0.958	-0.096
688	FBgn0000578	ena	2R	+	19141631	19142354	19141631	19141770	19142206	19142354	285,287,285	51,53,52	380,361,277	40,41,36	520	84	0.00272651	0.0819712	0.474,0.467,0.47	0.605,0.587,0.554	-0.112
1263	FBgn0036945	Ssk	3L	+	20188521	20188762	20188521	20188614	20188675	20188762	2,2,2	3,2,0	6,2,0	0,0,1	145	84	0.00295717	0.085727	0.279,0.367,1.0	1.0,1.0,0.0	-0.118
830	FBgn0040322	GNBP2	3L	-	18675218	18675413	18675218	18675275	18675337	18675413	32,40,46	3,3,1	31,32,26	9,5,4	146	84	0.0030354	0.085727	0.86,0.885,0.964	0.665,0.786,0.789	0.156
681	FBgn0035850	Atg18a	3L	+	8186994	8187576	8186994	8187218	8187478	8187576	1,2,5	1,0,3	7,2,4	1,0,1	344	84	0.00320582	0.0878771	0.196,1.0,0.289	0.631,1.0,0.494	-0.213
533	FBgn0038268	CG3631	3R	+	14879456	14880043	14879456	14879765	14879831	14880043	2,2,5	1,1,2	2,9,2	1,1,0	150	84	0.00369834	0.0984815	0.528,0.528,0.583	0.528,0.834,1.0	-0.241

## Sheet: SE
	GeneID	geneSymbol	chr	strand	exonStart_0base	exonEnd	upstreamES	upstreamEE	downstreamES	downstreamEE	IC_Ime4_dMetll14	SC_Ime4_dMetll14	IC_Ctrl	SC_Ctrl	IncFormLen	SkipFormLen	PValue	FDR	IncLevelIme4_dMetll14	IncLevelCtrl	IncLevelDifference
885	FBgn0086358	Tab2	2R	+	19299169	19300799	19292528	19292860	19302674	19302878	610,562,681	3,5,5	570,544,523	0,0,0	1714	84	5.468e-06	0.0145831	0.909,0.846,0.87	1.0,1.0,1.0	-0.125
700	FBgn0028341	l(1)G0232	X	-	9658000	9658166	9643956	9644367	9658846	9659145	5,1,6	2,3,2	4,4,4	0,0,1	250	84	1.50264e-05	0.0200376	0.457,0.101,0.502	1.0,1.0,0.573	-0.504
1544	FBgn0032938	CG8671	2L	+	21279883	21280447	21277277	21278429	21281131	21281337	7,8,12	32,19,28	18,15,17	16,18,11	648	84	0.000104167	0.0579466	0.028,0.052,0.053	0.127,0.097,0.167	-0.086
2105	FBgn0053653	Caps	4	+	1261951	1262093	1255841	1255998	1264655	1264965	42,30,39	1,6,4	40,50,38	1,0,1	226	84	0.000108636	0.0579466	0.94,0.65,0.784	0.937,1.0,0.934	-0.166
3000	FBgn0029095	aru	2L	-	864876	865060	864397	864794	865826	865861	43,36,32	3,3,3	33,43,27	0,0,1	268	84	8.04489e-05	0.0579466	0.818,0.79,0.77	1.0,1.0,0.894	-0.172
2101	FBgn0053653	Caps	4	+	1262411	1262579	1255841	1255998	1264655	1264965	11,9,16	1,6,4	13,15,8	1,0,1	252	84	0.000197405	0.0752114	0.786,0.333,0.571	0.813,1.0,0.727	-0.283
2566	FBgn0000256	capu	2L	-	3889430	3889784	3884035	3884518	3893261	3893604	3,0,5	1,1,1	4,2,2	0,0,1	438	84	0.000189557	0.0752114	0.365,0.0,0.49	1.0,1.0,0.277	-0.474
