# Supplementary material for: Zc3h13/Flacc is required for adenosine methylation by bridging the mRNA-binding factor Rbm15/Spenito to the m6A machinery component Wtap/Fl(2)d
Source: Genes Dev. 2018 Mar 1;32(5-6):415–29. doi: 10.1101/gad.309146.117 (PMC5900714; doi:10.1101/gad.309146.117)
Supplement: Supplemental Material [file supp_gad.309146.117_Supplemental_Table5.xls]

## Sheet: Statistics
	A3SS	A5SS	MXE	RI	SE
all_events	1358	1517	2190	943	2786
sig_regulated FDR < 0.1	23	100	118	57	28

## Sheet: A3SS
	GeneID	geneSymbol	chr	strand	longExonStart_0base	longExonEnd	shortES	shortEE	flankingES	flankingEE	IC_Fl2d	SC_Fl2d	IC_Ctrl	SC_Ctrl	IncFormLen	SkipFormLen	PValue	FDR	IncLevelFl2d	IncLevelCtrl	IncLevelDifference
301	FBgn0265523	Smr	X	-	12730933	12732400	12730933	12731906	12742318	12742444	441,569,466	13,13,11	31,55,57	10,7,10	578	84	9.15042e-10	1.24263e-06	0.831,0.864,0.86	0.311,0.533,0.453	0.419
1104	FBgn0005536	Mbs	3L	+	16052754	16053560	16053004	16053560	16051958	16052150	117,107,122	31,26,20	42,52,40	31,34,22	334	84	4.55272e-07	0.00030913	0.487,0.509,0.605	0.254,0.278,0.314	0.252
468	FBgn0013334	Sap47	3R	+	15935830	15936340	15935952	15936340	15935118	15935584	90,99,99	3,2,4	91,90,75	15,9,18	206	84	9.04527e-07	0.000409449	0.924,0.953,0.91	0.712,0.803,0.629	0.214
1105	FBgn0005536	Mbs	3L	+	16052754	16053560	16053004	16053560	16051958	16052174	98,85,102	20,12,13	37,42,34	15,22,19	334	84	2.97786e-06	0.00101098	0.552,0.64,0.664	0.383,0.324,0.31	0.28
429	FBgn0033359	CG8213	2R	-	8970864	8971249	8970864	8971051	8971424	8975444	1,2,1	0,0,0	0,2,0	1,1,1	282	84	4.02265e-06	0.00109255	1.0,1.0,1.0	0.0,0.373,0.0	0.876
1100	FBgn0005536	Mbs	3L	+	16052754	16053560	16053011	16053560	16051958	16052150	118,109,122	4,3,2	43,52,40	5,6,9	341	84	1.32605e-05	0.0029792	0.879,0.899,0.938	0.679,0.681,0.523	0.278
2060	FBgn0267555	CR45895	3L	-	16587110	16587471	16587110	16587467	16587530	16587805	0,0,1	1,1,1	5,3,1	0,1,2	88	84	1.53567e-05	0.0029792	0.0,0.0,0.488	1.0,0.741,0.323	-0.525
330	FBgn0259170	alpha-Man-I	X	-	10323565	10324541	10323565	10324318	10325813	10325958	98,90,81	5,7,7	66,71,70	15,20,13	307	84	2.23804e-05	0.00379907	0.843,0.779,0.76	0.546,0.493,0.596	0.249
1249	FBgn0032482	Pect	2L	+	13209435	13209599	13209471	13209599	13208664	13208777	186,156,189	230,219,235	258,244,221	220,179,190	120	84	5.3742e-05	0.00693189	0.361,0.333,0.36	0.451,0.488,0.449	-0.111
2054	FBgn0038619	CG7685	3R	+	18405219	18405425	18405237	18405425	18404939	18405159	14,11,16	1,5,2	20,15,15	0,0,0	102	84	5.61494e-05	0.00693189	0.92,0.644,0.868	1.0,1.0,1.0	-0.189
2080	FBgn0042693	PP2A-B'	3R	+	18169483	18170098	18169656	18170098	18167756	18167867	128,148,142	8,3,1	135,127,107	15,13,10	257	84	5.16248e-05	0.00693189	0.839,0.942,0.979	0.746,0.762,0.778	0.158
101	FBgn0030412	Tomosyn	X	+	12633912	12633957	12633917	12633957	12631604	12631813	0,0,1	4,10,4	2,5,2	8,12,6	89	84	0.000150399	0.0170201	0.0,0.0,0.191	0.191,0.282,0.239	-0.174
2358	FBgn0014037	Su(Tpl)	3L	-	19897317	19897413	19897317	19897408	19909246	19909410	2,3,0	1,2,2	5,3,3	1,0,0	89	84	0.000277036	0.0289396	0.654,0.586,0.0	0.825,1.0,1.0	-0.528
1910	FBgn0036814	CG14073	3L	-	18819310	18819910	18819310	18819899	18820399	18820675	2,1,4	3,6,6	1,0,0	3,3,2	95	84	0.000572382	0.0485809	0.371,0.128,0.371	0.228,0.0,0.0	0.214
842	FBgn0035975	PGRP-LA	3L	+	9336985	9337221	9336997	9337221	9336711	9336933	1,0,1	0,1,0	1,1,1	2,1,1	96	84	0.000563638	0.0485809	1.0,0.0,1.0	0.304,0.467,0.467	0.254
878	FBgn0003742	tra2	2R	-	14603983	14604138	14603983	14604128	14604196	14604337	1,3,4	12,13,17	1,0,0	17,16,20	94	84	0.000567564	0.0485809	0.069,0.171,0.174	0.05,0.0,0.0	0.121
1616	FBgn0000667	Actn	X	-	2034954	2035411	2034954	2035201	2036406	2036466	3,2,3	2,2,0	5,5,3	0,0,0	294	84	0.000651786	0.0520662	0.3,0.222,1.0	1.0,1.0,1.0	-0.493
1030	FBgn0034858	eIF2B-delta	2R	+	23386941	23387612	23387006	23387612	23386520	23386622	45,37,33	3,3,3	40,38,30	11,11,6	149	84	0.000729525	0.0521845	0.894,0.874,0.861	0.672,0.661,0.738	0.186
1109	FBgn0001105	Gbeta13F	X	+	15860988	15861492	15861376	15861492	15860114	15860250	131,162,114	122,124,108	50,100,91	91,129,111	472	84	0.000748861	0.0521845	0.16,0.189,0.158	0.089,0.121,0.127	0.057
1579	FBgn0032815	CG10462	2L	-	19733638	19734412	19733638	19734409	19734469	19734941	32,31,26	1,5,0	31,30,30	11,10,3	87	84	0.000768549	0.0521845	0.969,0.857,1.0	0.731,0.743,0.906	0.149
132	FBgn0004875	enc	3L	+	3839605	3841232	3839632	3841232	3839423	3839523	2,0,0	22,35,34	3,4,4	42,23,22	111	84	0.000866916	0.0560605	0.064,0.0,0.0	0.051,0.116,0.121	-0.075
1766	FBgn0035793	CG7546	3L	+	7515867	7516050	7515870	7516050	7515640	7515777	26,21,30	4,6,2	27,21,25	11,13,11	87	84	0.00138397	0.0854285	0.863,0.772,0.935	0.703,0.609,0.687	0.19
97	FBgn0029895	CG14441	X	+	6699910	6700353	6700052	6700353	6699507	6699574	7,6,5	3,0,2	5,4,6	0,0,1	226	84	0.00146479	0.0864863	0.464,1.0,0.482	1.0,1.0,0.69	-0.248

## Sheet: A5SS
	GeneID	geneSymbol	chr	strand	longExonStart_0base	longExonEnd	shortES	shortEE	flankingES	flankingEE	IC_Fl2d	SC_Fl2d	IC_Ctrl	SC_Ctrl	IncFormLen	SkipFormLen	PValue	FDR	IncLevelFl2d	IncLevelCtrl	IncLevelDifference
1131	FBgn0000578	ena	2R	+	19141631	19141846	19141631	19141770	19142206	19142354	66,56,73	105,78,89	109,103,72	40,41,36	160	84	8.38218e-14	1.27158e-10	0.248,0.274,0.301	0.589,0.569,0.512	-0.282
2410	FBgn0260632	dl	2L	-	17449875	17450364	17450219	17450364	17449295	17449368	94,61,64	25,16,25	37,24,23	37,40,37	428	84	3.18134e-12	2.41305e-09	0.425,0.428,0.334	0.164,0.105,0.109	0.27
661	FBgn0030701	CG16952	X	+	15870182	15870488	15870182	15870398	15871360	15871523	17,24,16	43,35,41	74,42,51	14,21,16	174	84	1.25221e-11	6.33201e-09	0.16,0.249,0.159	0.718,0.491,0.606	-0.416
659	FBgn0030701	CG16952	X	+	15870182	15870565	15870182	15870398	15871360	15871523	15,21,12	43,35,41	56,34,37	14,21,16	251	84	2.17439e-10	8.24639e-08	0.105,0.167,0.089	0.572,0.351,0.436	-0.333
1936	FBgn0034504	CG8929	2R	+	20327269	20328134	20327269	20327393	20328326	20329021	211,178,186	50,56,56	424,378,323	37,36,42	825	84	4.17492e-10	1.26667e-07	0.301,0.245,0.253	0.538,0.517,0.439	-0.232
660	FBgn0030701	CG16952	X	+	15870182	15870586	15870182	15870398	15871360	15871523	15,20,13	43,35,41	49,31,35	14,21,16	272	84	9.0441e-10	2.28665e-07	0.097,0.15,0.089	0.519,0.313,0.403	-0.3
798	FBgn0261239	Hr39	2L	+	21237249	21237420	21237249	21237346	21238280	21238565	32,25,27	1,2,1	10,13,15	8,9,7	158	84	5.39718e-09	1.02344e-06	0.944,0.869,0.935	0.399,0.434,0.533	0.461
800	FBgn0261239	Hr39	2L	+	21237249	21237404	21237249	21237346	21238280	21238565	19,21,25	1,2,1	6,11,10	8,9,7	142	84	4.96328e-09	1.02344e-06	0.918,0.861,0.937	0.307,0.42,0.458	0.51
2399	FBgn0011766	E2f1	3R	-	21632132	21633073	21632923	21633073	21626023	21626850	491,467,459	30,26,21	594,565,536	9,10,8	875	84	3.09035e-08	5.20896e-06	0.611,0.633,0.677	0.864,0.844,0.865	-0.217
508	FBgn0039431	plum	3R	-	26534723	26535217	26535158	26535217	26532112	26532422	70,50,62	0,0,0	29,25,19	4,3,1	519	84	6.47211e-08	9.81819e-06	1.0,1.0,1.0	0.54,0.574,0.755	0.377
2003	FBgn0259984	kuz	2L	+	13550138	13550420	13550138	13550293	13551141	13551666	140,132,143	36,27,36	65,52,52	35,38,32	211	84	1.76914e-07	2.4398e-05	0.608,0.661,0.613	0.425,0.353,0.393	0.237
507	FBgn0039431	plum	3R	-	26535007	26535217	26535158	26535217	26532112	26532422	29,14,28	0,0,0	16,14,11	4,3,1	235	84	3.89558e-07	4.92466e-05	1.0,1.0,1.0	0.588,0.625,0.797	0.33
115	FBgn0260745	mfas	3R	-	11993131	11993315	11993248	11993315	11992741	11992852	4,7,5	1,1,1	0,1,0	1,1,2	201	84	5.0263e-07	5.44635e-05	0.626,0.745,0.676	0.0,0.295,0.0	0.584
1396	FBgn0036279	Ncc69	3L	-	12390496	12391444	12391322	12391444	12379138	12379644	2,4,2	6,2,2	45,40,31	2,5,4	910	84	5.00973e-07	5.44635e-05	0.03,0.156,0.085	0.675,0.425,0.417	-0.415
901	FBgn0027492	wdb	3R	-	27581680	27582241	27582001	27582241	27568278	27568591	90,77,83	86,66,59	47,39,39	75,83,80	405	84	5.45522e-07	5.51705e-05	0.178,0.195,0.226	0.115,0.089,0.092	0.101
902	FBgn0027492	wdb	3R	-	27581588	27582241	27582001	27582241	27568278	27568591	103,95,95	86,66,59	56,51,45	75,83,80	497	84	7.24031e-07	6.86472e-05	0.168,0.196,0.214	0.112,0.094,0.087	0.095
1138	FBgn0044323	Cka	2L	+	8030720	8031035	8030720	8030839	8032059	8032641	25,26,35	26,33,33	12,8,6	39,25,33	280	84	1.22604e-06	0.000109246	0.224,0.191,0.241	0.085,0.088,0.052	0.144
509	FBgn0039431	plum	3R	-	26534953	26535217	26535158	26535217	26532112	26532422	54,27,44	0,0,0	25,22,16	4,3,1	289	84	1.29626e-06	0.000109246	1.0,1.0,1.0	0.645,0.681,0.823	0.284
256	FBgn0052767	CG32767	X	-	5082521	5083025	5082890	5083025	5081485	5082239	8,7,4	2,2,1	6,6,5	0,0,0	453	84	1.47111e-06	0.000117456	0.426,0.394,0.426	1.0,1.0,1.0	-0.585
1653	FBgn0264785	Hph	3R	+	5264938	5265637	5264938	5265202	5266752	5267032	266,262,268	1,0,2	359,272,277	6,11,7	519	84	1.69834e-06	0.000128819	0.977,1.0,0.956	0.906,0.8,0.865	0.121
750	FBgn0260960	Baldspot	3L	-	16661410	16661615	16661470	16661615	16659229	16659466	14,10,18	170,168,196	44,37,29	185,202,163	144	84	1.87343e-06	0.000135333	0.046,0.034,0.051	0.122,0.097,0.094	-0.061
2160	FBgn0035639	CG5537	3L	+	5811385	5811979	5811385	5811918	5812064	5812228	125,160,125	6,2,2	133,120,114	15,11,13	145	84	2.58865e-06	0.000178499	0.923,0.979,0.973	0.837,0.863,0.836	0.113
2554	FBgn0004373	fwd	3L	-	318990	319884	319746	319884	313023	314317	80,81,68	27,23,21	136,130,112	10,13,15	840	84	3.67795e-06	0.000242585	0.229,0.26,0.245	0.576,0.5,0.427	-0.256
100	FBgn0051224	CG31224	3R	-	18658525	18659309	18659253	18659309	18656164	18657185	36,48,50	0,1,0	42,41,24	2,2,5	812	84	4.16534e-06	0.000263284	1.0,0.832,1.0	0.685,0.68,0.332	0.378
622	FBgn0038545	CG7713	3R	+	17795074	17795195	17795074	17795137	17795360	17795639	1,1,2	0,0,0	0,1,1	2,0,2	142	84	5.29984e-06	0.000321594	1.0,1.0,1.0	0.0,1.0,0.228	0.591
254	FBgn0052767	CG32767	X	-	5082416	5083025	5082890	5083025	5081485	5082239	10,4,8	2,2,1	5,9,6	0,0,0	558	84	7.87901e-06	0.00045971	0.429,0.231,0.546	1.0,1.0,1.0	-0.598
101	FBgn0051224	CG31224	3R	-	18658759	18659309	18659253	18659309	18656164	18657185	34,43,53	0,1,0	38,43,30	2,2,5	578	84	9.82847e-06	0.000532492	1.0,0.862,1.0	0.734,0.758,0.466	0.301
1139	FBgn0000719	fog	X	-	22853806	22855194	22855042	22855194	22844758	22844901	164,191,188	11,22,14	184,197,176	2,6,3	1320	84	9.70467e-06	0.000532492	0.487,0.356,0.461	0.854,0.676,0.789	-0.338
354	FBgn0259170	alpha-Man-I	X	-	10325632	10325958	10325813	10325958	10323565	10324318	64,53,54	5,7,7	46,43,32	15,20,13	265	84	1.23215e-05	0.000644544	0.802,0.706,0.71	0.493,0.405,0.438	0.294
251	FBgn0005640	Eip63E	3L	+	3545317	3546131	3545317	3545417	3552786	3552864	92,93,97	5,2,3	171,160,155	0,2,0	798	84	2.66175e-05	0.00134596	0.659,0.83,0.773	1.0,0.894,1.0	-0.211
2575	FBgn0037750	Whamy	3R	-	9774310	9774419	9774319	9774419	9773200	9773635	0,0,1	1,2,3	2,2,1	1,0,2	93	84	4.5307e-05	0.00221712	0.0,0.0,0.231	0.644,1.0,0.311	-0.575
1553	FBgn0041210	HDAC4	X	-	13284891	13285632	13285202	13285632	13282165	13282229	113,117,106	48,45,58	126,149,129	28,31,33	395	84	6.34968e-05	0.00301015	0.334,0.356,0.28	0.489,0.505,0.454	-0.159
1787	FBgn0039774	CDase	3R	+	30460466	30460908	30460466	30460789	30462814	30462969	62,65,64	93,77,93	131,122,90	92,97,73	203	84	7.38196e-05	0.00339346	0.216,0.259,0.222	0.371,0.342,0.338	-0.118
2438	FBgn0030693	CG8974	X	-	15795809	15796028	15795892	15796028	15794496	15795101	61,33,50	39,33,49	28,26,35	46,62,57	167	84	0.000134198	0.00594392	0.44,0.335,0.339	0.234,0.174,0.236	0.157
582	FBgn0025741	PlexA	4	-	1026769	1027101	1026962	1027101	1022241	1023680	18,33,19	11,20,20	27,39,36	7,10,7	277	84	0.000137137	0.00594392	0.332,0.333,0.224	0.539,0.542,0.609	-0.267
1786	FBgn0039774	CDase	3R	+	30460466	30460894	30460466	30460789	30462814	30462969	62,65,63	93,77,93	130,118,86	92,97,73	189	84	0.000142123	0.00598889	0.229,0.273,0.231	0.386,0.351,0.344	-0.116
1376	FBgn0001169	H	3R	+	20621937	20622498	20621937	20622127	20622583	20623298	80,92,97	0,2,2	71,86,76	4,7,6	455	84	0.000155844	0.00622145	1.0,0.895,0.9	0.766,0.694,0.7	0.212
1793	FBgn0030719	eIF5	X	-	15991750	15991974	15991821	15991974	15991082	15991382	11,7,14	55,86,73	3,4,4	58,98,97	155	84	0.000154682	0.00622145	0.098,0.042,0.094	0.027,0.022,0.022	0.054
649	FBgn0024277	trio	3L	-	1034497	1034875	1034762	1034875	1033649	1034065	42,36,38	37,34,33	13,10,7	27,25,15	349	84	0.000217135	0.008446	0.215,0.203,0.217	0.104,0.088,0.101	0.114
1767	FBgn0013576	mtd	3R	-	5323438	5323847	5323664	5323847	5322987	5323125	2,1,3	0,1,0	9,3,2	2,3,5	310	84	0.000248106	0.00940942	1.0,0.213,1.0	0.549,0.213,0.098	0.451
1021	FBgn0003423	slgA	X	+	21374311	21374740	21374311	21374459	21376119	21376666	8,8,11	37,39,33	27,32,23	35,56,46	365	84	0.00031836	0.0112171	0.047,0.045,0.071	0.151,0.116,0.103	-0.069
1938	FBgn0036534	DCP2	3L	-	15825470	15826423	15826285	15826423	15823246	15823989	301,326,350	4,5,5	304,306,285	10,13,14	899	84	0.000307433	0.0112171	0.875,0.859,0.867	0.74,0.687,0.655	0.173
2101	FBgn0013733	shot	2R	-	13884094	13894592	13894129	13894592	13882400	13882547	3365,2677,3510	1,2,0	3163,3000,2154	3,6,4	10119	84	0.000325348	0.0112171	0.965,0.917,1.0	0.897,0.806,0.817	0.121
824	FBgn0033313	Cirl	2R	+	8615902	8616156	8615902	8616003	8616326	8616516	14,8,14	1,2,3	9,13,18	0,1,0	237	84	0.00031979	0.0112171	0.832,0.586,0.623	1.0,0.822,1.0	-0.26
1022	FBgn0003423	slgA	X	+	21374311	21374821	21374311	21374459	21376119	21376666	5,7,8	37,39,33	23,22,19	35,56,46	446	84	0.000410092	0.0138247	0.025,0.033,0.044	0.11,0.069,0.072	-0.05
2261	FBgn0037130	Syn1	3L	-	21769917	21770534	21770445	21770534	21760957	21761265	57,59,74	11,8,8	96,102,71	4,3,4	612	84	0.000437379	0.014424	0.416,0.503,0.559	0.767,0.824,0.709	-0.274
1125	FBgn0052675	Tango5	X	-	10764084	10764237	10764169	10764237	10761914	10762434	10,8,12	31,35,20	6,1,2	35,19,35	169	84	0.000488077	0.0155705	0.138,0.102,0.23	0.079,0.025,0.028	0.113
461	FBgn0003392	shi	X	+	15892199	15892440	15892199	15892417	15892827	15893150	50,65,74	5,3,1	39,33,27	6,7,6	107	84	0.000492673	0.0155705	0.887,0.944,0.983	0.836,0.787,0.779	0.137
2222	FBgn0036958	CG17233	3L	-	20241118	20241518	20241274	20241518	20239862	20240532	3,7,2	2,1,2	6,10,10	1,1,0	240	84	0.000525309	0.0162631	0.344,0.71,0.259	0.677,0.778,1.0	-0.381
458	FBgn0003392	shi	X	+	15892199	15892581	15892199	15892440	15892827	15893150	6,8,2	48,62,68	6,11,9	34,30,24	225	84	0.000616079	0.0186918	0.045,0.046,0.011	0.062,0.12,0.123	-0.068
826	FBgn0033313	Cirl	2R	+	8615902	8616078	8615902	8616003	8616326	8616516	12,10,12	1,2,3	12,13,20	0,1,0	159	84	0.000740349	0.0220218	0.864,0.725,0.679	1.0,0.873,1.0	-0.202
1791	FBgn0039774	CDase	3R	+	30460466	30460908	30460466	30460890	30462814	30462969	0,1,2	23,26,19	4,5,5	28,26,20	102	84	0.000889816	0.0259587	0.0,0.031,0.08	0.105,0.137,0.171	-0.101
2080	FBgn0023172	RhoGEF2	2R	+	17027189	17027339	17027189	17027328	17028672	17029021	43,44,52	3,4,2	42,45,42	15,6,7	95	84	0.000966387	0.0276605	0.927,0.907,0.958	0.712,0.869,0.841	0.123
398	FBgn0031359	Rim2	2L	-	1718695	1718903	1718739	1718903	1718420	1718491	22,12,25	0,1,0	16,23,18	3,3,1	128	84	0.00122855	0.034513	1.0,0.887,1.0	0.778,0.834,0.922	0.118
558	FBgn0032721	CG10602	2L	-	18857541	18857679	18857587	18857679	18857176	18857403	13,8,20	10,15,18	8,9,6	24,31,20	130	84	0.00128012	0.035308	0.457,0.256,0.418	0.177,0.158,0.162	0.211
113	FBgn0259481	Mob2	3L	-	11534340	11534478	11534389	11534478	11527454	11527816	8,6,8	0,1,0	17,8,6	3,2,1	133	84	0.00131784	0.0356994	1.0,0.791,1.0	0.782,0.716,0.791	0.167
1478	FBgn0000071	Ama	3R	+	6763403	6763516	6763403	6763500	6763832	6765261	331,312,360	27,27,18	257,224,214	35,29,26	100	84	0.0013811	0.0363329	0.911,0.907,0.944	0.86,0.866,0.874	0.054
1536	FBgn0261885	osa	3R	-	17717955	17718350	17718246	17718350	17715851	17716934	147,157,158	1,2,1	108,95,98	5,6,1	375	84	0.00138913	0.0363329	0.971,0.946,0.973	0.829,0.78,0.956	0.108
1788	FBgn0039774	CDase	3R	+	30460466	30460890	30460466	30460789	30462814	30462969	85,90,81	93,77,93	155,143,105	92,97,73	185	84	0.00143031	0.0367758	0.293,0.347,0.283	0.433,0.401,0.395	-0.102
1557	FBgn0021764	sdk	X	+	686833	687126	686833	687074	687572	687858	0,1,1	2,1,2	2,4,4	1,4,4	136	84	0.00156929	0.0396768	0.0,0.382,0.236	0.553,0.382,0.382	-0.233
212	FBgn0262975	cnc	3R	-	23221761	23221961	23221845	23221961	23220416	23220643	14,18,12	15,6,9	10,6,3	17,14,13	168	84	0.00175813	0.0437227	0.318,0.6,0.4	0.227,0.176,0.103	0.271
60	FBgn0039109	CG10365	3R	+	23723330	23723729	23723330	23723658	23728666	23729159	3,0,1	12,17,14	2,7,5	7,14,17	155	84	0.0022915	0.0560679	0.119,0.0,0.037	0.134,0.213,0.137	-0.109
1302	FBgn0035497	CG14995	3L	-	4097205	4097804	4097506	4097804	4096903	4096978	7,2,1	2,0,0	1,3,6	1,5,8	385	84	0.00255126	0.0591559	0.433,1.0,1.0	0.179,0.116,0.141	0.666
1877	FBgn0036967	CG6597	3L	+	20302430	20302837	20302430	20302502	20303066	20303115	4,10,9	13,7,12	3,1,9	27,23,14	419	84	0.00260557	0.0591559	0.058,0.223,0.131	0.022,0.009,0.114	0.089
2323	FBgn0010909	msn	3L	-	2586265	2586540	2586402	2586540	2585604	2585738	48,38,38	232,242,209	23,26,21	218,220,211	221	84	0.00269316	0.0591559	0.073,0.056,0.065	0.039,0.043,0.036	0.025
330	FBgn0034965	ppk29	2R	-	24053373	24053461	24053378	24053461	24053197	24053319	10,11,5	1,0,1	5,3,8	2,2,2	89	84	0.00272967	0.0591559	0.904,1.0,0.825	0.702,0.586,0.791	0.217
552	FBgn0027786	Mtch	3L	+	184625	184681	184625	184669	184774	185074	3,3,4	3,1,3	4,2,1	2,0,0	96	84	0.00262524	0.0591559	0.467,0.724,0.538	0.636,1.0,1.0	-0.302
578	FBgn0039790	CG2246	3R	-	30600123	30600323	30600263	30600323	30595389	30595626	14,20,21	1,2,0	17,19,18	3,2,6	224	84	0.0026175	0.0591559	0.84,0.789,1.0	0.68,0.781,0.529	0.213
772	FBgn0004656	fs(1)h	X	-	8056316	8056701	8056609	8056701	8055966	8056137	4,13,3	2,1,3	7,6,4	1,1,0	377	84	0.00260839	0.0591559	0.308,0.743,0.182	0.609,0.572,1.0	-0.316
93	FBgn0085442	NKAIN	2R	+	24881569	24881947	24881569	24881682	24882630	24883019	18,21,13	2,1,2	17,19,9	0,1,0	349	84	0.00270068	0.0591559	0.684,0.835,0.61	1.0,0.821,1.0	-0.231
31	FBgn0037094	CG7611	3L	+	21523185	21523605	21523185	21523400	21524721	21525716	91,66,83	1,2,1	58,68,55	4,5,3	289	84	0.00278128	0.0594253	0.964,0.906,0.96	0.808,0.798,0.842	0.127
1635	FBgn0000173	ben	X	+	13996656	13996797	13996656	13996755	13998094	13999805	1,6,5	2,1,0	4,0,3	5,4,4	126	84	0.0031857	0.067121	0.25,0.8,1.0	0.348,0.0,0.333	0.456
399	FBgn0031359	Rim2	2L	-	1718674	1718903	1718739	1718903	1718420	1718491	42,32,44	0,1,0	40,38,35	3,3,1	149	84	0.00390014	0.0799529	1.0,0.947,1.0	0.883,0.877,0.952	0.078
852	FBgn0086758	chinmo	2L	+	1651257	1651712	1651257	1651429	1652774	1653835	60,83,52	0,0,0	16,16,29	2,2,1	367	84	0.00384923	0.0799529	1.0,1.0,1.0	0.647,0.647,0.869	0.279
1151	FBgn0085370	Pde11	2L	-	18562709	18563172	18562823	18563172	18546524	18547044	17,15,15	0,2,1	6,9,3	2,2,2	198	84	0.00414056	0.0808005	1.0,0.761,0.864	0.56,0.656,0.389	0.34
1441	FBgn0015949	hrg	2R	-	19669117	19669832	19669246	19669832	19668353	19668478	9,3,5	66,54,59	5,1,0	65,85,79	213	84	0.00412458	0.0808005	0.051,0.021,0.032	0.029,0.005,0.0	0.023
2042	FBgn0016797	fz2	3L	-	19234804	19235373	19235013	19235373	19232323	19232572	9,12,12	0,1,0	9,8,16	1,0,4	293	84	0.00420911	0.0808005	1.0,0.775,1.0	0.721,1.0,0.534	0.173
37	FBgn0037094	CG7611	3L	+	21523185	21523627	21523185	21523400	21524721	21525716	100,77,106	1,2,1	80,83,69	4,5,3	311	84	0.0042217	0.0808005	0.964,0.912,0.966	0.844,0.818,0.861	0.106
425	FBgn0052000	CG32000	4	+	136271	136777	136271	136371	136878	137167	6,17,9	1,0,0	16,20,12	4,1,0	490	84	0.00414124	0.0808005	0.507,1.0,1.0	0.407,0.774,1.0	0.109
435	FBgn0259176	bun	2L	-	12545642	12546611	12546409	12546611	12540515	12540900	3,4,2	0,1,2	0,8,6	1,0,0	851	84	0.00426107	0.0808005	1.0,0.283,0.09	0.0,1.0,1.0	-0.209
978	FBgn0001218	Hsc70-3	X	-	11806077	11806353	11806243	11806353	11804896	11805042	13,6,8	98,101,86	2,7,2	104,103,91	250	84	0.0045147	0.0845531	0.043,0.02,0.03	0.006,0.022,0.007	0.019
1029	FBgn0032938	CG8671	2L	+	21262955	21263179	21262955	21263123	21263647	21263786	5,4,5	33,28,27	7,11,13	26,28,19	140	84	0.00464809	0.0854047	0.083,0.079,0.1	0.139,0.191,0.291	-0.12
1830	FBgn0032796	CG10188	2L	-	19508325	19508764	19508351	19508764	19507489	19508265	5,6,5	0,1,1	3,7,7	3,1,2	110	84	0.00467277	0.0854047	1.0,0.821,0.792	0.433,0.842,0.728	0.203
1457	FBgn0035539	slow	3L	+	4384441	4384887	4384441	4384627	4390449	4391221	8,16,12	3,4,5	13,12,13	1,1,1	344	84	0.00536204	0.0942642	0.394,0.494,0.37	0.76,0.746,0.76	-0.336
1978	FBgn0051961	CG31961	2L	-	4187566	4187793	4187710	4187793	4186249	4187499	2,2,2	0,0,0	0,1,1	1,1,0	228	84	0.00522235	0.0942642	1.0,1.0,1.0	0.0,0.269,1.0	0.577
2221	FBgn0036958	CG17233	3L	-	20241118	20241518	20241318	20241518	20239862	20240532	3,7,4	28,22,21	11,18,11	34,24,27	284	84	0.00545477	0.0942642	0.031,0.086,0.053	0.087,0.182,0.108	-0.069
2427	FBgn0052803	CG32803	X	-	1901064	1901277	1901082	1901277	1900698	1901013	49,57,52	4,7,1	77,65,55	0,1,3	102	84	0.00532205	0.0942642	0.91,0.87,0.977	1.0,0.982,0.938	-0.054
899	FBgn0038268	CG3631	3R	+	14879456	14879765	14879456	14879760	14879831	14880043	3,2,1	3,6,7	1,1,0	9,4,6	89	84	0.0054682	0.0942642	0.486,0.239,0.119	0.095,0.191,0.0	0.186
1444	FBgn0003654	sw	X	-	20235803	20235950	20235807	20235950	20235508	20235746	2,1,1	5,7,9	6,5,3	5,7,7	88	84	0.00576409	0.0950449	0.276,0.12,0.096	0.534,0.405,0.29	-0.246
2265	FBgn0027588	CG14476	X	-	21605151	21605264	21605173	21605264	21604462	21604592	1,5,5	41,47,31	1,1,1	46,34,36	106	84	0.00573684	0.0950449	0.019,0.078,0.113	0.017,0.023,0.022	0.049
2347	FBgn0026374	Rhp	X	+	15788896	15789112	15788896	15788957	15790246	15790388	4,2,4	1,1,0	3,2,5	1,1,2	239	84	0.00564315	0.0950449	0.584,0.413,1.0	0.513,0.413,0.468	0.201
5	FBgn0263346	CG43427	3R	+	4659578	4659825	4659578	4659676	4660238	4660399	29,29,28	4,2,3	32,34,26	3,0,0	233	84	0.00573954	0.0950449	0.723,0.839,0.771	0.794,1.0,1.0	-0.154
1055	FBgn0263289	scrib	3R	+	26536349	26536419	26536349	26536397	26537370	26537784	1,2,1	4,0,0	0,2,1	4,2,2	106	84	0.00583512	0.0951814	0.165,1.0,1.0	0.0,0.442,0.284	0.48
1811	FBgn0024320	Npc1a	2L	-	10220834	10220952	10220868	10220952	10218778	10218889	3,5,6	1,0,4	14,6,7	0,0,0	118	84	0.00605768	0.0952458	0.681,1.0,0.516	1.0,1.0,1.0	-0.268
1832	FBgn0052850	CG32850	4	+	314922	315179	314922	314957	316392	316509	2,5,2	0,1,0	3,7,7	2,1,1	306	84	0.00609021	0.0952458	1.0,0.579,1.0	0.292,0.658,0.658	0.324
2374	FBgn0263110	CG43367	3L	+	4195298	4195715	4195298	4195387	4195840	4195990	16,26,21	1,0,4	22,19,23	0,0,1	412	84	0.00597035	0.0952458	0.765,1.0,0.517	1.0,1.0,0.824	-0.181
921	FBgn0050015	CG30015	2R	-	10873853	10874771	10874570	10874771	10862822	10862955	134,126,156	13,9,18	219,226,207	14,8,7	801	84	0.0060417	0.0952458	0.519,0.595,0.476	0.621,0.748,0.756	-0.178
972	FBgn0040005	CG17883	2R	+	4672277	4673062	4672277	4673059	4673113	4673223	114,94,107	10,14,12	86,109,78	19,22,18	87	84	0.00617198	0.0955397	0.917,0.866,0.896	0.814,0.827,0.807	0.077
1276	FBgn0004648	svr	X	+	499957	500974	499957	500608	501984	502220	4,2,7	1,0,1	1,4,3	1,3,0	450	84	0.006289	0.095653	0.427,1.0,0.566	0.157,0.199,1.0	0.212
1823	FBgn0267791	bl	2R	+	20605681	20605876	20605681	20605851	20606443	20606854	14,15,9	187,156,197	4,8,7	198,203,174	109	84	0.00630541	0.095653	0.055,0.069,0.034	0.015,0.029,0.03	0.028

## Sheet: MXE
	GeneID	geneSymbol	chr	strand	X1stExonStart_0base	X1stExonEnd	X2ndExonStart_0base	X2ndExonEnd	upstreamES	upstreamEE	downstreamES	downstreamEE	IC_Fl2d	SC_Fl2d	IC_Ctrl	SC_Ctrl	IncFormLen	SkipFormLen	PValue	FDR	IncLevelFl2d	IncLevelCtrl	IncLevelDifference
1048	FBgn0033159	Dscam1	2R	-	7352898	7353022	7358215	7358339	7348130	7348975	7361717	7361867	0,0,3	2,4,3	4,3,3	0,1,1	208	208	5.98049e-07	0.00130973	0.0,0.0,0.5	1.0,0.75,0.75	-0.667
2152	FBgn0013305	Nmda1	2R	-	12879051	12879146	12879196	12879222	12878384	12878710	12879688	12879798	242,205,243	318,345,330	299,311,253	255,250,240	110	179	2.09671e-06	0.00229589	0.553,0.492,0.545	0.656,0.669,0.632	-0.122
2039	FBgn0085437	CG34408	X	+	10222897	10223455	10224313	10224505	10222325	10222586	10224918	10225059	53,41,58	86,70,78	25,29,32	97,100,90	642	276	1.24843e-05	0.00683515	0.209,0.201,0.242	0.1,0.111,0.133	0.103
853	FBgn0033159	Dscam1	2R	-	7351698	7351822	7358215	7358339	7348130	7348975	7361717	7361867	0,0,3	7,5,8	4,3,3	1,2,2	208	208	1.12557e-05	0.00683515	0.0,0.0,0.273	0.8,0.6,0.6	-0.576
2191	FBgn0039467	CG14253	3R	+	26980951	26981101	26981532	26981751	26980517	26980876	26983962	26984217	27,16,28	36,29,30	9,7,8	35,36,35	234	303	1.83478e-05	0.00803636	0.493,0.417,0.547	0.25,0.201,0.228	0.259
1422	FBgn0033159	Dscam1	2R	-	7351173	7351297	7358215	7358339	7348130	7348975	7361717	7361867	0,0,3	2,1,6	4,3,3	2,0,1	208	208	2.94871e-05	0.0107628	0.0,0.0,0.333	0.667,1.0,0.75	-0.695
1029	FBgn0033159	Dscam1	2R	-	7352898	7353022	7356106	7356230	7348130	7348975	7361717	7361867	5,3,3	2,4,3	8,5,6	0,1,1	208	208	7.3246e-05	0.0178232	0.714,0.429,0.5	1.0,0.833,0.857	-0.349
2159	FBgn0000667	Actn	X	-	2028664	2028750	2029774	2029926	2027934	2028027	2030214	2030368	7,10,18	111,108,108	7,5,6	188,187,172	236	170	6.84552e-05	0.0178232	0.043,0.063,0.107	0.026,0.019,0.025	0.048
595	FBgn0033159	Dscam1	2R	-	7349984	7350108	7358215	7358339	7348130	7348975	7361717	7361867	0,0,3	2,1,4	4,3,3	0,0,3	208	208	6.15436e-05	0.0178232	0.0,0.0,0.429	1.0,1.0,0.5	-0.69
2196	FBgn0033844	bbc	2R	-	13488916	13489048	13489741	13489873	13487973	13488132	13491434	13491593	125,149,165	41,32,40	109,107,124	71,56,47	216	216	9.00562e-05	0.0197223	0.753,0.823,0.805	0.606,0.656,0.725	0.131
1041	FBgn0033159	Dscam1	2R	-	7352898	7353022	7359874	7360007	7348130	7348975	7361717	7361867	2,1,2	2,4,3	1,4,2	0,1,1	217	208	0.000128631	0.0230884	0.489,0.193,0.39	1.0,0.793,0.657	-0.459
1370	FBgn0033159	Dscam1	2R	-	7358215	7358339	7359221	7359345	7348130	7348975	7361717	7361867	4,2,4	0,0,3	1,1,2	4,3,3	208	208	0.000137054	0.0230884	1.0,1.0,0.571	0.2,0.25,0.4	0.574
2089	FBgn0263197	Patronin	2R	-	17522852	17522960	17523499	17523571	17520645	17520928	17524083	17524282	0,0,0	3,6,10	2,3,1	5,8,1	156	192	0.000132485	0.0230884	0.0,0.0,0.0	0.33,0.316,0.552	-0.399
1510	FBgn0033159	Dscam1	2R	-	7339782	7340070	7346268	7346556	7332260	7332380	7347848	7348010	28,29,17	7,4,4	30,31,22	1,1,1	372	372	0.000151989	0.0237753	0.8,0.879,0.81	0.968,0.969,0.957	-0.135
832	FBgn0033159	Dscam1	2R	-	7351698	7351822	7356106	7356230	7348130	7348975	7361717	7361867	5,3,3	7,5,8	8,5,6	1,2,2	208	208	0.000180777	0.0263934	0.417,0.375,0.273	0.889,0.714,0.75	-0.429
1503	FBgn0033159	Dscam1	2R	-	7339782	7340070	7345875	7346166	7332260	7332380	7347848	7348010	43,42,38	7,4,4	29,54,42	1,1,1	375	372	0.000232157	0.0299073	0.859,0.912,0.904	0.966,0.982,0.977	-0.083
958	FBgn0033159	Dscam1	2R	-	7355290	7355414	7358215	7358339	7348130	7348975	7361717	7361867	0,0,3	8,7,6	4,3,3	3,2,4	208	208	0.000224371	0.0299073	0.0,0.0,0.333	0.571,0.6,0.429	-0.422
1254	FBgn0033159	Dscam1	2R	-	7353565	7353692	7358215	7358339	7348130	7348975	7361717	7361867	0,0,3	7,3,4	4,3,3	3,1,2	208	211	0.000258866	0.0314954	0.0,0.0,0.432	0.575,0.753,0.603	-0.5
1046	FBgn0033159	Dscam1	2R	-	7352898	7353022	7356526	7356650	7348130	7348975	7361717	7361867	2,3,5	2,4,3	4,4,3	0,1,1	208	208	0.000299181	0.0344846	0.5,0.429,0.625	1.0,0.8,0.75	-0.332
1199	FBgn0033159	Dscam1	2R	-	7357788	7357915	7358215	7358339	7348130	7348975	7361717	7361867	0,0,3	9,1,4	4,3,3	3,2,1	208	211	0.000318593	0.034886	0.0,0.0,0.432	0.575,0.603,0.753	-0.5
2017	FBgn0000578	ena	2R	+	19142206	19142354	19151904	19152027	19141631	19141770	19158733	19159055	231,219,235	291,282,301	151,128,114	270,254,229	232	207	0.000339719	0.0354278	0.415,0.409,0.411	0.333,0.31,0.308	0.095
1023	FBgn0033159	Dscam1	2R	-	7352898	7353022	7354476	7354600	7348130	7348975	7361717	7361867	1,1,3	2,4,3	1,3,1	0,1,1	208	208	0.000531986	0.0376065	0.333,0.2,0.5	1.0,0.75,0.5	-0.406
1025	FBgn0033159	Dscam1	2R	-	7352898	7353022	7359666	7359790	7348130	7348975	7361717	7361867	3,4,5	2,4,3	10,1,5	0,1,1	208	208	0.000433916	0.0376065	0.6,0.5,0.625	1.0,0.5,0.833	-0.203
1026	FBgn0033159	Dscam1	2R	-	7352898	7353022	7355685	7355809	7348130	7348975	7361717	7361867	4,5,9	2,4,3	10,3,6	0,1,1	208	208	0.000506987	0.0376065	0.667,0.556,0.75	1.0,0.75,0.857	-0.211
1033	FBgn0033159	Dscam1	2R	-	7352898	7353022	7357590	7357714	7348130	7348975	7361717	7361867	5,6,8	2,4,3	8,6,4	0,1,1	208	208	0.000596592	0.0376065	0.714,0.6,0.727	1.0,0.857,0.8	-0.205
1034	FBgn0033159	Dscam1	2R	-	7352898	7353022	7353815	7353936	7348130	7348975	7361717	7361867	5,3,5	2,4,3	5,4,3	0,1,1	205	208	0.00061197	0.0376065	0.717,0.432,0.628	1.0,0.802,0.753	-0.259
1081	FBgn0033159	Dscam1	2R	-	7339027	7339315	7339782	7340070	7332260	7332380	7347848	7348010	7,4,4	10,6,7	1,1,1	10,6,8	372	372	0.000617395	0.0376065	0.412,0.4,0.364	0.091,0.143,0.111	0.277
1126	FBgn0033159	Dscam1	2R	-	7354056	7354177	7358215	7358339	7348130	7348975	7361717	7361867	0,0,3	7,2,4	4,3,3	3,2,2	208	205	0.000480518	0.0376065	0.0,0.0,0.425	0.568,0.597,0.597	-0.446
1501	FBgn0033159	Dscam1	2R	-	7350580	7350704	7358215	7358339	7348130	7348975	7361717	7361867	0,0,3	14,24,10	4,3,3	10,11,5	208	208	0.000595959	0.0376065	0.0,0.0,0.231	0.286,0.214,0.375	-0.215
1507	FBgn0033159	Dscam1	2R	-	7339782	7340070	7340944	7341232	7332260	7332380	7347848	7348010	8,9,12	7,4,4	11,12,5	1,1,1	372	372	0.000602174	0.0376065	0.533,0.692,0.75	0.917,0.923,0.833	-0.233
1666	FBgn0033159	Dscam1	2R	-	7350781	7350905	7358215	7358339	7348130	7348975	7361717	7361867	0,0,3	10,8,6	4,3,3	4,4,4	208	208	0.000390646	0.0376065	0.0,0.0,0.333	0.5,0.429,0.429	-0.342
1767	FBgn0033159	Dscam1	2R	-	7349787	7349911	7358215	7358339	7348130	7348975	7361717	7361867	0,0,3	7,9,6	4,3,3	6,3,2	208	208	0.000456493	0.0376065	0.0,0.0,0.333	0.4,0.5,0.6	-0.389
2194	FBgn0033844	bbc	2R	-	13489741	13489873	13490739	13490871	13487973	13488132	13491434	13491593	533,433,476	125,149,165	559,575,534	109,107,124	216	216	0.000442883	0.0376065	0.81,0.744,0.743	0.837,0.843,0.812	-0.065
373	FBgn0033159	Dscam1	2R	-	7350373	7350497	7352898	7353022	7348130	7348975	7361717	7361867	2,4,3	5,8,8	0,1,1	11,3,6	208	208	0.000618189	0.0376065	0.286,0.333,0.273	0.0,0.25,0.143	0.166
527	FBgn0033159	Dscam1	2R	-	7353244	7353365	7358215	7358339	7348130	7348975	7361717	7361867	0,0,3	4,2,5	4,3,3	5,1,0	208	205	0.000431555	0.0376065	0.0,0.0,0.372	0.441,0.747,1.0	-0.605
709	FBgn0033159	Dscam1	2R	-	7349392	7349513	7358215	7358339	7348130	7348975	7361717	7361867	0,0,3	4,1,6	4,3,3	2,3,1	208	205	0.000555572	0.0376065	0.0,0.0,0.33	0.663,0.496,0.747	-0.525
1516	FBgn0033159	Dscam1	2R	-	7339782	7340070	7346641	7346929	7332260	7332380	7347848	7348010	8,12,11	7,4,4	9,12,10	1,1,1	372	372	0.000642679	0.0380397	0.533,0.75,0.733	0.9,0.923,0.909	-0.239
1017	FBgn0033159	Dscam1	2R	-	7352898	7353022	7360081	7360205	7348130	7348975	7361717	7361867	7,8,5	2,4,3	10,3,6	0,1,1	208	208	0.000701455	0.0384053	0.778,0.667,0.625	1.0,0.75,0.857	-0.179
1024	FBgn0033159	Dscam1	2R	-	7352898	7353022	7354685	7354809	7348130	7348975	7361717	7361867	7,2,7	2,4,3	6,4,3	0,1,1	208	208	0.000841761	0.0384053	0.778,0.333,0.7	1.0,0.8,0.75	-0.246
1044	FBgn0033159	Dscam1	2R	-	7352898	7353022	7358806	7358930	7348130	7348975	7361717	7361867	2,3,5	2,4,3	2,4,2	0,1,1	208	208	0.000762866	0.0384053	0.5,0.429,0.625	1.0,0.8,0.667	-0.304
1372	FBgn0033159	Dscam1	2R	-	7358215	7358339	7359015	7359139	7348130	7348975	7361717	7361867	5,3,7	0,0,3	3,2,4	4,3,3	208	208	0.000724712	0.0384053	1.0,1.0,0.7	0.429,0.4,0.571	0.433
1506	FBgn0033159	Dscam1	2R	-	7339782	7340070	7347006	7347294	7332260	7332380	7347848	7348010	6,6,5	7,4,4	5,7,6	1,1,1	372	372	0.000772154	0.0384053	0.462,0.6,0.556	0.833,0.875,0.857	-0.316
1697	FBgn0033159	Dscam1	2R	-	7349600	7349721	7352898	7353022	7348130	7348975	7361717	7361867	2,4,3	2,7,6	0,1,1	4,5,3	208	205	0.000835008	0.0384053	0.496,0.36,0.33	0.0,0.165,0.247	0.258
2151	FBgn0013305	Nmda1	2R	-	12879051	12879146	12879196	12879222	12878384	12878710	12879447	12879656	91,87,86	278,268,272	105,92,103	205,204,194	110	179	0.000766119	0.0384053	0.348,0.346,0.34	0.455,0.423,0.464	-0.103
419	FBgn0033159	Dscam1	2R	-	7355900	7356024	7358215	7358339	7348130	7348975	7361717	7361867	0,0,3	3,5,4	4,3,3	5,2,0	208	208	0.000810112	0.0384053	0.0,0.0,0.429	0.444,0.6,1.0	-0.538
482	FBgn0033159	Dscam1	2R	-	7351915	7352039	7352898	7353022	7348130	7348975	7361717	7361867	2,4,3	4,2,8	0,1,1	3,4,4	208	208	0.000796984	0.0384053	0.333,0.667,0.273	0.0,0.2,0.2	0.291
552	FBgn0033159	Dscam1	2R	-	7355086	7355210	7358215	7358339	7348130	7348975	7361717	7361867	0,0,3	6,4,11	4,3,3	5,5,3	208	208	0.000669592	0.0384053	0.0,0.0,0.214	0.444,0.375,0.5	-0.368
881	FBgn0033159	Dscam1	2R	-	7357399	7357523	7358215	7358339	7348130	7348975	7361717	7361867	0,0,3	8,3,4	4,3,3	2,4,2	208	208	0.000776223	0.0384053	0.0,0.0,0.429	0.667,0.429,0.6	-0.422
1021	FBgn0033159	Dscam1	2R	-	7352898	7353022	7354276	7354400	7348130	7348975	7361717	7361867	9,5,12	2,4,3	11,8,5	0,1,1	208	208	0.000900102	0.040229	0.818,0.556,0.8	1.0,0.889,0.833	-0.183
1442	FBgn0033159	Dscam1	2R	-	7356316	7356440	7358215	7358339	7348130	7348975	7361717	7361867	0,0,3	6,6,11	4,3,3	6,7,2	208	208	0.000931605	0.0408043	0.0,0.0,0.214	0.4,0.3,0.6	-0.362
1027	FBgn0033159	Dscam1	2R	-	7352898	7353022	7357182	7357306	7348130	7348975	7361717	7361867	8,7,6	2,4,3	10,5,3	0,1,1	208	208	0.000958545	0.0411611	0.8,0.636,0.667	1.0,0.833,0.75	-0.16
1366	FBgn0033159	Dscam1	2R	-	7358215	7358339	7360525	7360649	7348130	7348975	7361717	7361867	19,20,17	0,0,3	16,12,10	4,3,3	208	208	0.000982646	0.0413845	1.0,1.0,0.85	0.8,0.8,0.769	0.16
1015	FBgn0033159	Dscam1	2R	-	7352898	7353022	7359441	7359565	7348130	7348975	7361717	7361867	9,15,7	2,4,3	9,15,4	0,1,1	208	208	0.00103105	0.0426036	0.818,0.789,0.7	1.0,0.938,0.8	-0.144
56	FBgn0265991	Zasp52	2R	-	15763925	15764835	15765122	15769551	15763645	15763829	15773815	15773966	165,177,155	938,819,807	125,117,93	894,798,787	4513	994	0.00111306	0.0451406	0.037,0.045,0.041	0.03,0.031,0.025	0.012
2097	FBgn0263197	Patronin	2R	-	17521831	17521900	17523823	17523898	17520645	17520928	17524083	17524282	117,94,123	19,17,15	100,110,85	29,28,30	159	153	0.0012224	0.0486739	0.856,0.842,0.888	0.768,0.791,0.732	0.098
1042	FBgn0033159	Dscam1	2R	-	7352898	7353022	7360290	7360414	7348130	7348975	7361717	7361867	3,3,9	2,4,3	4,8,1	0,1,1	208	208	0.00124895	0.048843	0.6,0.429,0.75	1.0,0.889,0.5	-0.203
2178	FBgn0013576	mtd	3R	-	5299469	5299573	5304110	5304182	5296146	5296635	5312988	5313497	2,0,0	5,6,3	4,3,9	24,11,7	156	188	0.00133106	0.0511407	0.325,0.0,0.0	0.167,0.247,0.608	-0.232
1037	FBgn0033159	Dscam1	2R	-	7352898	7353022	7354881	7355005	7348130	7348975	7361717	7361867	9,8,3	2,4,3	3,5,4	0,1,1	208	208	0.0014043	0.0530246	0.818,0.667,0.5	1.0,0.833,0.8	-0.216
922	FBgn0033159	Dscam1	2R	-	7351460	7351584	7358215	7358339	7348130	7348975	7361717	7361867	0,0,3	7,6,9	4,3,3	6,8,2	208	208	0.001466	0.054416	0.0,0.0,0.25	0.4,0.273,0.6	-0.341
1144	FBgn0033159	Dscam1	2R	-	7356744	7356868	7358215	7358339	7348130	7348975	7361717	7361867	0,0,3	3,5,6	4,3,3	7,2,1	208	208	0.00151996	0.0547417	0.0,0.0,0.333	0.364,0.6,0.75	-0.46
1880	FBgn0033159	Dscam1	2R	-	7336116	7336410	7339782	7340070	7332260	7332380	7347848	7348010	7,4,4	9,10,5	1,1,1	8,4,8	372	378	0.00152477	0.0547417	0.441,0.289,0.448	0.113,0.203,0.113	0.25
910	FBgn0033159	Dscam1	2R	-	7351460	7351584	7352898	7353022	7348130	7348975	7361717	7361867	2,4,3	7,6,9	0,1,1	6,8,2	208	208	0.00158544	0.056002	0.222,0.4,0.25	0.0,0.111,0.333	0.143
1520	FBgn0033159	Dscam1	2R	-	7339782	7340070	7345060	7345351	7332260	7332380	7347848	7348010	18,34,30	7,4,4	20,20,20	1,1,1	375	372	0.00165705	0.0576023	0.718,0.894,0.882	0.952,0.952,0.952	-0.121
836	FBgn0033159	Dscam1	2R	-	7351698	7351822	7358002	7358129	7348130	7348975	7361717	7361867	4,9,8	7,5,8	8,10,6	1,2,2	211	208	0.00168588	0.0576887	0.36,0.64,0.496	0.887,0.831,0.747	-0.323
1018	FBgn0033159	Dscam1	2R	-	7352898	7353022	7356744	7356868	7348130	7348975	7361717	7361867	3,5,6	2,4,3	7,2,1	0,1,1	208	208	0.00185445	0.0607743	0.6,0.556,0.667	1.0,0.667,0.5	-0.115
1020	FBgn0033159	Dscam1	2R	-	7352898	7353022	7357399	7357523	7348130	7348975	7361717	7361867	8,3,4	2,4,3	2,4,2	0,1,1	208	208	0.00188705	0.0607743	0.8,0.429,0.571	1.0,0.8,0.667	-0.222
1040	FBgn0033159	Dscam1	2R	-	7352898	7353022	7359015	7359139	7348130	7348975	7361717	7361867	5,3,7	2,4,3	3,2,4	0,1,1	208	208	0.00185989	0.0607743	0.714,0.429,0.7	1.0,0.667,0.8	-0.208
854	FBgn0033159	Dscam1	2R	-	7363023	7363194	7364455	7364617	7361717	7361867	7368387	7368732	15,18,13	20,17,18	17,21,12	9,7,6	246	255	0.00180594	0.0607743	0.437,0.523,0.428	0.662,0.757,0.675	-0.235
1028	FBgn0033159	Dscam1	2R	-	7352898	7353022	7355086	7355210	7348130	7348975	7361717	7361867	6,4,11	2,4,3	5,5,3	0,1,1	208	208	0.0019296	0.0609071	0.75,0.5,0.786	1.0,0.833,0.75	-0.182
1039	FBgn0033159	Dscam1	2R	-	7352898	7353022	7354056	7354177	7348130	7348975	7361717	7361867	7,2,4	2,4,3	3,2,2	0,1,1	205	208	0.00208586	0.0609071	0.78,0.337,0.575	1.0,0.67,0.67	-0.216
1047	FBgn0033159	Dscam1	2R	-	7352898	7353022	7356316	7356440	7348130	7348975	7361717	7361867	6,6,11	2,4,3	6,7,2	0,1,1	208	208	0.00202916	0.0609071	0.75,0.6,0.786	1.0,0.875,0.667	-0.135
1778	FBgn0033159	Dscam1	2R	-	7334387	7334666	7339782	7340070	7332260	7332380	7347848	7348010	7,4,4	7,3,3	1,1,1	7,2,2	372	363	0.00206919	0.0609071	0.494,0.565,0.565	0.122,0.328,0.328	0.282
271	FBgn0033159	Dscam1	2R	-	7334933	7335218	7339782	7340070	7332260	7332380	7347848	7348010	7,4,4	41,55,58	1,1,1	40,40,27	372	369	0.00207458	0.0609071	0.145,0.067,0.064	0.024,0.024,0.035	0.064
344	FBgn0033159	Dscam1	2R	-	7354881	7355005	7358215	7358339	7348130	7348975	7361717	7361867	0,0,3	9,8,3	4,3,3	3,5,4	208	208	0.00201579	0.0609071	0.0,0.0,0.5	0.571,0.375,0.429	-0.292
494	FBgn0033159	Dscam1	2R	-	7351915	7352039	7358215	7358339	7348130	7348975	7361717	7361867	0,0,3	4,2,8	4,3,3	3,4,4	208	208	0.00197974	0.0609071	0.0,0.0,0.273	0.571,0.429,0.429	-0.385
1171	FBgn0033159	Dscam1	2R	-	7354685	7354809	7358215	7358339	7348130	7348975	7361717	7361867	0,0,3	7,2,7	4,3,3	6,4,3	208	208	0.00216727	0.0616405	0.0,0.0,0.3	0.4,0.429,0.5	-0.343
1584	FBgn0033159	Dscam1	2R	-	7356972	7357096	7358215	7358339	7348130	7348975	7361717	7361867	0,0,3	3,3,3	4,3,3	3,4,0	208	208	0.00215112	0.0616405	0.0,0.0,0.5	0.571,0.429,1.0	-0.5
1712	FBgn0033159	Dscam1	2R	-	7349600	7349721	7358215	7358339	7348130	7348975	7361717	7361867	0,0,3	2,7,6	4,3,3	4,5,3	208	205	0.0023025	0.063784	0.0,0.0,0.33	0.496,0.372,0.496	-0.345
662	FBgn0033159	Dscam1	2R	-	7346268	7346556	7347391	7347697	7332260	7332380	7347848	7348010	20,12,10	28,29,17	6,8,4	30,31,22	390	372	0.0022838	0.063784	0.405,0.283,0.359	0.16,0.198,0.148	0.18
694	FBgn0033159	Dscam1	2R	-	7349392	7349513	7352898	7353022	7348130	7348975	7361717	7361867	2,4,3	4,1,6	0,1,1	2,3,1	208	205	0.00233001	0.063784	0.33,0.798,0.33	0.0,0.247,0.496	0.238
1375	FBgn0033159	Dscam1	2R	-	7358215	7358339	7358806	7358930	7348130	7348975	7361717	7361867	2,3,5	0,0,3	2,4,2	4,3,3	208	208	0.00255342	0.068708	1.0,1.0,0.625	0.333,0.571,0.4	0.44
1514	FBgn0033159	Dscam1	2R	-	7339782	7340070	7341327	7341618	7332260	7332380	7347848	7348010	7,3,8	7,4,4	5,4,7	1,1,1	375	372	0.00257263	0.068708	0.498,0.427,0.665	0.832,0.799,0.874	-0.305
1509	FBgn0033159	Dscam1	2R	-	7339782	7340070	7343331	7343622	7332260	7332380	7347848	7348010	12,14,9	7,4,4	10,10,5	1,1,1	375	372	0.00269813	0.0711916	0.63,0.776,0.691	0.908,0.908,0.832	-0.184
1371	FBgn0033159	Dscam1	2R	-	7358215	7358339	7358603	7358727	7348130	7348975	7361717	7361867	11,4,6	0,0,3	4,7,6	4,3,3	208	208	0.00312685	0.0736322	1.0,1.0,0.667	0.5,0.7,0.667	0.267
1374	FBgn0033159	Dscam1	2R	-	7358215	7358339	7360290	7360414	7348130	7348975	7361717	7361867	3,3,9	0,0,3	4,8,1	4,3,3	208	208	0.00292623	0.0736322	1.0,1.0,0.75	0.5,0.727,0.25	0.424
1504	FBgn0033159	Dscam1	2R	-	7339782	7340070	7340544	7340832	7332260	7332380	7347848	7348010	10,11,11	7,4,4	7,11,3	1,1,1	372	372	0.00298117	0.0736322	0.588,0.733,0.733	0.875,0.917,0.75	-0.163
1607	FBgn0033159	Dscam1	2R	-	7350157	7350281	7351698	7351822	7348130	7348975	7361717	7361867	7,5,8	8,9,8	1,2,2	9,8,7	208	208	0.002998	0.0736322	0.467,0.357,0.5	0.1,0.2,0.222	0.267
1654	FBgn0033159	Dscam1	2R	-	7350781	7350905	7352898	7353022	7348130	7348975	7361717	7361867	2,4,3	10,8,6	0,1,1	4,4,4	208	208	0.00291848	0.0736322	0.167,0.333,0.333	0.0,0.2,0.2	0.144
1752	FBgn0033159	Dscam1	2R	-	7349787	7349911	7352898	7353022	7348130	7348975	7361717	7361867	2,4,3	7,9,6	0,1,1	6,3,2	208	208	0.00307985	0.0736322	0.222,0.308,0.333	0.0,0.25,0.333	0.093
301	FBgn0033159	Dscam1	2R	-	7337871	7338159	7339782	7340070	7332260	7332380	7347848	7348010	7,4,4	9,7,3	1,1,1	6,4,6	372	372	0.00299603	0.0736322	0.438,0.364,0.571	0.143,0.2,0.143	0.296
636	FBgn0033159	Dscam1	2R	-	7337493	7337781	7345875	7346166	7332260	7332380	7347848	7348010	43,42,38	15,14,15	29,54,42	5,6,8	375	372	0.00301692	0.0736322	0.74,0.748,0.715	0.852,0.899,0.839	-0.129
645	FBgn0033159	Dscam1	2R	-	7337493	7337781	7346268	7346556	7332260	7332380	7347848	7348010	28,29,17	15,14,15	30,31,22	5,6,8	372	372	0.00310352	0.0736322	0.651,0.674,0.531	0.857,0.838,0.733	-0.191
743	FBgn0033159	Dscam1	2R	-	7354276	7354400	7358215	7358339	7348130	7348975	7361717	7361867	0,0,3	9,5,12	4,3,3	11,8,5	208	208	0.00308083	0.0736322	0.0,0.0,0.2	0.267,0.273,0.375	-0.238
1007	FBgn0033159	Dscam1	2R	-	7353815	7353936	7358215	7358339	7348130	7348975	7361717	7361867	0,0,3	5,3,5	4,3,3	5,4,3	208	205	0.00326877	0.0761555	0.0,0.0,0.372	0.441,0.425,0.496	-0.33
1872	FBgn0033159	Dscam1	2R	-	7357182	7357306	7358215	7358339	7348130	7348975	7361717	7361867	0,0,3	8,7,6	4,3,3	10,5,3	208	208	0.00334016	0.0769994	0.0,0.0,0.333	0.286,0.375,0.5	-0.276
1036	FBgn0033159	Dscam1	2R	-	7352898	7353022	7357788	7357915	7348130	7348975	7361717	7361867	9,1,4	2,4,3	3,2,1	0,1,1	211	208	0.00360244	0.0821807	0.816,0.198,0.568	1.0,0.663,0.496	-0.192
1045	FBgn0033159	Dscam1	2R	-	7352898	7353022	7355290	7355414	7348130	7348975	7361717	7361867	8,7,6	2,4,3	3,2,4	0,1,1	208	208	0.00377473	0.0826665	0.8,0.636,0.667	1.0,0.667,0.8	-0.121
1399	FBgn0033159	Dscam1	2R	-	7351173	7351297	7356106	7356230	7348130	7348975	7361717	7361867	5,3,3	2,1,6	8,5,6	2,0,1	208	208	0.00375028	0.0826665	0.714,0.75,0.333	0.8,1.0,0.857	-0.287
1456	FBgn0033159	Dscam1	2R	-	7357590	7357714	7358215	7358339	7348130	7348975	7361717	7361867	0,0,3	5,6,8	4,3,3	8,6,4	208	208	0.00372131	0.0826665	0.0,0.0,0.273	0.333,0.333,0.429	-0.274
944	FBgn0033159	Dscam1	2R	-	7355290	7355414	7356106	7356230	7348130	7348975	7361717	7361867	5,3,3	8,7,6	8,5,6	3,2,4	208	208	0.0037358	0.0826665	0.385,0.3,0.333	0.727,0.714,0.6	-0.341
1030	FBgn0033159	Dscam1	2R	-	7352898	7353022	7359221	7359345	7348130	7348975	7361717	7361867	4,2,4	2,4,3	1,1,2	0,1,1	208	208	0.00410489	0.084369	0.667,0.333,0.571	1.0,0.5,0.667	-0.199
1377	FBgn0033159	Dscam1	2R	-	7345875	7346166	7347391	7347697	7332260	7332380	7347848	7348010	20,12,10	43,42,38	6,8,4	29,54,42	390	375	0.0040663	0.084369	0.309,0.216,0.202	0.166,0.125,0.084	0.117
1511	FBgn0033159	Dscam1	2R	-	7339782	7340070	7342582	7342881	7332260	7332380	7347848	7348010	64,50,31	7,4,4	37,25,25	1,1,1	383	372	0.00408215	0.084369	0.899,0.924,0.883	0.973,0.96,0.96	-0.062
1626	FBgn0033159	Dscam1	2R	-	7350157	7350281	7358215	7358339	7348130	7348975	7361717	7361867	0,0,3	8,9,8	4,3,3	9,8,7	208	208	0.00398646	0.084369	0.0,0.0,0.273	0.308,0.273,0.3	-0.203
1907	FBgn0033159	Dscam1	2R	-	7338640	7338928	7339782	7340070	7332260	7332380	7347848	7348010	7,4,4	7,8,4	1,1,1	5,3,6	372	372	0.00390135	0.084369	0.5,0.333,0.5	0.167,0.25,0.143	0.258
385	FBgn0033159	Dscam1	2R	-	7350373	7350497	7358215	7358339	7348130	7348975	7361717	7361867	0,0,3	5,8,8	4,3,3	11,3,6	208	208	0.00412214	0.084369	0.0,0.0,0.273	0.267,0.5,0.333	-0.276
824	FBgn0033159	Dscam1	2R	-	7351698	7351822	7354276	7354400	7348130	7348975	7361717	7361867	9,5,12	7,5,8	11,8,5	1,2,2	208	208	0.00400634	0.084369	0.563,0.5,0.6	0.917,0.8,0.714	-0.256
1022	FBgn0033159	Dscam1	2R	-	7352898	7353022	7353565	7353692	7348130	7348975	7361717	7361867	7,3,4	2,4,3	3,1,2	0,1,1	211	208	0.0042189	0.08555	0.775,0.425,0.568	1.0,0.496,0.663	-0.13
1489	FBgn0033159	Dscam1	2R	-	7350580	7350704	7352898	7353022	7348130	7348975	7361717	7361867	2,4,3	14,24,10	0,1,1	10,11,5	208	208	0.00433258	0.0862578	0.125,0.143,0.231	0.0,0.083,0.167	0.083
1528	FBgn0033159	Dscam1	2R	-	7336530	7336818	7339782	7340070	7332260	7332380	7347848	7348010	7,4,4	11,10,7	1,1,1	9,5,6	372	372	0.00431063	0.0862578	0.389,0.286,0.364	0.1,0.167,0.143	0.21
1321	FBgn0033159	Dscam1	2R	-	7337088	7337376	7339782	7340070	7332260	7332380	7347848	7348010	7,4,4	11,10,13	1,1,1	9,8,6	372	372	0.0045054	0.0881387	0.389,0.286,0.235	0.1,0.111,0.143	0.185
1365	FBgn0033159	Dscam1	2R	-	7358215	7358339	7359441	7359565	7348130	7348975	7361717	7361867	9,15,7	0,0,3	9,15,4	4,3,3	208	208	0.0045478	0.0881387	1.0,1.0,0.7	0.692,0.833,0.571	0.201
2127	FBgn0041210	HDAC4	X	-	13276434	13276547	13282165	13282229	13271481	13271589	13284891	13285632	14,14,19	143,107,117	22,31,19	117,99,87	148	197	0.00452978	0.0881387	0.115,0.148,0.178	0.2,0.294,0.225	-0.093
1222	FBgn0033159	Dscam1	2R	-	7355685	7355809	7358215	7358339	7348130	7348975	7361717	7361867	0,0,3	4,5,9	4,3,3	10,3,6	208	208	0.00472883	0.0908433	0.0,0.0,0.25	0.286,0.5,0.333	-0.29
1821	FBgn0033159	Dscam1	2R	-	7333686	7333980	7339782	7340070	7332260	7332380	7347848	7348010	7,4,4	4,2,1	1,1,1	4,2,1	372	378	0.00489241	0.0931686	0.64,0.67,0.803	0.203,0.337,0.504	0.356
829	FBgn0033159	Dscam1	2R	-	7351698	7351822	7355685	7355809	7348130	7348975	7361717	7361867	4,5,9	7,5,8	10,3,6	1,2,2	208	208	0.00498987	0.0942052	0.364,0.5,0.529	0.909,0.6,0.75	-0.289
1346	FBgn0033159	Dscam1	2R	-	7338249	7338537	7339782	7340070	7332260	7332380	7347848	7348010	7,4,4	5,9,6	1,1,1	3,5,6	372	372	0.00538225	0.0998909	0.583,0.308,0.4	0.25,0.167,0.143	0.244
1567	FBgn0033159	Dscam1	2R	-	7356526	7356650	7358215	7358339	7348130	7348975	7361717	7361867	0,0,3	2,3,5	4,3,3	4,4,3	208	208	0.00533679	0.0998909	0.0,0.0,0.375	0.5,0.429,0.5	-0.351

## Sheet: RI
	GeneID	geneSymbol	chr	strand	riExonStart_0base	riExonEnd	upstreamES	upstreamEE	downstreamES	downstreamEE	IC_Fl2d	SC_Fl2d	IC_Ctrl	SC_Ctrl	IncFormLen	SkipFormLen	PValue	FDR	IncLevelFl2d	IncLevelCtrl	IncLevelDifference
688	FBgn0000578	ena	2R	+	19141631	19142354	19141631	19141770	19142206	19142354	232,224,231	105,78,89	380,361,277	40,41,36	520	84	0	0	0.263,0.317,0.295	0.605,0.587,0.554	-0.29
952	FBgn0264495	gpp	3R	+	6406856	6407774	6406856	6407091	6407477	6407774	24,19,18	36,36,41	58,47,46	19,9,8	470	84	6.99441e-15	3.29786e-12	0.106,0.086,0.073	0.353,0.483,0.507	-0.359
1373	FBgn0261556	CG42674	3L	-	20197481	20198317	20197481	20197802	20197911	20198317	32,31,43	13,22,23	55,65,60	1,4,4	193	84	2.95652e-13	9.29334e-11	0.517,0.38,0.449	0.96,0.876,0.867	-0.452
94	FBgn0011764	Dsp1	X	+	16333611	16334413	16333611	16334239	16334300	16334413	34,41,36	29,15,20	69,72,68	6,3,2	145	84	4.78284e-13	1.12755e-10	0.404,0.613,0.51	0.869,0.933,0.952	-0.409
1404	FBgn0266410	CG45050	3R	+	9341866	9342491	9341866	9342003	9342219	9342491	735,657,719	4,6,10	627,503,451	31,23,22	300	84	4.97058e-12	9.37451e-10	0.981,0.968,0.953	0.85,0.86,0.852	0.113
1280	FBgn0031069	Pmp70	X	+	19750769	19751546	19750769	19751137	19751347	19751546	32,29,33	18,22,20	56,69,71	7,9,8	294	84	4.18725e-10	6.58097e-08	0.337,0.274,0.32	0.696,0.687,0.717	-0.39
475	FBgn0010548	Aldh-III	2R	-	7473721	7474130	7473721	7473843	7473915	7474130	54,77,75	43,44,38	135,134,146	27,33,17	156	84	1.48222e-08	1.99676e-06	0.403,0.485,0.515	0.729,0.686,0.822	-0.278
28	FBgn0061200	Nup153	X	+	16599240	16600313	16599240	16599639	16599723	16600313	6,4,6	22,17,25	21,23,19	7,19,11	168	84	4.15693e-08	4.89999e-06	0.12,0.105,0.107	0.6,0.377,0.463	-0.369
1146	FBgn0051038	CG31038	3R	+	29877058	29879810	29877058	29877178	29877926	29879810	3,1,4	0,0,0	2,3,3	1,1,1	832	84	2.25101e-07	2.22964e-05	1.0,1.0,1.0	0.168,0.232,0.232	0.789
313	FBgn0013334	Sap47	3R	+	15935118	15936340	15935118	15935584	15935952	15936340	287,292,265	3,2,4	280,244,205	15,9,18	452	84	2.36441e-07	2.22964e-05	0.947,0.964,0.925	0.776,0.834,0.679	0.182
938	FBgn0034187	CG6967	2R	+	17062963	17064015	17062963	17063106	17063170	17064015	5,4,6	17,8,12	0,1,0	19,13,28	148	84	3.70518e-07	3.17635e-05	0.143,0.221,0.221	0.0,0.042,0.0	0.181
69	FBgn0260745	mfas	3R	-	11992741	11993315	11992741	11992852	11993131	11993315	21,7,26	3,5,5	13,20,19	0,1,0	363	84	7.4527e-07	5.85658e-05	0.618,0.245,0.546	1.0,0.822,1.0	-0.471
713	FBgn0263391	hts	2R	-	19423593	19424114	19423593	19423797	19424043	19424114	8,12,8	9,7,11	34,36,33	6,6,5	330	84	1.36163e-06	9.87703e-05	0.185,0.304,0.156	0.591,0.604,0.627	-0.392
1441	FBgn0000054	Adf1	2R	+	6662269	6662757	6662269	6662448	6662568	6662757	4,8,9	39,26,28	23,25,24	31,26,29	204	84	1.93019e-06	0.000130012	0.041,0.112,0.117	0.234,0.284,0.254	-0.167
1115	FBgn0000394	cv	X	+	5690001	5690988	5690001	5690157	5690317	5690988	119,122,125	3,1,2	96,96,87	8,7,9	244	84	1.27015e-05	0.000796974	0.932,0.977,0.956	0.805,0.825,0.769	0.155
344	FBgn0037443	Dmtn	3R	-	6405377	6405895	6405377	6405660	6405741	6405895	120,97,121	10,8,12	91,106,80	2,2,1	165	84	1.35224e-05	0.000796974	0.859,0.861,0.837	0.959,0.964,0.976	-0.114
1500	FBgn0265784	CrebB	X	+	18366560	18367179	18366560	18366719	18367003	18367179	29,24,24	5,1,2	46,35,41	1,0,0	368	84	1.52425e-05	0.00084551	0.57,0.846,0.733	0.913,1.0,1.0	-0.255
850	FBgn0262736	Vha16-1	2R	-	6632026	6632384	6632026	6632140	6632323	6632384	139,129,119	61,59,72	218,210,182	59,59,44	267	84	2.69987e-05	0.00141443	0.418,0.408,0.342	0.538,0.528,0.565	-0.154
1346	FBgn0035639	CG5537	3L	+	5811385	5812228	5811385	5811918	5812064	5812228	186,186,176	6,2,2	221,184,190	15,11,13	230	84	3.22155e-05	0.00159891	0.919,0.971,0.97	0.843,0.859,0.842	0.105
989	FBgn0032256	RluA-2	2L	+	10477072	10477592	10477072	10477183	10477316	10477592	6,4,11	3,5,5	19,15,19	2,1,2	217	84	0.000220719	0.0104069	0.436,0.236,0.46	0.786,0.853,0.786	-0.431
533	FBgn0038268	CG3631	3R	+	14879456	14880043	14879456	14879765	14879831	14880043	0,4,3	3,2,1	2,9,2	1,1,0	150	84	0.000344474	0.0152107	0.0,0.528,0.627	0.528,0.834,1.0	-0.402
860	FBgn0001169	H	3R	+	20621937	20623298	20621937	20622498	20622583	20623298	6,5,6	18,11,21	15,8,11	10,9,7	169	84	0.000354863	0.0152107	0.142,0.184,0.124	0.427,0.306,0.439	-0.241
1508	FBgn0032075	Tsp29Fb	2L	+	8937389	8937631	8937389	8937405	8937519	8937631	2,6,0	3,5,4	0,0,1	15,8,8	198	84	0.00037689	0.0154525	0.22,0.337,0.0	0.0,0.0,0.05	0.169
515	FBgn0002413	dco	3R	-	31060374	31061210	31060374	31060464	31061076	31061210	52,61,72	61,52,66	36,39,32	62,75,56	696	84	0.000425119	0.0167036	0.093,0.124,0.116	0.065,0.059,0.065	0.048
1064	FBgn0003607	Su(var)205	2L	-	8210729	8211122	8210729	8210861	8210978	8211122	120,104,114	127,159,185	90,97,92	194,212,210	201	84	0.000451606	0.0170346	0.283,0.215,0.205	0.162,0.161,0.155	0.075
1005	FBgn0030328	Amun	X	-	11712768	11713805	11712768	11713688	11713754	11713805	18,7,11	75,85,72	6,5,7	122,108,96	150	84	0.000471307	0.0170939	0.118,0.044,0.079	0.027,0.025,0.039	0.05
1215	FBgn0034504	CG8929	2R	+	20327269	20328134	20327269	20327393	20327866	20328134	94,100,78	26,21,15	238,245,204	23,21,29	557	84	0.000515286	0.0173541	0.353,0.418,0.44	0.609,0.638,0.515	-0.184
17	FBgn0051674	CG31674	2L	+	20831261	20831878	20831261	20831395	20831466	20831878	4,2,4	0,0,1	4,3,5	1,1,3	155	84	0.00049858	0.0173541	1.0,1.0,0.684	0.684,0.619,0.475	0.302
1344	FBgn0262057	Spn77Ba	3L	+	20317189	20317788	20317189	20317416	20317478	20317788	11,9,13	24,21,22	27,31,19	21,16,20	146	84	0.000634524	0.0193018	0.209,0.198,0.254	0.425,0.527,0.353	-0.215
145	FBgn0031220	CG4822	2L	-	119827	120631	119827	120080	120420	120631	1276,1212,1184	292,276,309	1320,1232,1204	425,455,367	424	84	0.000619278	0.0193018	0.464,0.465,0.432	0.381,0.349,0.394	0.079
861	FBgn0001169	H	3R	+	20621937	20623298	20621937	20622127	20622583	20623298	68,86,82	0,2,2	76,85,80	4,7,6	540	84	0.000607795	0.0193018	1.0,0.87,0.864	0.747,0.654,0.675	0.219
1226	FBgn0025692	CG3814	2R	-	12876100	12876393	12876100	12876183	12876261	12876393	9,5,7	9,9,7	1,0,3	11,8,4	162	84	0.000777692	0.0222663	0.341,0.224,0.341	0.045,0.0,0.28	0.194
1371	FBgn0086347	Myo31DF	2L	-	10505925	10506779	10505925	10506106	10506683	10506779	128,103,144	100,90,95	182,141,149	87,77,62	661	84	0.000802813	0.0222663	0.14,0.127,0.162	0.21,0.189,0.234	-0.068
490	FBgn0033313	Cirl	2R	+	8615902	8616516	8615902	8616003	8616326	8616516	31,30,33	1,2,3	28,34,43	0,1,0	407	84	0.00078731	0.0222663	0.865,0.756,0.694	1.0,0.875,1.0	-0.187
1055	FBgn0086901	cv-c	3R	-	14480641	14481713	14480641	14480912	14481579	14481713	357,326,336	18,26,25	136,159,161	24,19,20	751	84	0.000863205	0.0232572	0.689,0.584,0.601	0.388,0.483,0.474	0.176
1180	FBgn0037213	CG12581	3R	+	4174631	4176191	4174631	4174787	4174855	4176191	2,2,4	2,3,1	4,3,6	0,2,0	152	84	0.00097643	0.0246495	0.356,0.269,0.689	1.0,0.453,1.0	-0.38
509	FBgn0016696	Pitslre	3L	+	20771527	20771864	20771527	20771608	20771667	20771864	38,14,34	2,1,0	39,38,38	4,4,7	143	84	0.0009933	0.0246495	0.918,0.892,1.0	0.851,0.848,0.761	0.117
742	FBgn0262124	uex	2R	-	3942933	3943335	3942933	3943141	3943195	3943335	13,12,14	62,47,41	21,18,28	44,34,36	138	84	0.000982711	0.0246495	0.113,0.135,0.172	0.225,0.244,0.321	-0.123
578	FBgn0067779	dbr	2L	+	67042	67507	67042	67137	67388	67507	50,40,46	2,0,0	45,37,39	2,2,4	335	84	0.00104332	0.0252268	0.862,1.0,1.0	0.849,0.823,0.71	0.16
729	FBgn0032120	CG33298	2L	+	9495473	9496255	9495473	9495711	9496144	9496255	33,27,35	11,10,8	25,38,31	2,2,4	517	84	0.00163098	0.0384503	0.328,0.305,0.415	0.67,0.755,0.557	-0.311
1052	FBgn0013305	Nmda1	2R	-	12878384	12879222	12878384	12878710	12879196	12879222	152,143,129	298,259,287	121,142,102	364,361,320	570	84	0.00196872	0.0420198	0.07,0.075,0.062	0.047,0.055,0.045	0.02
110	FBgn0020647	KrT95D	3R	-	24030493	24031827	24030493	24031031	24031711	24031827	612,633,644	1,2,3	606,557,507	3,7,8	764	84	0.00198344	0.0420198	0.985,0.972,0.959	0.957,0.897,0.874	0.063
261	FBgn0004370	Ptp10D	X	+	11622014	11622357	11622014	11622185	11622312	11622357	7,3,12	5,1,1	7,4,7	1,1,0	211	84	0.00200519	0.0420198	0.358,0.544,0.827	0.736,0.614,1.0	-0.207
74	FBgn0029895	CG14441	X	+	6699507	6700353	6699507	6699574	6700052	6700353	27,15,15	3,0,2	11,14,16	0,0,1	562	84	0.00196973	0.0420198	0.574,1.0,0.529	1.0,1.0,0.705	-0.201
814	FBgn0030114	CG17754	X	+	9250419	9251029	9250419	9250563	9250627	9251029	9,10,9	0,1,1	7,9,12	3,3,1	148	84	0.00186186	0.0420198	1.0,0.85,0.836	0.57,0.63,0.872	0.205
849	FBgn0262736	Vha16-1	2R	-	6632026	6632384	6632026	6632140	6632305	6632384	139,129,119	22,33,35	217,210,182	19,33,21	249	84	0.00239206	0.0490372	0.681,0.569,0.534	0.794,0.682,0.745	-0.146
1185	FBgn0087035	AGO2	3L	+	15554112	15554472	15554112	15554222	15554289	15554472	33,34,36	164,141,141	34,30,16	204,201,187	151	84	0.00266666	0.053339	0.101,0.118,0.124	0.085,0.077,0.045	0.045
711	FBgn0003638	su(w[a])	X	+	1042259	1043421	1042259	1042432	1042802	1043421	196,225,218	0,1,0	302,277,246	2,2,6	454	84	0.00271503	0.053339	1.0,0.977,1.0	0.965,0.962,0.884	0.055
1145	FBgn0031319	CG4896	2L	+	1177689	1178044	1177689	1177861	1177947	1178044	13,6,14	16,11,11	6,9,5	23,23,22	170	84	0.00290493	0.0537127	0.286,0.212,0.386	0.114,0.162,0.101	0.169
683	FBgn0035850	Atg18a	3L	+	8189841	8190714	8189841	8189969	8190071	8190714	43,50,36	13,13,15	40,39,40	33,20,28	186	84	0.00283962	0.0537127	0.599,0.635,0.52	0.354,0.468,0.392	0.18
761	FBgn0024983	CG4293	X	-	529409	529849	529409	529530	529631	529849	9,13,11	13,12,8	8,2,7	19,19,14	185	84	0.00285712	0.0537127	0.239,0.33,0.384	0.16,0.046,0.185	0.187
334	FBgn0027786	Mtch	3L	+	184625	185074	184625	184669	184774	185074	29,22,34	3,1,3	33,36,30	2,0,0	189	84	0.00376755	0.068323	0.811,0.907,0.834	0.88,1.0,1.0	-0.109
1153	FBgn0021967	Pdsw	2L	+	3466156	3466416	3466156	3466228	3466315	3466416	21,25,20	6,11,5	9,16,18	10,16,12	171	84	0.00384782	0.0684621	0.632,0.528,0.663	0.307,0.329,0.424	0.254
1499	FBgn0026085	dgt4	X	+	4113700	4113935	4113700	4113769	4113825	4113935	3,3,6	1,0,1	3,6,6	2,3,1	140	84	0.00393618	0.0687374	0.643,1.0,0.783	0.474,0.545,0.783	0.208
277	FBgn0033166	Eaf	2R	-	7406205	7407819	7406205	7407060	7407137	7407819	6,8,14	3,2,7	24,18,16	3,1,2	161	84	0.00461169	0.0787799	0.511,0.676,0.511	0.807,0.904,0.807	-0.273
516	FBgn0002413	dco	3R	-	31060374	31061210	31060374	31060464	31061069	31061210	52,61,70	6,4,12	36,39,31	8,13,12	689	84	0.00467834	0.0787799	0.514,0.65,0.416	0.354,0.268,0.24	0.239
40	FBgn0037094	CG7611	3L	+	21523185	21525716	21523185	21523400	21524721	21525716	183,162,182	1,2,1	170,159,132	4,5,3	1405	84	0.00490982	0.0812273	0.916,0.829,0.916	0.718,0.655,0.725	0.188

## Sheet: SE
	GeneID	geneSymbol	chr	strand	exonStart_0base	exonEnd	upstreamES	upstreamEE	downstreamES	downstreamEE	IC_Fl2d	SC_Fl2d	IC_Ctrl	SC_Ctrl	IncFormLen	SkipFormLen	PValue	FDR	IncLevelFl2d	IncLevelCtrl	IncLevelDifference
3506	FBgn0266410	CG45050	3R	+	9342575	9342894	9341866	9342491	9354421	9354854	480,412,433	159,127,155	299,297,277	206,179,171	403	84	6.97305e-09	1.94269e-05	0.386,0.403,0.368	0.232,0.257,0.252	0.139
1747	FBgn0000719	fog	X	-	22853806	22854332	22844758	22844901	22855042	22855194	150,162,166	11,22,14	175,183,169	2,6,3	610	84	1.31487e-06	0.00183161	0.653,0.503,0.62	0.923,0.808,0.886	-0.28
2007	FBgn0031883	Caper	2L	+	7034764	7034910	7032903	7033018	7035074	7035561	17,11,14	0,1,1	14,9,13	6,3,5	230	84	4.36626e-06	0.00332351	1.0,0.801,0.836	0.46,0.523,0.487	0.389
2261	FBgn0263197	Patronin	2R	-	17522852	17522960	17520645	17520928	17523499	17523571	3,6,10	0,0,0	5,8,1	2,3,1	192	84	4.92052e-06	0.00332351	1.0,1.0,1.0	0.522,0.538,0.304	0.545
976	FBgn0034072	Dg	2R	-	16086930	16087725	16085563	16085620	16088304	16088365	638,577,593	82,58,87	370,401,394	82,90,94	879	84	5.96466e-06	0.00332351	0.426,0.487,0.394	0.301,0.299,0.286	0.14
2653	FBgn0000723	FER	3R	-	9371014	9372577	9369335	9369710	9372755	9372933	831,728,824	50,44,50	507,408,408	52,54,47	1647	84	7.17907e-06	0.00333348	0.459,0.458,0.457	0.332,0.278,0.307	0.152
2922	FBgn0058263	MFS17	2R	-	2564443	2564669	2553782	2553877	2565118	2565385	37,58,48	12,37,24	12,27,28	19,38,41	310	84	1.083e-05	0.00431034	0.455,0.298,0.351	0.146,0.161,0.156	0.214
356	FBgn0031220	CG4822	2L	-	120167	120364	119827	120080	120420	120631	1157,1102,1150	292,276,309	1043,1135,1071	425,455,367	281	84	3.26631e-05	0.0113749	0.542,0.544,0.527	0.423,0.427,0.466	0.099
4014	FBgn0004373	fwd	3L	-	318990	319513	313023	314317	319746	319884	60,61,51	27,23,21	89,87,76	10,13,15	607	84	4.28822e-05	0.0132744	0.235,0.268,0.252	0.552,0.481,0.412	-0.23
834	FBgn0261244	inaE	X	+	13805451	13805475	13804293	13804421	13806531	13806664	5,2,4	10,12,12	2,0,0	23,17,7	108	84	7.01388e-05	0.0195407	0.28,0.115,0.206	0.063,0.0,0.0	0.179
308	FBgn0005640	Eip63E	3L	+	3545798	3546131	3545317	3545417	3552786	3552864	90,91,92	5,2,3	167,156,156	0,2,0	417	84	8.56833e-05	0.0217012	0.784,0.902,0.861	1.0,0.94,1.0	-0.131
2654	FBgn0000723	FER	3R	-	9392740	9392972	9390885	9391073	9394240	9394546	108,89,133	11,12,12	154,143,147	1,6,7	316	84	0.0001079	0.0237	0.723,0.663,0.747	0.976,0.864,0.848	-0.185
3237	FBgn0013733	shot	2R	-	13870839	13870911	13870521	13870696	13871293	13871338	55,72,67	14,11,10	80,73,50	2,3,5	156	84	0.000110589	0.0237	0.679,0.779,0.783	0.956,0.929,0.843	-0.162
2656	FBgn0035227	CG12090	3L	-	1529105	1529228	1527673	1528076	1531390	1531522	36,62,65	0,2,0	62,76,59	6,5,2	207	84	0.00014923	0.0259847	1.0,0.926,1.0	0.807,0.86,0.923	0.112
573	FBgn0015803	RtGEF	2L	+	20356875	20359183	20356561	20356801	20360012	20360433	39,35,28	50,40,44	19,11,18	37,54,55	2392	84	0.000137507	0.0259847	0.027,0.03,0.022	0.018,0.007,0.011	0.014
715	FBgn0028341	l(1)G0232	X	-	9658000	9658166	9643956	9644367	9658846	9659145	6,6,8	2,3,1	4,4,4	0,0,1	250	84	0.000148909	0.0259847	0.502,0.402,0.729	1.0,1.0,0.573	-0.313
1259	FBgn0086758	chinmo	2L	+	1678868	1678920	1667846	1667981	1690116	1690755	5,3,4	2,4,2	2,1,1	0,1,0	136	84	0.000187816	0.0306445	0.607,0.317,0.553	1.0,0.382,1.0	-0.302
2987	FBgn0034504	CG8929	2R	+	20327866	20328134	20327269	20327393	20328326	20329021	143,99,123	50,56,56	209,154,148	37,36,42	352	84	0.00019799	0.0306445	0.406,0.297,0.344	0.574,0.505,0.457	-0.163
2827	FBgn0039467	CG14253	3R	+	26981532	26981751	26980951	26981101	26983962	26984217	48,36,35	4,1,3	38,38,38	1,0,0	303	84	0.000214433	0.0314426	0.769,0.909,0.764	0.913,1.0,1.0	-0.157
309	FBgn0005640	Eip63E	3L	+	3545798	3546131	3543579	3543707	3552786	3552864	97,93,96	17,15,17	173,159,153	15,11,8	417	84	0.000257129	0.0358181	0.535,0.555,0.532	0.699,0.744,0.794	-0.205
1139	FBgn0263490	mld	3R	+	24620169	24620235	24616050	24620104	24620378	24621113	86,96,102	8,10,10	113,95,95	2,5,2	150	84	0.000426733	0.0566133	0.858,0.843,0.851	0.969,0.914,0.964	-0.098
2148	FBgn0053653	Caps	4	+	1262411	1262579	1255841	1255998	1264655	1264965	10,14,13	2,3,3	13,15,8	1,0,1	252	84	0.000514759	0.0651873	0.625,0.609,0.591	0.813,1.0,0.727	-0.238
2130	FBgn0016977	spen	2L	+	175360	175447	162591	163001	183760	185082	20,13,15	2,0,0	15,24,8	3,1,4	171	84	0.000749639	0.0885576	0.831,1.0,1.0	0.711,0.922,0.496	0.234
2652	FBgn0000723	FER	3R	-	9372376	9372577	9369335	9369710	9372755	9372933	66,79,78	50,44,50	51,42,38	52,54,47	285	84	0.000773367	0.0885576	0.28,0.346,0.315	0.224,0.186,0.192	0.113
888	FBgn0026189	prominin-like	3L	-	3126866	3127025	3120667	3121199	3127652	3127724	327,300,264	7,7,12	404,430,417	1,7,4	243	84	0.000794666	0.0885576	0.942,0.937,0.884	0.993,0.955,0.973	-0.053
1352	FBgn0261261	plx	3R	+	5708020	5708182	5707183	5707941	5708498	5709386	13,12,18	6,3,4	14,12,7	16,9,14	246	84	0.000911004	0.0940021	0.425,0.577,0.606	0.23,0.313,0.146	0.306
3413	FBgn0261556	CG42674	3L	-	20162454	20164430	20158479	20158668	20168475	20169063	132,118,152	0,1,0	58,62,71	0,3,2	2060	84	0.000908401	0.0940021	1.0,0.828,1.0	1.0,0.457,0.591	0.26
762	FBgn0023531	CG32809	X	-	1682697	1682781	1682366	1682429	1683096	1683260	12,11,12	2,2,3	17,20,9	0,1,1	168	84	0.000948808	0.0944064	0.75,0.733,0.667	1.0,0.909,0.818	-0.192
