# Supplementary material for: Zc3h13/Flacc is required for adenosine methylation by bridging the mRNA-binding factor Rbm15/Spenito to the m6A machinery component Wtap/Fl(2)d
Source: Genes Dev. 2018 Mar 1;32(5-6):415–29. doi: 10.1101/gad.309146.117 (PMC5900714; doi:10.1101/gad.309146.117)
Supplement: Supplemental Material [file supp_gad.309146.117_Supplemental_Table6.xls]

## Sheet: Statistics
	A3SS	A5SS	MXE	RI	SE
all_events	1349	1517	2185	945	2745
sig_regulated FDR < 0.1	19	95	1	45	16

## Sheet: A3SS
	GeneID	geneSymbol	chr	strand	longExonStart_0base	longExonEnd	shortES	shortEE	flankingES	flankingEE	IC_Vir	SC_Vir	IC_Ctrl	SC_Ctrl	IncFormLen	SkipFormLen	PValue	FDR	IncLevelVir	IncLevelCtrl	IncLevelDifference
470	FBgn0013334	Sap47	3R	+	15935830	15936340	15935952	15936340	15935118	15935584	103,79,75	2,0,1	91,90,75	15,9,18	206	84	4.78971e-11	6.46132e-08	0.955,1.0,0.968	0.712,0.803,0.629	0.26
303	FBgn0265523	Smr	X	-	12730933	12732400	12730933	12731906	12742318	12742444	382,246,395	5,10,13	31,55,57	10,7,10	578	84	2.12237e-08	1.43154e-05	0.917,0.781,0.815	0.311,0.533,0.453	0.405
1107	FBgn0005536	Mbs	3L	+	16052754	16053560	16053004	16053560	16051958	16052150	111,84,106	28,16,24	42,52,40	31,34,22	334	84	2.30532e-07	0.000103662	0.499,0.569,0.526	0.254,0.278,0.314	0.249
1108	FBgn0005536	Mbs	3L	+	16052754	16053560	16053004	16053560	16051958	16052174	90,68,84	13,12,13	37,42,34	15,22,19	334	84	2.57052e-06	0.000866909	0.635,0.588,0.619	0.383,0.324,0.31	0.275
1165	FBgn0035151	CG17129	3L	-	679896	680104	679896	679995	680173	680326	11,17,9	0,0,1	8,6,9	4,4,1	193	84	3.67163e-06	0.000990607	1.0,1.0,0.797	0.465,0.395,0.797	0.38
484	FBgn0259221	CG42321	2R	-	13416574	13416947	13416574	13416606	13418986	13419085	20,18,22	2,0,0	21,17,11	5,4,2	425	84	3.13742e-05	0.00604625	0.664,1.0,1.0	0.454,0.457,0.521	0.411
76	FBgn0032243	Klp31E	2L	+	10416690	10416882	10416693	10416882	10416504	10416636	8,7,6	0,0,0	7,12,12	4,2,2	87	84	3.07481e-05	0.00604625	1.0,1.0,1.0	0.628,0.853,0.853	0.222
490	FBgn0003390	shf	X	-	6773060	6773261	6773060	6773249	6773914	6774109	0,1,0	1,1,3	1,2,3	2,1,1	96	84	7.9746e-05	0.011953	0.0,0.467,0.0	0.304,0.636,0.724	-0.399
496	FBgn0031589	CG3714	2L	-	4196474	4196814	4196474	4196779	4197964	4198071	0,1,2	15,7,8	5,7,8	10,18,6	119	84	7.28304e-05	0.011953	0.0,0.092,0.15	0.261,0.215,0.485	-0.24
442	FBgn0037347	CG1427	3R	+	5601732	5601862	5601738	5601862	5601432	5601669	7,11,12	0,1,0	7,13,14	5,1,3	90	84	0.000127383	0.017184	1.0,0.911,1.0	0.566,0.924,0.813	0.203
5	FBgn0262737	mub	3L	+	21921041	21921327	21921053	21921327	21920902	21920987	9,3,6	3,1,3	7,8,5	1,0,0	96	84	0.000142436	0.0174679	0.724,0.724,0.636	0.86,1.0,1.0	-0.259
94	FBgn0260745	mfas	3R	-	11989209	11989523	11989209	11989328	11992071	11992143	10,5,9	4,2,0	10,10,19	1,0,0	279	84	0.000264918	0.0297812	0.429,0.429,1.0	0.751,1.0,1.0	-0.298
2216	FBgn0011642	Zyx	4	-	1060412	1060653	1060412	1060634	1060740	1060918	3,1,4	4,4,2	0,2,0	4,6,6	103	84	0.000325402	0.0313548	0.38,0.169,0.62	0.0,0.214,0.0	0.318
281	FBgn0085446	CG34417	X	+	6585692	6585785	6585695	6585785	6577943	6578291	1,0,0	1,3,1	2,4,2	2,6,5	87	84	0.000319488	0.0313548	0.491,0.0,0.0	0.491,0.392,0.279	-0.224
1848	FBgn0020767	Spred	2R	-	14762918	14763074	14762918	14763008	14763830	14763999	110,106,149	4,11,9	115,133,116	1,5,1	150	84	0.000627835	0.0529344	0.939,0.844,0.903	0.985,0.937,0.985	-0.074
2312	FBgn0003261	Rm62	3R	-	6005949	6006114	6005949	6006102	6008036	6008573	0,1,0	1,7,3	3,2,2	6,3,10	96	84	0.000618475	0.0529344	0.0,0.111,0.0	0.304,0.368,0.149	-0.237
1914	FBgn0036814	CG14073	3L	-	18819310	18819910	18819310	18819899	18820399	18820675	2,2,2	4,3,5	1,0,0	3,3,2	95	84	0.000785821	0.0623572	0.307,0.371,0.261	0.228,0.0,0.0	0.237
842	FBgn0035975	PGRP-LA	3L	+	9336985	9337221	9336997	9337221	9336711	9336933	2,1,1	0,0,0	1,1,1	2,1,1	96	84	0.00125952	0.0943938	1.0,1.0,1.0	0.304,0.467,0.467	0.587
944	FBgn0260008	Ucrh	3L	+	25120877	25120985	25120893	25120985	25120748	25120818	2,12,9	65,61,67	3,3,3	93,80,74	100	84	0.0013562	0.0962899	0.025,0.142,0.101	0.026,0.031,0.033	0.059

## Sheet: A5SS
	GeneID	geneSymbol	chr	strand	longExonStart_0base	longExonEnd	shortES	shortEE	flankingES	flankingEE	IC_Vir	SC_Vir	IC_Ctrl	SC_Ctrl	IncFormLen	SkipFormLen	PValue	FDR	IncLevelVir	IncLevelCtrl	IncLevelDifference
2416	FBgn0260632	dl	2L	-	17449875	17450364	17450219	17450364	17449295	17449368	67,68,81	16,19,21	37,24,23	37,40,37	428	84	8.32667e-15	1.26316e-11	0.451,0.413,0.431	0.164,0.105,0.109	0.306
117	FBgn0260745	mfas	3R	-	11993131	11993315	11993248	11993315	11992741	11992852	4,2,2	1,0,0	0,1,0	1,1,2	201	84	2.32469e-09	1.76328e-06	0.626,1.0,1.0	0.0,0.295,0.0	0.777
2009	FBgn0259984	kuz	2L	+	13550138	13550420	13550138	13550293	13551141	13551666	127,89,115	27,22,23	65,52,52	35,38,32	211	84	5.61576e-08	2.8397e-05	0.652,0.617,0.666	0.425,0.353,0.393	0.255
1138	FBgn0000578	ena	2R	+	19141631	19141846	19141631	19141770	19142206	19142354	80,74,76	81,70,75	109,103,72	40,41,36	160	84	1.23193e-07	4.67209e-05	0.341,0.357,0.347	0.589,0.569,0.512	-0.208
1563	FBgn0021764	sdk	X	+	686833	687126	686833	687074	687572	687858	0,0,0	3,3,2	2,4,4	1,4,4	136	84	2.1453e-07	6.09866e-05	0.0,0.0,0.0	0.553,0.382,0.382	-0.439
662	FBgn0030701	CG16952	X	+	15870182	15870565	15870182	15870398	15871360	15871523	25,23,26	29,43,54	56,34,37	14,21,16	251	84	2.81415e-07	6.09866e-05	0.224,0.152,0.139	0.572,0.351,0.436	-0.281
664	FBgn0030701	CG16952	X	+	15870182	15870488	15870182	15870398	15871360	15871523	33,30,30	29,43,54	74,42,51	14,21,16	174	84	2.54259e-07	6.09866e-05	0.355,0.252,0.211	0.718,0.491,0.606	-0.332
2405	FBgn0011766	E2f1	3R	-	21632132	21633073	21632923	21633073	21626023	21626850	423,407,450	23,20,22	594,565,536	9,10,8	875	84	4.22773e-07	8.01683e-05	0.638,0.661,0.663	0.864,0.844,0.865	-0.204
663	FBgn0030701	CG16952	X	+	15870182	15870586	15870182	15870398	15871360	15871523	24,23,25	29,43,54	49,31,35	14,21,16	272	84	5.84775e-07	9.8567e-05	0.204,0.142,0.125	0.519,0.313,0.403	-0.255
581	FBgn0039790	CG2246	3R	-	30599918	30600323	30600263	30600323	30595389	30595626	10,5,15	0,0,1	9,8,11	3,2,6	429	84	8.6779e-07	0.000131644	1.0,1.0,0.746	0.37,0.439,0.264	0.558
230	FBgn0025681	CG3558	2L	+	2992972	2993409	2992972	2993377	2993544	2994408	0,0,0	33,23,36	4,6,6	29,31,27	116	84	1.0366e-06	0.000135137	0.0,0.0,0.0	0.091,0.123,0.139	-0.118
259	FBgn0052767	CG32767	X	-	5082521	5083025	5082890	5083025	5081485	5082239	3,5,8	1,2,2	6,6,5	0,0,0	453	84	1.06898e-06	0.000135137	0.357,0.317,0.426	1.0,1.0,1.0	-0.633
257	FBgn0052767	CG32767	X	-	5082416	5083025	5082890	5083025	5081485	5082239	2,5,11	1,2,2	5,9,6	0,0,0	558	84	1.50454e-06	0.000175568	0.231,0.273,0.453	1.0,1.0,1.0	-0.681
800	FBgn0261239	Hr39	2L	+	21237249	21237420	21237249	21237346	21238280	21238565	25,27,23	0,2,4	10,13,15	8,9,7	158	84	3.31623e-06	0.000359337	1.0,0.878,0.754	0.399,0.434,0.533	0.422
511	FBgn0039431	plum	3R	-	26534723	26535217	26535158	26535217	26532112	26532422	44,35,50	0,0,1	29,25,19	4,3,1	519	84	3.57997e-06	0.000362054	1.0,1.0,0.89	0.54,0.574,0.755	0.34
2380	FBgn0263110	CG43367	3L	+	4195298	4195715	4195298	4195387	4195840	4195990	29,14,27	4,3,3	22,19,23	0,0,1	412	84	5.0532e-06	0.000479107	0.596,0.488,0.647	1.0,1.0,0.824	-0.364
579	FBgn0039790	CG2246	3R	-	30600123	30600323	30600263	30600323	30595389	30595626	14,19,18	0,0,1	17,19,18	3,2,6	224	84	6.02323e-06	0.000537484	1.0,1.0,0.871	0.68,0.781,0.529	0.294
1036	FBgn0032938	CG8671	2L	+	21262955	21263179	21262955	21263123	21263647	21263786	2,2,2	25,25,32	7,11,13	26,28,19	140	84	6.54537e-06	0.000544916	0.046,0.046,0.036	0.139,0.191,0.291	-0.164
1144	FBgn0044323	Cka	2L	+	8030720	8031035	8030720	8030839	8032059	8032641	24,22,32	30,26,34	12,8,6	39,25,33	280	84	6.82492e-06	0.000544916	0.194,0.202,0.22	0.085,0.088,0.052	0.13
624	FBgn0038545	CG7713	3R	+	17795074	17795195	17795074	17795137	17795360	17795639	1,1,2	1,0,0	0,1,1	2,0,2	142	84	1.00716e-05	0.000763933	0.372,1.0,1.0	0.0,1.0,0.228	0.381
510	FBgn0039431	plum	3R	-	26535007	26535217	26535158	26535217	26532112	26532422	16,13,18	0,0,1	16,14,11	4,3,1	235	84	1.1705e-05	0.000845545	1.0,1.0,0.865	0.588,0.625,0.797	0.285
802	FBgn0261239	Hr39	2L	+	21237249	21237404	21237249	21237346	21238280	21238565	17,21,15	0,2,4	6,11,10	8,9,7	142	84	1.31881e-05	0.00088449	1.0,0.861,0.689	0.307,0.42,0.458	0.455
826	FBgn0033313	Cirl	2R	+	8615902	8616156	8615902	8616003	8616326	8616516	10,17,14	3,1,3	9,13,18	0,1,0	237	84	1.34102e-05	0.00088449	0.542,0.858,0.623	1.0,0.822,1.0	-0.266
512	FBgn0039431	plum	3R	-	26534953	26535217	26535158	26535217	26532112	26532422	34,25,35	0,0,1	25,22,16	4,3,1	289	84	1.50045e-05	0.000948408	1.0,1.0,0.91	0.645,0.681,0.823	0.254
652	FBgn0024277	trio	3L	-	1034497	1034875	1034762	1034875	1033649	1034065	30,33,54	30,26,33	13,10,7	27,25,15	349	84	2.45897e-05	0.0014921	0.194,0.234,0.283	0.104,0.088,0.101	0.139
1541	FBgn0261885	osa	3R	-	17717955	17718350	17718246	17718350	17715851	17716934	151,155,134	0,0,2	108,95,98	5,6,1	375	84	2.99524e-05	0.00174761	1.0,1.0,0.938	0.829,0.78,0.956	0.124
2559	FBgn0004373	fwd	3L	-	318990	319884	319746	319884	313023	314317	89,75,73	25,24,15	136,130,112	10,13,15	840	84	7.76402e-05	0.00436223	0.263,0.238,0.327	0.576,0.5,0.427	-0.225
1046	FBgn0036974	eRF1	3L	+	20348354	20348408	20348354	20348385	20348941	20349206	3,2,2	6,2,4	1,0,0	11,5,4	107	84	0.000102273	0.00540658	0.282,0.44,0.282	0.067,0.0,0.0	0.312
1943	FBgn0034504	CG8929	2R	+	20327269	20328134	20327269	20327393	20328326	20329021	210,231,224	47,36,49	424,378,323	37,36,42	825	84	0.00010692	0.00540658	0.313,0.395,0.318	0.538,0.517,0.439	-0.156
3	FBgn0263346	CG43427	3R	+	4659578	4659893	4659578	4659676	4660238	4660399	43,47,45	6,4,4	57,58,43	3,0,0	301	84	0.00010467	0.00540658	0.667,0.766,0.758	0.841,1.0,1.0	-0.217
1800	FBgn0030719	eIF5	X	-	15991750	15991974	15991821	15991974	15991082	15991382	21,10,8	84,95,94	3,4,4	58,98,97	155	84	0.000116485	0.00570025	0.119,0.054,0.044	0.027,0.022,0.022	0.049
5	FBgn0263346	CG43427	3R	+	4659578	4659825	4659578	4659676	4660238	4660399	24,28,26	6,4,4	32,34,26	3,0,0	233	84	0.000131215	0.00622041	0.591,0.716,0.701	0.794,1.0,1.0	-0.262
906	FBgn0027492	wdb	3R	-	27581588	27582241	27582001	27582241	27568278	27568591	71,66,96	78,59,54	56,51,45	75,83,80	497	84	0.000139414	0.00640881	0.133,0.159,0.231	0.112,0.094,0.087	0.077
905	FBgn0027492	wdb	3R	-	27581680	27582241	27582001	27582241	27568278	27568591	61,53,84	78,59,54	47,39,39	75,83,80	405	84	0.00015318	0.00683455	0.14,0.157,0.244	0.115,0.089,0.092	0.082
1400	FBgn0036279	Ncc69	3L	-	12390496	12391444	12391322	12391444	12379138	12379644	7,6,6	3,6,2	45,40,31	2,5,4	910	84	0.000169555	0.00734898	0.177,0.085,0.217	0.675,0.425,0.417	-0.346
840	FBgn0026418	Hsc70Cb	3L	+	14037018	14037412	14037018	14037111	14037477	14037750	42,49,29	1,0,0	15,26,24	1,2,3	385	84	0.000200311	0.00844089	0.902,1.0,1.0	0.766,0.739,0.636	0.254
254	FBgn0005640	Eip63E	3L	+	3545317	3546131	3545317	3545417	3552786	3552864	89,95,86	3,1,4	171,160,155	0,2,0	798	84	0.000243972	0.0100028	0.757,0.909,0.694	1.0,0.894,1.0	-0.178
1028	FBgn0003423	slgA	X	+	21374311	21374740	21374311	21374459	21376119	21376666	6,11,10	31,35,44	27,32,23	35,56,46	365	84	0.000272388	0.010874	0.043,0.067,0.05	0.151,0.116,0.103	-0.07
838	FBgn0026418	Hsc70Cb	3L	+	14037018	14037136	14037018	14037111	14037477	14037750	2,2,1	1,0,0	5,2,3	1,2,3	109	84	0.000298214	0.0115998	0.606,1.0,1.0	0.794,0.435,0.435	0.314
758	FBgn0027930	MP1	3R	+	4308263	4308454	4308263	4308427	4308619	4308833	8,14,7	28,27,33	40,32,29	30,44,38	111	84	0.000350456	0.013291	0.178,0.282,0.138	0.502,0.355,0.366	-0.208
1199	FBgn0032120	CG33298	2L	+	9495473	9495711	9495473	9495656	9496144	9496255	22,22,15	3,1,4	11,8,9	7,7,5	139	84	0.000384931	0.0139327	0.816,0.93,0.694	0.487,0.409,0.521	0.341
1818	FBgn0024320	Npc1a	2L	-	10220834	10220952	10220868	10220952	10218778	10218889	9,8,7	2,3,1	14,6,7	0,0,0	118	84	0.000394929	0.0139327	0.762,0.655,0.833	1.0,1.0,1.0	-0.25
2374	FBgn0015509	Cul1	2R	+	7917177	7917334	7917177	7917311	7917731	7918839	1,1,1	1,1,2	0,1,1	1,0,0	107	84	0.000388685	0.0139327	0.44,0.44,0.282	0.0,1.0,1.0	-0.279
1062	FBgn0263289	scrib	3R	+	26536349	26536419	26536349	26536397	26537370	26537784	4,3,0	1,0,1	0,2,1	4,2,2	106	84	0.000496973	0.0171343	0.76,1.0,0.0	0.0,0.442,0.284	0.345
1044	FBgn0036974	eRF1	3L	+	20348354	20348650	20348354	20348408	20348941	20349206	41,32,32	3,2,2	19,25,30	1,0,0	326	84	0.000611073	0.0205999	0.779,0.805,0.805	0.83,1.0,1.0	-0.147
1820	FBgn0024320	Npc1a	2L	-	10220796	10220952	10220868	10220952	10218778	10218889	12,10,15	2,3,1	23,7,10	0,0,0	156	84	0.000675131	0.0222647	0.764,0.642,0.89	1.0,1.0,1.0	-0.235
1813	FBgn0024320	Npc1a	2L	-	10219878	10220952	10220868	10220952	10218778	10218889	95,85,110	2,3,1	122,98,98	0,0,0	1074	84	0.000722558	0.0223698	0.788,0.689,0.896	1.0,1.0,1.0	-0.209
215	FBgn0262975	cnc	3R	-	23221761	23221961	23221845	23221961	23220416	23220643	18,17,14	11,12,13	10,6,3	17,14,13	168	84	0.000704552	0.0223698	0.45,0.415,0.35	0.227,0.176,0.103	0.236
2520	FBgn0033609	Fbl6	2R	-	11289067	11289772	11289392	11289772	11287644	11288560	11,11,6	17,15,15	26,28,18	23,12,8	409	84	0.000712028	0.0223698	0.117,0.131,0.076	0.188,0.324,0.316	-0.168
252	FBgn0033486	dmpd	2R	+	10117693	10117899	10117693	10117868	10118031	10118542	14,11,16	39,41,41	5,6,6	48,38,51	115	84	0.000743896	0.0225698	0.208,0.164,0.222	0.071,0.103,0.079	0.114
1156	FBgn0085370	Pde11	2L	-	18562709	18563172	18562823	18563172	18546524	18547044	8,12,10	0,2,0	6,9,3	2,2,2	198	84	0.000770506	0.0229188	1.0,0.718,1.0	0.56,0.656,0.389	0.371
1415	FBgn0052529	Hers	X	+	19887352	19887492	19887352	19887413	19899011	19899972	5,4,6	2,0,0	2,2,2	3,0,2	163	84	0.000935402	0.0272886	0.563,1.0,1.0	0.256,1.0,0.34	0.322
568	FBgn0037443	Dmtn	3R	-	6405377	6405895	6405741	6405895	6393731	6393911	202,296,270	6,6,6	237,214,182	2,1,1	448	84	0.00102842	0.0288911	0.863,0.902,0.894	0.957,0.976,0.972	-0.082
774	FBgn0004656	fs(1)h	X	-	8056316	8056701	8056609	8056701	8055966	8056137	5,3,4	4,0,1	7,6,4	1,1,0	377	84	0.00102777	0.0288911	0.218,1.0,0.471	0.609,0.572,1.0	-0.164
1042	FBgn0036974	eRF1	3L	+	20348354	20348421	20348354	20348408	20348941	20349206	10,8,16	3,2,2	5,11,8	1,0,0	97	84	0.00110212	0.0289766	0.743,0.776,0.874	0.812,1.0,1.0	-0.14
401	FBgn0031359	Rim2	2L	-	1718695	1718903	1718739	1718903	1718420	1718491	24,23,17	0,0,1	16,23,18	3,3,1	128	84	0.00107567	0.0289766	1.0,1.0,0.918	0.778,0.834,0.922	0.128
797	FBgn0261565	Lmpt	3L	+	16865294	16865437	16865294	16865426	16866665	16866946	1,1,2	12,9,14	5,3,6	12,6,7	95	84	0.00110787	0.0289766	0.069,0.089,0.112	0.269,0.307,0.431	-0.246
828	FBgn0033313	Cirl	2R	+	8615902	8616078	8615902	8616003	8616326	8616516	13,21,25	3,1,3	12,13,20	0,1,0	159	84	0.00106098	0.0289766	0.696,0.917,0.815	1.0,0.873,1.0	-0.148
1066	FBgn0263289	scrib	3R	+	26536349	26536501	26536349	26536397	26537370	26537784	31,42,38	1,0,1	33,35,20	4,2,2	188	84	0.00115069	0.0295864	0.933,1.0,0.944	0.787,0.887,0.817	0.129
982	FBgn0001218	Hsc70-3	X	-	11806077	11806353	11806243	11806353	11804896	11805042	13,8,9	86,104,93	2,7,2	104,103,91	250	84	0.00117066	0.0295981	0.048,0.025,0.031	0.006,0.022,0.007	0.023
204	FBgn0035438	PHGPx	3L	+	3326264	3326712	3326264	3326367	3327859	3328183	777,819,903	112,130,100	840,794,790	187,150,147	429	84	0.00123631	0.0307457	0.576,0.552,0.639	0.468,0.509,0.513	0.092
752	FBgn0260960	Baldspot	3L	-	16661410	16661615	16661470	16661615	16659229	16659466	22,10,19	163,150,153	44,37,29	185,202,163	144	84	0.00133632	0.0326968	0.073,0.037,0.068	0.122,0.097,0.094	-0.045
1109	FBgn0039665	CG2310	3R	-	29493249	29493518	29493445	29493518	29492395	29492751	41,47,42	37,28,41	33,26,20	40,40,47	280	84	0.0014495	0.034903	0.249,0.335,0.235	0.198,0.163,0.113	0.115
904	FBgn0027492	wdb	3R	-	27581588	27582241	27581680	27582241	27568278	27568591	11,13,17	1,0,5	9,12,6	0,0,0	176	84	0.00170953	0.0405211	0.84,1.0,0.619	1.0,1.0,1.0	-0.18
1029	FBgn0003423	slgA	X	+	21374311	21374821	21374311	21374459	21376119	21376666	6,9,8	31,35,44	23,22,19	35,56,46	446	84	0.00184767	0.042868	0.035,0.046,0.033	0.11,0.069,0.072	-0.046
1346	FBgn0040322	GNBP2	3L	-	18675337	18675413	18675378	18675413	18674544	18674977	0,3,3	1,0,0	4,1,5	1,3,2	125	84	0.00186768	0.042868	0.0,1.0,1.0	0.729,0.183,0.627	0.154
1606	FBgn0262527	nsl1	3R	+	15798086	15798410	15798086	15798404	15798720	15799036	5,1,5	3,1,2	5,8,4	1,0,1	90	84	0.00189331	0.042868	0.609,0.483,0.7	0.824,1.0,0.789	-0.274
180	FBgn0014010	Rab5	2L	-	2364594	2364721	2364640	2364721	2361159	2361585	13,4,8	24,15,30	23,16,17	22,20,20	130	84	0.00203101	0.0446527	0.259,0.147,0.147	0.403,0.341,0.355	-0.182
925	FBgn0050015	CG30015	2R	-	10873853	10874771	10874570	10874771	10862822	10862955	121,125,128	10,14,15	219,226,207	14,8,7	801	84	0.00202704	0.0446527	0.559,0.484,0.472	0.621,0.748,0.756	-0.203
1557	FBgn0039924	PIP4K	4	-	1196707	1196848	1196757	1196848	1196319	1196477	29,18,24	20,12,21	9,20,20	26,28,29	134	84	0.0025312	0.0548547	0.476,0.485,0.417	0.178,0.309,0.302	0.196
2042	FBgn0051635	CG31635	2L	-	6647421	6649114	6649029	6649114	6645971	6646947	96,68,74	0,5,2	57,68,66	1,1,0	1692	84	0.00262438	0.0560731	1.0,0.403,0.647	0.739,0.771,1.0	-0.153
1285	FBgn0000319	Chc	X	-	15835227	15835490	15835286	15835490	15834122	15834371	2,5,1	26,28,32	8,6,14	37,35,33	143	84	0.00294019	0.0619481	0.043,0.095,0.018	0.113,0.091,0.199	-0.082
301	FBgn0085446	CG34417	X	+	6577943	6583178	6577943	6578291	6585692	6585785	130,103,131	0,0,0	117,94,87	1,1,1	4971	84	0.00298904	0.0621147	1.0,1.0,1.0	0.664,0.614,0.595	0.376
2048	FBgn0016797	fz2	3L	-	19234804	19235373	19235013	19235373	19232323	19232572	6,10,16	0,0,0	9,8,16	1,0,4	293	84	0.00339774	0.0696536	1.0,1.0,1.0	0.721,1.0,0.534	0.248
1145	FBgn0000719	fog	X	-	22853806	22855194	22855042	22855194	22844758	22844901	211,182,172	10,11,9	184,197,176	2,6,3	1320	84	0.00350411	0.0700253	0.573,0.513,0.549	0.854,0.676,0.789	-0.228
300	FBgn0085446	CG34417	X	+	6577943	6584022	6577943	6578291	6585692	6585785	140,110,146	0,0,0	130,102,93	1,1,1	5815	84	0.00350819	0.0700253	1.0,1.0,1.0	0.653,0.596,0.573	0.393
138	FBgn0033226	CG1882	2R	+	7812503	7812992	7812503	7812691	7813280	7814745	504,566,559	11,6,9	637,581,562	24,15,17	385	84	0.00387561	0.0744216	0.909,0.954,0.931	0.853,0.894,0.878	0.056
402	FBgn0031359	Rim2	2L	-	1718674	1718903	1718739	1718903	1718420	1718491	52,35,39	0,0,1	40,38,35	3,3,1	149	84	0.00380114	0.0744216	1.0,1.0,0.956	0.883,0.877,0.952	0.081
854	FBgn0086758	chinmo	2L	+	1651257	1651712	1651257	1651429	1652774	1653835	30,28,28	0,0,0	16,16,29	2,2,1	367	84	0.00384923	0.0744216	1.0,1.0,1.0	0.647,0.647,0.869	0.279
1355	FBgn0043841	vir-1	2L	-	12423322	12423439	12423333	12423439	12421640	12421829	701,712,758	25,30,23	744,682,663	42,34,45	95	84	0.00403488	0.0765115	0.961,0.955,0.967	0.94,0.947,0.929	0.022
1794	FBgn0039774	CDase	3R	+	30460466	30460908	30460466	30460789	30462814	30462969	66,54,51	71,78,54	131,122,90	92,97,73	203	84	0.00417454	0.077229	0.278,0.223,0.281	0.371,0.342,0.338	-0.09
2227	FBgn0036958	CG17233	3L	-	20241118	20241518	20241274	20241518	20239862	20240532	5,3,5	1,0,5	6,10,10	1,1,0	240	84	0.00414943	0.077229	0.636,1.0,0.259	0.677,0.778,1.0	-0.187
1132	FBgn0052675	Tango5	X	-	10764084	10764237	10764169	10764237	10761914	10762434	8,7,5	21,19,24	6,1,2	35,19,35	169	84	0.00431495	0.077926	0.159,0.155,0.094	0.079,0.025,0.028	0.092
428	FBgn0052000	CG32000	4	+	136271	136777	136271	136371	136878	137167	8,7,12	1,0,0	16,20,12	4,1,0	490	84	0.00430592	0.077926	0.578,1.0,1.0	0.407,0.774,1.0	0.132
1621	FBgn0028577	pUf68	3L	-	1501169	1501406	1501350	1501406	1500244	1500388	27,46,31	4,2,0	51,47,46	0,1,0	265	84	0.00442711	0.0780921	0.681,0.879,1.0	1.0,0.937,1.0	-0.126
2047	FBgn0051635	CG31635	2L	-	6648945	6649114	6649029	6649114	6645971	6646947	5,5,5	0,5,2	2,8,1	1,1,0	168	84	0.0044009	0.0780921	1.0,0.333,0.556	0.5,0.8,1.0	-0.137
675	FBgn0036624	RAF2	3L	+	16386326	16386570	16386326	16386494	16386625	16386956	40,39,26	1,5,3	50,41,67	1,1,1	160	84	0.00451179	0.0786711	0.955,0.804,0.82	0.963,0.956,0.972	-0.104
1082	FBgn0024689	fws	2L	-	17480968	17481029	17480972	17481029	17480295	17480919	3,3,2	0,1,1	4,1,2	2,1,2	88	84	0.00492821	0.0840011	1.0,0.741,0.656	0.656,0.488,0.488	0.255
1191	FBgn0013263	Trl	3L	-	14757483	14757962	14757841	14757962	14756903	14757330	55,69,65	65,59,69	58,62,55	103,94,86	442	84	0.00489963	0.0840011	0.139,0.182,0.152	0.097,0.111,0.108	0.052
1924	FBgn0038318	CG6236	3R	-	15328127	15328269	15328154	15328269	15327926	15328062	4,2,0	17,13,13	4,7,7	15,14,9	111	84	0.00500785	0.0844101	0.151,0.104,0.0	0.168,0.275,0.371	-0.186
1131	FBgn0052675	Tango5	X	-	10763150	10764237	10764169	10764237	10761914	10762434	108,107,104	21,19,24	96,78,75	35,19,35	1103	84	0.00518999	0.086112	0.281,0.3,0.248	0.173,0.238,0.14	0.093
1985	FBgn0051961	CG31961	2L	-	4187566	4187793	4187710	4187793	4186249	4187499	1,1,1	1,0,0	0,1,1	1,1,0	228	84	0.00522235	0.086112	0.269,1.0,1.0	0.0,0.269,1.0	0.333
1200	FBgn0032120	CG33298	2L	+	9519393	9519534	9519393	9519479	9519719	9520696	6,6,9	24,31,31	1,4,1	23,29,18	139	84	0.00596914	0.0953178	0.131,0.105,0.149	0.026,0.077,0.032	0.083
1793	FBgn0039774	CDase	3R	+	30460466	30460894	30460466	30460789	30462814	30462969	64,54,51	71,78,54	130,118,86	92,97,73	189	84	0.00592803	0.0953178	0.286,0.235,0.296	0.386,0.351,0.344	-0.088
357	FBgn0259170	alpha-Man-I	X	-	10325632	10325958	10325813	10325958	10323565	10324318	53,47,51	9,12,5	46,43,32	15,20,13	265	84	0.00584786	0.0953178	0.651,0.554,0.764	0.493,0.405,0.438	0.211

## Sheet: MXE
	GeneID	geneSymbol	chr	strand	X1stExonStart_0base	X1stExonEnd	X2ndExonStart_0base	X2ndExonEnd	upstreamES	upstreamEE	downstreamES	downstreamEE	IC_Vir	SC_Vir	IC_Ctrl	SC_Ctrl	IncFormLen	SkipFormLen	PValue	FDR	IncLevelVir	IncLevelCtrl	IncLevelDifference
2029	FBgn0085437	CG34408	X	+	10222897	10223455	10224313	10224505	10222325	10222586	10224918	10225059	37,38,42	63,64,53	25,29,32	97,100,90	642	276	3.61152e-05	0.0789116	0.202,0.203,0.254	0.1,0.111,0.133	0.105

## Sheet: RI
	GeneID	geneSymbol	chr	strand	riExonStart_0base	riExonEnd	upstreamES	upstreamEE	downstreamES	downstreamEE	IC_Vir	SC_Vir	IC_Ctrl	SC_Ctrl	IncFormLen	SkipFormLen	PValue	FDR	IncLevelVir	IncLevelCtrl	IncLevelDifference
94	FBgn0011764	Dsp1	X	+	16333611	16334413	16333611	16334239	16334300	16334413	47,33,43	22,21,24	69,72,68	6,3,2	145	84	1.22125e-15	1.15408e-12	0.553,0.477,0.509	0.869,0.933,0.952	-0.405
952	FBgn0264495	gpp	3R	+	6406856	6407774	6406856	6407091	6407477	6407774	15,15,22	35,29,31	58,47,46	19,9,8	470	84	4.70735e-14	2.22422e-11	0.071,0.085,0.113	0.353,0.483,0.507	-0.358
313	FBgn0013334	Sap47	3R	+	15935118	15936340	15935118	15935584	15935952	15936340	250,243,249	2,0,1	280,244,205	15,9,18	452	84	1.46382e-11	3.45827e-09	0.959,1.0,0.979	0.776,0.834,0.679	0.216
688	FBgn0000578	ena	2R	+	19141631	19142354	19141631	19141770	19142206	19142354	238,248,245	81,70,75	380,361,277	40,41,36	520	84	1.13269e-11	3.45827e-09	0.322,0.364,0.345	0.605,0.587,0.554	-0.238
1373	FBgn0261556	CG42674	3L	-	20197481	20198317	20197481	20197802	20197911	20198317	32,39,34	20,11,17	55,65,60	1,4,4	193	84	4.04927e-10	7.65312e-08	0.411,0.607,0.465	0.96,0.876,0.867	-0.407
1280	FBgn0031069	Pmp70	X	+	19750769	19751546	19750769	19751137	19751347	19751546	39,25,36	20,14,21	56,69,71	7,9,8	294	84	1.96019e-08	3.08731e-06	0.358,0.338,0.329	0.696,0.687,0.717	-0.358
1404	FBgn0266410	CG45050	3R	+	9341866	9342491	9341866	9342003	9342219	9342491	578,565,640	9,9,10	627,503,451	31,23,22	300	84	3.74972e-07	5.06213e-05	0.947,0.946,0.947	0.85,0.86,0.852	0.093
713	FBgn0263391	hts	2R	-	19423593	19424114	19423593	19423797	19424043	19424114	8,11,11	11,7,11	34,36,33	6,6,5	330	84	6.65198e-07	7.85766e-05	0.156,0.286,0.203	0.591,0.604,0.627	-0.392
28	FBgn0061200	Nup153	X	+	16599240	16600313	16599240	16599639	16599723	16600313	5,14,7	21,25,20	21,23,19	7,19,11	168	84	1.18772e-05	0.00111137	0.106,0.219,0.149	0.6,0.377,0.463	-0.322
69	FBgn0260745	mfas	3R	-	11992741	11993315	11992741	11992852	11993131	11993315	17,7,27	4,2,2	13,20,19	0,1,0	363	84	1.08071e-05	0.00111137	0.496,0.447,0.758	1.0,0.822,1.0	-0.374
757	FBgn0031897	CG13784	2L	-	7218908	7220033	7218908	7219130	7219859	7220033	338,303,365	7,12,16	289,295,327	3,2,2	813	84	1.29366e-05	0.00111137	0.833,0.723,0.702	0.909,0.938,0.944	-0.178
344	FBgn0037443	Dmtn	3R	-	6405377	6405895	6405377	6405660	6405741	6405895	70,115,120	11,6,10	91,106,80	2,2,1	165	84	2.81398e-05	0.00204555	0.764,0.907,0.859	0.959,0.964,0.976	-0.123
490	FBgn0033313	Cirl	2R	+	8615902	8616516	8615902	8616003	8616326	8616516	20,36,31	3,1,3	28,34,43	0,1,0	407	84	2.79827e-05	0.00204555	0.579,0.881,0.681	1.0,0.875,1.0	-0.245
191	FBgn0034965	ppk29	2R	-	24053526	24053718	24053526	24053574	24053635	24053718	10,3,5	1,0,0	10,5,6	2,5,1	145	84	4.80767e-05	0.00324518	0.853,1.0,1.0	0.743,0.367,0.777	0.322
745	FBgn0010198	RpS15Aa	X	-	13337504	13337638	13337504	13337539	13337606	13337638	9,4,6	16,32,24	0,2,1	25,15,21	151	84	8.84834e-05	0.00551307	0.238,0.065,0.122	0.0,0.069,0.026	0.11
811	FBgn0035151	CG17129	3L	-	679896	680326	679896	679995	680173	680326	23,36,29	0,0,1	33,37,36	4,4,1	262	84	9.3343e-05	0.00551307	1.0,1.0,0.903	0.726,0.748,0.92	0.17
1072	FBgn0037712	CG16789	3R	+	9568805	9569189	9568805	9568954	9569010	9569189	4,2,1	0,1,0	4,2,1	2,2,1	140	84	0.000101395	0.00555341	1.0,0.545,1.0	0.545,0.375,0.375	0.417
1441	FBgn0000054	Adf1	2R	+	6662269	6662757	6662269	6662448	6662568	6662757	13,6,6	29,27,28	23,25,24	31,26,29	204	84	0.000108933	0.00555341	0.156,0.084,0.081	0.234,0.284,0.254	-0.15
7	FBgn0263346	CG43427	3R	+	4659578	4660399	4659578	4659676	4660238	4660399	100,88,90	6,4,4	105,114,98	3,0,0	646	84	0.000111656	0.00555341	0.684,0.741,0.745	0.82,1.0,1.0	-0.217
515	FBgn0002413	dco	3R	-	31060374	31061210	31060374	31060464	31061076	31061210	54,51,71	63,55,42	36,39,32	62,75,56	696	84	0.000154352	0.00729314	0.094,0.101,0.169	0.065,0.059,0.065	0.058
860	FBgn0001169	H	3R	+	20621937	20623298	20621937	20622498	20622583	20623298	7,5,4	16,13,22	15,8,11	10,9,7	169	84	0.000181738	0.00817819	0.179,0.16,0.083	0.427,0.306,0.439	-0.25
467	FBgn0259726	CG42380	2R	-	21669536	21669916	21669536	21669693	21669754	21669916	16,16,17	56,47,46	7,10,9	85,75,53	145	84	0.000194247	0.00834377	0.142,0.165,0.176	0.046,0.072,0.09	0.092
623	FBgn0036974	eRF1	3L	+	20348354	20349206	20348354	20348408	20348941	20349206	50,33,44	3,2,2	23,34,30	1,0,0	617	84	0.000203443	0.00835886	0.694,0.692,0.75	0.758,1.0,1.0	-0.207
475	FBgn0010548	Aldh-III	2R	-	7473721	7474130	7473721	7473843	7473915	7474130	70,78,78	28,26,37	135,134,146	27,33,17	156	84	0.000226043	0.00890045	0.574,0.618,0.532	0.729,0.686,0.822	-0.171
9	FBgn0033429	CG12929	2R	-	9586109	9586595	9586109	9586231	9586289	9586595	17,12,12	27,26,34	6,8,6	37,47,39	142	84	0.000406772	0.015376	0.271,0.214,0.173	0.088,0.091,0.083	0.132
17	FBgn0051674	CG31674	2L	+	20831261	20831878	20831261	20831395	20831466	20831878	4,2,6	0,0,1	4,3,5	1,1,3	155	84	0.000444559	0.016158	1.0,1.0,0.765	0.684,0.619,0.475	0.329
13	FBgn0262737	mub	3L	+	21920902	21921327	21920902	21920987	21921053	21921327	22,12,16	3,1,3	26,13,16	1,0,0	150	84	0.000533127	0.0186594	0.804,0.87,0.749	0.936,1.0,1.0	-0.171
110	FBgn0020647	KrT95D	3R	-	24030493	24031827	24030493	24031031	24031711	24031827	598,610,648	2,2,1	606,557,507	3,7,8	764	84	0.00060907	0.0197904	0.97,0.971,0.986	0.957,0.897,0.874	0.066
1555	FBgn0261550	CG42668	3R	+	20309343	20310638	20309343	20309630	20309903	20310638	159,189,177	37,39,28	195,238,210	23,21,23	357	84	0.000619431	0.0197904	0.503,0.533,0.598	0.666,0.727,0.682	-0.147
49	FBgn0020379	Rfx	3R	-	10365504	10365973	10365504	10365669	10365735	10365973	1,3,3	2,0,3	2,5,1	0,1,0	150	84	0.000628266	0.0197904	0.219,1.0,0.359	1.0,0.737,1.0	-0.386
145	FBgn0031220	CG4822	2L	-	119827	120631	119827	120080	120420	120631	1139,1147,1240	287,258,304	1320,1232,1204	425,455,367	424	84	0.000848096	0.0254068	0.44,0.468,0.447	0.381,0.349,0.394	0.077
1575	FBgn0262579	Ect4	3L	+	8096521	8097172	8096521	8096876	8096970	8097172	116,130,110	12,13,8	118,122,97	6,3,2	178	84	0.000860336	0.0254068	0.82,0.825,0.866	0.903,0.95,0.958	-0.1
1185	FBgn0087035	AGO2	3L	+	15554112	15554472	15554112	15554222	15554289	15554472	40,42,35	151,179,164	34,30,16	204,201,187	151	84	0.00120504	0.0345079	0.128,0.115,0.106	0.085,0.077,0.045	0.047
729	FBgn0032120	CG33298	2L	+	9495473	9496255	9495473	9495711	9496144	9496255	27,17,29	9,8,7	25,38,31	2,2,4	517	84	0.00126316	0.0351085	0.328,0.257,0.402	0.67,0.755,0.557	-0.332
1005	FBgn0030328	Amun	X	-	11712768	11713805	11712768	11713688	11713754	11713805	16,9,11	86,82,88	6,5,7	122,108,96	150	84	0.00140905	0.0380444	0.094,0.058,0.065	0.027,0.025,0.039	0.042
322	FBgn0259221	CG42321	2R	-	13438606	13439051	13438606	13438823	13438927	13439051	19,30,19	2,3,1	34,31,32	0,1,0	188	84	0.00190956	0.0501261	0.809,0.817,0.895	1.0,0.933,1.0	-0.137
1500	FBgn0265784	CrebB	X	+	18366560	18367179	18366560	18366719	18367003	18367179	19,13,23	0,3,2	46,35,41	1,0,0	368	84	0.00310313	0.0792556	1.0,0.497,0.724	0.913,1.0,1.0	-0.231
523	FBgn0036212	CG11597	3L	-	11820337	11822092	11820337	11821482	11821833	11822092	8,7,8	0,0,2	6,10,4	0,4,1	435	84	0.00337839	0.0840153	1.0,1.0,0.436	1.0,0.326,0.436	0.225
1499	FBgn0026085	dgt4	X	+	4113700	4113935	4113700	4113769	4113825	4113935	4,5,4	1,0,1	3,6,6	2,3,1	140	84	0.00354567	0.0859144	0.706,1.0,0.706	0.474,0.545,0.783	0.203
537	FBgn0020620	RN-tre	2R	-	13989684	13990707	13989684	13989986	13990565	13990707	66,83,81	90,81,78	64,64,73	128,112,98	663	84	0.00397199	0.0917319	0.085,0.115,0.116	0.06,0.068,0.086	0.034
995	FBgn0262527	nsl1	3R	+	15798086	15799036	15798086	15798477	15798723	15799036	19,9,19	3,1,5	19,31,20	1,1,1	330	84	0.0039799	0.0917319	0.617,0.696,0.492	0.829,0.888,0.836	-0.249
23	FBgn0040340	TRAM	X	+	935425	935709	935425	935459	935580	935709	48,33,39	1,3,1	34,33,45	7,6,3	205	84	0.00415575	0.0917494	0.952,0.818,0.941	0.666,0.693,0.86	0.164
258	FBgn0038704	CG5316	3R	+	19403467	19404118	19403467	19403822	19403892	19404118	3,2,6	23,16,23	12,9,8	19,22,18	154	84	0.00419176	0.0917494	0.066,0.064,0.125	0.256,0.182,0.195	-0.126
553	FBgn0045823	vsg	3L	+	9714323	9714623	9714323	9714399	9714505	9714623	60,77,68	96,124,117	52,54,43	136,126,117	190	84	0.00427193	0.0917494	0.216,0.215,0.204	0.145,0.159,0.14	0.064
895	FBgn0027108	Inx2	X	+	6998957	7004151	6998957	7000263	7002771	7004151	3,2,0	12,13,10	5,4,12	8,6,5	2592	84	0.00450453	0.0945952	0.008,0.005,0.0	0.02,0.021,0.072	-0.033

## Sheet: SE
	GeneID	geneSymbol	chr	strand	exonStart_0base	exonEnd	upstreamES	upstreamEE	downstreamES	downstreamEE	IC_Vir	SC_Vir	IC_Ctrl	SC_Ctrl	IncFormLen	SkipFormLen	PValue	FDR	IncLevelVir	IncLevelCtrl	IncLevelDifference
3490	FBgn0266410	CG45050	3R	+	9342575	9342894	9341866	9342491	9354421	9354854	458,348,472	122,108,114	299,297,277	206,179,171	403	84	8.68194e-14	2.38319e-10	0.439,0.402,0.463	0.232,0.257,0.252	0.188
2656	FBgn0035227	CG12090	3L	-	1526659	1526752	1525284	1525392	1527189	1527381	1,2,1	1,2,2	6,4,4	0,0,0	177	84	2.34593e-07	0.000321979	0.322,0.322,0.192	1.0,1.0,1.0	-0.721
2762	FBgn0263120	Acsl	2R	+	8666767	8666794	8665812	8665870	8674646	8674871	0,1,1	1,1,4	4,2,3	0,0,2	111	84	4.53564e-07	0.000415011	0.0,0.431,0.159	1.0,1.0,0.532	-0.647
2257	FBgn0263197	Patronin	2R	-	17522852	17522960	17520645	17520928	17523499	17523571	6,3,4	0,0,0	5,8,1	2,3,1	192	84	4.97878e-06	0.00341669	1.0,1.0,1.0	0.522,0.538,0.304	0.545
2648	FBgn0000723	FER	3R	-	9371014	9372577	9369335	9369710	9372755	9372933	770,724,765	42,41,54	507,408,408	52,54,47	1647	84	9.18569e-06	0.00504295	0.483,0.474,0.419	0.332,0.278,0.307	0.153
3711	FBgn0263110	CG43367	3L	+	4195589	4195715	4195298	4195387	4195840	4195990	30,23,32	4,3,3	29,30,25	0,0,1	210	84	2.45648e-05	0.00963293	0.75,0.754,0.81	1.0,1.0,0.909	-0.198
971	FBgn0034072	Dg	2R	-	16086930	16087725	16085563	16085620	16088304	16088365	593,564,689	88,78,67	370,401,394	82,90,94	879	84	2.34065e-05	0.00963293	0.392,0.409,0.496	0.301,0.299,0.286	0.137
370	FBgn0031220	CG4822	2L	-	120167	120364	119827	120080	120420	120631	1099,1061,1148	287,258,304	1043,1135,1071	425,455,367	281	84	2.98481e-05	0.0102416	0.534,0.551,0.53	0.423,0.427,0.466	0.1
1489	FBgn0051523	CG31523	3R	-	4472840	4473188	4468463	4468599	4478632	4479106	72,57,68	25,12,23	43,31,36	26,33,27	432	84	4.5381e-05	0.0138412	0.359,0.48,0.365	0.243,0.154,0.206	0.2
3165	FBgn0010905	Spn	3L	-	2514309	2514330	2513695	2514197	2524598	2525718	9,12,9	21,20,20	20,33,9	7,9,9	105	84	6.10599e-05	0.0167609	0.255,0.324,0.265	0.696,0.746,0.444	-0.347
1287	FBgn0002413	dco	3R	-	31060374	31060464	31058539	31058627	31061076	31061210	189,177,183	29,47,29	199,204,194	17,15,23	174	84	0.000338548	0.0619542	0.759,0.645,0.753	0.85,0.868,0.803	-0.121
2645	FBgn0000723	FER	3R	-	9372376	9372580	9369335	9369710	9372755	9372933	71,66,80	42,41,54	50,42,36	52,54,47	288	84	0.000327561	0.0619542	0.33,0.32,0.302	0.219,0.185,0.183	0.122
2654	FBgn0035227	CG12090	3L	-	1526333	1526398	1525284	1525392	1527189	1527381	7,2,2	1,2,2	2,6,1	0,0,0	149	84	0.000331586	0.0619542	0.798,0.361,0.361	1.0,1.0,1.0	-0.493
3406	FBgn0261556	CG42674	3L	-	20168475	20169063	20158479	20158668	20190657	20192299	55,64,59	20,15,13	24,30,27	12,23,19	672	84	0.000337776	0.0619542	0.256,0.348,0.362	0.2,0.14,0.151	0.158
4003	FBgn0004373	fwd	3L	-	318990	319513	313023	314317	319746	319884	70,55,48	25,24,15	89,87,76	10,13,15	607	84	0.000327417	0.0619542	0.279,0.241,0.307	0.552,0.481,0.412	-0.206
3284	FBgn0020309	crol	2L	-	11797828	11798041	11794326	11797741	11798664	11799150	293,251,311	10,13,9	281,306,302	2,5,4	297	84	0.000416062	0.0713807	0.892,0.845,0.907	0.975,0.945,0.955	-0.077
