# Supplementary material for: Zc3h13/Flacc is required for adenosine methylation by bridging the mRNA-binding factor Rbm15/Spenito to the m6A machinery component Wtap/Fl(2)d
Source: Genes Dev. 2018 Mar 1;32(5-6):415–29. doi: 10.1101/gad.309146.117 (PMC5900714; doi:10.1101/gad.309146.117)
Supplement: Supplemental Material [file supp_gad.309146.117_Supplemental_Table7.xls]

## Sheet: Statistics
	A3SS	A5SS	MXE	RI	SE
all_events	1365	1550	2210	956	2866
sig_regulated FDR < 0.1	48	201	120	130	176

## Sheet: A3SS
	GeneID	geneSymbol	chr	strand	longExonStart_0base	longExonEnd	shortES	shortEE	flankingES	flankingEE	IC_Nito	SC_Nito	IC_Ctrl	SC_Ctrl	IncFormLen	SkipFormLen	PValue	FDR	IncLevelNito	IncLevelCtrl	IncLevelDifference
1105	FBgn0005536	Mbs	3L	+	16052754	16053560	16053004	16053560	16051958	16052150	188,189,211	20,17,18	42,52,40	31,34,22	334	84	0	0	0.703,0.737,0.747	0.254,0.278,0.314	0.447
304	FBgn0265523	Smr	X	-	12730933	12732400	12730933	12731906	12742318	12742444	599,565,685	6,6,5	31,55,57	10,7,10	578	84	1.11022e-16	7.57727e-14	0.936,0.932,0.952	0.311,0.533,0.453	0.508
2385	FBgn0014163	fax	3L	-	16405501	16405845	16405501	16405836	16407020	16407359	469,445,546	460,481,520	576,559,560	267,273,249	93	84	9.99201e-15	4.54636e-12	0.479,0.455,0.487	0.661,0.649,0.67	-0.186
1106	FBgn0005536	Mbs	3L	+	16052754	16053560	16053004	16053560	16051958	16052174	156,142,165	11,12,13	37,42,34	15,22,19	334	84	2.94209e-14	1.00399e-11	0.781,0.748,0.761	0.383,0.324,0.31	0.424
470	FBgn0013334	Sap47	3R	+	15935830	15936340	15935952	15936340	15935118	15935584	87,80,110	2,2,2	91,90,75	15,9,18	206	84	2.11525e-08	5.77462e-06	0.947,0.942,0.957	0.712,0.803,0.629	0.234
1101	FBgn0005536	Mbs	3L	+	16052754	16053560	16053011	16053560	16051958	16052150	188,189,211	2,3,4	43,52,40	5,6,9	341	84	2.99316e-08	6.80944e-06	0.959,0.939,0.929	0.679,0.681,0.523	0.315
1250	FBgn0032482	Pect	2L	+	13209435	13209599	13209471	13209599	13208664	13208777	146,153,173	227,219,220	258,244,221	220,179,190	120	84	1.67783e-06	0.000327177	0.31,0.328,0.355	0.451,0.488,0.449	-0.132
1510	FBgn0259938	cwo	3R	+	10396236	10396820	10396696	10396820	10388257	10389437	235,244,321	29,30,45	54,67,62	18,25,17	544	84	3.5055e-06	0.000598126	0.556,0.557,0.524	0.317,0.293,0.36	0.222
142	FBgn0039187	CG6454	3R	+	24350726	24352351	24352052	24352351	24349889	24350235	103,119,108	29,27,40	48,58,42	37,32,33	1410	84	4.0858e-06	0.00061968	0.175,0.208,0.139	0.072,0.097,0.07	0.094
7	FBgn0262737	mub	3L	+	21921041	21921327	21921053	21921327	21920902	21920987	9,9,10	5,8,2	7,8,5	1,0,0	96	84	4.66583e-06	0.000636886	0.612,0.496,0.814	0.86,1.0,1.0	-0.313
1044	FBgn0030735	CG3632	X	+	16297649	16297784	16297660	16297784	16296670	16296907	3,3,3	0,3,3	0,2,0	6,9,4	95	84	1.02202e-05	0.00126823	1.0,0.469,0.469	0.0,0.164,0.0	0.591
3	FBgn0262737	mub	3L	+	21921041	21921327	21921092	21921327	21920902	21920987	35,27,30	4,5,5	15,22,18	1,0,0	135	84	2.06447e-05	0.00234833	0.845,0.771,0.789	0.903,1.0,1.0	-0.166
4	FBgn0262737	mub	3L	+	21921056	21921327	21921092	21921327	21920902	21920987	28,19,23	4,5,5	10,14,13	1,0,0	120	84	2.48208e-05	0.00260618	0.831,0.727,0.763	0.875,1.0,1.0	-0.185
5	FBgn0262737	mub	3L	+	21921053	21921327	21921092	21921327	21920902	21920987	31,26,22	4,5,5	9,14,13	1,0,0	123	84	4.55289e-05	0.00443906	0.841,0.78,0.75	0.86,1.0,1.0	-0.163
880	FBgn0003742	tra2	2R	-	14603983	14604138	14603983	14604128	14604196	14604337	2,6,2	19,16,10	1,0,0	17,16,20	94	84	4.90867e-05	0.00446689	0.086,0.251,0.152	0.05,0.0,0.0	0.146
1573	FBgn0032156	CG13124	2L	-	9907607	9907847	9907607	9907783	9908424	9908633	11,15,21	64,68,80	26,33,31	51,63,59	148	84	6.78642e-05	0.00578966	0.089,0.111,0.13	0.224,0.229,0.23	-0.118
2399	FBgn0033474	CG1407	2R	-	10031283	10031446	10031283	10031419	10031588	10031826	21,32,27	54,48,53	51,49,51	51,42,39	111	84	7.77311e-05	0.0058745	0.227,0.335,0.278	0.431,0.469,0.497	-0.186
599	FBgn0004913	Gnf1	3R	+	4908181	4909090	4908247	4909090	4906788	4908119	6,11,4	50,60,59	2,0,1	53,38,49	150	84	7.78661e-05	0.0058745	0.063,0.093,0.037	0.021,0.0,0.011	0.054
95	FBgn0260745	mfas	3R	-	11989209	11989523	11989209	11989328	11992071	11992143	15,10,16	3,1,3	10,10,19	1,0,0	279	84	8.17696e-05	0.0058745	0.601,0.751,0.616	0.751,1.0,1.0	-0.261
516	FBgn0266744	CR45217	3R	-	24230542	24230612	24230542	24230609	24230668	24230958	9,16,7	2,5,1	1,3,2	0,0,0	87	84	8.61616e-05	0.00588053	0.813,0.755,0.871	1.0,1.0,1.0	-0.187
613	FBgn0004587	B52	3R	+	13663454	13665526	13665452	13665526	13662969	13663051	1133,1217,1280	203,201,204	856,810,787	227,195,194	2082	84	9.21093e-05	0.00598711	0.184,0.196,0.202	0.132,0.144,0.141	0.055
2150	FBgn0034420	CG10737	2R	+	19170617	19171161	19170685	19171161	19165163	19165528	20,17,16	1,2,0	20,8,19	5,6,4	152	84	0.000158963	0.00943408	0.917,0.824,1.0	0.689,0.424,0.724	0.301
380	FBgn0010772	Xe7	3R	-	5666067	5666145	5666067	5666127	5666197	5666257	45,34,44	1,0,0	49,46,47	6,5,1	102	84	0.000153915	0.00943408	0.974,1.0,1.0	0.871,0.883,0.975	0.082
1182	FBgn0027279	l(1)G0196	X	+	22502194	22502869	22502635	22502869	22498306	22498619	321,334,404	2,3,2	372,342,354	7,9,10	525	84	0.000229026	0.0115786	0.963,0.947,0.97	0.895,0.859,0.85	0.092
1230	FBgn0030530	jub	X	-	13827042	13827120	13827042	13827105	13827339	13827509	4,4,1	13,18,13	1,0,0	22,15,13	99	84	0.000213452	0.0115786	0.207,0.159,0.061	0.037,0.0,0.0	0.13
2131	FBgn0261602	RpL8	3L	+	2587575	2587890	2587750	2587890	2587455	2587513	60,72,72	217,247,256	45,48,38	310,259,225	259	84	0.00022812	0.0115786	0.082,0.086,0.084	0.045,0.057,0.052	0.033
636	FBgn0004368	Ptp4E	X	+	4954116	4954624	4954134	4954624	4953492	4953621	9,7,13	0,0,1	20,21,14	6,1,3	102	84	0.000219025	0.0115786	1.0,1.0,0.915	0.733,0.945,0.794	0.148
2142	FBgn0028703	Nhe3	2L	-	6680345	6680542	6680345	6680524	6680946	6680998	21,15,20	2,2,4	33,30,25	0,1,0	102	84	0.000290767	0.0141749	0.896,0.861,0.805	1.0,0.961,1.0	-0.133
1606	FBgn0000256	capu	2L	-	3886983	3887799	3886983	3887556	3893261	3893604	8,8,11	4,2,7	11,7,9	30,19,15	327	84	0.000348478	0.0164025	0.339,0.507,0.288	0.086,0.086,0.134	0.276
2044	FBgn0026620	tacc	3R	-	4737472	4737780	4737472	4737738	4739571	4739615	37,33,35	4,2,4	65,75,60	3,0,0	126	84	0.000451636	0.0205495	0.86,0.917,0.854	0.935,1.0,1.0	-0.101
1845	FBgn0020767	Spred	2R	-	14762918	14763074	14762918	14763008	14763830	14763999	113,149,136	5,8,13	115,133,116	1,5,1	150	84	0.000473825	0.0208636	0.927,0.913,0.854	0.985,0.937,0.985	-0.071
860	FBgn0042185	CG18769	3L	+	6551681	6551949	6551763	6551949	6550738	6550836	17,9,11	1,3,2	7,13,8	0,0,0	166	84	0.000559919	0.023884	0.896,0.603,0.736	1.0,1.0,1.0	-0.255
1183	FBgn0027279	l(1)G0196	X	+	22500997	22502869	22502635	22502869	22498306	22498619	472,522,601	2,3,2	629,596,564	7,9,10	1722	84	0.000612609	0.0253397	0.92,0.895,0.936	0.814,0.764,0.733	0.147
1277	FBgn0039186	CG5746	3R	-	24348146	24348563	24348146	24348560	24348661	24348791	4,6,4	1,4,1	3,3,4	0,1,0	87	84	0.000882558	0.0353428	0.794,0.592,0.794	1.0,0.743,1.0	-0.188
379	FBgn0010772	Xe7	3R	-	5667097	5667388	5667097	5667305	5667692	5667950	44,48,52	34,38,32	38,34,36	53,52,44	167	84	0.000906226	0.0353428	0.394,0.389,0.45	0.265,0.247,0.292	0.143
1560	FBgn0011828	Pxn	3L	-	2629140	2629596	2629140	2629584	2629913	2630064	4,2,2	0,0,2	2,5,3	2,5,2	96	84	0.00102546	0.0388822	1.0,1.0,0.467	0.467,0.467,0.568	0.322
203	FBgn0264270	Sxl	X	-	7088577	7088767	7088577	7088749	7091673	7092170	1,1,3	1,1,2	1,0,1	0,1,0	102	84	0.00107585	0.0396902	0.452,0.452,0.553	1.0,0.0,1.0	-0.181
42	FBgn0020379	Rfx	3R	-	10372148	10372533	10372148	10372509	10372740	10373205	2,4,1	8,3,5	2,0,0	5,9,3	108	84	0.00133465	0.0479421	0.163,0.509,0.135	0.237,0.0,0.0	0.19
182	FBgn0262975	cnc	3R	-	23220416	23220896	23220416	23220643	23221845	23221961	7,9,7	10,11,13	2,5,1	17,14,13	337	84	0.00138269	0.0483941	0.149,0.169,0.118	0.028,0.082,0.019	0.102
2398	FBgn0033474	CG1407	2R	-	10031283	10031446	10031283	10031419	10031579	10031826	37,30,41	39,53,53	77,69,59	56,57,35	111	84	0.00142326	0.0485686	0.418,0.3,0.369	0.51,0.478,0.561	-0.154
496	FBgn0031589	CG3714	2L	-	4196474	4196814	4196474	4196779	4197964	4198071	2,1,0	6,5,6	5,7,8	10,18,6	119	84	0.00163109	0.0543032	0.19,0.124,0.0	0.261,0.215,0.485	-0.216
1173	FBgn0031883	Caper	2L	+	7035074	7035561	7035406	7035561	7034764	7034910	48,72,77	2,0,1	54,44,40	4,1,4	416	84	0.00171957	0.0545864	0.829,1.0,0.94	0.732,0.899,0.669	0.156
35	FBgn0261549	rdgA	X	+	9017843	9017988	9017861	9017988	9016124	9016328	0,0,0	8,4,6	2,4,0	5,5,5	102	84	0.00170665	0.0545864	0.0,0.0,0.0	0.248,0.397,0.0	-0.215
1810	FBgn0015222	Fer1HCH	3R	-	30387463	30387642	30387463	30387602	30387774	30387860	73,71,74	240,270,292	104,99,79	241,238,212	124	84	0.00219517	0.0651392	0.171,0.151,0.147	0.226,0.22,0.202	-0.06
1836	FBgn0022764	Sin3A	2R	-	12580115	12580630	12580115	12580612	12581201	12581577	43,43,51	34,40,38	51,67,54	32,17,18	102	84	0.00219315	0.0651392	0.51,0.47,0.525	0.568,0.764,0.712	-0.18
2213	FBgn0011642	Zyx	4	-	1060412	1060653	1060412	1060634	1060740	1060918	4,2,3	5,6,18	0,2,0	4,6,6	103	84	0.00212553	0.0651392	0.395,0.214,0.12	0.0,0.214,0.0	0.172
9	FBgn0262737	mub	3L	+	21922578	21932702	21925179	21932702	21921053	21921327	516,519,558	23,27,17	451,448,430	12,7,6	2685	84	0.00281554	0.0817704	0.412,0.376,0.507	0.54,0.667,0.692	-0.201
1827	FBgn0267698	Pak	3R	+	6357874	6359022	6358282	6359022	6356749	6357340	25,9,12	51,48,73	5,5,17	76,74,70	492	84	0.00326159	0.0927515	0.077,0.031,0.027	0.011,0.011,0.04	0.024

## Sheet: A5SS
	GeneID	geneSymbol	chr	strand	longExonStart_0base	longExonEnd	shortES	shortEE	flankingES	flankingEE	IC_Nito	SC_Nito	IC_Ctrl	SC_Ctrl	IncFormLen	SkipFormLen	PValue	FDR	IncLevelNito	IncLevelCtrl	IncLevelDifference
1144	FBgn0000578	ena	2R	+	19141631	19141846	19141631	19141770	19142206	19142354	54,52,39	99,117,130	109,103,72	40,41,36	160	84	0	0	0.223,0.189,0.136	0.589,0.569,0.512	-0.374
1949	FBgn0034504	CG8929	2R	+	20327269	20328134	20327269	20327393	20328326	20329021	136,109,118	115,100,125	424,378,323	37,36,42	825	84	0	0	0.107,0.1,0.088	0.538,0.517,0.439	-0.4
1960	FBgn0087008	e(y)3	X	-	19637372	19638369	19638189	19638369	19634133	19636469	29,23,32	9,11,16	131,120,96	3,0,2	901	84	0	0	0.231,0.163,0.157	0.803,1.0,0.817	-0.69
1961	FBgn0087008	e(y)3	X	-	19637617	19638369	19638189	19638369	19634133	19636469	32,29,36	9,11,16	168,153,110	3,0,2	656	84	0	0	0.313,0.252,0.224	0.878,1.0,0.876	-0.655
2290	FBgn0035558	CG11357	3L	+	4542119	4542907	4542119	4542248	4551001	4551940	394,391,409	18,21,19	834,810,689	3,2,1	743	84	0	0	0.712,0.678,0.709	0.969,0.979,0.987	-0.279
2412	FBgn0011766	E2f1	3R	-	21632132	21633073	21632923	21633073	21626023	21626850	410,478,460	37,45,49	594,565,536	9,10,8	875	84	0	0	0.515,0.505,0.474	0.864,0.844,0.865	-0.36
2567	FBgn0004373	fwd	3L	-	318990	319884	319746	319884	313023	314317	12,15,21	47,45,53	136,130,112	10,13,15	840	84	0	0	0.025,0.032,0.038	0.576,0.5,0.427	-0.469
487	FBgn0035106	rno	3L	-	199462	199762	199678	199762	198761	199087	110,149,135	3,10,3	6,5,3	9,9,9	300	84	0	0	0.911,0.807,0.926	0.157,0.135,0.085	0.756
917	FBgn0010504	kermit	2R	-	8156054	8156654	8156413	8156654	8146917	8148395	138,144,173	73,91,80	223,185,205	25,19,28	443	84	0	0	0.264,0.231,0.291	0.628,0.649,0.581	-0.357
873	FBgn0002413	dco	3R	-	31060374	31061210	31061076	31061210	31058539	31058627	157,165,146	65,89,75	173,168,170	17,15,23	786	84	1.11022e-16	1.72085e-14	0.205,0.165,0.172	0.521,0.545,0.441	-0.322
1959	FBgn0087008	e(y)3	X	-	19636851	19638369	19638189	19638369	19634133	19636469	36,35,41	9,11,16	135,123,108	3,0,2	1422	84	1.23235e-13	1.73649e-11	0.191,0.158,0.131	0.727,1.0,0.761	-0.669
488	FBgn0035106	rno	3L	-	199626	199762	199678	199762	198761	199087	22,25,35	3,10,3	0,2,2	9,9,9	136	84	3.24407e-13	4.19026e-11	0.819,0.607,0.878	0.0,0.121,0.121	0.687
930	FBgn0050015	CG30015	2R	-	10873853	10874771	10874570	10874771	10862822	10862955	85,81,73	24,15,26	219,226,207	14,8,7	801	84	9.49885e-12	1.13255e-09	0.271,0.362,0.227	0.621,0.748,0.756	-0.422
669	FBgn0030701	CG16952	X	+	15870182	15870488	15870182	15870398	15871360	15871523	21,18,25	32,45,47	74,42,51	14,21,16	174	84	2.55225e-11	2.8257e-09	0.241,0.162,0.204	0.718,0.491,0.606	-0.403
1945	FBgn0030520	Pdcd4	X	-	13754829	13755406	13755252	13755406	13750585	13752027	1648,1618,1725	53,64,46	1390,1160,1075	17,13,5	507	84	2.93138e-11	3.02909e-09	0.837,0.807,0.861	0.931,0.937,0.973	-0.112
1145	FBgn0000578	ena	2R	+	19141631	19142354	19141631	19141770	19151904	19152027	545,538,578	12,6,16	621,554,459	0,1,0	668	84	3.68655e-11	3.57135e-09	0.851,0.919,0.82	1.0,0.986,1.0	-0.132
573	FBgn0037443	Dmtn	3R	-	6405548	6405895	6405741	6405895	6393731	6393911	102,84,90	11,13,23	104,111,87	2,1,1	277	84	4.69559e-11	4.28127e-09	0.738,0.662,0.543	0.94,0.971,0.963	-0.31
667	FBgn0030701	CG16952	X	+	15870182	15870565	15870182	15870398	15871360	15871523	15,13,21	32,45,47	56,34,37	14,21,16	251	84	1.06268e-10	9.15082e-09	0.136,0.088,0.13	0.572,0.351,0.436	-0.335
258	FBgn0052767	CG32767	X	-	5082416	5083025	5082890	5083025	5081485	5082239	8,11,11	4,2,2	5,9,6	0,0,0	558	84	1.7991e-10	1.46768e-08	0.231,0.453,0.453	1.0,1.0,1.0	-0.621
101	FBgn0051224	CG31224	3R	-	18658525	18659309	18658759	18659309	18656164	18657185	40,48,45	2,2,3	7,4,2	3,6,8	318	84	2.02989e-10	1.57316e-08	0.841,0.864,0.798	0.381,0.15,0.062	0.637
260	FBgn0052767	CG32767	X	-	5082521	5083025	5082890	5083025	5081485	5082239	7,10,8	4,2,2	6,6,5	0,0,0	453	84	2.76731e-10	2.04254e-08	0.245,0.481,0.426	1.0,1.0,1.0	-0.616
1707	FBgn0086901	cv-c	3R	-	14480641	14481713	14481579	14481713	14451953	14452006	802,731,891	13,15,16	256,355,352	0,0,0	1022	84	2.95896e-10	2.08472e-08	0.835,0.8,0.821	1.0,1.0,1.0	-0.181
1033	FBgn0003423	slgA	X	+	21374311	21374740	21374311	21374459	21376119	21376666	5,6,3	49,44,39	27,32,23	35,56,46	365	84	3.36518e-10	2.26784e-08	0.023,0.03,0.017	0.151,0.116,0.103	-0.1
1034	FBgn0003423	slgA	X	+	21374311	21374821	21374311	21374459	21376119	21376666	3,4,2	49,44,39	23,22,19	35,56,46	446	84	4.27796e-10	2.76285e-08	0.011,0.017,0.01	0.11,0.069,0.072	-0.071
668	FBgn0030701	CG16952	X	+	15870182	15870586	15870182	15870398	15871360	15871523	15,14,21	32,45,47	49,31,35	14,21,16	272	84	7.43439e-10	4.60932e-08	0.126,0.088,0.121	0.519,0.313,0.403	-0.3
94	FBgn0030749	AnxB11	X	-	16421780	16422242	16422166	16422242	16420049	16420118	40,31,38	14,6,22	173,177,156	8,9,9	470	84	8.44892e-10	5.03685e-08	0.338,0.48,0.236	0.794,0.779,0.756	-0.425
1208	FBgn0032120	CG33298	2L	+	9495473	9496255	9495473	9495656	9503592	9504813	52,56,61	3,5,6	68,70,64	0,0,0	683	84	9.69802e-10	5.56738e-08	0.681,0.579,0.556	1.0,1.0,1.0	-0.395
574	FBgn0037443	Dmtn	3R	-	6405377	6405895	6405741	6405895	6393731	6393911	275,254,233	11,13,23	237,214,182	2,1,1	448	84	1.34942e-09	7.47001e-08	0.824,0.786,0.655	0.957,0.976,0.972	-0.213
1207	FBgn0032120	CG33298	2L	+	9495473	9495711	9495473	9495656	9503592	9504813	6,7,15	3,5,6	9,6,5	0,0,0	139	84	4.62098e-09	2.46984e-07	0.547,0.458,0.602	1.0,1.0,1.0	-0.464
806	FBgn0261239	Hr39	2L	+	21237249	21237420	21237249	21237346	21238280	21238565	28,30,27	1,0,3	10,13,15	8,9,7	158	84	8.01076e-09	4.13889e-07	0.937,1.0,0.827	0.399,0.434,0.533	0.466
911	FBgn0027492	wdb	3R	-	27581588	27582241	27582001	27582241	27568278	27568591	99,117,101	70,62,74	56,51,45	75,83,80	497	84	2.06915e-08	1.03457e-06	0.193,0.242,0.187	0.112,0.094,0.087	0.11
1415	FBgn0016977	spen	2L	+	182819	183419	182819	182913	183760	185082	50,41,51	5,4,2	41,58,42	0,0,0	590	84	2.16005e-08	1.04627e-06	0.587,0.593,0.784	1.0,1.0,1.0	-0.345
910	FBgn0027492	wdb	3R	-	27581680	27582241	27582001	27582241	27568278	27568591	79,102,86	70,62,74	47,39,39	75,83,80	405	84	2.758e-08	1.29543e-06	0.19,0.254,0.194	0.115,0.089,0.092	0.114
1408	FBgn0036279	Ncc69	3L	-	12390496	12391444	12391322	12391444	12379138	12379644	4,3,3	4,4,6	45,40,31	2,5,4	910	84	3.16299e-08	1.44195e-06	0.085,0.065,0.044	0.675,0.425,0.417	-0.441
756	FBgn0260960	Baldspot	3L	-	16661410	16661615	16661470	16661615	16659229	16659466	11,6,12	139,145,170	44,37,29	185,202,163	144	84	6.41571e-08	2.84124e-06	0.044,0.024,0.04	0.122,0.097,0.094	-0.068
1237	FBgn0034049	bdg	2R	-	15931523	15931935	15931736	15931935	15926744	15927624	8,8,4	107,111,107	27,20,11	89,73,78	297	84	1.70749e-07	7.35171e-06	0.021,0.02,0.01	0.079,0.072,0.038	-0.046
2553	FBgn0262579	Ect4	3L	+	8096521	8097172	8096521	8096872	8098345	8098725	86,107,85	17,31,27	166,184,162	13,18,12	384	84	2.39589e-07	1.00368e-05	0.525,0.43,0.408	0.736,0.691,0.747	-0.27
2272	FBgn0027932	Akap200	2L	+	8427614	8429462	8427614	8428067	8430280	8430977	4778,4999,5396	799,844,870	3683,3798,3646	953,1036,904	1479	84	2.49016e-07	1.01572e-05	0.254,0.252,0.26	0.18,0.172,0.186	0.076
1963	FBgn0087008	e(y)3	X	-	19636851	19638369	19637617	19638369	19634133	19636469	7,14,10	3,8,5	4,3,16	37,33,18	850	84	5.08222e-07	2.01986e-05	0.187,0.147,0.165	0.011,0.009,0.081	0.133
117	FBgn0260745	mfas	3R	-	11993131	11993315	11993248	11993315	11992741	11992852	6,5,5	1,1,1	0,1,0	1,1,2	201	84	5.38014e-07	2.0848e-05	0.715,0.676,0.676	0.0,0.295,0.0	0.591
1568	FBgn0021764	sdk	X	+	686833	687126	686833	687074	687572	687858	0,0,1	7,6,5	2,4,4	1,4,4	136	84	2.33896e-06	8.63186e-05	0.0,0.0,0.11	0.553,0.382,0.382	-0.402
515	FBgn0039431	plum	3R	-	26534723	26535217	26535158	26535217	26532112	26532422	48,60,47	1,0,0	29,25,19	4,3,1	519	84	2.33737e-06	8.63186e-05	0.886,1.0,1.0	0.54,0.574,0.755	0.339
808	FBgn0261239	Hr39	2L	+	21237249	21237404	21237249	21237346	21238280	21238565	14,16,13	1,0,3	6,11,10	8,9,7	142	84	3.04166e-06	0.000109641	0.892,1.0,0.719	0.307,0.42,0.458	0.475
2443	FBgn0035167	Gr61a	3L	+	842163	842358	842163	842354	842410	842577	2,0,0	2,3,4	2,2,1	1,0,1	88	84	3.75131e-06	0.000132148	0.488,0.0,0.0	0.656,1.0,0.488	-0.552
2423	FBgn0260632	dl	2L	-	17449875	17450364	17450219	17450364	17449295	17449368	57,43,37	27,18,23	37,24,23	37,40,37	428	84	3.90001e-06	0.000134334	0.293,0.319,0.24	0.164,0.105,0.109	0.158
1295	FBgn0000319	Chc	X	-	15835286	15835490	15835324	15835490	15834122	15834371	21,22,27	353,364,370	44,39,41	337,266,276	122	84	4.89298e-06	0.000164872	0.039,0.04,0.048	0.082,0.092,0.093	-0.047
630	FBgn0038545	CG7713	3R	+	17795074	17795195	17795074	17795137	17795360	17795639	1,2,3	0,0,0	0,1,1	2,0,2	142	84	5.29968e-06	0.000174777	1.0,1.0,1.0	0.0,1.0,0.228	0.591
5	FBgn0263346	CG43427	3R	+	4659578	4659825	4659578	4659676	4660238	4660399	27,20,21	4,7,7	32,34,26	3,0,0	233	84	6.05435e-06	0.000195505	0.709,0.507,0.52	0.794,1.0,1.0	-0.353
514	FBgn0039431	plum	3R	-	26535007	26535217	26535158	26535217	26532112	26532422	24,32,24	1,0,0	16,14,11	4,3,1	235	84	6.48019e-06	0.000204986	0.896,1.0,1.0	0.588,0.625,0.797	0.295
951	FBgn0082598	akirin	3L	+	7369842	7370184	7369842	7370068	7371706	7372072	514,547,599	85,81,88	486,460,433	43,25,44	200	84	7.74662e-06	0.000240145	0.717,0.739,0.741	0.826,0.885,0.805	-0.106
2243	FBgn0031030	Tao	X	-	19579397	19579800	19579747	19579800	19577264	19577594	324,366,404	3,7,8	341,331,308	0,1,0	434	84	7.98258e-06	0.000242608	0.954,0.91,0.907	1.0,0.985,1.0	-0.071
3	FBgn0263346	CG43427	3R	+	4659578	4659893	4659578	4659676	4660238	4660399	57,34,41	4,7,7	57,58,43	3,0,0	301	84	9.31261e-06	0.000277587	0.799,0.575,0.62	0.841,1.0,1.0	-0.282
1564	FBgn0041210	HDAC4	X	-	13284891	13285632	13285202	13285632	13282165	13282229	92,115,118	55,48,53	126,149,129	28,31,33	395	84	1.03489e-05	0.000302658	0.262,0.338,0.321	0.489,0.505,0.454	-0.176
2421	FBgn0267390	dop	3L	+	15566012	15566799	15566012	15566153	15568205	15568970	3,1,1	12,7,11	7,10,10	9,9,5	730	84	1.23869e-05	0.000349084	0.028,0.016,0.01	0.082,0.113,0.187	-0.109
516	FBgn0039431	plum	3R	-	26534953	26535217	26535158	26535217	26532112	26532422	34,48,37	1,0,0	25,22,16	4,3,1	289	84	1.23592e-05	0.000349084	0.908,1.0,1.0	0.645,0.681,0.823	0.253
200	FBgn0004907	14-3-3zeta	2R	+	10099676	10099850	10099676	10099738	10104255	10104409	656,753,749	77,143,140	847,819,755	78,75,72	196	84	1.61779e-05	0.000447781	0.785,0.693,0.696	0.823,0.824,0.818	-0.097
711	FBgn0085478	CG34449	X	-	9355986	9356227	9356000	9356227	9354461	9355178	3,1,4	3,1,3	0,1,0	8,1,2	98	84	1.9987e-05	0.000543506	0.462,0.462,0.533	0.0,0.462,0.0	0.332
2528	FBgn0033609	Fbl6	2R	-	11289067	11289772	11289392	11289772	11287644	11288560	6,9,11	20,22,15	26,28,18	23,12,8	409	84	2.22728e-05	0.000595222	0.058,0.078,0.131	0.188,0.324,0.316	-0.187
657	FBgn0024277	trio	3L	-	1034497	1034875	1034762	1034875	1033649	1034065	43,43,33	27,33,33	13,10,7	27,25,15	349	84	2.95151e-05	0.000775398	0.277,0.239,0.194	0.104,0.088,0.101	0.139
1469	FBgn0035539	slow	3L	+	4384441	4384887	4384441	4384627	4390449	4391221	4,1,8	3,4,4	13,12,13	1,1,1	344	84	3.29682e-05	0.000846449	0.246,0.058,0.328	0.76,0.746,0.76	-0.545
2534	FBgn0259978	vlc	2R	+	5702111	5702293	5702111	5702216	5702866	5702947	106,125,113	7,12,5	142,127,135	27,30,19	161	84	3.33119e-05	0.000846449	0.888,0.845,0.922	0.733,0.688,0.788	0.149
1163	FBgn0085370	Pde11	2L	-	18562709	18563172	18562823	18563172	18546524	18547044	11,5,15	0,0,1	6,9,3	2,2,2	198	84	4.50304e-05	0.00109058	1.0,1.0,0.864	0.56,0.656,0.389	0.42
1625	FBgn0262103	Sik3	2R	+	18688131	18688550	18688131	18688368	18692040	18692862	225,212,217	0,0,1	67,65,40	2,1,6	266	84	4.49879e-05	0.00109058	1.0,1.0,0.986	0.914,0.954,0.678	0.147
57	FBgn0030478	CG1640	X	+	13370994	13371214	13370994	13371060	13373862	13374103	1,6,3	0,1,0	2,4,7	3,2,1	238	84	4.43227e-05	0.00109058	1.0,0.679,1.0	0.19,0.414,0.712	0.454
1822	FBgn0024320	Npc1a	2L	-	10220834	10220952	10220868	10220952	10218778	10218889	3,8,6	0,5,2	14,6,7	0,0,0	118	84	5.08901e-05	0.00118929	1.0,0.532,0.681	1.0,1.0,1.0	-0.262
2503	FBgn0261550	CG42668	3R	+	20309343	20309666	20309343	20309630	20309903	20310638	24,31,31	79,66,74	29,25,17	23,21,23	120	84	5.01016e-05	0.00118929	0.175,0.247,0.227	0.469,0.455,0.341	-0.205
255	FBgn0005640	Eip63E	3L	+	3545317	3546131	3545317	3545417	3552786	3552864	23,25,35	2,1,3	171,160,155	0,2,0	798	84	5.14081e-05	0.00118929	0.548,0.725,0.551	1.0,0.894,1.0	-0.357
2093	FBgn0023172	RhoGEF2	2R	+	17027189	17027339	17027189	17027328	17028672	17029021	61,73,50	2,6,1	42,45,42	15,6,7	95	84	5.36121e-05	0.00122204	0.964,0.915,0.978	0.712,0.869,0.841	0.145
1781	FBgn0013576	mtd	3R	-	5323438	5323847	5323738	5323847	5322987	5323125	2,0,2	0,2,2	14,6,3	1,1,0	384	84	5.63001e-05	0.00126471	1.0,0.0,0.179	0.754,0.568,1.0	-0.381
1298	FBgn0000319	Chc	X	-	15835227	15835490	15835324	15835490	15834122	15834371	7,5,5	353,364,370	15,10,22	337,266,276	181	84	6.4319e-05	0.00142421	0.009,0.006,0.006	0.02,0.017,0.036	-0.017
590	FBgn0025741	PlexA	4	-	1026769	1027101	1026962	1027101	1022241	1023680	39,31,33	24,31,19	27,39,36	7,10,7	277	84	6.89914e-05	0.00150615	0.33,0.233,0.345	0.539,0.542,0.609	-0.261
51	FBgn0030478	CG1640	X	+	13370994	13371526	13370994	13371060	13373862	13374103	3,9,5	0,1,0	13,7,9	3,2,1	550	84	7.65684e-05	0.00164835	1.0,0.579,1.0	0.398,0.348,0.579	0.418
1817	FBgn0024320	Npc1a	2L	-	10219878	10220952	10220868	10220952	10218778	10218889	74,90,94	0,5,2	122,98,98	0,0,0	1074	84	7.79139e-05	0.00165434	1.0,0.585,0.786	1.0,1.0,1.0	-0.21
2177	FBgn0063649	CG6006	3R	+	16158160	16158313	16158160	16158295	16158857	16159204	2,4,2	2,3,3	1,2,1	0,0,1	102	84	7.9091e-05	0.00165664	0.452,0.523,0.354	1.0,1.0,0.452	-0.374
2274	FBgn0037130	Syn1	3L	-	21769917	21770534	21770445	21770534	21760957	21761265	17,10,7	5,4,1	96,102,71	4,3,4	612	84	8.52149e-05	0.00176111	0.318,0.255,0.49	0.767,0.824,0.709	-0.412
1007	FBgn0011259	Sema-1a	2L	+	8543329	8543715	8543329	8543674	8544543	8545233	0,0,2	2,1,0	0,2,2	1,0,0	125	84	9.30137e-05	0.00189699	0.0,0.0,1.0	0.0,1.0,1.0	-0.333
1824	FBgn0024320	Npc1a	2L	-	10220796	10220952	10220868	10220952	10218778	10218889	12,14,7	0,5,2	23,7,10	0,0,0	156	84	9.75598e-05	0.00194	1.0,0.601,0.653	1.0,1.0,1.0	-0.249
2244	FBgn0040297	Nhe2	2L	+	21124439	21124614	21124439	21124521	21125316	21125439	1,2,2	0,1,0	2,7,3	4,2,2	177	84	9.76257e-05	0.00194	1.0,0.487,1.0	0.192,0.624,0.416	0.418
1611	FBgn0262527	nsl1	3R	+	15798086	15798410	15798086	15798404	15798720	15799036	7,1,6	3,5,3	5,8,4	1,0,1	90	84	0.00010758	0.00210988	0.685,0.157,0.651	0.824,1.0,0.789	-0.373
805	FBgn0261239	Hr39	2L	+	21237249	21237420	21237249	21237346	21253554	21255313	12,16,15	2,2,3	5,12,9	0,0,0	158	84	0.000108897	0.00210988	0.761,0.81,0.727	1.0,1.0,1.0	-0.234
2387	FBgn0263110	CG43367	3L	+	4195298	4195715	4195298	4195387	4195840	4195990	17,24,31	3,2,2	22,19,23	0,0,1	412	84	0.000111872	0.00214075	0.536,0.71,0.76	1.0,1.0,0.824	-0.273
1349	FBgn0011274	Dif	2L	-	17427655	17428199	17428007	17428199	17420065	17420113	50,57,43	2,3,2	53,56,43	0,0,0	436	84	0.00011409	0.00215658	0.828,0.785,0.806	1.0,1.0,1.0	-0.194
595	FBgn0261710	nocte	X	-	10473168	10473587	10473327	10473587	10471879	10472143	71,93,81	39,42,40	121,112,108	38,15,19	243	84	0.000122477	0.00228722	0.386,0.434,0.412	0.524,0.721,0.663	-0.225
49	FBgn0261444	CG3638	X	-	1222643	1223012	1222748	1223012	1217082	1221595	80,86,104	4,3,5	82,85,84	0,1,0	189	84	0.000146907	0.00271079	0.899,0.927,0.902	1.0,0.974,1.0	-0.082
1489	FBgn0000071	Ama	3R	+	6763403	6763516	6763403	6763500	6763832	6765261	185,196,195	8,15,11	257,224,214	35,29,26	100	84	0.000160397	0.00289087	0.951,0.916,0.937	0.86,0.866,0.874	0.068
484	FBgn0265434	zip	2R	-	25011311	25011463	25011375	25011463	25010379	25010616	41,34,35	93,85,91	100,33,58	65,62,47	148	84	0.000158916	0.00289087	0.2,0.185,0.179	0.466,0.232,0.412	-0.182
54	FBgn0030478	CG1640	X	+	13370994	13371367	13370994	13371060	13373862	13374103	6,12,5	0,1,0	19,10,11	3,2,1	391	84	0.000163562	0.00291403	1.0,0.721,1.0	0.576,0.518,0.703	0.308
2552	FBgn0262579	Ect4	3L	+	8096521	8096876	8096521	8096872	8098345	8098725	25,51,33	17,31,27	53,56,42	13,18,12	88	84	0.000169067	0.00297788	0.584,0.611,0.538	0.796,0.748,0.77	-0.194
1065	FBgn0263289	scrib	3R	+	26536349	26536592	26536349	26536397	26537370	26537784	50,51,54	1,0,0	44,43,33	4,2,2	279	84	0.000180396	0.00314173	0.938,1.0,1.0	0.768,0.866,0.832	0.157
1068	FBgn0263289	scrib	3R	+	26536349	26536501	26536349	26536397	26537370	26537784	43,44,45	1,0,0	33,35,20	4,2,2	188	84	0.000189535	0.00326422	0.951,1.0,1.0	0.787,0.887,0.817	0.153
58	FBgn0030478	CG1640	X	+	13370994	13371261	13370994	13371060	13373862	13374103	5,11,7	0,1,0	16,10,9	3,2,1	285	84	0.000218392	0.00371986	1.0,0.764,1.0	0.611,0.596,0.726	0.277
1210	FBgn0032120	CG33298	2L	+	9519393	9519534	9519393	9519479	9519719	9520696	10,12,6	30,24,29	1,4,1	23,29,18	139	84	0.000311431	0.00524694	0.168,0.232,0.111	0.026,0.077,0.032	0.125
166	FBgn0043364	cbt	2L	-	479086	479688	479406	479688	476445	478204	33,33,45	47,63,47	22,21,23	63,70,59	404	84	0.000344022	0.0057337	0.127,0.098,0.166	0.068,0.059,0.075	0.063
1062	FBgn0263289	scrib	3R	+	26536349	26536601	26536349	26536397	26537370	26537784	65,58,63	1,0,0	49,59,43	4,2,2	288	84	0.000351501	0.00579603	0.95,1.0,1.0	0.781,0.896,0.862	0.137
1516	FBgn0039450	CG5484	3R	+	26717870	26718026	26717870	26718011	26718327	26718866	4,1,5	0,0,3	4,0,1	4,4,2	99	84	0.000368881	0.00601859	1.0,1.0,0.586	0.459,0.0,0.298	0.61
1199	FBgn0013263	Trl	3L	-	14757483	14757962	14757841	14757962	14756903	14757330	17,24,32	67,90,64	58,62,55	103,94,86	442	84	0.000392395	0.0063231	0.046,0.048,0.087	0.097,0.111,0.108	-0.045
2081	FBgn0004657	mys	X	+	8061644	8062080	8061644	8061725	8063839	8064459	6,5,2	14,17,16	14,12,15	11,12,21	439	84	0.000395703	0.0063231	0.076,0.053,0.023	0.196,0.161,0.12	-0.108
778	FBgn0004656	fs(1)h	X	-	8056316	8056701	8056609	8056701	8055966	8056137	9,4,7	3,4,5	7,6,4	1,1,0	377	84	0.000515792	0.00807553	0.401,0.182,0.238	0.609,0.572,1.0	-0.453
832	FBgn0033313	Cirl	2R	+	8615902	8616156	8615902	8616003	8616326	8616516	10,17,15	2,3,1	9,13,18	0,1,0	237	84	0.000515097	0.00807553	0.639,0.668,0.842	1.0,0.822,1.0	-0.224
1423	FBgn0052529	Hers	X	+	19887352	19887492	19887352	19887413	19899011	19899972	2,8,10	0,2,0	2,2,2	3,0,2	163	84	0.000532603	0.0081736	1.0,0.673,1.0	0.256,1.0,0.34	0.359
1951	FBgn0036534	DCP2	3L	-	15825470	15826423	15826285	15826423	15823246	15823989	503,394,467	3,13,3	304,306,285	10,13,14	899	84	0.000528538	0.0081736	0.94,0.739,0.936	0.74,0.687,0.655	0.178
580	FBgn0037636	CG9821	3R	-	8820311	8820682	8820542	8820682	8814684	8819263	240,186,245	5,3,6	118,114,93	1,0,0	315	84	0.000545519	0.00828975	0.928,0.943,0.916	0.969,1.0,1.0	-0.061
404	FBgn0031359	Rim2	2L	-	1718695	1718903	1718739	1718903	1718420	1718491	18,31,16	0,0,0	16,23,18	3,3,1	128	84	0.000561322	0.00844708	1.0,1.0,1.0	0.778,0.834,0.922	0.155
1643	FBgn0041184	Socs36E	2L	-	18152039	18152417	18152208	18152417	18141743	18142580	133,164,178	5,1,5	124,137,119	0,0,0	253	84	0.000609094	0.00907784	0.898,0.982,0.922	1.0,1.0,1.0	-0.066
214	FBgn0029897	RpL17	X	-	6743949	6744238	6744108	6744238	6743057	6743148	7,6,3	14,17,7	1,2,3	30,21,18	243	84	0.000637166	0.00940578	0.147,0.109,0.129	0.011,0.032,0.054	0.096
320	FBgn0260749	Utx	2L	-	10277394	10277551	10277406	10277551	10276391	10276567	1,0,0	0,2,1	6,5,7	1,11,5	96	84	0.000696354	0.0101825	1.0,0.0,0.0	0.84,0.285,0.551	-0.225
1069	FBgn0263289	scrib	3R	+	26536349	26536531	26536349	26536397	26537370	26537784	76,80,83	1,0,0	67,58,40	4,2,2	218	84	0.000730303	0.0105792	0.967,1.0,1.0	0.866,0.918,0.885	0.099
216	FBgn0262975	cnc	3R	-	23221761	23221961	23221845	23221961	23220416	23220643	19,18,12	10,11,13	10,6,3	17,14,13	168	84	0.000738947	0.0106053	0.487,0.45,0.316	0.227,0.176,0.103	0.249
1267	FBgn0005536	Mbs	3L	+	16051958	16052174	16051958	16052150	16052754	16053560	5,6,7	36,50,47	6,3,9	6,12,7	108	84	0.000748905	0.0106496	0.097,0.085,0.104	0.438,0.163,0.5	-0.272
1669	FBgn0264439	CR43857	2L	+	7423819	7424363	7423819	7423991	7425171	7425932	39,48,45	2,1,4	21,22,21	0,1,0	456	84	0.000774302	0.0109106	0.782,0.898,0.675	1.0,0.802,1.0	-0.149
1779	FBgn0013576	mtd	3R	-	5323664	5323847	5323738	5323847	5322987	5323125	2,0,2	0,2,2	7,6,6	1,1,0	158	84	0.000801094	0.0111864	1.0,0.0,0.347	0.788,0.761,1.0	-0.401
1152	FBgn0000719	fog	X	-	22853806	22855194	22855042	22855194	22844758	22844901	94,120,145	8,6,10	184,197,176	2,6,3	1320	84	0.000848043	0.0117363	0.428,0.56,0.48	0.854,0.676,0.789	-0.284
1846	FBgn0039830	CG1746	3R	-	31219109	31219559	31219173	31219559	31218942	31219048	7,10,5	26,28,22	18,16,11	20,25,11	148	84	0.000860027	0.0117968	0.133,0.169,0.114	0.338,0.266,0.362	-0.183
2155	FBgn0261822	Bsg	2L	+	8088303	8088516	8088303	8088453	8089393	8089736	11,19,19	4,2,5	21,25,16	1,2,0	147	84	0.00096873	0.0131713	0.611,0.844,0.685	0.923,0.877,1.0	-0.22
2033	FBgn0030468	CG1622	X	+	13297746	13298187	13297746	13297882	13298705	13298812	5,20,16	52,64,43	9,3,3	62,44,48	389	84	0.000998123	0.013453	0.02,0.063,0.074	0.03,0.015,0.013	0.033
102	FBgn0051224	CG31224	3R	-	18658525	18659309	18659253	18659309	18656164	18657185	169,181,201	4,1,2	42,41,24	2,2,5	812	84	0.00106415	0.0140977	0.814,0.949,0.912	0.685,0.68,0.332	0.326
249	FBgn0261276	Opa1	2R	-	14232715	14232903	14232724	14232903	14231491	14231964	35,42,32	84,87,88	58,52,58	87,76,66	93	84	0.00105971	0.0140977	0.273,0.304,0.247	0.376,0.382,0.443	-0.126
2172	FBgn0035639	CG5537	3L	+	5811385	5811979	5811385	5811918	5812064	5812228	103,141,141	8,4,4	133,120,114	15,11,13	145	84	0.0011185	0.0145692	0.882,0.953,0.953	0.837,0.863,0.836	0.084
2531	FBgn0259978	vlc	2R	+	5702111	5702388	5702111	5702216	5702866	5702947	77,77,80	7,12,5	114,100,97	27,30,19	256	84	0.00111854	0.0145692	0.783,0.678,0.84	0.581,0.522,0.626	0.191
1802	FBgn0039774	CDase	3R	+	30460466	30460908	30460466	30460890	30462814	30462969	1,0,2	17,28,18	4,5,5	28,26,20	102	84	0.00118873	0.0153544	0.046,0.0,0.084	0.105,0.137,0.171	-0.094
760	FBgn0033372	CG13742	2R	-	9086377	9086532	9086389	9086532	9086214	9086326	6,6,8	1,2,3	5,2,6	1,0,0	96	84	0.00120892	0.0154862	0.84,0.724,0.7	0.814,1.0,1.0	-0.183
915	FBgn0035571	CG12493	3L	-	4753543	4753738	4753552	4753738	4752392	4753370	14,15,15	6,4,5	5,6,3	2,0,0	93	84	0.00145002	0.0184224	0.678,0.772,0.73	0.693,1.0,1.0	-0.171
1498	FBgn0025637	SkpA	X	+	656355	656604	656355	656489	657098	657899	130,144,145	189,199,202	123,105,103	261,228,201	199	84	0.00148422	0.0187035	0.225,0.234,0.233	0.166,0.163,0.178	0.062
24	FBgn0033785	Sans	2R	+	12936890	12937096	12936890	12937089	12938399	12938475	3,4,2	1,0,1	5,4,3	2,4,2	91	84	0.00165521	0.0206902	0.735,1.0,0.649	0.698,0.48,0.581	0.208
44	FBgn0261954	east	X	+	2018079	2018209	2018079	2018086	2018704	2018938	72,56,82	43,45,51	80,95,72	32,39,22	207	84	0.00167519	0.0207724	0.405,0.336,0.395	0.504,0.497,0.57	-0.145
1080	FBgn0032197	CG5694	2L	-	10231282	10231692	10231538	10231692	10229704	10229955	30,27,28	8,6,11	44,48,46	8,1,2	340	84	0.00175259	0.0215596	0.481,0.526,0.386	0.576,0.922,0.85	-0.318
1118	FBgn0052594	be	X	+	15031542	15033347	15031542	15032573	15033605	15034140	228,266,283	139,117,134	161,165,151	130,117,106	858	84	0.00178064	0.0216059	0.138,0.182,0.171	0.108,0.121,0.122	0.047
2547	FBgn0000017	Abl	3L	-	16626272	16626616	16626527	16626616	16623636	16625274	158,173,202	155,148,162	95,108,90	133,138,111	339	84	0.00179817	0.0216059	0.202,0.225,0.236	0.15,0.162,0.167	0.061
2587	FBgn0000317	ck	2L	-	15057504	15057862	15057667	15057862	15053413	15053522	6,3,3	6,13,10	14,11,15	9,11,7	247	84	0.00179552	0.0216059	0.254,0.073,0.093	0.346,0.254,0.422	-0.201
2237	FBgn0022029	l(2)k01209	2R	+	17420406	17421946	17420406	17420573	17423655	17423963	285,295,330	37,42,45	386,379,342	31,24,33	1457	84	0.00187649	0.0218689	0.308,0.288,0.297	0.418,0.477,0.374	-0.125
2479	FBgn0032955	CG2201	2L	-	21618495	21618774	21618708	21618774	21618003	21618110	30,39,38	4,5,3	38,24,34	2,1,0	297	84	0.00184741	0.0218689	0.68,0.688,0.782	0.843,0.872,1.0	-0.188
606	FBgn0035397	CG11486	3L	+	3071132	3071307	3071132	3071297	3073080	3073478	3,2,1	1,2,2	4,4,5	0,1,1	94	84	0.00187156	0.0218689	0.728,0.472,0.309	1.0,0.781,0.817	-0.363
834	FBgn0033313	Cirl	2R	+	8615902	8616078	8615902	8616003	8616326	8616516	13,17,16	2,3,1	12,13,20	0,1,0	159	84	0.00184836	0.0218689	0.774,0.75,0.894	1.0,0.873,1.0	-0.152
704	FBgn0032801	CG10165	2L	-	19529991	19530305	19530089	19530305	19528770	19528996	5,3,3	0,1,0	4,1,2	1,1,2	182	84	0.00218817	0.025311	1.0,0.581,1.0	0.649,0.316,0.316	0.433
1172	FBgn0250823	gish	3R	+	16280888	16281024	16280888	16281011	16282080	16282408	8,6,11	0,2,1	24,35,29	8,9,13	97	84	0.00224316	0.0257548	1.0,0.722,0.905	0.722,0.771,0.659	0.158
1505	FBgn0010315	CycD	X	-	15909419	15909676	15909530	15909676	15908536	15909222	14,18,17	40,63,49	17,17,28	29,31,27	195	84	0.00228746	0.0260704	0.131,0.11,0.13	0.202,0.191,0.309	-0.11
1147	FBgn0000578	ena	2R	+	19155220	19156367	19155220	19155914	19158733	19159055	15,19,16	58,73,80	10,9,14	106,112,82	537	84	0.00232822	0.0263411	0.039,0.039,0.03	0.015,0.012,0.026	0.018
1200	FBgn0013263	Trl	3L	-	14757483	14757962	14757907	14757962	14756903	14757330	21,28,35	5,8,14	63,69,61	9,9,4	508	84	0.00243495	0.0273491	0.41,0.367,0.292	0.536,0.559,0.716	-0.247
594	FBgn0261710	nocte	X	-	10473168	10473587	10473425	10473587	10471879	10472143	204,245,215	7,11,8	247,235,216	3,2,5	341	84	0.00273507	0.030499	0.878,0.846,0.869	0.953,0.967,0.914	-0.08
1300	FBgn0264894	CG44085	2L	+	13271295	13271972	13271295	13271627	13272233	13273048	11,5,10	3,2,0	22,11,14	0,1,1	429	84	0.00282893	0.0310982	0.418,0.329,1.0	1.0,0.683,0.733	-0.223
468	FBgn0003392	shi	X	+	15892199	15892440	15892199	15892417	15892827	15893150	48,60,59	3,4,3	39,33,27	6,7,6	107	84	0.00281791	0.0310982	0.926,0.922,0.939	0.836,0.787,0.779	0.128
155	FBgn0011764	Dsp1	X	+	16333611	16333718	16333611	16333643	16334300	16334413	0,0,1	1,1,1	2,1,2	0,1,2	159	84	0.00303018	0.0330028	0.0,0.0,0.346	1.0,0.346,0.346	-0.449
405	FBgn0031359	Rim2	2L	-	1718674	1718903	1718739	1718903	1718420	1718491	39,43,33	0,0,0	40,38,35	3,3,1	149	84	0.00304477	0.0330028	1.0,1.0,1.0	0.883,0.877,0.952	0.096
1782	FBgn0013576	mtd	3R	-	5323691	5323847	5323738	5323847	5322987	5323125	2,0,2	0,2,2	4,2,1	1,1,0	131	84	0.003121	0.0335941	1.0,0.0,0.391	0.719,0.562,1.0	-0.297
2338	FBgn0027082	Aats-pro	3L	-	2651333	2651593	2651341	2651593	2651018	2651280	1,3,3	11,10,7	1,1,0	14,15,11	92	84	0.00326474	0.0348989	0.077,0.215,0.281	0.061,0.057,0.0	0.152
1579	FBgn0004435	Galphaq	2R	+	12612739	12612884	12612739	12612851	12615906	12616414	3,6,3	13,14,23	6,9,7	9,10,8	117	84	0.00330016	0.0350359	0.142,0.235,0.086	0.324,0.393,0.386	-0.213
124	FBgn0037071	CG7632	3L	+	21304696	21305019	21304696	21304965	21305078	21306197	54,54,57	3,1,4	60,65,40	0,0,0	138	84	0.0036065	0.0380277	0.916,0.97,0.897	1.0,1.0,1.0	-0.072
461	FBgn0266409	CG45049	3R	+	22726966	22727491	22726966	22727101	22728842	22729133	22,40,31	36,37,36	49,38,39	29,31,19	474	84	0.00366568	0.0383906	0.098,0.161,0.132	0.23,0.178,0.267	-0.095
385	FBgn0003159	ptr	X	-	2353703	2354268	2354186	2354268	2349341	2349613	14,11,10	1,1,2	6,4,3	0,1,0	567	84	0.0037821	0.039344	0.675,0.62,0.426	1.0,0.372,1.0	-0.217
1190	FBgn0030735	CG3632	X	+	16296670	16296907	16296670	16296883	16297660	16297784	0,3,3	9,5,3	8,11,5	5,7,2	108	84	0.00390204	0.040321	0.0,0.318,0.438	0.554,0.55,0.66	-0.336
20	FBgn0025632	CG4313	X	+	2041867	2042147	2041867	2042077	2042216	2042352	21,34,40	3,0,5	33,40,24	0,1,1	154	84	0.00399011	0.0409581	0.792,1.0,0.814	1.0,0.956,0.929	-0.093
145	FBgn0020279	lig	2R	+	8067976	8068080	8067976	8068011	8069870	8070279	4,2,5	0,0,2	1,0,3	0,1,3	153	84	0.00413027	0.0421179	1.0,1.0,0.579	1.0,0.0,0.354	0.408
360	FBgn0259170	alpha-Man-I	X	-	10325632	10325958	10325813	10325958	10323565	10324318	66,71,61	13,13,12	46,43,32	15,20,13	265	84	0.00427095	0.0432678	0.617,0.634,0.617	0.493,0.405,0.438	0.177
442	FBgn0259176	bun	2L	-	12545642	12546611	12546409	12546611	12540515	12540900	2,2,10	0,2,2	0,8,6	1,0,0	851	84	0.00438049	0.0440893	1.0,0.09,0.33	0.0,1.0,1.0	-0.193
1113	FBgn0039665	CG2310	3R	-	29493249	29493518	29493445	29493518	29492395	29492751	6,20,21	39,49,56	33,26,20	40,40,47	280	84	0.00460204	0.0460204	0.044,0.109,0.101	0.198,0.163,0.113	-0.073
30	FBgn0037094	CG7611	3L	+	21523185	21524067	21523185	21523298	21524721	21525716	178,178,182	7,5,7	170,170,167	2,2,2	853	84	0.00467909	0.046491	0.715,0.778,0.719	0.893,0.893,0.892	-0.155
1224	FBgn0037222	CG14642	3R	-	4242157	4242273	4242174	4242273	4241977	4242087	2,4,8	1,0,1	14,12,19	4,5,2	101	84	0.00492017	0.047964	0.625,1.0,0.869	0.744,0.666,0.888	0.065
2220	FBgn0004167	kst	3L	+	3336859	3337001	3336859	3336967	3337679	3337828	187,250,280	33,44,37	202,199,145	43,64,32	118	84	0.0049016	0.047964	0.801,0.802,0.843	0.77,0.689,0.763	0.075
2297	FBgn0034420	CG10737	2R	+	19172711	19172921	19172711	19172888	19173431	19173643	11,10,13	1,2,3	25,26,20	15,8,17	117	84	0.00491078	0.047964	0.888,0.782,0.757	0.545,0.7,0.458	0.241
1008	FBgn0016983	smid	3L	+	7381848	7382154	7381848	7382011	7382210	7382334	2,3,2	73,70,56	6,4,10	66,66,63	227	84	0.00508618	0.0488046	0.01,0.016,0.013	0.033,0.022,0.055	-0.024
103	FBgn0051224	CG31224	3R	-	18658759	18659309	18659253	18659309	18656164	18657185	131,135,159	4,1,2	38,43,30	2,2,5	578	84	0.00511675	0.0488046	0.826,0.952,0.92	0.734,0.758,0.466	0.247
1592	FBgn0262527	nsl1	3R	+	15793781	15794053	15793781	15793953	15794828	15795579	16,12,15	49,49,53	18,23,12	32,31,27	184	84	0.00506323	0.0488046	0.13,0.101,0.114	0.204,0.253,0.169	-0.094
1942	FBgn0039714	Zip99C	3R	-	29868643	29868895	29868714	29868895	29865056	29865399	57,67,63	2,3,3	48,72,48	1,0,0	155	84	0.00513236	0.0488046	0.939,0.924,0.919	0.963,1.0,1.0	-0.06
235	FBgn0039360	CLS	3R	-	25686945	25687149	25686981	25687149	25686314	25686866	6,12,4	44,51,55	4,4,3	66,75,69	120	84	0.0051765	0.0489242	0.087,0.141,0.048	0.041,0.036,0.03	0.056
48	FBgn0261444	CG3638	X	-	1236433	1236684	1236444	1236684	1233802	1234279	2,2,2	16,17,12	0,0,0	20,19,29	95	84	0.00528922	0.0496866	0.1,0.094,0.128	0.0,0.0,0.0	0.107
2245	FBgn0040297	Nhe2	2L	+	21124439	21124614	21124439	21124521	21125346	21125439	1,2,2	17,10,11	3,10,4	15,14,9	177	84	0.00576871	0.0538644	0.027,0.087,0.079	0.087,0.253,0.174	-0.107
1456	FBgn0003654	sw	X	-	20235803	20235950	20235807	20235950	20235508	20235746	2,2,3	12,11,15	6,5,3	5,7,7	88	84	0.00617262	0.0572908	0.137,0.148,0.16	0.534,0.405,0.29	-0.261
1100	FBgn0010300	brat	2L	+	19158539	19158755	19158539	19158689	19166084	19166358	47,71,54	0,1,2	42,33,33	2,3,3	150	84	0.00647212	0.0595381	1.0,0.975,0.938	0.922,0.86,0.86	0.09
1596	FBgn0262527	nsl1	3R	+	15793781	15794049	15793781	15793953	15794828	15795579	15,9,12	49,49,53	13,20,12	32,31,27	180	84	0.00649157	0.0595381	0.125,0.079,0.096	0.159,0.231,0.172	-0.087
1518	FBgn0039450	CG5484	3R	+	26717870	26718011	26717870	26717999	26718327	26718866	0,0,3	61,65,73	4,5,3	73,73,62	96	84	0.006771	0.0606651	0.0,0.0,0.035	0.046,0.057,0.041	-0.036
1820	FBgn0024320	Npc1a	2L	-	10220692	10220952	10220868	10220952	10218778	10218889	66,73,82	0,5,2	110,97,111	0,0,0	260	84	0.00675706	0.0606651	1.0,0.825,0.93	1.0,1.0,1.0	-0.082
407	FBgn0004867	RpS2	2L	-	9897211	9897521	9897472	9897521	9896264	9897131	13,27,21	98,139,140	29,36,35	131,115,124	345	84	0.00675744	0.0606651	0.031,0.045,0.035	0.051,0.071,0.064	-0.025
85	FBgn0038294	Mf	3R	-	15176538	15178489	15178279	15178489	15176363	15176433	132,116,145	421,444,473	68,83,65	461,451,461	1825	84	0.00671787	0.0606651	0.014,0.012,0.014	0.007,0.008,0.006	0.006
1117	FBgn0022238	lolal	2R	-	18157845	18158018	18157941	18158018	18155891	18156165	5,1,3	2,1,1	4,3,4	1,1,0	180	84	0.00703526	0.0619678	0.538,0.318,0.583	0.651,0.583,1.0	-0.265
1595	FBgn0262527	nsl1	3R	+	15793781	15794029	15793781	15793953	15794828	15795579	14,3,9	49,49,53	11,15,9	32,31,27	160	84	0.00700899	0.0619678	0.13,0.031,0.082	0.153,0.203,0.149	-0.087
465	FBgn0003392	shi	X	+	15892199	15892581	15892199	15892440	15892827	15893150	6,6,6	42,57,54	6,11,9	34,30,24	225	84	0.00703634	0.0619678	0.051,0.038,0.04	0.062,0.12,0.123	-0.059
2312	FBgn0260938	tay	X	-	15887012	15887311	15887037	15887311	15884442	15885943	5,7,6	0,2,1	2,2,1	1,1,3	109	84	0.00752584	0.0659043	1.0,0.73,0.822	0.606,0.606,0.204	0.379
671	FBgn0030701	CG16952	X	+	15870182	15870586	15870182	15870565	15871360	15871523	1,1,1	1,0,1	0,0,0	7,3,2	105	84	0.0081338	0.070828	0.444,1.0,0.444	0.0,0.0,0.0	0.629
13	FBgn0013765	cnn	2R	-	13449218	13449400	13449307	13449400	13447131	13447328	37,37,27	1,0,0	40,20,37	1,2,3	173	84	0.00824998	0.0710415	0.947,1.0,1.0	0.951,0.829,0.857	0.103
32	FBgn0037094	CG7611	3L	+	21523185	21523627	21523185	21523298	21524721	21525716	123,127,132	7,5,7	107,119,103	2,2,2	413	84	0.00824278	0.0710415	0.781,0.838,0.793	0.916,0.924,0.913	-0.114
2066	FBgn0030268	Klp10A	X	-	11136239	11136778	11136618	11136778	11134879	11136095	7,8,9	0,2,3	7,7,6	1,0,1	463	84	0.00850973	0.0728734	1.0,0.421,0.352	0.559,1.0,0.521	-0.102
564	FBgn0250837	dUTPase	2L	+	11011311	11011418	11011311	11011379	11011471	11012135	6,5,11	22,38,28	3,6,3	57,37,34	123	84	0.00864225	0.0736015	0.157,0.082,0.212	0.035,0.1,0.057	0.086
653	FBgn0000308	chic	2L	-	5980846	5981018	5980950	5981018	5979411	5979704	15,12,19	63,64,63	20,33,19	64,45,50	188	84	0.00874847	0.0740991	0.096,0.077,0.119	0.123,0.247,0.145	-0.074
1804	FBgn0030719	eIF5	X	-	15991750	15991974	15991821	15991974	15991082	15991382	7,10,9	71,70,110	3,4,4	58,98,97	155	84	0.00895082	0.0754009	0.051,0.072,0.042	0.027,0.022,0.022	0.031
681	FBgn0003175	px	2R	-	22561898	22562065	22561918	22562065	22560745	22561142	5,8,8	1,0,0	5,5,7	3,0,2	104	84	0.00930839	0.0779892	0.802,1.0,1.0	0.574,1.0,0.739	0.163
2399	FBgn0260936	scny	3L	+	5774413	5775013	5774413	5774846	5775188	5775845	30,24,31	1,4,4	21,24,8	5,7,6	251	84	0.00978687	0.0815572	0.909,0.668,0.722	0.584,0.534,0.309	0.291
1594	FBgn0262527	nsl1	3R	+	15793781	15794200	15793781	15793953	15794828	15795579	17,18,17	49,49,53	20,26,13	32,31,27	331	84	0.00994679	0.0824466	0.081,0.085,0.075	0.137,0.175,0.109	-0.06
937	FBgn0265177	CG44242	2R	+	16196383	16196602	16196383	16196572	16196691	16196928	121,148,144	21,33,25	127,142,126	37,44,38	114	84	0.0100095	0.0825255	0.809,0.768,0.809	0.717,0.704,0.71	0.085
1140	FBgn0035850	Atg18a	3L	+	8186994	8187402	8186994	8187218	8187478	8187576	1,3,1	2,1,1	1,3,3	1,0,1	268	84	0.0105741	0.0867187	0.135,0.485,0.239	0.239,1.0,0.485	-0.288
2061	FBgn0036741	CG7510	3L	+	17628278	17628371	17628278	17628347	17628426	17628799	36,34,41	10,14,21	27,18,16	16,21,15	108	84	0.0107308	0.0875411	0.737,0.654,0.603	0.568,0.4,0.453	0.191
1835	FBgn0267791	bl	2R	+	20605681	20605876	20605681	20605851	20606443	20606854	17,9,16	213,210,223	4,8,7	198,203,174	109	84	0.0111898	0.0908069	0.058,0.032,0.052	0.015,0.029,0.03	0.023
29	FBgn0037094	CG7611	3L	+	21523185	21523400	21523185	21523298	21524721	21525716	33,49,48	7,5,7	31,41,37	2,2,2	186	84	0.0118686	0.0958144	0.68,0.816,0.756	0.875,0.903,0.893	-0.14
1617	FBgn0026630	nes	3L	-	19260532	19260679	19260548	19260679	19260114	19260230	35,46,50	5,4,4	41,53,40	11,8,11	100	84	0.0121409	0.0970022	0.855,0.906,0.913	0.758,0.848,0.753	0.105
2589	FBgn0037750	Whamy	3R	-	9774310	9774419	9774319	9774419	9773737	9773978	0,3,2	1,2,3	1,1,0	3,3,1	93	84	0.012094	0.0970022	0.0,0.575,0.376	0.231,0.231,0.0	0.163
137	FBgn0033226	CG1882	2R	+	7812503	7812992	7812503	7812691	7813280	7814745	481,485,457	4,10,11	637,581,562	24,15,17	385	84	0.0123616	0.0973002	0.963,0.914,0.901	0.853,0.894,0.878	0.051
2336	FBgn0010909	msn	3L	-	2586265	2586540	2586402	2586540	2585604	2585738	42,55,41	269,300,270	23,26,21	218,220,211	221	84	0.0123665	0.0973002	0.056,0.065,0.055	0.039,0.043,0.036	0.019
367	FBgn0003435	sm	2R	-	19630852	19631508	19631036	19631508	19628480	19629070	0,0,0	6,7,4	3,3,1	7,11,7	268	84	0.0122753	0.0973002	0.0,0.0,0.0	0.118,0.079,0.043	-0.08
1808	FBgn0026575	hang	X	+	16429059	16430199	16429059	16429407	16430620	16430764	31,34,38	60,72,61	19,15,11	48,50,44	876	84	0.0125615	0.0983347	0.047,0.043,0.056	0.037,0.028,0.023	0.019
1401	FBgn0261671	tweek	2L	+	16904459	16904712	16904459	16904661	16905298	16905389	24,24,32	5,5,3	23,23,23	0,2,2	135	84	0.0126743	0.0987194	0.749,0.749,0.869	1.0,0.877,0.877	-0.129
28	FBgn0037094	CG7611	3L	+	21523185	21523605	21523185	21523298	21524721	21525716	114,106,125	7,5,7	85,104,89	2,2,2	391	84	0.0128534	0.0996139	0.778,0.82,0.793	0.901,0.918,0.905	-0.111
179	FBgn0014010	Rab5	2L	-	2364594	2364721	2364640	2364721	2361159	2361585	15,9,11	22,19,40	23,16,17	22,20,20	130	84	0.0129348	0.0997459	0.306,0.234,0.151	0.403,0.341,0.355	-0.136

## Sheet: MXE
	GeneID	geneSymbol	chr	strand	X1stExonStart_0base	X1stExonEnd	X2ndExonStart_0base	X2ndExonEnd	upstreamES	upstreamEE	downstreamES	downstreamEE	IC_Nito	SC_Nito	IC_Ctrl	SC_Ctrl	IncFormLen	SkipFormLen	PValue	FDR	IncLevelNito	IncLevelCtrl	IncLevelDifference
67	FBgn0265991	Zasp52	2R	-	15763925	15764835	15765122	15769551	15763645	15763829	15773815	15773966	251,232,282	853,855,905	125,117,93	894,798,787	4513	994	6.35048e-13	1.40346e-09	0.061,0.056,0.064	0.03,0.031,0.025	0.032
251	FBgn0002413	dco	3R	-	31058539	31058627	31060374	31060464	31054084	31057928	31061076	31061210	62,53,66	303,358,317	88,91,78	208,168,184	174	172	2.69318e-11	2.97596e-08	0.168,0.128,0.171	0.295,0.349,0.295	-0.157
2158	FBgn0013305	Nmda1	2R	-	12879051	12879146	12879196	12879222	12878384	12878710	12879688	12879798	182,205,248	327,387,365	299,311,253	255,250,240	110	179	3.04881e-10	2.24596e-07	0.475,0.463,0.525	0.656,0.669,0.632	-0.165
1988	FBgn0032006	Pvr	2L	-	8226928	8227150	8228082	8228257	8226457	8226606	8228493	8229011	705,684,714	105,106,118	723,741,644	49,56,45	259	306	9.78458e-10	5.40598e-07	0.888,0.884,0.877	0.946,0.94,0.944	-0.06
66	FBgn0265991	Zasp52	2R	-	15763925	15764835	15765122	15767253	15763645	15763829	15773815	15773966	120,105,150	853,855,905	66,62,40	894,798,787	2215	994	1.76208e-09	7.78838e-07	0.059,0.052,0.069	0.032,0.034,0.022	0.031
1991	FBgn0264693	ens	3L	-	4129650	4129791	4130388	4130643	4126988	4127162	4131120	4131236	109,115,140	423,495,469	48,39,48	421,377,332	339	225	2.90117e-09	1.0686e-06	0.146,0.134,0.165	0.07,0.064,0.088	0.074
2045	FBgn0085437	CG34408	X	+	10222897	10223455	10224313	10224505	10222325	10222586	10224918	10225059	86,82,94	92,124,123	25,29,32	97,100,90	642	276	5.28117e-09	1.66734e-06	0.287,0.221,0.247	0.1,0.111,0.133	0.137
2207	FBgn0033844	bbc	2R	-	13489741	13489873	13490739	13490871	13487973	13488132	13491434	13491593	406,367,436	148,147,163	559,575,534	109,107,124	216	216	5.96683e-08	1.64834e-05	0.733,0.714,0.728	0.837,0.843,0.812	-0.106
2209	FBgn0033844	bbc	2R	-	13488916	13489048	13489741	13489873	13487973	13488132	13491434	13491593	148,147,163	32,33,30	109,107,124	71,56,47	216	216	4.03587e-07	8.91928e-05	0.822,0.817,0.845	0.606,0.656,0.725	0.166
2340	FBgn0261451	trol	X	-	2496775	2496925	2499210	2499678	2494403	2494637	2501626	2501737	0,1,1	4,2,1	3,1,2	0,1,0	552	234	3.76141e-07	8.91928e-05	0.0,0.175,0.298	1.0,0.298,1.0	-0.608
1990	FBgn0032006	Pvr	2L	-	8227651	8227826	8228082	8228257	8226457	8226603	8228493	8229011	474,456,464	96,103,110	494,510,435	47,65,54	259	259	4.62696e-07	9.29598e-05	0.832,0.816,0.808	0.913,0.887,0.89	-0.078
869	FBgn0033159	Dscam1	2R	-	7363023	7363194	7364731	7364893	7361717	7361867	7368387	7368732	18,21,16	28,33,36	19,23,13	9,7,6	246	255	6.5886e-07	0.00012134	0.4,0.397,0.315	0.686,0.773,0.692	-0.346
866	FBgn0033159	Dscam1	2R	-	7363023	7363194	7364455	7364617	7361717	7361867	7368387	7368732	12,19,19	28,33,36	17,21,12	9,7,6	246	255	9.62775e-07	0.000163672	0.308,0.374,0.354	0.662,0.757,0.675	-0.353
1989	FBgn0032006	Pvr	2L	-	8227651	8227826	8228082	8228257	8226457	8226606	8228493	8229011	705,684,714	97,104,114	723,741,644	49,68,56	259	259	2.08662e-06	0.000329389	0.879,0.868,0.862	0.937,0.916,0.92	-0.055
1984	FBgn0032006	Pvr	2L	-	8227669	8227826	8228082	8228257	8226457	8226606	8228493	8229011	705,684,714	89,93,95	723,741,644	43,60,50	259	241	5.3505e-06	0.000788308	0.881,0.873,0.875	0.94,0.92,0.923	-0.051
1470	FBgn0033159	Dscam1	2R	-	7345484	7345775	7347391	7347697	7332260	7332380	7347848	7348010	27,19,20	208,196,228	6,8,4	212,191,125	390	375	7.5523e-06	0.00104316	0.111,0.085,0.078	0.026,0.039,0.03	0.06
224	FBgn0003721	Tm1	3R	+	15301010	15301073	15301623	15301686	15300746	15300822	15303152	15303222	23,22,27	435,486,456	10,7,14	545,535,491	147	147	8.44202e-06	0.00106879	0.05,0.043,0.056	0.018,0.013,0.028	0.03
250	FBgn0002413	dco	3R	-	31058539	31058627	31060374	31060464	31055185	31057928	31061069	31061210	19,19,25	251,278,250	34,29,34	195,157,171	174	172	8.70505e-06	0.00106879	0.07,0.063,0.09	0.147,0.154,0.164	-0.081
872	FBgn0033159	Dscam1	2R	-	7363023	7363194	7366804	7366966	7361717	7361867	7368387	7368732	81,80,84	28,33,36	46,62,44	9,7,6	246	255	3.0653e-05	0.00356542	0.75,0.715,0.707	0.841,0.902,0.884	-0.152
2064	FBgn0053653	Caps	4	+	1244336	1244351	1245100	1245331	1244013	1244264	1245378	1245523	0,0,1	7,6,14	5,6,4	33,30,31	99	315	3.86666e-05	0.00427266	0.0,0.0,0.185	0.325,0.389,0.291	-0.273
2355	FBgn0002921	Atpalpha	3R	+	20966804	20966899	20968391	20968486	20966397	20966613	20973172	20973347	0,2,0	3,2,3	3,4,5	2,0,4	179	179	6.35216e-05	0.00668489	0.0,0.5,0.0	0.6,1.0,0.556	-0.552
2157	FBgn0013305	Nmda1	2R	-	12879051	12879146	12879196	12879222	12878384	12878710	12879447	12879656	82,80,101	274,298,300	105,92,103	205,204,194	110	179	9.27592e-05	0.00931808	0.328,0.304,0.354	0.455,0.423,0.464	-0.119
2002	FBgn0042185	CG18769	3L	+	6562566	6562839	6587163	6587394	6562321	6562418	6590603	6590835	7,9,9	1,3,4	2,2,2	4,6,5	357	315	0.000107735	0.0103519	0.861,0.726,0.665	0.306,0.227,0.261	0.486
1937	FBgn0033159	Dscam1	2R	-	7344278	7344569	7347391	7347697	7332260	7332380	7347848	7348010	27,19,20	155,149,173	6,8,4	124,128,89	390	375	0.000121291	0.0111689	0.143,0.109,0.1	0.044,0.057,0.041	0.07
874	FBgn0033159	Dscam1	2R	-	7363023	7363194	7365311	7365482	7361717	7361867	7368387	7368732	60,42,58	28,33,36	29,37,33	9,7,6	255	255	0.00014222	0.0125723	0.682,0.56,0.617	0.763,0.841,0.846	-0.197
875	FBgn0033159	Dscam1	2R	-	7363023	7363194	7365017	7365179	7361717	7361867	7368387	7368732	18,27,22	28,33,36	17,14,15	9,7,6	246	255	0.000168008	0.0142807	0.4,0.459,0.388	0.662,0.675,0.722	-0.271
2185	FBgn0013576	mtd	3R	-	5299469	5299573	5304110	5304182	5296146	5296635	5312988	5313497	0,0,1	3,6,1	4,3,9	24,11,7	156	188	0.000252105	0.0204061	0.0,0.0,0.547	0.167,0.247,0.608	-0.158
2260	FBgn0265191	Glycogenin	2R	+	21205745	21205814	21206876	21207512	21205360	21205541	21208469	21209889	1,2,1	2,4,3	1,0,0	2,3,2	153	720	0.000263142	0.0204061	0.702,0.702,0.611	0.702,0.0,0.0	0.438
46	FBgn0030412	Tomosyn	X	+	12643872	12644767	12648536	12649182	12640661	12640839	12651109	12651226	206,265,258	30,23,28	282,262,247	45,54,60	979	730	0.000267773	0.0204061	0.837,0.896,0.873	0.824,0.783,0.754	0.082
1924	FBgn0033159	Dscam1	2R	-	7338640	7338928	7345484	7345775	7332260	7332380	7347848	7348010	208,196,228	17,18,11	212,191,125	5,3,6	375	372	0.000287251	0.0211608	0.924,0.915,0.954	0.977,0.984,0.954	-0.041
108	FBgn0266347	nAChRalpha4	3L	+	23247006	23247187	23251452	23251579	23227437	23227547	23262707	23262823	1,1,1	1,0,0	1,3,0	3,0,2	265	211	0.000374472	0.0266963	0.443,1.0,1.0	0.21,1.0,0.0	0.411
2089	FBgn0263197	Patronin	2R	-	17522852	17522960	17523499	17523571	17520645	17520928	17524083	17524282	1,0,0	4,7,3	2,3,1	5,8,1	156	192	0.000415584	0.0287013	0.235,0.0,0.0	0.33,0.316,0.552	-0.321
1275	FBgn0033159	Dscam1	2R	-	7359441	7359565	7360525	7360649	7348130	7348975	7361717	7361867	35,28,47	4,7,8	16,12,10	9,15,4	208	208	0.000464613	0.0301998	0.897,0.8,0.855	0.64,0.444,0.714	0.251
830	FBgn0033159	Dscam1	2R	-	7351698	7351822	7359441	7359565	7348130	7348975	7361717	7361867	4,7,8	4,7,8	9,15,4	1,2,2	208	208	0.000454405	0.0301998	0.5,0.5,0.5	0.9,0.882,0.667	-0.316
1027	FBgn0033159	Dscam1	2R	-	7352898	7353022	7359441	7359565	7348130	7348975	7361717	7361867	4,7,8	0,3,6	9,15,4	0,1,1	208	208	0.000511847	0.0315384	1.0,0.7,0.571	1.0,0.938,0.8	-0.156
1213	FBgn0033159	Dscam1	2R	-	7355685	7355809	7360525	7360649	7348130	7348975	7361717	7361867	35,28,47	3,5,4	16,12,10	10,3,6	208	208	0.000513748	0.0315384	0.921,0.848,0.922	0.615,0.8,0.625	0.217
1052	FBgn0033159	Dscam1	2R	-	7352898	7353022	7359015	7359139	7348130	7348975	7361717	7361867	1,0,4	0,3,6	3,2,4	0,1,1	208	208	0.000548485	0.0318987	1.0,0.0,0.4	1.0,0.667,0.8	-0.356
2202	FBgn0039467	CG14253	3R	+	26980951	26981101	26981532	26981751	26980517	26980876	26983962	26984217	14,17,14	26,19,25	9,7,8	35,36,35	234	303	0.000540878	0.0318987	0.411,0.537,0.42	0.25,0.201,0.228	0.23
1817	FBgn0033159	Dscam1	2R	-	7343331	7343622	7347391	7347697	7332260	7332380	7347848	7348010	27,19,20	6,8,10	6,8,4	10,10,5	390	375	0.000597999	0.0338866	0.812,0.695,0.658	0.366,0.435,0.435	0.31
1038	FBgn0033159	Dscam1	2R	-	7352898	7353022	7355685	7355809	7348130	7348975	7361717	7361867	3,5,4	0,3,6	10,3,6	0,1,1	208	208	0.000745372	0.0411818	1.0,0.625,0.4	1.0,0.75,0.857	-0.194
1388	FBgn0033159	Dscam1	2R	-	7345875	7346166	7347391	7347697	7332260	7332380	7347848	7348010	27,19,20	74,50,64	6,8,4	29,54,42	390	375	0.000808376	0.042536	0.26,0.268,0.231	0.166,0.125,0.084	0.128
841	FBgn0033159	Dscam1	2R	-	7351698	7351822	7355685	7355809	7348130	7348975	7361717	7361867	3,5,4	4,7,8	10,3,6	1,2,2	208	208	0.000792945	0.042536	0.429,0.417,0.333	0.909,0.6,0.75	-0.36
1406	FBgn0033159	Dscam1	2R	-	7351173	7351297	7359666	7359790	7348130	7348975	7361717	7361867	4,4,2	4,4,2	10,1,5	2,0,1	208	208	0.000863088	0.0443587	0.5,0.5,0.5	0.833,1.0,0.833	-0.389
1967	FBgn0033159	Dscam1	2R	-	7340944	7341232	7347391	7347697	7332260	7332380	7347848	7348010	27,19,20	12,6,12	6,8,4	11,12,5	390	372	0.000894539	0.0449302	0.682,0.751,0.614	0.342,0.389,0.433	0.294
674	FBgn0033159	Dscam1	2R	-	7346268	7346556	7347391	7347697	7332260	7332380	7347848	7348010	27,19,20	32,43,40	6,8,4	30,31,22	390	372	0.00100625	0.049418	0.446,0.297,0.323	0.16,0.198,0.148	0.187
1407	FBgn0033159	Dscam1	2R	-	7351173	7351297	7355685	7355809	7348130	7348975	7361717	7361867	3,5,4	4,4,2	10,3,6	2,0,1	208	208	0.00106806	0.0513132	0.429,0.556,0.667	0.833,1.0,0.857	-0.346
1039	FBgn0033159	Dscam1	2R	-	7352898	7353022	7357182	7357306	7348130	7348975	7361717	7361867	2,9,5	0,3,6	10,5,3	0,1,1	208	208	0.00127694	0.0516867	1.0,0.75,0.455	1.0,0.833,0.75	-0.126
1045	FBgn0033159	Dscam1	2R	-	7352898	7353022	7357590	7357714	7348130	7348975	7361717	7361867	6,2,7	0,3,6	8,6,4	0,1,1	208	208	0.00115509	0.0516867	1.0,0.4,0.538	1.0,0.857,0.8	-0.24
1060	FBgn0033159	Dscam1	2R	-	7352898	7353022	7358215	7358339	7348130	7348975	7361717	7361867	3,3,1	0,3,6	4,3,3	0,1,1	208	208	0.00121923	0.0516867	1.0,0.5,0.143	1.0,0.75,0.75	-0.286
1425	FBgn0033159	Dscam1	2R	-	7351173	7351297	7359015	7359139	7348130	7348975	7361717	7361867	1,0,4	4,4,2	3,2,4	2,0,1	208	208	0.00122144	0.0516867	0.2,0.0,0.667	0.6,1.0,0.8	-0.511
1665	FBgn0033159	Dscam1	2R	-	7350781	7350905	7352898	7353022	7348130	7348975	7361717	7361867	0,3,6	2,4,5	0,1,1	4,4,4	208	208	0.00114758	0.0516867	0.0,0.429,0.545	0.0,0.2,0.2	0.191
2006	FBgn0003423	slgA	X	+	21379587	21379709	21379972	21380094	21376119	21376666	21380650	21380737	32,45,55	38,33,29	87,72,68	26,29,25	206	206	0.00128632	0.0516867	0.457,0.577,0.655	0.77,0.713,0.731	-0.175
2164	FBgn0002121	l(2)gl	2L	-	17052	17212	19884	20020	14932	15711	21135	21376	45,47,62	120,146,131	31,20,28	137,115,104	220	244	0.00121163	0.0516867	0.294,0.263,0.344	0.201,0.162,0.23	0.103
2344	FBgn0261451	trol	X	-	2495040	2495238	2496775	2496925	2494403	2494637	2501626	2501737	4,2,1	6,11,13	0,1,0	4,4,6	234	282	0.00126298	0.0516867	0.445,0.18,0.085	0.0,0.232,0.0	0.159
922	FBgn0033159	Dscam1	2R	-	7351460	7351584	7352898	7353022	7348130	7348975	7361717	7361867	0,3,6	4,3,6	0,1,1	6,8,2	208	208	0.00111463	0.0516867	0.0,0.5,0.5	0.0,0.111,0.333	0.185
1059	FBgn0033159	Dscam1	2R	-	7352898	7353022	7356316	7356440	7348130	7348975	7361717	7361867	4,4,6	0,3,6	6,7,2	0,1,1	208	208	0.00132578	0.0523209	1.0,0.571,0.5	1.0,0.875,0.667	-0.157
1068	FBgn0033159	Dscam1	2R	-	7356106	7356230	7360525	7360649	7348130	7348975	7361717	7361867	35,28,47	6,6,3	16,12,10	8,5,6	208	208	0.00146915	0.0543741	0.854,0.824,0.94	0.667,0.706,0.625	0.207
1540	FBgn0033159	Dscam1	2R	-	7336530	7336818	7347391	7347697	7332260	7332380	7347848	7348010	27,19,20	1,9,6	6,8,4	9,5,6	390	372	0.00144548	0.0543741	0.963,0.668,0.761	0.389,0.604,0.389	0.337
1993	FBgn0264693	ens	3L	-	4128613	4128973	4130388	4130643	4126988	4127162	4131120	4131236	109,115,140	9,6,12	48,39,48	6,14,8	339	444	0.00146739	0.0543741	0.941,0.962,0.939	0.913,0.785,0.887	0.086
2187	FBgn0028671	Vha100-1	3R	+	29133271	29133429	29133860	29133961	29132375	29132504	29135048	29135175	283,267,273	123,118,114	350,393,339	109,101,107	242	185	0.00147622	0.0543741	0.638,0.634,0.647	0.711,0.748,0.708	-0.083
1396	FBgn0033159	Dscam1	2R	-	7351173	7351297	7359441	7359565	7348130	7348975	7361717	7361867	4,7,8	4,4,2	9,15,4	2,0,1	208	208	0.00151347	0.0548321	0.5,0.636,0.8	0.818,1.0,0.8	-0.227
1041	FBgn0033159	Dscam1	2R	-	7352898	7353022	7356106	7356230	7348130	7348975	7361717	7361867	6,6,3	0,3,6	8,5,6	0,1,1	208	208	0.00160925	0.0573619	1.0,0.667,0.333	1.0,0.833,0.857	-0.23
1221	FBgn0033159	Dscam1	2R	-	7355685	7355809	7359221	7359345	7348130	7348975	7361717	7361867	4,4,5	3,5,4	1,1,2	10,3,6	208	208	0.0017162	0.060203	0.571,0.444,0.556	0.091,0.25,0.25	0.327
857	FBgn0033159	Dscam1	2R	-	7351698	7351822	7359015	7359139	7348130	7348975	7361717	7361867	1,0,4	4,7,8	3,2,4	1,2,2	208	208	0.00181216	0.0625761	0.2,0.0,0.333	0.75,0.5,0.667	-0.461
1036	FBgn0033159	Dscam1	2R	-	7352898	7353022	7354685	7354809	7348130	7348975	7361717	7361867	8,3,5	0,3,6	6,4,3	0,1,1	208	208	0.00189264	0.0643497	1.0,0.5,0.455	1.0,0.8,0.75	-0.198
1410	FBgn0033159	Dscam1	2R	-	7351173	7351297	7356106	7356230	7348130	7348975	7361717	7361867	6,6,3	4,4,2	8,5,6	2,0,1	208	208	0.00195562	0.0649014	0.6,0.6,0.6	0.8,1.0,0.857	-0.286
1927	FBgn0033159	Dscam1	2R	-	7338640	7338928	7344278	7344569	7332260	7332380	7347848	7348010	155,149,173	17,18,11	124,128,89	5,3,6	375	372	0.0019676	0.0649014	0.9,0.891,0.94	0.961,0.977,0.936	-0.048
1029	FBgn0033159	Dscam1	2R	-	7352898	7353022	7360081	7360205	7348130	7348975	7361717	7361867	8,9,8	0,3,6	10,3,6	0,1,1	208	208	0.00200797	0.0650601	1.0,0.75,0.571	1.0,0.75,0.857	-0.095
1433	FBgn0033159	Dscam1	2R	-	7351173	7351297	7358215	7358339	7348130	7348975	7361717	7361867	3,3,1	4,4,2	4,3,3	2,0,1	208	208	0.00203129	0.0650601	0.429,0.429,0.333	0.667,1.0,0.75	-0.409
868	FBgn0033159	Dscam1	2R	-	7363023	7363194	7364177	7364348	7361717	7361867	7368387	7368732	22,30,40	28,33,36	21,15,14	9,7,6	255	255	0.0020858	0.0658516	0.44,0.476,0.526	0.7,0.682,0.7	-0.213
1032	FBgn0033159	Dscam1	2R	-	7352898	7353022	7357399	7357523	7348130	7348975	7361717	7361867	6,1,4	0,3,6	2,4,2	0,1,1	208	208	0.00237452	0.0662516	1.0,0.25,0.4	1.0,0.8,0.667	-0.272
1034	FBgn0033159	Dscam1	2R	-	7352898	7353022	7353565	7353692	7348130	7348975	7361717	7361867	2,1,3	0,3,6	3,1,2	0,1,1	211	208	0.00236748	0.0662516	1.0,0.247,0.33	1.0,0.496,0.663	-0.194
1035	FBgn0033159	Dscam1	2R	-	7352898	7353022	7354476	7354600	7348130	7348975	7361717	7361867	3,1,2	0,3,6	1,3,1	0,1,1	208	208	0.00259462	0.0662516	1.0,0.25,0.25	1.0,0.75,0.5	-0.25
1037	FBgn0033159	Dscam1	2R	-	7352898	7353022	7359666	7359790	7348130	7348975	7361717	7361867	4,4,2	0,3,6	10,1,5	0,1,1	208	208	0.00231448	0.0662516	1.0,0.571,0.25	1.0,0.5,0.833	-0.171
1040	FBgn0033159	Dscam1	2R	-	7352898	7353022	7355086	7355210	7348130	7348975	7361717	7361867	4,8,5	0,3,6	5,5,3	0,1,1	208	208	0.00225575	0.0662516	1.0,0.727,0.455	1.0,0.833,0.75	-0.134
1046	FBgn0033159	Dscam1	2R	-	7352898	7353022	7353815	7353936	7348130	7348975	7361717	7361867	4,8,5	0,3,6	5,4,3	0,1,1	205	208	0.00255067	0.0662516	1.0,0.73,0.458	1.0,0.802,0.753	-0.122
1054	FBgn0033159	Dscam1	2R	-	7352898	7353022	7360290	7360414	7348130	7348975	7361717	7361867	2,6,4	0,3,6	4,8,1	0,1,1	208	208	0.00227406	0.0662516	1.0,0.667,0.4	1.0,0.889,0.5	-0.107
1056	FBgn0033159	Dscam1	2R	-	7352898	7353022	7358806	7358930	7348130	7348975	7361717	7361867	5,3,2	0,3,6	2,4,2	0,1,1	208	208	0.002337	0.0662516	1.0,0.5,0.25	1.0,0.8,0.667	-0.239
1058	FBgn0033159	Dscam1	2R	-	7352898	7353022	7356526	7356650	7348130	7348975	7361717	7361867	7,5,4	0,3,6	4,4,3	0,1,1	208	208	0.00258268	0.0662516	1.0,0.625,0.4	1.0,0.8,0.75	-0.175
1455	FBgn0033159	Dscam1	2R	-	7357590	7357714	7360525	7360649	7348130	7348975	7361717	7361867	35,28,47	6,2,7	16,12,10	8,6,4	208	208	0.00238223	0.0662516	0.854,0.933,0.87	0.667,0.667,0.714	0.203
1500	FBgn0033159	Dscam1	2R	-	7350580	7350704	7352898	7353022	7348130	7348975	7361717	7361867	0,3,6	10,14,13	0,1,1	10,11,5	208	208	0.00213685	0.0662516	0.0,0.176,0.316	0.0,0.083,0.167	0.081
1708	FBgn0033159	Dscam1	2R	-	7349600	7349721	7352898	7353022	7348130	7348975	7361717	7361867	0,3,6	4,6,8	0,1,1	4,5,3	208	205	0.00218708	0.0662516	0.0,0.33,0.425	0.0,0.165,0.247	0.114
211	FBgn0039897	CG1674	4	+	234863	234944	236394	236475	234264	234345	237268	237559	3,7,9	50,59,49	1,1,3	43,56,36	165	165	0.00260809	0.0662516	0.057,0.106,0.155	0.023,0.018,0.077	0.067
41	FBgn0011754	PhKgamma	X	+	11699322	11699406	11700620	11701127	11698499	11698597	11703289	11703448	6,7,8	109,118,138	3,2,1	101,109,115	168	591	0.00247582	0.0662516	0.162,0.173,0.169	0.095,0.061,0.03	0.106
494	FBgn0033159	Dscam1	2R	-	7351915	7352039	7352898	7353022	7348130	7348975	7361717	7361867	0,3,6	3,8,7	0,1,1	3,4,4	208	208	0.00256694	0.0662516	0.0,0.273,0.462	0.0,0.2,0.2	0.112
90	FBgn0051522	CG31522	3R	-	4445331	4445415	4446165	4446246	4444505	4444562	4446424	4446532	0,0,0	4,9,13	5,1,6	63,64,68	165	168	0.00258368	0.0662516	0.0,0.0,0.0	0.075,0.016,0.082	-0.058
935	FBgn0033159	Dscam1	2R	-	7359221	7359345	7359441	7359565	7348130	7348975	7361717	7361867	4,7,8	4,4,5	9,15,4	1,1,2	208	208	0.00254166	0.0662516	0.5,0.636,0.615	0.9,0.938,0.667	-0.251
1033	FBgn0033159	Dscam1	2R	-	7352898	7353022	7354276	7354400	7348130	7348975	7361717	7361867	11,10,4	0,3,6	11,8,5	0,1,1	208	208	0.00268955	0.0663756	1.0,0.769,0.4	1.0,0.889,0.833	-0.184
1049	FBgn0033159	Dscam1	2R	-	7352898	7353022	7354881	7355005	7348130	7348975	7361717	7361867	6,7,7	0,3,6	3,5,4	0,1,1	208	208	0.00272351	0.0663756	1.0,0.7,0.538	1.0,0.833,0.8	-0.132
1552	FBgn0033159	Dscam1	2R	-	7336530	7336818	7338640	7338928	7332260	7332380	7347848	7348010	17,18,11	1,9,6	5,3,6	9,5,6	372	372	0.00273311	0.0663756	0.944,0.667,0.647	0.357,0.375,0.5	0.342
844	FBgn0033159	Dscam1	2R	-	7351698	7351822	7356106	7356230	7348130	7348975	7361717	7361867	6,6,3	4,7,8	8,5,6	1,2,2	208	208	0.00268793	0.0663756	0.6,0.462,0.273	0.889,0.714,0.75	-0.339
2030	FBgn0000578	ena	2R	+	19142206	19142354	19151904	19152027	19141631	19141770	19158733	19159055	288,282,330	394,430,416	151,128,114	270,254,229	232	207	0.00283884	0.0681939	0.395,0.369,0.414	0.333,0.31,0.308	0.076
150	FBgn0052000	CG32000	4	+	133185	133231	133587	133713	132219	132287	133794	133924	2,2,0	106,91,89	3,9,3	105,108,93	130	210	0.00288895	0.0686515	0.03,0.034,0.0	0.044,0.119,0.05	-0.05
1947	FBgn0033159	Dscam1	2R	-	7359015	7359139	7359221	7359345	7348130	7348975	7361717	7361867	4,4,5	1,0,4	1,1,2	3,2,4	208	208	0.00297145	0.0697539	0.8,1.0,0.556	0.25,0.333,0.333	0.48
2166	FBgn0000667	Actn	X	-	2028664	2028750	2029774	2029926	2027934	2028027	2030214	2030368	12,7,16	158,144,148	7,5,6	188,187,172	236	170	0.00299847	0.0697539	0.052,0.034,0.072	0.026,0.019,0.025	0.029
2082	FBgn0011224	heph	3R	-	31932071	31932614	31945621	31945658	31881747	31881871	31959034	31959127	3,0,2	8,4,15	2,2,2	1,1,3	121	627	0.00306263	0.0705042	0.66,0.0,0.409	0.912,0.912,0.776	-0.51
203	FBgn0039972	CG17018	2L	+	22354811	22354969	22363429	22364294	22311926	22312038	22365192	22365324	263,243,238	2733,2682,2915	232,212,222	3508,3331,3146	242	949	0.0031001	0.0706311	0.274,0.262,0.243	0.206,0.2,0.217	0.052
1051	FBgn0033159	Dscam1	2R	-	7352898	7353022	7354056	7354177	7348130	7348975	7361717	7361867	5,2,4	0,3,6	3,2,2	0,1,1	205	208	0.00316443	0.0713612	1.0,0.403,0.403	1.0,0.67,0.67	-0.178
1053	FBgn0033159	Dscam1	2R	-	7352898	7353022	7359874	7360007	7348130	7348975	7361717	7361867	3,5,4	0,3,6	1,4,2	0,1,1	217	208	0.00334433	0.0744909	1.0,0.615,0.39	1.0,0.793,0.657	-0.148
2065	FBgn0053653	Caps	4	+	1233128	1233510	1234678	1234799	1231882	1232190	1241729	1241897	75,74,96	5,5,5	214,217,228	27,30,27	466	205	0.00337063	0.0744909	0.868,0.867,0.894	0.777,0.761,0.788	0.101
1416	FBgn0033159	Dscam1	2R	-	7351173	7351297	7357590	7357714	7348130	7348975	7361717	7361867	6,2,7	4,4,2	8,6,4	2,0,1	208	208	0.00373723	0.081775	0.6,0.333,0.778	0.8,1.0,0.8	-0.296
1763	FBgn0033159	Dscam1	2R	-	7349787	7349911	7352898	7353022	7348130	7348975	7361717	7361867	0,3,6	6,8,5	0,1,1	6,3,2	208	208	0.00387695	0.083185	0.0,0.273,0.545	0.0,0.25,0.333	0.078
399	FBgn0033159	Dscam1	2R	-	7359666	7359790	7360525	7360649	7348130	7348975	7361717	7361867	35,28,47	4,4,2	16,12,10	10,1,5	208	208	0.00385443	0.083185	0.897,0.875,0.959	0.615,0.923,0.667	0.175
1408	FBgn0033159	Dscam1	2R	-	7351173	7351297	7357182	7357306	7348130	7348975	7361717	7361867	2,9,5	4,4,2	10,5,3	2,0,1	208	208	0.00409337	0.0860813	0.333,0.692,0.714	0.833,1.0,0.75	-0.281
1944	FBgn0033159	Dscam1	2R	-	7359015	7359139	7360525	7360649	7348130	7348975	7361717	7361867	35,28,47	1,0,4	16,12,10	3,2,4	208	208	0.00416716	0.0860813	0.972,1.0,0.922	0.842,0.857,0.714	0.16
466	FBgn0033159	Dscam1	2R	-	7342963	7343248	7345484	7345775	7332260	7332380	7347848	7348010	208,196,228	16,15,15	212,191,125	7,5,6	375	369	0.00416774	0.0860813	0.927,0.928,0.937	0.968,0.974,0.953	-0.034
706	FBgn0033159	Dscam1	2R	-	7349392	7349513	7352898	7353022	7348130	7348975	7361717	7361867	0,3,6	3,4,2	0,1,1	2,3,1	208	205	0.00412078	0.0860813	0.0,0.425,0.747	0.0,0.247,0.496	0.143
870	FBgn0033159	Dscam1	2R	-	7363023	7363194	7366465	7366627	7361717	7361867	7368387	7368732	10,6,10	28,33,36	7,5,7	9,7,6	246	255	0.00422549	0.086466	0.27,0.159,0.224	0.446,0.425,0.547	-0.255
2174	FBgn0034345	CG5174	2R	+	18424606	18424666	18424871	18425034	18424325	18424486	18425339	18426221	126,132,144	955,965,1025	116,110,114	1205,1164,1071	144	247	0.00430107	0.0872051	0.185,0.19,0.194	0.142,0.139,0.154	0.045
1884	FBgn0033159	Dscam1	2R	-	7326151	7326364	7326616	7326784	7324581	7324737	7329288	7329455	234,230,262	95,125,96	171,161,178	50,54,45	252	297	0.00434932	0.0873819	0.744,0.684,0.763	0.801,0.778,0.823	-0.07
849	FBgn0033159	Dscam1	2R	-	7351698	7351822	7357590	7357714	7348130	7348975	7361717	7361867	6,2,7	4,7,8	8,6,4	1,2,2	208	208	0.00447807	0.089158	0.6,0.222,0.467	0.889,0.75,0.667	-0.339
1057	FBgn0033159	Dscam1	2R	-	7352898	7353022	7355290	7355414	7348130	7348975	7361717	7361867	7,6,8	0,3,6	3,2,4	0,1,1	208	208	0.00453213	0.0894287	1.0,0.667,0.571	1.0,0.667,0.8	-0.076
1419	FBgn0033159	Dscam1	2R	-	7351173	7351297	7351460	7351584	7348130	7348975	7361717	7361867	4,3,6	4,4,2	6,8,2	2,0,1	208	208	0.00466277	0.0896062	0.5,0.429,0.75	0.75,1.0,0.667	-0.246
284	FBgn0033159	Dscam1	2R	-	7334933	7335218	7347391	7347697	7332260	7332380	7347848	7348010	27,19,20	54,66,62	6,8,4	40,40,27	390	369	0.00463045	0.0896062	0.321,0.214,0.234	0.124,0.159,0.123	0.121
45	FBgn0030412	Tomosyn	X	+	12643872	12644767	12648536	12648783	12640661	12640839	12651109	12651226	206,265,258	12,5,9	282,262,247	21,20,15	979	331	0.0046006	0.0896062	0.853,0.947,0.906	0.82,0.816,0.848	0.074
1075	FBgn0033159	Dscam1	2R	-	7356106	7356230	7359221	7359345	7348130	7348975	7361717	7361867	4,4,5	6,6,3	1,1,2	8,5,6	208	208	0.00513627	0.0953879	0.4,0.4,0.625	0.111,0.167,0.25	0.299
1402	FBgn0033159	Dscam1	2R	-	7351173	7351297	7354276	7354400	7348130	7348975	7361717	7361867	11,10,4	4,4,2	11,8,5	2,0,1	208	208	0.00502272	0.0953879	0.733,0.714,0.667	0.846,1.0,0.833	-0.188
2169	FBgn0035227	CG12090	3L	-	1525641	1525700	1526333	1526398	1525284	1525392	1527189	1527381	8,5,8	18,19,22	2,6,1	21,29,26	149	143	0.00507461	0.0953879	0.299,0.202,0.259	0.084,0.166,0.036	0.158
865	FBgn0033159	Dscam1	2R	-	7351698	7351822	7358215	7358339	7348130	7348975	7361717	7361867	3,3,1	4,7,8	4,3,3	1,2,2	208	208	0.00512414	0.0953879	0.429,0.3,0.111	0.8,0.6,0.6	-0.387
938	FBgn0033159	Dscam1	2R	-	7359221	7359345	7359666	7359790	7348130	7348975	7361717	7361867	4,4,2	4,4,5	10,1,5	1,1,2	208	208	0.00531888	0.097956	0.5,0.5,0.286	0.909,0.5,0.714	-0.279

## Sheet: RI
	GeneID	geneSymbol	chr	strand	riExonStart_0base	riExonEnd	upstreamES	upstreamEE	downstreamES	downstreamEE	IC_Nito	SC_Nito	IC_Ctrl	SC_Ctrl	IncFormLen	SkipFormLen	PValue	FDR	IncLevelNito	IncLevelCtrl	IncLevelDifference
1056	FBgn0086901	cv-c	3R	-	14480641	14481713	14480641	14480912	14481579	14481713	620,533,652	6,7,6	136,159,161	24,19,20	751	84	0	0	0.92,0.895,0.924	0.388,0.483,0.474	0.465
1065	FBgn0003607	Su(var)205	2L	-	8210729	8211122	8210729	8210861	8210978	8211122	24,31,27	206,216,246	90,97,92	194,212,210	201	84	0	0	0.046,0.057,0.044	0.162,0.161,0.155	-0.11
1374	FBgn0261556	CG42674	3L	-	20197481	20198317	20197481	20197802	20197911	20198317	13,11,11	20,22,22	55,65,60	1,4,4	193	84	0	0	0.221,0.179,0.179	0.96,0.876,0.867	-0.708
1556	FBgn0261550	CG42668	3R	+	20309343	20310638	20309343	20309630	20309903	20310638	147,172,152	79,66,74	195,238,210	23,21,23	357	84	0	0	0.305,0.38,0.326	0.666,0.727,0.682	-0.355
475	FBgn0010548	Aldh-III	2R	-	7473721	7474130	7473721	7473843	7473915	7474130	55,47,46	45,64,79	135,134,146	27,33,17	156	84	0	0	0.397,0.283,0.239	0.729,0.686,0.822	-0.439
689	FBgn0000578	ena	2R	+	19141631	19142354	19141631	19141770	19142206	19142354	149,163,163	99,117,130	380,361,277	40,41,36	520	84	0	0	0.196,0.184,0.168	0.605,0.587,0.554	-0.399
953	FBgn0264495	gpp	3R	+	6406856	6407774	6406856	6407091	6407477	6407774	7,6,11	53,73,57	58,47,46	19,9,8	470	84	0	0	0.023,0.014,0.033	0.353,0.483,0.507	-0.424
344	FBgn0037443	Dmtn	3R	-	6405377	6405895	6405377	6405660	6405741	6405895	90,67,78	22,18,21	91,106,80	2,2,1	165	84	1.44329e-15	1.72473e-13	0.676,0.655,0.654	0.959,0.964,0.976	-0.305
1281	FBgn0031069	Pmp70	X	+	19750769	19751546	19750769	19751137	19751347	19751546	40,35,33	33,26,32	56,69,71	7,9,8	294	84	5.44009e-15	5.77859e-13	0.257,0.278,0.228	0.696,0.687,0.717	-0.446
714	FBgn0263391	hts	2R	-	19423593	19424114	19423593	19423797	19424043	19424114	3,2,4	6,9,11	34,36,33	6,6,5	330	84	7.41962e-13	7.09316e-11	0.113,0.054,0.085	0.591,0.604,0.627	-0.523
1285	FBgn0013272	Gp150	2R	+	22317661	22317954	22317661	22317737	22317881	22317954	34,31,46	79,106,99	132,151,101	106,85,101	228	84	2.04503e-12	1.77732e-10	0.137,0.097,0.146	0.314,0.396,0.269	-0.2
28	FBgn0061200	Nup153	X	+	16599240	16600313	16599240	16599639	16599723	16600313	2,6,6	25,31,36	21,23,19	7,19,11	168	84	5.24936e-12	4.18199e-10	0.038,0.088,0.077	0.6,0.377,0.463	-0.412
94	FBgn0011764	Dsp1	X	+	16333611	16334413	16333611	16334239	16334300	16334413	46,52,63	15,21,26	69,72,68	6,3,2	145	84	1.42921e-11	1.05102e-09	0.64,0.589,0.584	0.869,0.933,0.952	-0.314
1576	FBgn0262579	Ect4	3L	+	8096521	8097172	8096521	8096876	8096970	8097172	36,60,42	15,19,8	118,122,97	6,3,2	178	84	3.5083e-11	2.39567e-09	0.531,0.598,0.712	0.903,0.95,0.958	-0.323
134	FBgn0005640	Eip63E	3L	+	3545317	3546131	3545317	3545417	3545798	3546131	2,1,5	0,0,0	6,5,3	2,1,4	465	84	8.28807e-11	5.28226e-09	1.0,1.0,1.0	0.351,0.475,0.119	0.685
1039	FBgn0011661	Moe	X	-	8891561	8891807	8891561	8891623	8891733	8891807	708,683,744	18,17,13	950,971,799	1,1,4	194	84	1.28152e-10	7.65706e-09	0.945,0.946,0.961	0.998,0.998,0.989	-0.044
1442	FBgn0000054	Adf1	2R	+	6662269	6662757	6662269	6662448	6662568	6662757	7,5,10	46,53,40	23,25,24	31,26,29	204	84	4.38154e-10	2.46397e-08	0.059,0.037,0.093	0.234,0.284,0.254	-0.194
1053	FBgn0013305	Nmda1	2R	-	12878384	12879222	12878384	12878710	12879196	12879222	166,172,202	221,256,310	121,142,102	364,361,320	570	84	4.2427e-09	2.25334e-07	0.1,0.09,0.088	0.047,0.055,0.045	0.044
939	FBgn0034187	CG6967	2R	+	17062963	17064015	17062963	17063106	17063170	17064015	5,8,4	5,8,12	0,1,0	19,13,28	148	84	6.10788e-09	3.07323e-07	0.362,0.362,0.159	0.0,0.042,0.0	0.28
313	FBgn0013334	Sap47	3R	+	15935118	15936340	15935118	15935584	15935952	15936340	232,246,277	2,2,2	280,244,205	15,9,18	452	84	1.56818e-08	7.49591e-07	0.956,0.958,0.963	0.776,0.834,0.679	0.196
145	FBgn0031220	CG4822	2L	-	119827	120631	119827	120080	120420	120631	1264,1426,1412	243,284,281	1320,1232,1204	425,455,367	424	84	5.68895e-08	2.58983e-06	0.508,0.499,0.499	0.381,0.349,0.394	0.127
1405	FBgn0266410	CG45050	3R	+	9341866	9342491	9341866	9342003	9342219	9342491	666,692,755	9,9,14	627,503,451	31,23,22	300	84	7.39741e-08	3.21451e-06	0.954,0.956,0.938	0.85,0.86,0.852	0.095
774	FBgn0003410	sina	3L	+	16853750	16854525	16853750	16853952	16854019	16854525	82,102,88	18,13,19	87,93,83	4,3,2	151	84	8.36091e-08	3.47523e-06	0.717,0.814,0.72	0.924,0.945,0.958	-0.192
785	FBgn0004648	svr	X	+	496445	497389	496445	496548	496600	497389	32,24,42	12,10,18	49,47,37	5,3,1	136	84	1.16182e-07	4.62793e-06	0.622,0.597,0.59	0.858,0.906,0.958	-0.304
69	FBgn0260745	mfas	3R	-	11992741	11993315	11992741	11992852	11993131	11993315	14,15,17	5,3,5	13,20,19	0,1,0	363	84	1.69449e-07	6.47973e-06	0.393,0.536,0.44	1.0,0.822,1.0	-0.484
1477	FBgn0039240	CG3744	3R	-	24874992	24876654	24874992	24875999	24876246	24876654	35,28,35	11,12,16	55,64,54	4,4,5	331	84	1.79728e-07	6.60845e-06	0.447,0.372,0.357	0.777,0.802,0.733	-0.379
758	FBgn0031897	CG13784	2L	-	7218908	7220033	7218908	7219130	7219859	7220033	277,254,309	11,10,13	289,295,327	3,2,2	813	84	9.98434e-07	3.5352e-05	0.722,0.724,0.711	0.909,0.938,0.944	-0.211
264	FBgn0032363	CG6509	2L	-	11516508	11517081	11516508	11516657	11516722	11517081	34,23,25	4,7,15	37,27,28	1,2,0	149	84	1.64181e-06	5.6056e-05	0.827,0.649,0.484	0.954,0.884,1.0	-0.293
171	FBgn0002914	Myb	X	-	15855789	15857823	15855789	15857545	15857640	15857823	46,40,49	103,104,116	61,70,61	79,71,61	179	84	1.72529e-06	5.68749e-05	0.173,0.153,0.165	0.266,0.316,0.319	-0.137
990	FBgn0032256	RluA-2	2L	+	10477072	10477592	10477072	10477183	10477316	10477592	5,3,9	7,4,5	19,15,19	2,1,2	217	84	3.87388e-06	0.000123448	0.217,0.225,0.411	0.786,0.853,0.786	-0.524
13	FBgn0262737	mub	3L	+	21920902	21921327	21920902	21920987	21921053	21921327	29,25,25	5,8,2	26,13,16	1,0,0	150	84	4.85537e-06	0.000149733	0.765,0.636,0.875	0.936,1.0,1.0	-0.22
1216	FBgn0034504	CG8929	2R	+	20327269	20328134	20327269	20327393	20327866	20328134	57,48,50	27,15,11	238,245,204	23,21,29	557	84	5.44919e-06	0.000162794	0.241,0.326,0.407	0.609,0.638,0.515	-0.263
7	FBgn0263346	CG43427	3R	+	4659578	4660399	4659578	4659676	4660238	4660399	88,85,97	4,7,7	105,114,98	3,0,0	646	84	7.04641e-06	0.000204132	0.741,0.612,0.643	0.82,1.0,1.0	-0.275
543	FBgn0015324	Vha26	3R	+	5591762	5592038	5591762	5591830	5591928	5592038	61,57,50	53,43,46	48,31,34	80,61,72	182	84	7.49196e-06	0.000210656	0.347,0.38,0.334	0.217,0.19,0.179	0.158
1351	FBgn0034657	LBR	2R	+	21720733	21721327	21720733	21720874	21720947	21721327	1,1,1	6,12,11	6,6,5	6,6,6	157	84	1.02703e-05	0.000280526	0.082,0.043,0.046	0.349,0.349,0.308	-0.278
10	FBgn0262737	mub	3L	+	21920902	21921327	21920902	21920987	21921092	21921327	55,43,45	4,5,5	34,27,29	1,0,0	189	84	1.22765e-05	0.000326009	0.859,0.793,0.8	0.938,1.0,1.0	-0.162
423	FBgn0004587	B52	3R	+	13662969	13665526	13662969	13663051	13665452	13665526	1412,1523,1626	203,201,204	1033,980,958	227,195,194	2485	84	1.79579e-05	0.000451782	0.19,0.204,0.212	0.133,0.145,0.143	0.062
704	FBgn0250823	gish	3R	+	16274151	16275169	16274151	16274875	16274953	16275169	52,61,76	6,6,5	110,102,84	3,1,0	162	84	1.75665e-05	0.000451782	0.818,0.841,0.887	0.95,0.981,1.0	-0.128
1424	FBgn0035558	CG11357	3L	+	4542119	4542907	4542119	4542248	4542642	4542907	201,176,212	23,14,16	414,427,385	18,13,10	478	84	1.97255e-05	0.000483527	0.606,0.688,0.7	0.802,0.852,0.871	-0.177
775	FBgn0010412	RpS19a	X	+	16637893	16638303	16637893	16637927	16638232	16638303	83,71,100	9,11,10	138,125,119	5,2,4	389	84	2.22102e-05	0.000530825	0.666,0.582,0.683	0.856,0.931,0.865	-0.24
1584	FBgn0033474	CG1407	2R	-	10031283	10031826	10031283	10031419	10031588	10031826	20,18,11	54,48,53	40,32,32	51,42,39	253	84	2.36917e-05	0.000552421	0.11,0.111,0.064	0.207,0.202,0.214	-0.113
743	FBgn0262124	uex	2R	-	3942933	3943335	3942933	3943141	3943195	3943335	7,12,14	52,62,48	21,18,28	44,34,36	138	84	2.55814e-05	0.00058228	0.076,0.105,0.151	0.225,0.244,0.321	-0.153
596	FBgn0042185	CG18769	3L	+	6550738	6551949	6550738	6550836	6551763	6551949	42,46,40	1,3,2	24,43,32	0,0,0	1011	84	3.32568e-05	0.000739384	0.777,0.56,0.624	1.0,1.0,1.0	-0.346
347	FBgn0028474	CG4119	X	+	5666051	5666468	5666051	5666313	5666376	5666468	6,11,14	10,8,10	18,19,19	4,4,1	147	84	6.52474e-05	0.00141765	0.255,0.44,0.444	0.72,0.731,0.916	-0.409
369	FBgn0035397	CG11486	3L	+	3071132	3071307	3071132	3071189	3071256	3071307	19,17,9	1,5,6	4,8,6	0,1,0	151	84	8.44846e-05	0.00179483	0.914,0.654,0.455	1.0,0.817,1.0	-0.265
1152	FBgn0031228	CG11455	2L	+	155334	155784	155334	155429	155566	155784	80,81,98	65,76,72	117,151,172	66,59,73	221	84	0.000101396	0.00210728	0.319,0.288,0.341	0.403,0.493,0.472	-0.14
920	FBgn0039600	CG1646	3R	+	28813880	28815422	28813880	28814006	28815147	28815422	122,109,120	52,75,84	152,158,136	44,57,48	1225	84	0.00012168	0.00247503	0.139,0.091,0.089	0.192,0.16,0.163	-0.065
277	FBgn0033166	Eaf	2R	-	7406205	7407819	7406205	7407060	7407137	7407819	10,5,6	2,10,10	24,18,16	3,1,2	161	84	0.000128165	0.00255263	0.723,0.207,0.238	0.807,0.904,0.807	-0.45
1345	FBgn0262057	Spn77Ba	3L	+	20317189	20317788	20317189	20317416	20317478	20317788	8,5,13	23,19,21	27,31,19	21,16,20	146	84	0.000146784	0.00286378	0.167,0.131,0.263	0.425,0.527,0.353	-0.248
1073	FBgn0037712	CG16789	3R	+	9568805	9569189	9568805	9568954	9569010	9569189	1,2,1	0,0,1	4,2,1	2,2,1	140	84	0.000157186	0.0030054	1.0,1.0,0.375	0.545,0.375,0.375	0.36
185	FBgn0025683	CG3164	2L	-	122623	123629	122623	122994	123080	123629	422,492,533	45,45,53	381,384,379	51,83,63	170	84	0.00016519	0.0030965	0.822,0.844,0.832	0.787,0.696,0.748	0.089
517	FBgn0031995	CG8475	2L	-	8193124	8195569	8193124	8193229	8195020	8195569	103,101,116	7,2,7	69,89,84	17,20,11	1875	84	0.000227635	0.00410602	0.397,0.693,0.426	0.154,0.166,0.255	0.314
721	FBgn0010575	sbb	2R	-	18355499	18357296	18355499	18356055	18357137	18357296	220,223,244	31,36,33	96,80,101	30,24,25	1166	84	0.000225651	0.00410602	0.338,0.309,0.348	0.187,0.194,0.225	0.13
59	FBgn0038294	Mf	3R	-	15176363	15178489	15176363	15176433	15176538	15178489	8,9,4	0,2,5	5,5,3	0,1,0	189	84	0.000233819	0.00413946	1.0,0.667,0.262	1.0,0.69,1.0	-0.254
942	FBgn0010315	CycD	X	-	15908536	15909676	15908536	15909222	15909530	15909676	36,53,52	40,63,49	55,52,57	29,31,27	392	84	0.000251128	0.00436507	0.162,0.153,0.185	0.289,0.264,0.311	-0.121
146	FBgn0031220	CG4822	2L	-	119133	119375	119133	119235	119287	119375	27,32,28	944,926,962	52,56,41	961,922,853	136	84	0.000274255	0.00465024	0.017,0.021,0.018	0.032,0.036,0.029	-0.014
345	FBgn0037443	Dmtn	3R	-	6405377	6405895	6405377	6405483	6405548	6405895	134,140,122	4,4,6	100,75,74	0,0,0	149	84	0.000277263	0.00465024	0.95,0.952,0.92	1.0,1.0,1.0	-0.059
696	FBgn0000719	fog	X	-	22853806	22855194	22853806	22854332	22855042	22855194	26,35,45	6,7,7	23,28,20	14,14,13	794	84	0.000370048	0.00609941	0.314,0.346,0.405	0.148,0.175,0.14	0.201
861	FBgn0001169	H	3R	+	20621937	20623298	20621937	20622498	20622583	20623298	2,9,6	15,20,15	15,8,11	10,9,7	169	84	0.000397577	0.0064421	0.062,0.183,0.166	0.427,0.306,0.439	-0.254
167	FBgn0053294	CR33294	3R	+	4195626	4196210	4195626	4195808	4195868	4196210	1,1,2	2,0,0	1,0,1	1,1,2	144	84	0.000413008	0.00658059	0.226,1.0,1.0	0.368,0.0,0.226	0.544
940	FBgn0038256	CG7530	3R	-	14730510	14731509	14730510	14730629	14731404	14731509	23,19,21	0,2,0	30,37,32	6,3,5	859	84	0.00049395	0.00774124	1.0,0.482,1.0	0.328,0.547,0.385	0.407
203	FBgn0015790	Rab11	3R	+	21111407	21111855	21111407	21111466	21111654	21111855	88,114,117	44,42,45	186,192,174	48,46,35	272	84	0.00052305	0.00806509	0.382,0.456,0.445	0.545,0.563,0.606	-0.144
1264	FBgn0036945	Ssk	3L	+	20188521	20188762	20188521	20188614	20188675	20188762	4,5,1	1,6,4	6,2,0	0,0,1	145	84	0.000536685	0.00814398	0.699,0.326,0.127	1.0,1.0,0.0	-0.283
1586	FBgn0004373	fwd	3L	-	318990	319884	318990	319513	319746	319884	3,5,3	2,2,2	52,45,37	5,2,1	317	84	0.000562025	0.00839525	0.284,0.398,0.284	0.734,0.856,0.907	-0.51
294	FBgn0263351	AP-2mu	3R	+	22462454	22462779	22462454	22462530	22462590	22462779	91,111,109	9,10,9	118,124,101	7,1,2	144	84	0.000666868	0.00980809	0.855,0.866,0.876	0.908,0.986,0.967	-0.088
1027	FBgn0051855	CG31855	2L	+	13369203	13370329	13369203	13369323	13369385	13370329	16,17,12	56,73,67	42,30,23	74,57,68	146	84	0.000708772	0.0102665	0.141,0.118,0.093	0.246,0.232,0.163	-0.096
1246	FBgn0019686	lok	2L	+	20061496	20062012	20061496	20061720	20061781	20062012	7,11,13	40,49,46	21,16,18	46,30,23	145	84	0.000850108	0.0121299	0.092,0.115,0.141	0.209,0.236,0.312	-0.136
131	FBgn0261276	Opa1	2R	-	14231491	14232903	14231491	14231964	14232724	14232903	73,80,82	84,87,88	113,110,115	87,76,66	844	84	0.000945131	0.0130949	0.08,0.084,0.085	0.114,0.126,0.148	-0.046
566	FBgn0038145	Droj2	3R	+	13382105	13382258	13382105	13382144	13382203	13382258	203,234,251	5,10,1	208,237,212	1,0,0	143	84	0.000940646	0.0130949	0.96,0.932,0.993	0.992,1.0,1.0	-0.036
305	FBgn0036661	CG9705	3L	+	16780099	16780790	16780099	16780420	16780504	16780790	117,117,127	130,135,164	179,141,155	120,127,123	168	84	0.00109204	0.0149142	0.31,0.302,0.279	0.427,0.357,0.387	-0.093
149	FBgn0031220	CG4822	2L	-	119827	121754	119827	120080	121632	121754	2445,2654,2738	111,118,132	2759,2657,2502	101,82,68	1636	84	0.0011971	0.0161187	0.531,0.536,0.516	0.584,0.625,0.654	-0.093
478	FBgn0014024	Rnp4F	X	-	5322389	5322696	5322389	5322453	5322630	5322696	8,16,11	3,3,0	6,11,9	1,1,0	261	84	0.00133939	0.0176751	0.462,0.632,1.0	0.659,0.78,1.0	-0.115
490	FBgn0033313	Cirl	2R	+	8615902	8616516	8615902	8616003	8616326	8616516	30,37,43	2,3,1	28,34,43	0,1,0	407	84	0.00135698	0.0176751	0.756,0.718,0.899	1.0,0.875,1.0	-0.167
895	FBgn0011604	Iswi	2R	+	12636670	12636990	12636670	12636737	12636843	12636990	12,15,17	28,39,33	20,29,21	23,23,24	190	84	0.00136816	0.0176751	0.159,0.145,0.186	0.278,0.358,0.279	-0.142
1261	FBgn0015829	TfIIEbeta	3L	+	4287037	4287388	4287037	4287211	4287283	4287388	7,2,2	26,37,38	0,0,0	40,36,31	156	84	0.00154466	0.0195478	0.127,0.028,0.028	0.0,0.0,0.0	0.061
762	FBgn0024983	CG4293	X	-	529409	529849	529409	529530	529631	529849	17,13,9	15,17,7	8,2,7	19,19,14	185	84	0.00155401	0.0195478	0.34,0.258,0.369	0.16,0.046,0.185	0.192
1077	FBgn0260935	ird1	3R	-	9242529	9243046	9242529	9242700	9242832	9243046	2,4,1	1,0,2	0,1,1	3,2,3	216	84	0.00172572	0.0214258	0.438,1.0,0.163	0.0,0.163,0.115	0.441
1373	FBgn0260945	Atg1	3L	-	12787386	12787733	12787386	12787536	12787596	12787733	5,4,6	15,17,19	12,6,11	7,12,6	144	84	0.00178041	0.0218214	0.163,0.121,0.156	0.5,0.226,0.517	-0.268
912	FBgn0030748	Traf-like	X	+	16415045	16416085	16415045	16415585	16415656	16416085	3,3,2	1,3,3	2,3,2	1,1,0	155	84	0.00204214	0.0247125	0.619,0.351,0.265	0.52,0.619,1.0	-0.301
1407	FBgn0053526	PNUTS	2L	+	870464	871576	870464	870552	871340	871576	95,97,99	10,9,9	93,60,56	19,23,8	872	84	0.00206902	0.0247248	0.478,0.509,0.514	0.32,0.201,0.403	0.192
219	FBgn0039581	Moca-cyp	3R	+	28341371	28342214	28341371	28341459	28341626	28342214	76,103,91	2,4,1	63,54,68	4,8,5	251	84	0.00223699	0.026402	0.927,0.896,0.968	0.841,0.693,0.82	0.146
642	FBgn0024689	fws	2L	-	17480295	17480999	17480295	17480919	17480968	17480999	7,17,14	1,1,0	12,9,13	4,1,2	133	84	0.00227158	0.0264833	0.816,0.915,1.0	0.655,0.85,0.804	0.141
1347	FBgn0035639	CG5537	3L	+	5811385	5812228	5811385	5811918	5812064	5812228	164,193,219	8,4,4	221,184,190	15,11,13	230	84	0.00236172	0.0272025	0.882,0.946,0.952	0.843,0.859,0.842	0.079
1581	FBgn0033474	CG1407	2R	-	10031283	10031826	10031283	10031419	10031579	10031826	16,13,9	39,53,53	31,24,23	56,57,35	244	84	0.00251324	0.028603	0.124,0.078,0.055	0.16,0.127,0.184	-0.071
981	FBgn0021764	sdk	X	+	686833	687858	686833	687074	687572	687858	4,4,10	7,6,5	7,16,15	1,4,4	582	84	0.00260047	0.0292477	0.076,0.088,0.224	0.503,0.366,0.351	-0.277
1501	FBgn0265784	CrebB	X	+	18366560	18367179	18366560	18366719	18367003	18367179	16,8,16	1,4,0	46,35,41	1,0,0	368	84	0.00270473	0.0300666	0.785,0.313,1.0	0.913,1.0,1.0	-0.272
1283	FBgn0261564	CG42678	2R	+	22925106	22925612	22925106	22925484	22925548	22925612	138,113,143	28,26,24	126,120,108	10,14,13	148	84	0.00293481	0.0322492	0.737,0.712,0.772	0.877,0.829,0.825	-0.103
121	FBgn0083969	CG34133	3R	+	29872540	29873264	29872540	29872650	29872704	29873264	62,51,44	3,3,5	56,57,54	1,0,2	138	84	0.00304379	0.0326951	0.926,0.912,0.843	0.971,1.0,0.943	-0.078
425	FBgn0004587	B52	3R	+	13662969	13665526	13662969	13663051	13663454	13665526	283,322,361	4,16,15	179,171,175	2,1,4	487	84	0.00301531	0.0326951	0.924,0.776,0.806	0.939,0.967,0.883	-0.094
722	FBgn0260398	Pbp49	2R	-	8129353	8131323	8129353	8131172	8131255	8131323	72,94,71	2,0,8	68,79,68	0,1,1	167	84	0.00319672	0.0339563	0.948,1.0,0.817	1.0,0.975,0.972	-0.061
1394	FBgn0031030	Tao	X	-	19573290	19573874	19573290	19573464	19573603	19573874	20,27,28	3,2,1	14,20,13	1,0,0	223	84	0.00329213	0.0345854	0.715,0.836,0.913	0.841,1.0,1.0	-0.126
1116	FBgn0000394	cv	X	+	5690001	5690988	5690001	5690157	5690317	5690988	74,95,94	1,6,1	96,96,87	8,7,9	244	84	0.00347939	0.0360936	0.962,0.845,0.97	0.805,0.825,0.769	0.126
360	FBgn0053180	Ranbp16	X	-	15929172	15929402	15929172	15929258	15929340	15929402	7,14,4	0,1,0	5,7,13	3,1,1	166	84	0.0035112	0.0360936	1.0,0.876,1.0	0.458,0.78,0.868	0.257
1557	FBgn0261550	CG42668	3R	+	20309343	20310638	20309343	20309666	20309903	20310638	133,157,136	10,16,15	177,221,201	11,8,8	321	84	0.00361445	0.0367249	0.777,0.72,0.703	0.808,0.878,0.868	-0.118
261	FBgn0004370	Ptp10D	X	+	11622014	11622357	11622014	11622185	11622312	11622357	11,10,7	1,3,3	7,4,7	1,1,0	211	84	0.00364944	0.0367249	0.814,0.57,0.482	0.736,0.614,1.0	-0.161
1540	FBgn0033086	CG9410	2R	+	6669089	6669434	6669089	6669232	6669329	6669434	1,2,0	3,8,10	4,2,6	11,5,11	181	84	0.00421523	0.0419766	0.134,0.104,0.0	0.144,0.157,0.202	-0.088
196	FBgn0053095	CG33095	3R	+	25097671	25098469	25097671	25097718	25097834	25098469	77,94,80	9,8,7	86,84,84	2,2,5	200	84	0.00456894	0.0450299	0.782,0.832,0.828	0.948,0.946,0.876	-0.109
746	FBgn0010198	RpS15Aa	X	-	13337504	13337638	13337504	13337539	13337606	13337638	2,4,5	16,20,26	0,2,1	25,15,21	151	84	0.00463869	0.0452509	0.065,0.1,0.097	0.0,0.069,0.026	0.056
1083	FBgn0027580	CG1516	2R	-	9860369	9860759	9860369	9860452	9860524	9860759	22,28,25	41,20,35	72,65,48	41,41,32	156	84	0.00473265	0.0457012	0.224,0.43,0.278	0.486,0.461,0.447	-0.154
21	FBgn0032812	Hakai	2L	-	19580611	19581903	19580611	19581285	19581355	19581903	12,11,14	9,6,6	17,20,15	2,3,4	154	84	0.00487357	0.0465913	0.421,0.5,0.56	0.823,0.784,0.672	-0.266
1596	FBgn0037750	Whamy	3R	-	9773200	9773978	9773200	9773635	9773737	9773978	9,7,12	2,3,4	14,17,10	1,1,1	186	84	0.00514054	0.048657	0.67,0.513,0.575	0.863,0.885,0.819	-0.27
416	FBgn0028325	l(1)G0334	X	+	4702324	4702892	4702324	4702591	4702691	4702892	1,4,4	1,1,0	6,2,3	3,1,1	184	84	0.00571076	0.0519951	0.313,0.646,1.0	0.477,0.477,0.578	0.142
670	FBgn0261597	RpS26	2L	-	18442034	18443070	18442034	18442438	18442504	18443070	8,8,10	2,2,1	12,3,10	0,0,0	150	84	0.00567482	0.0519951	0.691,0.691,0.848	1.0,1.0,1.0	-0.257
742	FBgn0262124	uex	2R	-	3942933	3943335	3942933	3943138	3943195	3943335	7,12,14	29,30,40	21,18,29	40,29,20	141	84	0.00560843	0.0519951	0.126,0.192,0.173	0.238,0.27,0.463	-0.16
810	FBgn0000244	by	3R	-	9528237	9533011	9528237	9528958	9530739	9533011	6,6,5	4,7,7	13,7,18	3,5,3	1865	84	0.00566662	0.0519951	0.063,0.037,0.031	0.163,0.059,0.213	-0.101
49	FBgn0020379	Rfx	3R	-	10365504	10365973	10365504	10365669	10365735	10365973	2,6,2	0,1,4	2,5,1	0,1,0	150	84	0.00578222	0.0520761	1.0,0.771,0.219	1.0,0.737,1.0	-0.249
858	FBgn0032717	CG10600	2L	-	18838882	18839679	18838882	18839455	18839523	18839679	38,31,35	3,2,1	32,31,29	9,4,4	152	84	0.0058286	0.0520761	0.875,0.895,0.951	0.663,0.811,0.8	0.149
340	FBgn0034528	CG11180	2R	-	20620913	20623174	20620913	20621317	20621459	20623174	35,42,54	3,4,7	50,36,39	11,7,16	226	84	0.00637373	0.0564193	0.813,0.796,0.741	0.628,0.657,0.475	0.197
554	FBgn0261593	RpS10b	X	+	19598039	19598205	19598039	19598077	19598148	19598205	14,14,13	5,5,2	21,9,20	2,1,1	155	84	0.00645729	0.0566346	0.603,0.603,0.779	0.851,0.83,0.916	-0.204
1186	FBgn0087035	AGO2	3L	+	15554112	15554472	15554112	15554222	15554289	15554472	15,20,20	219,222,258	34,30,16	204,201,187	151	84	0.00664369	0.0577397	0.037,0.048,0.041	0.085,0.077,0.045	-0.027
1435	FBgn0033913	CG8468	2R	+	14219897	14220765	14219897	14220042	14220607	14220765	42,51,35	11,13,20	31,25,39	25,18,25	649	84	0.0067128	0.0578147	0.331,0.337,0.185	0.138,0.152,0.168	0.132
1588	FBgn0004903	Rb97D	3R	-	26872582	26873998	26872582	26873678	26873859	26873998	127,138,114	28,30,36	167,152,163	26,26,18	265	84	0.00683166	0.0583131	0.59,0.593,0.501	0.671,0.65,0.742	-0.126
515	FBgn0002413	dco	3R	-	31060374	31061210	31060374	31060464	31061076	31061210	46,40,41	47,38,52	36,39,32	62,75,56	696	84	0.00713924	0.0603992	0.106,0.113,0.087	0.065,0.059,0.065	0.039
38	FBgn0037094	CG7611	3L	+	21523185	21525716	21523185	21523298	21524721	21525716	202,201,219	7,5,7	197,195,166	2,2,2	1507	84	0.00733942	0.0613944	0.617,0.691,0.636	0.846,0.845,0.822	-0.19
414	FBgn0025674	CycK	2L	-	22128263	22130142	22128263	22129898	22130098	22130142	71,100,95	2,1,7	89,87,96	0,1,2	284	84	0.00738531	0.0613944	0.913,0.967,0.801	1.0,0.963,0.934	-0.072
100	FBgn0029914	CG4558	X	+	6849769	6851884	6849769	6851052	6851299	6851884	7,10,10	15,8,10	15,9,7	1,4,3	331	84	0.0077468	0.0632986	0.106,0.241,0.202	0.792,0.363,0.372	-0.326
428	FBgn0014189	Hel25E	2L	-	5540168	5541090	5540168	5540300	5540971	5541090	207,194,233	393,390,394	169,163,123	384,359,389	755	84	0.0076832	0.0632986	0.055,0.052,0.062	0.047,0.048,0.034	0.013
1181	FBgn0037213	CG12581	3R	+	4174631	4176191	4174631	4174787	4174855	4176191	4,2,4	0,6,1	4,3,6	0,2,0	152	84	0.00791967	0.0641628	1.0,0.156,0.689	1.0,0.453,1.0	-0.203
1274	FBgn0260965	CG42588	3L	+	12816198	12821807	12816198	12818525	12818600	12821807	7,6,8	1,1,1	5,3,9	0,1,0	159	84	0.00876727	0.0698459	0.787,0.76,0.809	1.0,0.613,1.0	-0.086
1279	FBgn0263198	Acn	2L	+	19045354	19047047	19045354	19045436	19045521	19047047	78,64,68	4,3,4	92,91,74	2,1,1	169	84	0.00872739	0.0698459	0.906,0.914,0.894	0.958,0.978,0.974	-0.065
1157	FBgn0004403	RpS14a	X	+	7933741	7934270	7933741	7933774	7934008	7934270	28,24,36	23,21,21	42,40,36	15,19,11	318	84	0.00890968	0.0700218	0.243,0.232,0.312	0.425,0.357,0.464	-0.153
772	FBgn0025725	alphaCOP	3L	-	1644011	1645199	1644011	1645061	1645169	1645199	38,39,64	8,8,12	95,92,72	11,6,6	192	84	0.00893584	0.0700218	0.675,0.681,0.7	0.791,0.87,0.84	-0.148
537	FBgn0020620	RN-tre	2R	-	13989684	13990707	13989684	13989986	13990565	13990707	45,47,37	97,115,113	64,64,73	128,112,98	663	84	0.00968914	0.0747808	0.056,0.049,0.04	0.06,0.068,0.086	-0.023
682	FBgn0035850	Atg18a	3L	+	8186994	8187576	8186994	8187218	8187478	8187576	6,7,5	2,1,1	7,2,4	1,0,1	344	84	0.00969961	0.0747808	0.423,0.631,0.55	0.631,1.0,0.494	-0.174
424	FBgn0004587	B52	3R	+	13663454	13665526	13663454	13664934	13665452	13665526	131,153,148	33,30,33	147,135,138	24,17,14	602	84	0.00982804	0.0751649	0.356,0.416,0.385	0.461,0.526,0.579	-0.136
312	FBgn0033260	Cul4	2R	-	8102259	8102906	8102259	8102544	8102607	8102906	87,117,102	22,22,21	87,99,75	47,26,27	147	84	0.0102604	0.0778485	0.693,0.752,0.735	0.514,0.685,0.613	0.123
1496	FBgn0032961	CG1416	2L	+	21758009	21758359	21758009	21758142	21758201	21758359	311,339,334	83,98,104	377,344,315	70,76,70	143	84	0.0112442	0.0846411	0.688,0.67,0.654	0.76,0.727,0.726	-0.067
56	FBgn0038294	Mf	3R	-	15176363	15178489	15176363	15176433	15178279	15178489	140,123,144	421,444,473	73,87,68	461,451,461	1930	84	0.0115823	0.0865053	0.014,0.012,0.013	0.007,0.008,0.006	0.006
74	FBgn0029895	CG14441	X	+	6699507	6700353	6699507	6699574	6700052	6700353	30,22,28	1,1,2	11,14,16	0,0,1	562	84	0.0124048	0.09193	0.818,0.767,0.677	1.0,1.0,0.705	-0.148
273	FBgn0058191	CG40191	2R	+	1265342	1266349	1265342	1266052	1266191	1266349	109,139,150	18,22,24	108,123,103	33,28,26	223	84	0.0132113	0.0971536	0.695,0.704,0.702	0.552,0.623,0.599	0.109

## Sheet: SE
	GeneID	geneSymbol	chr	strand	exonStart_0base	exonEnd	upstreamES	upstreamEE	downstreamES	downstreamEE	IC_Nito	SC_Nito	IC_Ctrl	SC_Ctrl	IncFormLen	SkipFormLen	PValue	FDR	IncLevelNito	IncLevelCtrl	IncLevelDifference
1319	FBgn0002413	dco	3R	-	31060374	31060464	31058539	31058627	31061076	31061210	158,163,156	65,89,75	199,204,194	17,15,23	174	84	0	0	0.54,0.469,0.501	0.85,0.868,0.803	-0.337
218	FBgn0029941	CG1677	X	-	7285360	7285784	7283940	7284758	7285913	7286195	10,4,8	50,63,49	34,35,32	28,30,27	508	84	0	0	0.032,0.01,0.026	0.167,0.162,0.164	-0.142
2456	FBgn0033636	tou	2R	-	11599375	11599640	11591992	11592175	11604768	11604936	15,20,12	40,43,43	67,66,79	24,26,19	349	84	0	0	0.083,0.101,0.063	0.402,0.379,0.5	-0.345
3061	FBgn0034504	CG8929	2R	+	20327866	20328134	20327269	20327393	20328326	20329021	106,76,79	115,100,125	209,154,148	37,36,42	352	84	0	0	0.18,0.154,0.131	0.574,0.505,0.457	-0.357
327	FBgn0005640	Eip63E	3L	+	3545798	3546131	3543579	3543707	3552786	3552864	26,26,31	22,40,32	173,159,153	15,11,8	417	84	0	0	0.192,0.116,0.163	0.699,0.744,0.794	-0.589
3583	FBgn0266410	CG45050	3R	+	9342575	9342894	9341866	9342491	9354421	9354854	614,639,637	70,68,68	299,297,277	206,179,171	403	84	0	0	0.646,0.662,0.661	0.232,0.257,0.252	0.409
3641	FBgn0035558	CG11357	3L	+	4542642	4542907	4542119	4542248	4551001	4551940	215,228,213	18,21,19	438,396,314	3,2,1	349	84	0	0	0.742,0.723,0.73	0.972,0.979,0.987	-0.248
4101	FBgn0004373	fwd	3L	-	318990	319513	313023	314317	319746	319884	11,12,20	47,45,53	89,87,76	10,13,15	607	84	0	0	0.031,0.036,0.05	0.552,0.481,0.412	-0.443
689	FBgn0250867	CG42238	2L	-	20969164	20969523	20965519	20967746	21051773	21052164	47,44,45	17,19,25	12,15,9	48,42,29	443	84	2.22045e-16	7.07089e-14	0.344,0.305,0.254	0.045,0.063,0.056	0.246
1491	FBgn0264693	ens	3L	-	4130388	4130643	4129650	4129791	4131120	4131236	143,137,179	194,205,174	52,43,53	200,176,161	339	84	3.33067e-15	9.5457e-13	0.154,0.142,0.203	0.061,0.057,0.075	0.102
2655	FBgn0086901	cv-c	3R	-	14480641	14480912	14451953	14452006	14481579	14481713	188,205,245	13,15,16	144,215,211	0,0,0	355	84	4.66294e-15	1.21491e-12	0.774,0.764,0.784	1.0,1.0,1.0	-0.226
2906	FBgn0003137	Ppn	3R	-	28521814	28522231	28521541	28521700	28522481	28522632	3,5,7	4,2,3	10,15,14	0,0,0	501	84	7.67164e-14	1.83224e-11	0.112,0.295,0.281	1.0,1.0,1.0	-0.771
2705	FBgn0000723	FER	3R	-	9371014	9372577	9369335	9369710	9372755	9372933	956,992,1043	40,39,41	507,408,408	52,54,47	1647	84	1.06282e-12	2.3431e-10	0.549,0.565,0.565	0.332,0.278,0.307	0.254
1526	FBgn0051523	CG31523	3R	-	4472840	4473188	4468463	4468599	4478632	4479106	85,82,94	15,7,11	43,31,36	26,33,27	432	84	2.29949e-12	4.70739e-10	0.524,0.695,0.624	0.243,0.154,0.206	0.413
988	FBgn0034072	Dg	2R	-	16086044	16086293	16085563	16085620	16088304	16088365	191,180,202	89,70,79	74,84,84	82,90,94	333	84	5.57698e-12	1.06558e-09	0.351,0.393,0.392	0.185,0.191,0.184	0.192
990	FBgn0034072	Dg	2R	-	16086930	16087725	16085563	16085620	16088304	16088365	770,812,835	89,70,79	370,401,394	82,90,94	879	84	2.047e-11	3.66668e-09	0.453,0.526,0.503	0.301,0.299,0.286	0.199
3420	FBgn0261283	HLH106	3L	+	19794223	19794325	19793934	19794159	19794898	19796392	80,72,72	35,31,33	27,25,28	47,54,34	186	84	3.40826e-11	5.74593e-09	0.508,0.512,0.496	0.206,0.173,0.271	0.289
3052	FBgn0030520	Pdcd4	X	-	13754829	13755061	13750585	13752027	13755252	13755406	722,723,749	53,64,46	572,515,476	17,13,5	316	84	9.67033e-11	1.53973e-08	0.784,0.75,0.812	0.899,0.913,0.962	-0.143
377	FBgn0031220	CG4822	2L	-	120167	120364	119827	120080	120420	120631	1298,1286,1311	243,284,281	1043,1135,1071	425,455,367	281	84	1.64165e-10	2.47629e-08	0.615,0.575,0.582	0.423,0.427,0.466	0.152
2702	FBgn0000723	FER	3R	-	9372376	9372580	9369335	9369710	9372755	9372933	92,119,98	40,39,41	50,42,36	52,54,47	288	84	1.93549e-10	2.77356e-08	0.401,0.471,0.411	0.219,0.185,0.183	0.232
2704	FBgn0000723	FER	3R	-	9372376	9372577	9369335	9369710	9372755	9372933	93,118,103	40,39,41	51,42,38	52,54,47	285	84	2.17992e-10	2.97508e-08	0.407,0.471,0.425	0.224,0.186,0.192	0.234
685	FBgn0250867	CG42238	2L	-	20993232	20993377	20965519	20967746	21051773	21052164	26,27,19	17,19,25	10,6,6	48,42,29	229	84	2.76742e-10	3.60519e-08	0.359,0.343,0.218	0.071,0.05,0.071	0.243
3897	FBgn0262733	Src64B	3L	-	4625209	4625393	4598153	4599005	4625936	4626132	6,0,12	1,5,4	13,6,3	0,0,0	268	84	3.29965e-10	4.11165e-08	0.653,0.0,0.485	1.0,1.0,1.0	-0.621
2258	FBgn0085443	spri	X	-	10544385	10544504	10522802	10523564	10546628	10546754	34,29,32	6,4,6	80,89,67	2,0,0	203	84	4.65093e-09	5.55398e-07	0.701,0.75,0.688	0.943,1.0,1.0	-0.268
443	FBgn0051145	CG31145	3R	-	23659991	23660044	23653738	23653768	23668218	23668340	4,2,4	4,2,2	5,4,1	0,0,0	137	84	8.23873e-09	9.44488e-07	0.38,0.38,0.551	1.0,1.0,1.0	-0.563
2250	FBgn0085443	spri	X	-	10544385	10544592	10522802	10523564	10546628	10546754	61,81,69	6,4,6	189,163,154	2,0,0	291	84	1.33433e-08	1.47085e-06	0.746,0.854,0.768	0.965,1.0,1.0	-0.199
1857	FBgn0032120	CG33298	2L	+	9496144	9496255	9495473	9495656	9503592	9504813	31,38,23	3,5,6	41,33,33	0,0,0	195	84	3.94657e-08	4.18921e-06	0.817,0.766,0.623	1.0,1.0,1.0	-0.265
1455	FBgn0050015	CG30015	2R	-	10873853	10874149	10862822	10862955	10874570	10874771	41,37,36	24,15,26	74,90,90	14,8,7	380	84	6.22701e-08	6.37379e-06	0.274,0.353,0.234	0.539,0.713,0.74	-0.377
3827	FBgn0261451	trol	X	-	2492654	2492885	2492345	2492420	2492987	2493215	10,10,15	20,15,29	5,2,4	42,44,40	315	84	1.26274e-07	1.24793e-05	0.118,0.151,0.121	0.031,0.012,0.026	0.107
839	FBgn0037443	Dmtn	3R	-	6405377	6405660	6393731	6393911	6405741	6405895	207,206,176	11,13,23	148,111,104	2,1,1	367	84	1.74513e-07	1.66718e-05	0.812,0.784,0.637	0.944,0.962,0.96	-0.211
207	FBgn0028956	mthl3	2R	-	17449110	17449202	17448532	17448825	17449264	17449459	37,34,47	49,68,77	13,17,23	83,82,81	176	84	1.92556e-07	1.78021e-05	0.265,0.193,0.226	0.07,0.09,0.119	0.135
2736	FBgn0053208	Mical	3R	-	10041971	10041998	10037815	10037890	10042791	10042895	5,11,7	8,12,10	9,11,7	0,2,1	111	84	1.98892e-07	1.78133e-05	0.321,0.41,0.346	1.0,0.806,0.841	-0.523
2781	FBgn0032005	Snx6	2L	-	8218853	8218871	8218569	8218679	8219115	8219298	89,78,79	97,117,104	60,58,54	176,157,140	102	84	2.46026e-07	2.13669e-05	0.43,0.354,0.385	0.219,0.233,0.241	0.159
2013	FBgn0085437	CG34408	X	+	10222897	10223455	10222325	10222586	10224313	10224505	101,88,113	18,26,35	30,32,34	27,27,25	642	84	2.83658e-07	2.39107e-05	0.423,0.307,0.297	0.127,0.134,0.151	0.205
3609	FBgn0027932	Akap200	2L	+	8428319	8429462	8427614	8428067	8430280	8430977	4724,4969,5322	799,844,870	3666,3803,3594	953,1036,904	1227	84	3.27801e-07	2.68422e-05	0.288,0.287,0.295	0.208,0.201,0.214	0.082
2748	FBgn0027580	CG1516	2R	-	9853682	9853730	9852547	9853205	9854510	9856020	19,20,20	11,20,15	55,56,47	12,8,8	132	84	4.90729e-07	3.90675e-05	0.524,0.389,0.459	0.745,0.817,0.789	-0.326
739	FBgn0005672	spi	2L	-	19571571	19571767	19567899	19569226	19577185	19577315	1329,1530,1452	57,63,95	937,880,890	82,91,78	280	84	6.9267e-07	5.36538e-05	0.875,0.879,0.821	0.774,0.744,0.774	0.094
687	FBgn0250867	CG42238	2L	-	21051002	21051422	21028636	21028681	21051773	21052164	62,65,80	8,2,8	45,46,52	0,0,1	504	84	8.42319e-07	6.35286e-05	0.564,0.844,0.625	1.0,1.0,0.897	-0.288
2499	FBgn0263396	sqd	3R	-	13636970	13637078	13636365	13636525	13642298	13642427	83,96,82	96,112,109	62,62,42	126,142,146	192	84	9.39067e-07	6.90094e-05	0.274,0.273,0.248	0.177,0.16,0.112	0.115
1377	FBgn0261261	plx	3R	+	5708020	5708182	5707183	5707941	5708498	5709386	20,21,17	1,3,4	14,12,7	16,9,14	246	84	1.21115e-06	8.67786e-05	0.872,0.705,0.592	0.23,0.313,0.146	0.493
2722	FBgn0034345	CG5174	2R	+	18424606	18424666	18424325	18424486	18424871	18425076	271,293,304	154,173,167	225,220,220	239,230,186	144	84	1.40129e-06	9.79539e-05	0.507,0.497,0.515	0.354,0.358,0.408	0.133
1780	FBgn0000578	ena	2R	+	19142206	19142354	19141631	19141770	19151904	19152027	495,492,545	12,6,16	281,233,218	0,1,0	232	84	1.60998e-06	0.000109862	0.937,0.967,0.925	1.0,0.988,1.0	-0.053
3895	FBgn0262733	Src64B	3L	-	4612858	4612889	4598153	4599005	4625936	4626132	15,14,14	1,5,4	11,9,19	0,0,0	115	84	2.39009e-06	0.000159302	0.916,0.672,0.719	1.0,1.0,1.0	-0.231
2574	FBgn0259938	cwo	3R	+	10396236	10396820	10388257	10389437	10397362	10397684	297,318,391	7,7,3	82,103,100	11,8,6	668	84	3.32051e-06	0.000216286	0.842,0.851,0.942	0.484,0.618,0.677	0.285
221	FBgn0037336	CG2519	3R	-	5545670	5545742	5544746	5545068	5546192	5546400	11,9,14	15,22,20	21,16,19	6,8,6	156	84	5.88355e-06	0.000374717	0.283,0.181,0.274	0.653,0.519,0.63	-0.355
1054	FBgn0004587	B52	3R	+	13663454	13664934	13662969	13663051	13665452	13665526	1035,1094,1165	203,201,204	733,692,663	227,195,194	1564	84	6.32423e-06	0.000394027	0.215,0.226,0.235	0.148,0.16,0.155	0.071
2892	FBgn0039467	CG14253	3R	+	26981532	26981751	26980951	26981101	26983962	26984217	29,21,26	3,3,3	38,38,38	1,0,0	303	84	6.51773e-06	0.000397443	0.728,0.66,0.706	0.913,1.0,1.0	-0.273
2808	FBgn0010434	cora	2R	+	19242489	19242585	19242173	19242395	19242703	19242859	253,275,280	6,15,11	250,248,211	1,1,4	180	84	9.76899e-06	0.00058329	0.952,0.895,0.922	0.992,0.991,0.961	-0.058
2498	FBgn0263396	sqd	3R	-	13644358	13644570	13643168	13643209	13645752	13646304	44,32,36	299,290,299	19,8,20	285,275,278	296	84	1.60626e-05	0.000920709	0.04,0.03,0.033	0.019,0.008,0.02	0.019
731	FBgn0028341	l(1)G0232	X	-	9658000	9658166	9643956	9644367	9658846	9659145	7,2,7	4,2,3	4,4,4	0,0,1	250	84	1.58888e-05	0.000920709	0.37,0.251,0.439	1.0,1.0,0.573	-0.504
2809	FBgn0010434	cora	2R	+	19242483	19242585	19242173	19242395	19242703	19242859	406,462,442	6,15,11	388,380,355	1,1,4	186	84	1.673e-05	0.000940158	0.968,0.933,0.948	0.994,0.994,0.976	-0.038
432	FBgn0037541	CG2747	3R	-	8022456	8022489	8018207	8021949	8022617	8022891	5,7,8	50,48,57	1,0,1	52,41,31	117	84	1.88026e-05	0.00103631	0.067,0.095,0.092	0.014,0.0,0.023	0.072
1149	FBgn0023000	mth	3L	-	343954	344039	343377	343652	344106	344301	7,9,17	13,15,10	5,5,4	32,35,24	169	84	2.2282e-05	0.00120491	0.211,0.23,0.458	0.072,0.066,0.077	0.228
3323	FBgn0013733	shot	2R	-	13870839	13870911	13870521	13870696	13871293	13871338	43,61,73	10,19,9	80,73,50	2,3,5	156	84	2.52276e-05	0.00133893	0.698,0.634,0.814	0.956,0.929,0.843	-0.194
2177	FBgn0052529	Hers	X	+	19899011	19899972	19887352	19887492	19900615	19901488	127,142,141	3,4,1	124,131,143	0,0,0	1045	84	2.62954e-05	0.00134576	0.773,0.741,0.919	1.0,1.0,1.0	-0.189
2278	FBgn0011224	heph	3R	-	31932071	31932614	31881747	31881871	31959034	31959127	8,4,15	32,26,27	1,1,3	45,39,31	627	84	2.59055e-05	0.00134576	0.032,0.02,0.069	0.003,0.003,0.013	0.034
2035	FBgn0031681	pgant5	2L	-	5092874	5092898	5078461	5079574	5093444	5093592	25,24,20	35,27,28	24,36,29	14,13,12	108	84	2.77078e-05	0.00139317	0.357,0.409,0.357	0.571,0.683,0.653	-0.261
2578	FBgn0000173	ben	X	+	13996615	13996728	13996344	13996523	13998094	13999805	10,24,13	215,194,237	2,5,6	223,206,178	197	84	3.70019e-05	0.00182841	0.019,0.05,0.023	0.004,0.01,0.014	0.021
238	FBgn0004907	14-3-3zeta	2R	+	10106633	10106797	10105701	10105825	10107466	10109687	18,24,19	3,1,3	10,7,15	0,0,0	248	84	4.44764e-05	0.0021605	0.67,0.89,0.682	1.0,1.0,1.0	-0.253
1790	FBgn0000719	fog	X	-	22853806	22854332	22844758	22844901	22855042	22855194	74,92,107	8,6,10	175,183,169	2,6,3	610	84	5.91643e-05	0.00282608	0.56,0.679,0.596	0.923,0.808,0.886	-0.261
2300	FBgn0263197	Patronin	2R	-	17522852	17522960	17520645	17520928	17523499	17523571	4,7,3	1,0,0	5,8,1	2,3,1	192	84	6.48416e-05	0.00304649	0.636,1.0,1.0	0.522,0.538,0.304	0.424
1659	FBgn0263289	scrib	3R	+	26556213	26556288	26555232	26555651	26566360	26566575	61,67,79	28,25,37	35,26,23	30,29,25	159	84	7.22617e-05	0.00334036	0.535,0.586,0.53	0.381,0.321,0.327	0.207
835	FBgn0037443	Dmtn	3R	-	6392879	6392959	6391304	6392742	6393731	6393911	60,60,62	16,21,11	45,36,36	2,4,2	164	84	8.03136e-05	0.00365363	0.658,0.594,0.743	0.92,0.822,0.902	-0.216
3456	FBgn0261397	didum	2R	+	7503171	7503195	7502801	7503028	7503648	7503762	34,44,45	1,0,3	49,39,41	6,5,10	108	84	8.8079e-05	0.00394429	0.964,1.0,0.921	0.864,0.858,0.761	0.134
1791	FBgn0000711	flw	X	+	10388442	10388835	10385959	10386563	10406352	10406700	9,9,12	62,61,55	2,2,0	114,130,101	477	84	9.12454e-05	0.00402322	0.025,0.025,0.037	0.003,0.003,0.0	0.027
3700	FBgn0010909	msn	3L	-	2585604	2585738	2579454	2579520	2586402	2586540	627,659,660	11,13,11	490,479,433	3,3,1	218	84	9.31432e-05	0.00404467	0.956,0.951,0.959	0.984,0.984,0.994	-0.032
166	FBgn0039908	Asator	4	-	476962	477102	474959	475104	477291	478083	17,15,20	0,4,4	26,11,16	1,0,0	224	84	0.00010199	0.00436275	1.0,0.584,0.652	0.907,1.0,1.0	-0.224
3038	FBgn0035793	CG7546	3L	+	7513522	7513621	7512785	7513392	7513817	7514354	10,5,11	16,23,19	3,1,1	19,21,14	183	84	0.000108956	0.00452562	0.223,0.091,0.21	0.068,0.021,0.032	0.134
487	FBgn0264089	sli	2R	-	15907171	15907233	15890289	15891280	15921638	15922118	5,6,4	12,11,21	2,1,0	17,21,15	146	84	0.000107965	0.00452562	0.193,0.239,0.099	0.063,0.027,0.0	0.147
259	FBgn0035438	PHGPx	3L	+	3327342	3327553	3326264	3326367	3327859	3328183	27,35,34	135,140,145	14,18,20	187,150,147	295	84	0.000122052	0.00499718	0.054,0.066,0.063	0.021,0.033,0.037	0.031
2993	FBgn0058263	MFS17	2R	-	2564443	2564669	2553782	2553877	2565118	2565385	56,43,58	24,24,49	12,27,28	19,38,41	310	84	0.000134921	0.00544627	0.387,0.327,0.243	0.146,0.161,0.156	0.165
1856	FBgn0027948	msps	3R	+	16057293	16057389	16056291	16056791	16057551	16057965	23,23,33	176,173,197	14,12,14	209,233,173	180	84	0.000146391	0.00582719	0.057,0.058,0.073	0.03,0.023,0.036	0.033
2870	FBgn0259111	Ndae1	2L	-	7236144	7236351	7234526	7234997	7237686	7237790	2,1,4	1,0,0	4,1,6	1,3,1	291	84	0.000149678	0.0058764	0.366,1.0,1.0	0.536,0.088,0.634	0.369
3839	FBgn0261451	trol	X	-	2494403	2494637	2492987	2493215	2501626	2501737	20,25,20	9,13,11	20,17,12	23,34,17	318	84	0.000152286	0.005898	0.37,0.337,0.324	0.187,0.117,0.157	0.19
3694	FBgn0010909	msn	3L	-	2585604	2585732	2579454	2579520	2586402	2586540	322,330,350	11,13,11	246,231,209	3,3,1	212	84	0.000163851	0.00626131	0.921,0.91,0.927	0.97,0.968,0.988	-0.056
3952	FBgn0261722	fwe	3L	-	15811219	15812897	15810080	15810848	15813245	15813353	108,120,135	69,68,73	66,77,67	74,74,67	1762	84	0.000178079	0.00671544	0.069,0.078,0.081	0.041,0.047,0.046	0.031
2669	FBgn0029783	Sirt4	X	-	5665541	5665627	5664627	5665486	5665687	5665940	2,3,3	0,1,1	3,2,1	4,5,2	170	84	0.000185093	0.00688929	1.0,0.597,0.597	0.27,0.165,0.198	0.52
874	FBgn0015513	mbc	3R	+	23796384	23796498	23795065	23795240	23797098	23799497	37,25,28	61,70,60	12,8,14	58,49,60	198	84	0.000194187	0.00713514	0.205,0.132,0.165	0.081,0.065,0.09	0.089
3869	FBgn0002921	Atpalpha	3R	+	20962214	20962295	20957733	20958167	20963724	20963856	269,271,266	76,70,85	401,339,336	166,164,153	165	84	0.000223873	0.00812177	0.643,0.663,0.614	0.552,0.513,0.528	0.109
328	FBgn0005640	Eip63E	3L	+	3545798	3546131	3545317	3545417	3552786	3552864	21,24,30	2,1,3	167,156,156	0,2,0	417	84	0.000235047	0.00837416	0.679,0.829,0.668	1.0,0.94,1.0	-0.255
4107	FBgn0027335	Rip11	X	-	18636613	18636873	18635641	18636319	18637412	18637573	617,608,676	171,200,210	911,901,768	170,175,188	344	84	0.000236674	0.00837416	0.468,0.426,0.44	0.567,0.557,0.499	-0.096
2251	FBgn0085443	spri	X	-	10544385	10544592	10519347	10519777	10546628	10546754	39,58,45	2,3,3	131,102,109	1,0,1	291	84	0.000243087	0.00849617	0.849,0.848,0.812	0.974,1.0,0.969	-0.145
1951	FBgn0037137	Nopp140	3L	+	21835070	21835229	21833179	21834829	21835466	21836685	123,144,124	107,149,128	112,120,140	199,184,197	243	84	0.000257201	0.00888118	0.284,0.25,0.251	0.163,0.184,0.197	0.08
3954	FBgn0036515	CG12304	3L	+	15583996	15584095	15583637	15583881	15584286	15584439	39,34,36	61,74,81	20,13,16	86,61,57	183	84	0.000270421	0.00922651	0.227,0.174,0.169	0.096,0.089,0.114	0.09
2814	FBgn0053196	dp	2L	-	4563110	4563467	4555205	4562483	4563679	4564189	23,16,36	2,1,3	32,25,13	0,1,0	441	84	0.000288333	0.00967203	0.687,0.753,0.696	1.0,0.826,1.0	-0.23
423	FBgn0052343	Atac3	3L	-	326703	326724	326421	326539	326866	327079	1,7,3	24,30,37	1,0,0	34,40,30	105	84	0.000290228	0.00967203	0.032,0.157,0.061	0.023,0.0,0.0	0.076
3721	FBgn0016917	Stat92E	3R	-	20541679	20542092	20540522	20541553	20550720	20551107	561,581,656	21,25,24	500,430,440	40,33,28	497	84	0.000299649	0.00987119	0.819,0.797,0.822	0.679,0.688,0.726	0.115
386	FBgn0003256	rl	2R	+	1074271	1074364	1072250	1072439	1076634	1076761	11,12,20	106,95,114	6,3,5	101,110,79	177	84	0.000308628	0.0100515	0.047,0.057,0.077	0.027,0.013,0.029	0.037
3257	FBgn0010905	Spn	3L	-	2514309	2514330	2513695	2514197	2524598	2525718	9,12,15	21,19,22	20,33,9	7,9,9	105	84	0.000322023	0.0103699	0.255,0.336,0.353	0.696,0.746,0.444	-0.314
3709	FBgn0037530	CG2943	3R	-	7905690	7905711	7905050	7905385	7905784	7906097	21,31,25	51,41,32	13,19,13	58,60,57	105	84	0.000347821	0.0110762	0.248,0.377,0.385	0.152,0.202,0.154	0.167
3469	FBgn0036318	Wbp2	3L	+	12852426	12852521	12851308	12851722	12852615	12852716	57,48,50	29,21,34	35,40,45	58,44,40	179	84	0.000356303	0.0112216	0.48,0.518,0.408	0.221,0.299,0.346	0.18
3321	FBgn0013733	shot	2R	-	13871665	13871725	13871293	13871338	13871978	13872153	29,46,39	8,9,4	18,28,23	15,19,9	144	84	0.000387985	0.0120866	0.679,0.749,0.85	0.412,0.462,0.599	0.268
4113	FBgn0016754	sba	3R	-	23921517	23921780	23920006	23920846	23922895	23922973	23,30,19	3,6,3	32,34,22	0,2,1	347	84	0.000399689	0.0123173	0.65,0.548,0.605	1.0,0.805,0.842	-0.281
878	FBgn0010382	CycE	2L	-	15745391	15745643	15740771	15740899	15746454	15746610	9,10,10	0,1,3	13,16,11	16,13,15	336	84	0.000407222	0.0124159	1.0,0.714,0.455	0.169,0.235,0.155	0.537
1964	FBgn0034897	Sesn	2R	+	23722209	23722875	23714680	23714899	23729048	23729234	191,197,227	3,3,7	213,226,204	0,3,0	750	84	0.000422269	0.0127392	0.877,0.88,0.784	1.0,0.894,1.0	-0.118
1044	FBgn0024187	syd	3L	-	7933770	7933791	7932997	7933234	7935377	7936120	10,5,18	8,7,11	6,5,4	22,17,10	105	84	0.000428999	0.0127954	0.5,0.364,0.567	0.179,0.19,0.242	0.273
1641	FBgn0024728	Slip1	4	+	664987	665305	663854	664340	665950	666932	214,242,273	10,7,6	212,175,196	4,1,0	402	84	0.000436205	0.0127954	0.817,0.878,0.905	0.917,0.973,1.0	-0.097
3539	FBgn0022029	l(2)k01209	2R	+	17421447	17421946	17420406	17420573	17423655	17423963	218,207,237	37,42,45	307,297,265	31,24,33	583	84	0.000437526	0.0127954	0.459,0.415,0.431	0.588,0.641,0.536	-0.153
3467	FBgn0036318	Wbp2	3L	+	12852426	12852528	12851308	12851722	12852615	12852716	54,50,64	29,21,34	49,52,43	58,44,40	186	84	0.000443629	0.0128428	0.457,0.518,0.459	0.276,0.348,0.327	0.161
3356	FBgn0082582	tmod	3R	+	30576597	30576818	30575431	30575948	30577178	30577558	33,33,32	11,9,7	22,21,20	1,1,2	305	84	0.000461568	0.0132032	0.452,0.502,0.557	0.858,0.853,0.734	-0.311
4112	FBgn0016754	sba	3R	-	23921517	23921709	23920006	23920846	23922895	23922973	20,25,16	3,6,3	22,30,21	0,2,1	276	84	0.000465292	0.0132032	0.67,0.559,0.619	1.0,0.82,0.865	-0.279
3230	FBgn0013770	Cp1	2R	+	13965604	13965785	13965172	13965486	13966754	13966969	32,42,34	1,3,0	31,38,33	5,4,8	265	84	0.000557784	0.0156726	0.91,0.816,1.0	0.663,0.751,0.567	0.248
140	FBgn0260745	mfas	3R	-	11992071	11992143	11989209	11989523	11992741	11992874	2,2,4	6,6,11	0,0,1	7,6,8	156	84	0.00060111	0.016726	0.152,0.152,0.164	0.0,0.0,0.063	0.135
1323	FBgn0031995	CG8475	2L	-	8194044	8194059	8193124	8193229	8195020	8195569	2,1,3	7,2,7	0,0,1	17,20,11	99	84	0.00063484	0.0174947	0.195,0.298,0.267	0.0,0.0,0.072	0.229
2716	FBgn0029903	pod1	X	+	6807798	6808341	6807495	6807648	6808811	6808995	16,20,27	63,56,56	6,9,10	62,52,50	627	84	0.000642332	0.0175326	0.033,0.046,0.061	0.013,0.023,0.026	0.026
3494	FBgn0261556	CG42674	3L	-	20162454	20164430	20158479	20158668	20168475	20169063	78,113,120	0,0,0	58,62,71	0,3,2	2060	84	0.000724924	0.0196003	1.0,1.0,1.0	1.0,0.457,0.591	0.317
2706	FBgn0000723	FER	3R	-	9392740	9392972	9390885	9391073	9394240	9394546	135,167,160	9,17,14	154,143,147	1,6,7	316	84	0.000778525	0.0208528	0.799,0.723,0.752	0.976,0.864,0.848	-0.138
2077	FBgn0260794	ctrip	3R	-	4796488	4797697	4793217	4795064	4799691	4800678	256,259,252	17,16,9	176,151,136	20,16,22	1293	84	0.000789536	0.0209519	0.495,0.513,0.645	0.364,0.38,0.287	0.207
1593	FBgn0261554	CG42672	2R	+	21299836	21300371	21295651	21296213	21303884	21304019	4,7,10	12,14,13	3,4,3	30,28,17	619	84	0.000806881	0.0211169	0.043,0.064,0.095	0.013,0.019,0.023	0.049
562	FBgn0030052	CG12065	X	+	8575353	8575490	8574305	8574407	8583540	8584255	374,373,415	34,37,42	423,368,374	29,16,18	221	84	0.000810489	0.0211169	0.807,0.793,0.79	0.847,0.897,0.888	-0.081
3116	FBgn0010355	Taf1	3R	+	6654988	6655081	6654469	6654664	6655208	6656048	3,8,6	40,46,37	1,1,1	33,38,25	177	84	0.000827566	0.0213676	0.034,0.076,0.071	0.014,0.012,0.019	0.045
2058	FBgn0027279	l(1)G0196	X	+	22501671	22502305	22498306	22498619	22502635	22502869	113,136,153	2,3,2	158,142,153	7,9,10	718	84	0.000858286	0.0219629	0.869,0.841,0.899	0.725,0.649,0.642	0.198
3857	FBgn0002921	Atpalpha	3R	+	20960725	20960825	20957733	20958167	20963724	20963856	14,8,9	76,70,85	7,8,9	166,164,153	184	84	0.00095341	0.0241812	0.078,0.05,0.046	0.019,0.022,0.026	0.036
2198	FBgn0053653	Caps	4	+	1245100	1245331	1244336	1244351	1245378	1245523	7,7,16	0,0,0	56,52,49	3,3,1	315	84	0.00103287	0.0259666	1.0,1.0,1.0	0.833,0.822,0.929	0.139
3806	FBgn0263110	CG43367	3L	+	4195589	4195715	4195298	4195387	4195840	4195990	23,31,38	3,2,2	29,30,25	0,0,1	210	84	0.00107565	0.0268071	0.754,0.861,0.884	1.0,1.0,0.909	-0.137
2542	FBgn0031090	Rab35	X	-	20158338	20158528	20157969	20158269	20158895	20159872	41,52,41	115,130,135	37,28,15	127,127,146	274	84	0.00108987	0.0269274	0.099,0.109,0.085	0.082,0.063,0.031	0.039
3140	FBgn0022764	Sin3A	2R	-	12577453	12578551	12576567	12576993	12579128	12579356	180,197,174	69,116,115	106,97,129	100,98,80	1182	84	0.00110745	0.0271278	0.156,0.108,0.097	0.07,0.066,0.103	0.041
1091	FBgn0004133	blow	2R	-	7585055	7585357	7582613	7582928	7586931	7587079	549,606,580	15,7,11	546,528,492	4,5,2	386	84	0.00113225	0.0275002	0.888,0.95,0.92	0.967,0.958,0.982	-0.05
2163	FBgn0033062	Ars2	2R	-	6084168	6084390	6083940	6084007	6084507	6084787	77,79,80	54,74,76	63,52,46	85,81,67	306	84	0.00122278	0.0294494	0.281,0.227,0.224	0.169,0.15,0.159	0.085
1814	FBgn0027066	Eb1	2R	+	6753226	6753503	6752842	6752988	6754701	6754844	37,42,53	5,1,2	35,44,27	0,2,0	361	84	0.0012944	0.0308209	0.633,0.907,0.86	1.0,0.837,1.0	-0.146
561	FBgn0030052	CG12065	X	+	8575350	8575490	8574305	8574407	8583540	8584255	481,492,543	34,37,42	555,474,450	29,16,18	224	84	0.00130123	0.0308209	0.841,0.833,0.829	0.878,0.917,0.904	-0.065
1540	FBgn0260462	CG12163	3R	-	5243837	5244254	5239491	5239619	5251423	5251745	132,160,150	198,264,212	183,181,163	187,191,169	501	84	0.00131494	0.0308904	0.101,0.092,0.106	0.141,0.137,0.139	-0.039
1749	FBgn0035715	CG10103	3L	-	6755072	6755123	6754016	6754493	6755419	6756158	14,20,14	37,41,59	27,21,20	21,34,26	135	84	0.00135534	0.0315806	0.191,0.233,0.129	0.444,0.278,0.324	-0.164
1564	FBgn0042185	CG18769	3L	+	6562566	6562839	6562321	6562418	6590603	6590835	7,9,9	7,13,11	2,2,2	13,8,7	357	84	0.00139228	0.0321796	0.19,0.14,0.161	0.035,0.056,0.063	0.112
2474	FBgn0033212	CG1399	2R	-	7680291	7680312	7679341	7679930	7680924	7680999	6,2,5	50,56,54	0,1,1	48,44,34	105	84	0.00146375	0.0335608	0.088,0.028,0.069	0.0,0.018,0.023	0.048
3675	FBgn0005278	Sam-S	2L	+	111906	112019	110754	110877	112689	113369	405,444,443	7,7,11	527,526,469	3,2,5	197	84	0.00152978	0.0347964	0.961,0.964,0.945	0.987,0.991,0.976	-0.028
559	FBgn0030052	CG12065	X	+	8575347	8575490	8574305	8574407	8583540	8584255	570,556,600	34,37,42	595,545,516	29,16,18	227	84	0.00175869	0.0396882	0.861,0.848,0.841	0.884,0.926,0.914	-0.058
2495	FBgn0004435	Galphaq	2R	+	12613566	12614345	12612739	12612851	12615906	12616414	314,277,368	13,14,23	402,394,324	9,10,8	863	84	0.00179232	0.0401311	0.702,0.658,0.609	0.813,0.793,0.798	-0.145
1604	FBgn0003423	slgA	X	+	21374657	21374740	21374311	21374459	21376119	21376666	4,2,1	49,44,39	6,13,4	35,56,46	167	84	0.00194511	0.0432147	0.039,0.022,0.013	0.079,0.105,0.042	-0.051
1694	FBgn0052654	Sec16	X	+	12601582	12601897	12597345	12600441	12603009	12603466	6,4,4	13,23,13	0,1,1	17,11,8	399	84	0.00207679	0.0448995	0.089,0.035,0.061	0.0,0.019,0.026	0.047
2255	FBgn0085443	spri	X	-	10522802	10523564	10519347	10519777	10546628	10546754	249,254,268	2,3,3	495,431,378	1,0,1	846	84	0.0021221	0.0448995	0.925,0.894,0.899	0.98,1.0,0.974	-0.079
3139	FBgn0022764	Sin3A	2R	-	12577453	12578285	12576567	12576993	12579128	12579356	148,170,140	69,116,115	90,81,109	100,98,80	916	84	0.00210829	0.0448995	0.164,0.118,0.1	0.076,0.07,0.111	0.042
3412	FBgn0033504	CAP	2R	+	10296434	10300268	10295868	10296047	10304596	10304930	20,23,28	0,0,1	17,28,15	1,0,2	3918	84	0.002038	0.0448995	1.0,1.0,0.375	0.267,1.0,0.139	0.323
3836	FBgn0261451	trol	X	-	2496775	2496925	2494403	2494637	2501626	2501737	4,2,1	5,7,1	0,1,0	5,10,3	234	84	0.00212398	0.0448995	0.223,0.093,0.264	0.0,0.035,0.0	0.182
413	FBgn0000210	br	X	+	1654391	1655990	1637283	1637334	1658787	1664869	843,773,868	2,6,4	851,845,716	0,2,1	1683	84	0.00213061	0.0448995	0.955,0.865,0.915	1.0,0.955,0.973	-0.064
902	FBgn0003969	vap	X	-	16004327	16004393	16003714	16004086	16005621	16005812	26,12,25	12,5,9	42,55,46	3,6,11	150	84	0.00209925	0.0448995	0.548,0.573,0.609	0.887,0.837,0.701	-0.232
3848	FBgn0260936	scny	3L	+	5774413	5775013	5772432	5774076	5775188	5775845	91,85,108	73,77,76	63,61,46	75,70,73	684	84	0.00220223	0.0460701	0.133,0.119,0.149	0.094,0.097,0.072	0.046
2197	FBgn0053653	Caps	4	+	1254005	1254212	1250770	1250883	1255841	1255998	11,15,17	2,1,3	20,15,7	10,6,9	291	84	0.00225621	0.04652	0.614,0.812,0.621	0.366,0.419,0.183	0.36
416	FBgn0051522	CG31522	3R	-	4445331	4445415	4444505	4444562	4446165	4446246	3,5,8	0,0,0	28,37,37	3,1,3	168	84	0.00224369	0.04652	1.0,1.0,1.0	0.824,0.949,0.86	0.122
3953	FBgn0261722	fwe	3L	-	15811219	15812241	15810080	15810848	15813245	15813353	44,50,69	69,68,73	28,32,37	74,74,67	1106	84	0.00233235	0.0477466	0.046,0.053,0.067	0.028,0.032,0.04	0.022
2070	FBgn0260794	ctrip	3R	-	4796488	4797067	4793217	4795064	4799691	4800678	89,92,94	17,16,9	70,53,47	20,16,22	663	84	0.00237732	0.048322	0.399,0.421,0.57	0.307,0.296,0.213	0.191
578	FBgn0261041	stj	2R	+	13811197	13811254	13810752	13810836	13813799	13813880	27,22,20	26,37,31	21,19,4	45,48,41	141	84	0.00250107	0.0504793	0.382,0.262,0.278	0.218,0.191,0.055	0.153
989	FBgn0034072	Dg	2R	-	16086044	16086293	16085563	16085620	16086930	16087725	187,182,202	22,20,26	76,78,75	21,18,14	333	84	0.00262036	0.0525172	0.682,0.697,0.662	0.477,0.522,0.575	0.156
1897	FBgn0086676	spin	2R	+	16136833	16137029	16136424	16136566	16137204	16138238	10,13,8	100,103,142	4,2,6	129,103,125	280	84	0.00278399	0.0554092	0.029,0.036,0.017	0.009,0.006,0.014	0.018
2575	FBgn0259938	cwo	3R	+	10396696	10396820	10388257	10389437	10397362	10397684	91,104,115	7,7,3	46,61,55	11,8,6	208	84	0.00299774	0.0592519	0.84,0.857,0.939	0.628,0.755,0.787	0.155
139	FBgn0260745	mfas	3R	-	11992071	11992143	11989209	11989328	11992741	11992874	5,3,7	2,3,3	1,0,1	0,3,2	156	84	0.00306619	0.0600324	0.574,0.35,0.557	1.0,0.0,0.212	0.09
1690	FBgn0005427	ewg	X	-	271801	271875	271487	271613	273182	273392	12,11,14	9,8,8	4,7,5	12,8,14	158	84	0.00311567	0.0600324	0.415,0.422,0.482	0.151,0.317,0.16	0.23
2247	FBgn0003654	sw	X	-	20235807	20235950	20235508	20235746	20236082	20236198	23,23,28	170,175,175	8,11,11	143,134,128	227	84	0.00310807	0.0600324	0.048,0.046,0.056	0.02,0.029,0.031	0.023
645	FBgn0034158	CG5522	2R	+	16790155	16790266	16789711	16789915	16790738	16792472	18,17,18	91,107,107	11,4,5	86,89,70	195	84	0.00312101	0.0600324	0.079,0.064,0.068	0.052,0.019,0.03	0.037
3666	FBgn0003345	sd	X	+	15821008	15821773	15820422	15820553	15823186	15823227	25,28,25	46,31,37	8,15,20	45,40,40	849	84	0.00325571	0.0622058	0.051,0.082,0.063	0.017,0.036,0.047	0.032
1937	FBgn0001105	Gbeta13F	X	+	15860744	15861153	15860114	15860250	15861235	15861492	98,63,66	4,7,1	20,37,39	6,6,6	493	84	0.00340045	0.064541	0.807,0.605,0.918	0.362,0.512,0.526	0.31
471	FBgn0265523	Smr	X	-	12741448	12741641	12730933	12732400	12742318	12742444	250,280,305	9,5,6	15,20,25	0,1,0	277	84	0.00352806	0.0665225	0.894,0.944,0.939	1.0,0.858,1.0	-0.027
769	FBgn0010328	woc	3R	-	27262115	27262160	27260090	27261940	27262226	27262487	50,45,40	8,8,3	25,27,23	6,12,11	129	84	0.00356259	0.0667346	0.803,0.786,0.897	0.731,0.594,0.577	0.195
1199	FBgn0261239	Hr39	2L	+	21238280	21238565	21237249	21237346	21253554	21255313	99,90,118	2,2,3	105,85,102	0,0,0	369	84	0.00394274	0.0732664	0.918,0.911,0.9	1.0,1.0,1.0	-0.09
2400	FBgn0010825	Gug	3L	+	8463003	8463237	8461971	8462103	8463300	8468074	97,102,120	0,0,2	68,63,60	2,1,4	318	84	0.00396242	0.0732664	1.0,1.0,0.941	0.9,0.943,0.798	0.1
2311	FBgn0263197	Patronin	2R	-	17523499	17523571	17522852	17522960	17523823	17523898	1,3,1	2,1,1	0,0,0	1,2,2	156	84	0.00401247	0.0737162	0.212,0.618,0.35	0.0,0.0,0.0	0.393
1170	FBgn0039897	CG1674	4	+	236394	236475	234264	234345	237268	237559	50,59,49	11,16,17	43,56,36	7,5,4	165	84	0.00417325	0.0756995	0.698,0.652,0.595	0.758,0.851,0.821	-0.162
456	FBgn0031878	sip2	2L	-	6963743	6963855	6961894	6963554	6963938	6964074	100,93,108	33,37,48	112,86,78	61,66,47	196	84	0.00416043	0.0756995	0.565,0.519,0.491	0.44,0.358,0.416	0.12
1167	FBgn0039897	CG1674	4	+	234863	234944	234264	234345	236394	236475	7,10,9	23,19,23	1,4,3	17,27,13	165	84	0.00452874	0.081121	0.134,0.211,0.166	0.029,0.07,0.105	0.102
2271	FBgn0000414	Dab	3L	+	16717606	16717840	16716230	16716837	16718246	16721016	0,0,1	3,6,9	3,6,2	16,11,14	318	84	0.00451364	0.081121	0.0,0.0,0.029	0.047,0.126,0.036	-0.06
2862	FBgn0267791	bl	2R	+	20589616	20589667	20587550	20587744	20595556	20595663	19,19,24	195,245,249	7,13,7	190,198,187	135	84	0.00465291	0.0828276	0.057,0.046,0.057	0.022,0.039,0.023	0.025
4046	FBgn0264607	CaMKII	4	-	1038358	1038437	1037645	1037740	1045155	1045248	126,115,146	2,3,1	113,101,114	5,5,6	163	84	0.0049308	0.0872325	0.97,0.952,0.987	0.921,0.912,0.907	0.056
4050	FBgn0264607	CaMKII	4	-	1043467	1043521	1037645	1037740	1045155	1045248	3,5,6	2,3,1	3,0,4	5,5,6	138	84	0.00505509	0.0888828	0.477,0.504,0.785	0.268,0.0,0.289	0.403
2903	FBgn0031319	CG4896	2L	+	1179451	1179525	1179126	1179196	1179859	1179937	17,21,32	6,4,9	18,18,8	8,15,12	158	84	0.00515203	0.08895	0.601,0.736,0.654	0.545,0.389,0.262	0.265
3856	FBgn0011361	mtacp1	3L	+	1330862	1330949	1330130	1330290	1331041	1331170	152,144,158	240,234,226	195,185,180	205,215,203	171	84	0.00514611	0.08895	0.237,0.232,0.256	0.318,0.297,0.303	-0.064
538	FBgn0003435	sm	2R	-	19546011	19546059	19538029	19538211	19573987	19574066	0,1,5	5,3,5	0,1,0	7,6,2	132	84	0.00514726	0.08895	0.0,0.175,0.389	0.0,0.096,0.0	0.156
1828	FBgn0250823	gish	3R	+	16299590	16299689	16298469	16298550	16301244	16301351	38,41,32	48,48,55	24,38,30	72,68,74	183	84	0.0053622	0.0893977	0.267,0.282,0.211	0.133,0.204,0.157	0.089
2103	FBgn0262614	pyd	3R	-	8828834	8831005	8827067	8828318	8832141	8832274	561,585,632	2,1,0	621,566,529	5,2,3	2255	84	0.00536925	0.0893977	0.913,0.956,1.0	0.822,0.913,0.868	0.089
2761	FBgn0039465	Tsp97E	3R	-	26962539	26963080	26961063	26962451	26963157	26963520	36,33,45	87,83,95	20,23,25	78,100,90	625	84	0.0053963	0.0893977	0.053,0.051,0.06	0.033,0.03,0.036	0.022
3015	FBgn0052425	CG32425	3L	+	20510029	20510779	20497322	20497425	20511936	20512385	853,970,988	18,18,13	683,785,696	14,26,29	834	84	0.00529505	0.0893977	0.827,0.844,0.884	0.831,0.753,0.707	0.088
3637	FBgn0004598	Fur2	X	+	16374540	16374760	16373085	16373187	16374925	16375859	3,0,4	11,8,20	3,5,8	7,8,9	304	84	0.00521926	0.0893977	0.07,0.0,0.052	0.106,0.147,0.197	-0.109
4030	FBgn0264607	CaMKII	4	-	1038358	1038434	1037645	1037740	1045155	1045248	104,91,119	2,3,1	84,82,103	5,5,6	160	84	0.00538262	0.0893977	0.965,0.941,0.984	0.898,0.896,0.9	0.065
4053	FBgn0264607	CaMKII	4	-	1038358	1038458	1037645	1037740	1045155	1045248	91,80,112	2,3,1	78,73,90	5,5,6	184	84	0.00524328	0.0893977	0.954,0.924,0.981	0.877,0.87,0.873	0.08
3729	FBgn0086768	Pcmt	3R	-	5553930	5554067	5553225	5553675	5554128	5554316	199,195,204	4,7,3	193,181,165	2,1,1	221	84	0.00546689	0.0900467	0.95,0.914,0.963	0.973,0.986,0.984	-0.039
1633	FBgn0003371	sgg	X	+	2634826	2635031	2633951	2634025	2641589	2642093	7,4,8	8,7,12	2,0,1	2,5,3	289	84	0.00575294	0.0942168	0.203,0.142,0.162	0.225,0.0,0.088	0.065
2314	FBgn0263197	Patronin	2R	-	17523499	17523571	17520645	17520928	17524083	17524282	1,0,0	0,2,3	2,3,1	3,1,0	156	84	0.00599184	0.0975717	1.0,0.0,0.0	0.264,0.618,1.0	-0.294
