# Supplementary material for: Zc3h13/Flacc is required for adenosine methylation by bridging the mRNA-binding factor Rbm15/Spenito to the m6A machinery component Wtap/Fl(2)d
Source: Genes Dev. 2018 Mar 1;32(5-6):415–29. doi: 10.1101/gad.309146.117 (PMC5900714; doi:10.1101/gad.309146.117)
Supplement: Supplemental Material [file supp_gad.309146.117_Supplemental_Table8.xls]

## Sheet: Statistics
	A3SS	A5SS	MXE	RI	SE
all_events	1365	1522	2202	931	2847
sig_regulated FDR < 0.1	31	94	43	48	40

## Sheet: A3SS
	GeneID	geneSymbol	chr	strand	longExonStart_0base	longExonEnd	shortES	shortEE	flankingES	flankingEE	IC_CG7358	SC_CG7358	IC_Ctrl	SC_Ctrl	IncFormLen	SkipFormLen	PValue	FDR	IncLevelCG7358	IncLevelCtrl	IncLevelDifference
302	FBgn0265523	Smr	X	-	12730933	12732400	12730933	12731906	12742318	12742444	482,485,522	7,16,7	31,55,57	10,7,10	578	84	5.5717e-11	7.60537e-08	0.909,0.815,0.916	0.311,0.533,0.453	0.448
468	FBgn0013334	Sap47	3R	+	15935830	15936340	15935952	15936340	15935118	15935584	89,118,82	3,3,3	91,90,75	15,9,18	206	84	8.69448e-07	0.000593399	0.924,0.941,0.918	0.712,0.803,0.629	0.213
1165	FBgn0035151	CG17129	3L	-	679896	680104	679896	679995	680173	680326	6,10,16	1,0,0	8,6,9	4,4,1	193	84	6.80178e-06	0.00309481	0.723,1.0,1.0	0.465,0.395,0.797	0.355
6	FBgn0262737	mub	3L	+	21921041	21921327	21921053	21921327	21920902	21920987	16,6,7	3,2,7	7,8,5	1,0,0	96	84	2.36332e-05	0.00730549	0.824,0.724,0.467	0.86,1.0,1.0	-0.282
891	FBgn0030571	CG14414	X	+	14580894	14581039	14580964	14581039	14580739	14580846	6,8,4	1,0,0	8,4,11	1,7,3	154	84	2.676e-05	0.00730549	0.766,1.0,1.0	0.814,0.238,0.667	0.349
890	FBgn0030571	CG14414	X	+	14580918	14581039	14580964	14581039	14580739	14580846	11,16,10	1,0,0	19,12,15	1,7,3	130	84	4.67384e-05	0.010633	0.877,1.0,1.0	0.925,0.526,0.764	0.221
1107	FBgn0005536	Mbs	3L	+	16052754	16053560	16053004	16053560	16051958	16052174	58,82,78	14,13,9	37,42,34	15,22,19	334	84	5.87857e-05	0.0114632	0.51,0.613,0.685	0.383,0.324,0.31	0.264
767	FBgn0261261	plx	3R	+	5686788	5687369	5687040	5687369	5685854	5686270	22,20,19	0,1,1	17,18,11	3,3,3	336	84	7.41026e-05	0.0126438	1.0,0.833,0.826	0.586,0.6,0.478	0.332
482	FBgn0259221	CG42321	2R	-	13416574	13416947	13416574	13416606	13418986	13419085	16,17,17	2,0,0	21,17,11	5,4,2	425	84	9.25429e-05	0.0140357	0.613,1.0,1.0	0.454,0.457,0.521	0.394
7	FBgn0262737	mub	3L	+	21921056	21921327	21921092	21921327	21920902	21920987	19,24,10	2,5,2	10,14,13	1,0,0	120	84	0.000214409	0.0292668	0.869,0.771,0.778	0.875,1.0,1.0	-0.152
312	FBgn0027587	CG7028	3L	-	209449	209713	209449	209710	209783	210738	28,27,21	0,3,2	20,21,26	7,6,7	87	84	0.000264205	0.0327854	1.0,0.897,0.91	0.734,0.772,0.782	0.173
598	FBgn0004913	Gnf1	3R	+	4908181	4909090	4908247	4909090	4906788	4908119	7,5,3	39,46,34	2,0,1	53,38,49	150	84	0.000332403	0.0360262	0.091,0.057,0.047	0.021,0.0,0.011	0.054
8	FBgn0262737	mub	3L	+	21921053	21921327	21921092	21921327	21920902	21920987	20,24,16	2,5,2	9,14,13	1,0,0	123	84	0.000343106	0.0360262	0.872,0.766,0.845	0.86,1.0,1.0	-0.126
4	FBgn0262737	mub	3L	+	21921041	21921327	21921092	21921327	21920902	21920987	33,28,16	2,5,2	15,22,18	1,0,0	135	84	0.000378185	0.036873	0.911,0.777,0.833	0.903,1.0,1.0	-0.127
798	FBgn0051158	Efa6	3R	+	22605817	22607308	22607196	22607308	22605352	22605570	74,89,77	59,66,43	98,92,107	47,29,38	1463	84	0.000409199	0.0372371	0.067,0.072,0.093	0.107,0.154,0.139	-0.056
723	FBgn0042213	CG18731	3R	+	29725222	29725690	29725237	29725690	29725026	29725173	5,9,4	4,1,1	14,10,9	0,0,0	99	84	0.00053211	0.0453956	0.515,0.884,0.772	1.0,1.0,1.0	-0.276
2219	FBgn0033463	CG1513	2R	-	9883896	9884206	9883896	9884002	9884621	9884708	216,252,228	9,1,4	252,252,239	2,0,1	288	84	0.000695833	0.0503403	0.875,0.987,0.943	0.974,1.0,0.986	-0.052
2313	FBgn0003261	Rm62	3R	-	6005949	6006114	6005949	6006102	6008036	6008573	1,0,0	3,5,5	3,2,2	6,3,10	96	84	0.000700707	0.0503403	0.226,0.0,0.0	0.304,0.368,0.149	-0.198
830	FBgn0026181	Rok	X	-	16627300	16627494	16627300	16627467	16627595	16627870	19,25,13	10,9,8	10,16,11	21,17,16	111	84	0.000695452	0.0503403	0.59,0.678,0.552	0.265,0.416,0.342	0.266
2120	FBgn0028582	lqf	3L	+	7535883	7536435	7536003	7536435	7535542	7535644	8,5,11	0,0,1	13,3,3	0,3,2	204	84	0.000803136	0.0522039	1.0,1.0,0.819	1.0,0.292,0.382	0.382
925	FBgn0023215	Mnt	X	+	3699929	3700464	3699932	3700464	3699686	3699787	1,1,0	4,15,21	3,4,2	9,19,8	87	84	0.000778999	0.0522039	0.194,0.06,0.0	0.243,0.169,0.194	-0.117
303	FBgn0265523	Smr	X	-	12713660	12715287	12713660	12715269	12730933	12732400	0,1,1	1,1,1	3,3,1	0,1,1	102	84	0.000866702	0.0537749	0.0,0.452,0.452	1.0,0.712,0.452	-0.42
1130	FBgn0039637	CG11880	3R	+	29125404	29125737	29125407	29125737	29123800	29124104	127,144,117	14,7,7	157,138,123	4,4,2	87	84	0.000942393	0.055929	0.898,0.952,0.942	0.974,0.971,0.983	-0.045
1106	FBgn0005536	Mbs	3L	+	16052754	16053560	16053004	16053560	16051958	16052150	74,104,91	23,33,36	42,52,40	31,34,22	334	84	0.00111602	0.0609349	0.447,0.442,0.389	0.254,0.278,0.314	0.144
1576	FBgn0032156	CG13124	2L	-	9907607	9907847	9907607	9907783	9908424	9908633	21,19,15	63,75,72	26,33,31	51,63,59	148	84	0.00109385	0.0609349	0.159,0.126,0.106	0.224,0.229,0.23	-0.097
1724	FBgn0031228	CG11455	2L	+	155545	155784	155566	155784	155334	155429	57,56,54	32,41,43	46,48,65	66,59,73	105	84	0.00121633	0.0638573	0.588,0.522,0.501	0.358,0.394,0.416	0.148
1239	FBgn0036063	CG6674	3L	-	9971150	9971602	9971150	9971545	9971663	9972054	23,24,13	3,2,3	29,22,22	1,0,1	141	84	0.00136845	0.066712	0.82,0.877,0.721	0.945,1.0,0.929	-0.152
745	FBgn0036212	CG11597	3L	-	11820337	11821719	11820337	11821482	11821833	11822092	4,4,5	1,0,0	5,5,4	0,4,1	321	84	0.00136504	0.066712	0.511,1.0,1.0	1.0,0.246,0.511	0.251
1015	FBgn0264953	Piezo	2L	+	8183140	8183563	8183188	8183563	8182304	8182450	7,15,12	17,19,16	4,7,4	26,24,19	132	84	0.00163923	0.0750719	0.208,0.334,0.323	0.089,0.157,0.118	0.167
32	FBgn0051550	CG31550	3R	+	5487050	5487177	5487059	5487177	5486234	5486884	19,16,17	1,0,0	18,30,18	4,2,2	93	84	0.00164993	0.0750719	0.945,1.0,1.0	0.803,0.931,0.89	0.107
1544	FBgn0015218	eIF-4E	3L	-	9401039	9401606	9401039	9401367	9402279	9402460	266,291,308	99,130,110	251,281,226	133,147,151	323	84	0.00172757	0.0760687	0.411,0.368,0.421	0.329,0.332,0.28	0.086

## Sheet: A5SS
	GeneID	geneSymbol	chr	strand	longExonStart_0base	longExonEnd	shortES	shortEE	flankingES	flankingEE	IC_CG7358	SC_CG7358	IC_Ctrl	SC_Ctrl	IncFormLen	SkipFormLen	PValue	FDR	IncLevelCG7358	IncLevelCtrl	IncLevelDifference
1821	FBgn0024320	Npc1a	2L	-	10220834	10220952	10220868	10220952	10218778	10218889	4,3,4	3,3,5	14,6,7	0,0,0	118	84	2.51301e-10	3.82479e-07	0.487,0.416,0.363	1.0,1.0,1.0	-0.578
663	FBgn0030701	CG16952	X	+	15870182	15870586	15870182	15870398	15871360	15871523	10,19,19	39,39,31	49,31,35	14,21,16	272	84	8.54098e-09	6.49968e-06	0.073,0.131,0.159	0.519,0.313,0.403	-0.291
662	FBgn0030701	CG16952	X	+	15870182	15870565	15870182	15870398	15871360	15871523	14,17,22	39,39,31	56,34,37	14,21,16	251	84	1.29579e-08	6.57396e-06	0.107,0.127,0.192	0.572,0.351,0.436	-0.311
1823	FBgn0024320	Npc1a	2L	-	10220796	10220952	10220868	10220952	10218778	10218889	13,15,8	3,3,5	23,7,10	0,0,0	156	84	3.20854e-08	1.22085e-05	0.7,0.729,0.463	1.0,1.0,1.0	-0.369
1816	FBgn0024320	Npc1a	2L	-	10219878	10220952	10220868	10220952	10218778	10218889	93,111,111	3,3,5	122,98,98	0,0,0	1074	84	1.12501e-07	3.42452e-05	0.708,0.743,0.635	1.0,1.0,1.0	-0.305
664	FBgn0030701	CG16952	X	+	15870182	15870488	15870182	15870398	15871360	15871523	18,25,33	39,39,31	74,42,51	14,21,16	174	84	1.37973e-07	3.49991e-05	0.182,0.236,0.339	0.718,0.491,0.606	-0.353
1945	FBgn0034504	CG8929	2R	+	20327269	20328134	20327269	20327393	20328326	20329021	194,211,194	50,43,47	424,378,323	37,36,42	825	84	5.99435e-07	0.000130334	0.283,0.333,0.296	0.538,0.517,0.439	-0.194
2418	FBgn0260632	dl	2L	-	17449875	17450364	17450219	17450364	17449295	17449368	43,52,47	16,17,28	37,24,23	37,40,37	428	84	7.20688e-07	0.000137111	0.345,0.375,0.248	0.164,0.105,0.109	0.197
510	FBgn0039431	plum	3R	-	26534723	26535217	26535158	26535217	26532112	26532422	44,45,37	0,1,0	29,25,19	4,3,1	519	84	4.04136e-06	0.000683438	1.0,0.879,1.0	0.54,0.574,0.755	0.337
509	FBgn0039431	plum	3R	-	26535007	26535217	26535158	26535217	26532112	26532422	15,26,21	0,1,0	16,14,11	4,3,1	235	84	1.03987e-05	0.00158268	1.0,0.903,1.0	0.588,0.625,0.797	0.298
2562	FBgn0004373	fwd	3L	-	318990	319884	319746	319884	313023	314317	73,78,77	20,24,23	136,130,112	10,13,15	840	84	1.22749e-05	0.00163584	0.267,0.245,0.251	0.576,0.5,0.427	-0.247
511	FBgn0039431	plum	3R	-	26534953	26535217	26535158	26535217	26532112	26532422	36,36,33	0,1,0	25,22,16	4,3,1	289	84	1.28975e-05	0.00163584	1.0,0.913,1.0	0.645,0.681,0.823	0.255
706	FBgn0085478	CG34449	X	-	9355986	9356227	9356000	9356227	9354461	9355178	3,2,6	2,3,5	0,1,0	8,1,2	98	84	1.50319e-05	0.00175989	0.563,0.364,0.507	0.0,0.462,0.0	0.324
583	FBgn0039790	CG2246	3R	-	30599918	30600323	30600263	30600323	30595389	30595626	10,19,11	1,1,0	9,8,11	3,2,6	429	84	1.92567e-05	0.00209347	0.662,0.788,1.0	0.37,0.439,0.264	0.459
2441	FBgn0030974	CG7358	X	-	18890545	18891860	18890740	18891860	18890066	18890481	3,6,9	1,0,0	14,14,14	6,6,3	279	84	2.77947e-05	0.00282024	0.475,1.0,1.0	0.413,0.413,0.584	0.355
1147	FBgn0044323	Cka	2L	+	8030720	8031035	8030720	8030839	8032059	8032641	22,28,27	18,35,44	12,8,6	39,25,33	280	84	3.73507e-05	0.00332806	0.268,0.194,0.155	0.085,0.088,0.052	0.131
1405	FBgn0036279	Ncc69	3L	-	12390496	12391444	12391322	12391444	12379138	12379644	4,8,2	5,3,2	45,40,31	2,5,4	910	84	4.02929e-05	0.00332806	0.069,0.198,0.085	0.675,0.425,0.417	-0.388
1611	FBgn0262527	nsl1	3R	+	15798086	15798410	15798086	15798404	15798720	15799036	1,7,5	3,3,6	5,8,4	1,0,1	90	84	3.89832e-05	0.00332806	0.237,0.685,0.438	0.824,1.0,0.789	-0.418
1819	FBgn0024320	Npc1a	2L	-	10220692	10220952	10220868	10220952	10218778	10218889	90,112,92	3,3,5	110,97,111	0,0,0	260	84	4.15461e-05	0.00332806	0.906,0.923,0.856	1.0,1.0,1.0	-0.105
2167	FBgn0029176	Ef1gamma	3R	+	29220171	29220204	29220171	29220200	29220269	29220308	0,0,2	11,6,6	3,3,5	11,3,2	88	84	6.01384e-05	0.00457653	0.0,0.0,0.241	0.207,0.488,0.705	-0.386
678	FBgn0037182	ArfGAP3	3L	-	22716297	22716414	22716306	22716414	22716055	22716202	86,109,91	9,6,5	122,88,86	1,1,2	93	84	8.07852e-05	0.005855	0.896,0.943,0.943	0.991,0.988,0.975	-0.057
2011	FBgn0259984	kuz	2L	+	13550138	13550420	13550138	13550293	13551141	13551666	104,137,132	39,36,38	65,52,52	35,38,32	211	84	0.000104591	0.00723581	0.515,0.602,0.58	0.425,0.353,0.393	0.175
2382	FBgn0263110	CG43367	3L	+	4195298	4195715	4195298	4195387	4195840	4195990	16,22,15	1,3,2	22,19,23	0,0,1	412	84	0.000143684	0.00950814	0.765,0.599,0.605	1.0,1.0,0.824	-0.285
800	FBgn0261239	Hr39	2L	+	21237249	21237420	21237249	21237346	21238280	21238565	25,31,22	3,7,0	10,13,15	8,9,7	158	84	0.000159051	0.0100865	0.816,0.702,1.0	0.399,0.434,0.533	0.384
1684	FBgn0033005	CG3107	2R	+	5090580	5090742	5090580	5090641	5091871	5092476	1,4,6	3,1,1	4,6,7	0,1,1	185	84	0.000169028	0.0102904	0.131,0.645,0.731	1.0,0.731,0.761	-0.328
652	FBgn0024277	trio	3L	-	1034497	1034875	1034762	1034875	1033649	1034065	26,37,34	21,33,29	13,10,7	27,25,15	349	84	0.000182041	0.0106564	0.23,0.213,0.22	0.104,0.088,0.101	0.123
2204	FBgn0031914	CG5973	2L	+	7440793	7440962	7440793	7440958	7443583	7443832	0,0,0	8,4,1	2,3,1	2,6,4	88	84	0.000251935	0.0142017	0.0,0.0,0.0	0.488,0.323,0.193	-0.335
1546	FBgn0261885	osa	3R	-	17717955	17718350	17718246	17718350	17715851	17716934	142,124,141	0,0,3	108,95,98	5,6,1	375	84	0.00028809	0.0156598	1.0,1.0,0.913	0.829,0.78,0.956	0.116
1781	FBgn0013576	mtd	3R	-	5323438	5323847	5323738	5323847	5322987	5323125	1,2,2	3,1,0	14,6,3	1,1,0	384	84	0.000339914	0.017245	0.068,0.304,1.0	0.754,0.568,1.0	-0.317
766	FBgn0035028	Start1	2R	+	24574558	24574900	24574558	24574733	24574958	24575089	20,20,27	2,6,1	30,30,22	2,0,0	251	84	0.000334027	0.017245	0.77,0.527,0.9	0.834,1.0,1.0	-0.212
1779	FBgn0013576	mtd	3R	-	5323664	5323847	5323738	5323847	5322987	5323125	0,1,2	3,1,0	7,6,6	1,1,0	158	84	0.000520278	0.025544	0.0,0.347,1.0	0.788,0.761,1.0	-0.401
1840	FBgn0032796	CG10188	2L	-	19508325	19508764	19508351	19508764	19507489	19508265	5,9,3	1,0,0	3,7,7	3,1,2	110	84	0.000592572	0.0269778	0.792,1.0,1.0	0.433,0.842,0.728	0.263
2407	FBgn0011766	E2f1	3R	-	21632132	21633073	21632923	21633073	21626023	21626850	424,514,495	16,20,16	594,565,536	9,10,8	875	84	0.000602659	0.0269778	0.718,0.712,0.748	0.864,0.844,0.865	-0.132
2446	FBgn0030693	CG8974	X	-	15795809	15796028	15795892	15796028	15794496	15795101	46,49,37	40,48,37	28,26,35	46,62,57	167	84	0.000594996	0.0269778	0.366,0.339,0.335	0.234,0.174,0.236	0.132
1051	FBgn0003502	Btk29A	2L	-	8300505	8301079	8300817	8301079	8298070	8298340	24,23,12	0,1,1	43,42,30	5,5,2	396	84	0.000717008	0.027425	1.0,0.83,0.718	0.646,0.641,0.761	0.167
1562	FBgn0039924	PIP4K	4	-	1196707	1196848	1196757	1196848	1196319	1196477	32,35,31	30,20,16	9,20,20	26,28,29	134	84	0.000709604	0.027425	0.401,0.523,0.548	0.178,0.309,0.302	0.228
1564	FBgn0041210	HDAC4	X	-	13284891	13285632	13285202	13285632	13282165	13282229	83,101,93	34,34,50	126,149,129	28,31,33	395	84	0.000713049	0.027425	0.342,0.387,0.283	0.489,0.505,0.454	-0.145
1947	FBgn0036534	DCP2	3L	-	15825470	15826423	15826285	15826423	15823246	15823989	290,369,370	3,6,7	304,306,285	10,13,14	899	84	0.000636505	0.027425	0.9,0.852,0.832	0.74,0.687,0.655	0.167
2523	FBgn0033609	Fbl6	2R	-	11289067	11289772	11289392	11289772	11287644	11288560	9,11,14	14,20,22	26,28,18	23,12,8	409	84	0.000662955	0.027425	0.117,0.101,0.116	0.188,0.324,0.316	-0.165
568	FBgn0037443	Dmtn	3R	-	6405548	6405895	6405741	6405895	6393731	6393911	108,115,115	7,2,9	104,111,87	2,1,1	277	84	0.000720763	0.027425	0.824,0.946,0.795	0.94,0.971,0.963	-0.103
185	FBgn0050159	CG30159	2R	+	6992680	6993060	6992680	6993055	6993120	6994306	5,8,6	28,27,26	17,19,13	26,28,23	89	84	0.000780969	0.0289911	0.144,0.219,0.179	0.382,0.39,0.348	-0.193
2313	FBgn0005278	Sam-S	2L	+	108132	108346	108132	108226	108587	108809	44,35,48	132,123,137	27,22,24	144,132,133	204	84	0.000800897	0.029023	0.121,0.105,0.126	0.072,0.064,0.069	0.049
1797	FBgn0039774	CDase	3R	+	30460466	30460908	30460466	30460789	30462814	30462969	59,54,53	63,76,72	131,122,90	92,97,73	203	84	0.000909792	0.0322024	0.279,0.227,0.233	0.371,0.342,0.338	-0.104
1796	FBgn0039774	CDase	3R	+	30460466	30460894	30460466	30460789	30462814	30462969	59,52,51	63,76,72	130,118,86	92,97,73	189	84	0.00102438	0.0354342	0.294,0.233,0.239	0.386,0.351,0.344	-0.105
383	FBgn0000259	CkIIbeta	X	+	11792878	11792991	11792878	11792945	11793442	11793518	4,5,3	1,0,1	3,8,0	3,1,2	130	84	0.00105214	0.0355858	0.721,1.0,0.66	0.393,0.838,0.0	0.383
1803	FBgn0030719	eIF5	X	-	15991750	15991974	15991821	15991974	15991082	15991382	11,15,6	91,78,89	3,4,4	58,98,97	155	84	0.00109983	0.03639	0.061,0.094,0.035	0.027,0.022,0.022	0.04
1129	FBgn0038167	lkb1	3R	+	13676688	13676944	13676688	13676932	13677015	13678212	9,14,17	6,6,5	27,21,22	3,3,1	96	84	0.00115658	0.0366732	0.568,0.671,0.748	0.887,0.86,0.951	-0.237
1185	FBgn0030735	CG3632	X	+	16296670	16296907	16296670	16296883	16297660	16297784	1,1,2	1,7,5	8,11,5	5,7,2	108	84	0.0011521	0.0366732	0.438,0.1,0.237	0.554,0.55,0.66	-0.33
2125	FBgn0042177	CG32164	3L	+	16604005	16604724	16604005	16604721	16604780	16605187	2,0,0	0,1,2	2,3,2	1,0,0	87	84	0.00118441	0.0367892	1.0,0.0,0.0	0.659,1.0,1.0	-0.553
1730	FBgn0033799	GLaz	2R	-	13167788	13168032	13167824	13168032	13166423	13166635	3,3,4	1,1,0	3,7,4	4,4,1	120	84	0.00123461	0.0375815	0.677,0.677,1.0	0.344,0.551,0.737	0.241
1867	FBgn0004638	drk	2R	-	13502759	13502841	13502788	13502841	13501812	13502091	1,0,1	3,3,2	2,3,2	1,5,1	113	84	0.00132196	0.0392012	0.199,0.0,0.271	0.598,0.308,0.598	-0.345
569	FBgn0037443	Dmtn	3R	-	6405377	6405895	6405741	6405895	6393731	6393911	257,281,268	7,2,9	237,214,182	2,1,1	448	84	0.00133933	0.0392012	0.873,0.963,0.848	0.957,0.976,0.972	-0.074
802	FBgn0261239	Hr39	2L	+	21237249	21237404	21237249	21237346	21238280	21238565	15,19,13	3,7,0	6,11,10	8,9,7	142	84	0.00146055	0.0419427	0.747,0.616,1.0	0.307,0.42,0.458	0.393
2311	FBgn0035432	ZnT63C	3L	+	3303707	3304273	3303707	3304021	3304601	3304665	29,36,33	6,0,1	28,25,22	0,0,1	336	84	0.00156213	0.0440288	0.547,1.0,0.892	1.0,1.0,0.846	-0.136
773	FBgn0004656	fs(1)h	X	-	8056316	8056701	8056609	8056701	8055966	8056137	2,7,9	3,1,3	7,6,4	1,1,0	377	84	0.00167578	0.0463734	0.129,0.609,0.401	0.609,0.572,1.0	-0.347
2336	FBgn0034618	CG9485	2R	+	21312673	21312783	21312673	21312740	21314423	21314764	0,3,0	1,1,1	4,1,1	0,0,1	127	84	0.00183866	0.0499721	0.0,0.665,0.0	1.0,1.0,0.398	-0.578
1029	FBgn0003423	slgA	X	+	21374311	21374740	21374311	21374459	21376119	21376666	13,7,7	31,31,34	27,32,23	35,56,46	365	84	0.0019358	0.050798	0.088,0.049,0.045	0.151,0.116,0.103	-0.063
2542	FBgn0000017	Abl	3L	-	16626272	16626616	16626527	16626616	16623636	16625274	163,167,171	123,167,149	95,108,90	133,138,111	339	84	0.00191828	0.050798	0.247,0.199,0.221	0.15,0.162,0.167	0.063
1030	FBgn0003423	slgA	X	+	21374311	21374821	21374311	21374459	21376119	21376666	10,5,5	31,31,34	23,22,19	35,56,46	446	84	0.00204264	0.0526931	0.057,0.029,0.027	0.11,0.069,0.072	-0.046
1135	FBgn0035850	Atg18a	3L	+	8186994	8187218	8186994	8187193	8187478	8187576	3,3,9	31,31,29	1,1,2	40,28,24	109	84	0.00219164	0.052917	0.069,0.069,0.193	0.019,0.027,0.06	0.075
143	FBgn0020279	lig	2R	+	8067976	8068080	8067976	8068011	8069870	8070279	1,1,3	0,0,1	1,0,3	0,1,3	153	84	0.00215887	0.052917	1.0,1.0,0.622	1.0,0.0,0.354	0.423
1782	FBgn0013576	mtd	3R	-	5323691	5323847	5323738	5323847	5322987	5323125	0,2,1	3,1,0	4,2,1	1,1,0	131	84	0.00225018	0.052917	0.0,0.562,1.0	0.719,0.562,1.0	-0.24
2161	FBgn0266598	Kmn2	3R	-	8000919	8001015	8000925	8001015	8000547	8000872	9,15,6	11,19,11	5,11,6	34,28,27	90	84	0.00212976	0.052917	0.433,0.424,0.337	0.121,0.268,0.172	0.211
426	FBgn0052000	CG32000	4	+	136271	136777	136271	136371	136878	137167	9,12,21	0,0,0	16,20,12	4,1,0	490	84	0.00225992	0.052917	1.0,1.0,1.0	0.407,0.774,1.0	0.273
699	FBgn0032801	CG10165	2L	-	19529991	19530305	19530089	19530305	19528770	19528996	4,4,2	0,1,0	4,1,2	1,1,2	182	84	0.00220362	0.052917	1.0,0.649,1.0	0.649,0.316,0.316	0.456
1289	FBgn0000319	Chc	X	-	15835286	15835490	15835324	15835490	15834122	15834371	32,19,28	282,320,323	44,39,41	337,266,276	122	84	0.00283627	0.0637361	0.072,0.039,0.056	0.082,0.092,0.093	-0.033
1798	FBgn0039774	CDase	3R	+	30460466	30460890	30460466	30460789	30462814	30462969	72,67,69	63,76,72	155,143,105	92,97,73	185	84	0.0028476	0.0637361	0.342,0.286,0.303	0.433,0.401,0.395	-0.099
751	FBgn0260960	Baldspot	3L	-	16661410	16661615	16661470	16661615	16659229	16659466	26,19,20	169,202,189	44,37,29	185,202,163	144	84	0.00278603	0.0637361	0.082,0.052,0.058	0.122,0.097,0.094	-0.04
117	FBgn0262735	Imp	X	-	10806441	10806856	10806662	10806856	10805265	10805469	10,13,8	0,0,1	2,4,8	1,2,1	305	84	0.00310713	0.0685371	1.0,1.0,0.688	0.355,0.355,0.688	0.43
1467	FBgn0035539	slow	3L	+	4384441	4384887	4384441	4384627	4390449	4391221	14,12,14	3,5,7	13,12,13	1,1,1	344	84	0.00315423	0.068582	0.533,0.37,0.328	0.76,0.746,0.76	-0.345
4	FBgn0263346	CG43427	3R	+	4659578	4659825	4659578	4659676	4660238	4660399	19,24,31	3,3,3	32,34,26	3,0,0	233	84	0.00322685	0.0691728	0.695,0.743,0.788	0.794,1.0,1.0	-0.189
1909	FBgn0037659	Kdm2	3R	+	9052494	9052627	9052494	9052575	9053535	9053759	14,22,26	0,0,0	14,16,26	1,3,2	136	84	0.00346213	0.0731856	1.0,1.0,1.0	0.896,0.767,0.889	0.149
2050	FBgn0016797	fz2	3L	-	19234804	19235373	19235013	19235373	19232323	19232572	7,13,14	0,1,0	9,8,16	1,0,4	293	84	0.00414436	0.0808681	1.0,0.788,1.0	0.721,1.0,0.534	0.178
2352	FBgn0261383	IntS6	X	-	5746771	5747254	5747101	5747254	5738662	5743912	6,8,5	1,0,1	13,6,8	2,4,1	414	84	0.00414154	0.0808681	0.549,1.0,0.504	0.569,0.233,0.619	0.211
465	FBgn0003392	shi	X	+	15892199	15892581	15892199	15892569	15892827	15893150	0,2,0	2,0,2	1,4,4	1,2,1	96	84	0.00393175	0.0808681	0.0,1.0,0.0	0.467,0.636,0.778	-0.294
56	FBgn0030478	CG1640	X	+	13370994	13371214	13370994	13371060	13373862	13374103	3,3,5	0,2,0	2,4,7	3,2,1	238	84	0.00399623	0.0808681	1.0,0.346,1.0	0.19,0.414,0.712	0.343
600	FBgn0035397	CG11486	3L	+	3071132	3071297	3071132	3071189	3073080	3073478	2,2,3	0,1,1	1,4,1	1,4,0	192	84	0.00411625	0.0808681	1.0,0.467,0.568	0.304,0.304,1.0	0.142
854	FBgn0086758	chinmo	2L	+	1651257	1651712	1651257	1651429	1652774	1653835	30,40,49	1,0,0	16,16,29	2,2,1	367	84	0.00398462	0.0808681	0.873,1.0,1.0	0.647,0.647,0.869	0.237
1292	FBgn0000319	Chc	X	-	15835227	15835490	15835324	15835490	15834122	15834371	9,6,9	282,320,323	15,10,22	337,266,276	181	84	0.00429587	0.0817967	0.015,0.009,0.013	0.02,0.017,0.036	-0.012
1420	FBgn0052529	Hers	X	+	19887352	19887492	19887352	19887413	19899011	19899972	3,2,3	0,2,0	2,2,2	3,0,2	163	84	0.00440692	0.0817967	1.0,0.34,1.0	0.256,1.0,0.34	0.248
1595	FBgn0262527	nsl1	3R	+	15793781	15794029	15793781	15793953	15794828	15795579	9,4,4	32,37,38	11,15,9	32,31,27	160	84	0.0043904	0.0817967	0.129,0.054,0.052	0.153,0.203,0.149	-0.09
172	FBgn0261573	CoRest	X	+	19522098	19522635	19522098	19522389	19523002	19523315	40,37,35	13,24,16	25,29,33	32,27,26	330	84	0.00432188	0.0817967	0.439,0.282,0.358	0.166,0.215,0.244	0.151
1132	FBgn0052675	Tango5	X	-	10763150	10764237	10764169	10764237	10761914	10762434	101,91,132	14,25,22	96,78,75	35,19,35	1103	84	0.00470195	0.0824228	0.355,0.217,0.314	0.173,0.238,0.14	0.112
1939	FBgn0032480	Edem2	2L	+	13195132	13195404	13195132	13195377	13195580	13195679	47,44,58	2,2,1	55,42,52	7,4,5	111	84	0.00469779	0.0824228	0.947,0.943,0.978	0.856,0.888,0.887	0.079
3	FBgn0263346	CG43427	3R	+	4659578	4659893	4659578	4659676	4660238	4660399	38,44,59	3,3,3	57,58,43	3,0,0	301	84	0.00454352	0.0824228	0.779,0.804,0.846	0.841,1.0,1.0	-0.137
47	FBgn0261444	CG3638	X	-	1222643	1223012	1222748	1223012	1217082	1221595	58,85,85	3,3,2	82,85,84	0,1,0	189	84	0.00471142	0.0824228	0.896,0.926,0.95	1.0,0.974,1.0	-0.067
675	FBgn0036624	RAF2	3L	+	16386326	16386570	16386326	16386494	16386625	16386956	36,55,41	2,1,7	50,41,67	1,1,1	160	84	0.00468868	0.0824228	0.904,0.967,0.755	0.963,0.956,0.972	-0.088
980	FBgn0001218	Hsc70-3	X	-	11806077	11806353	11806243	11806353	11804896	11805042	8,11,9	94,117,92	2,7,2	104,103,91	250	84	0.004979	0.0861141	0.028,0.031,0.032	0.006,0.022,0.007	0.019
399	FBgn0031359	Rim2	2L	-	1718695	1718903	1718739	1718903	1718420	1718491	18,21,21	1,0,1	16,23,18	3,3,1	128	84	0.00511548	0.0874804	0.922,1.0,0.932	0.778,0.834,0.922	0.107
1463	FBgn0039065	CG4449	3R	-	23250599	23251102	23250605	23251102	23250426	23250540	5,5,4	1,4,1	1,7,7	0,0,2	90	84	0.00518717	0.0877208	0.824,0.538,0.789	1.0,1.0,0.766	-0.205
53	FBgn0030478	CG1640	X	+	13370994	13371367	13370994	13371060	13373862	13374103	9,10,8	0,2,0	19,10,11	3,2,1	391	84	0.00548768	0.0917829	1.0,0.518,1.0	0.576,0.518,0.703	0.24
2501	FBgn0025630	CG4061	X	+	2072412	2072725	2072412	2072697	2073133	2074890	2,6,1	1,0,0	5,5,6	1,3,1	112	84	0.00586956	0.0971029	0.6,1.0,1.0	0.789,0.556,0.818	0.146
1842	FBgn0052850	CG32850	4	+	314922	315179	314922	314957	316392	316509	6,2,4	0,0,1	3,7,7	2,1,1	306	84	0.00606283	0.0992218	1.0,1.0,0.523	0.292,0.658,0.658	0.305
1271	FBgn0023541	Cyp4d14	X	-	2175064	2175315	2175073	2175315	2174463	2174920	1,2,0	0,0,3	1,1,0	2,4,1	93	84	0.00616338	0.0997943	1.0,1.0,0.0	0.311,0.184,0.0	0.502

## Sheet: MXE
	GeneID	geneSymbol	chr	strand	X1stExonStart_0base	X1stExonEnd	X2ndExonStart_0base	X2ndExonEnd	upstreamES	upstreamEE	downstreamES	downstreamEE	IC_CG7358	SC_CG7358	IC_Ctrl	SC_Ctrl	IncFormLen	SkipFormLen	PValue	FDR	IncLevelCG7358	IncLevelCtrl	IncLevelDifference
1036	FBgn0033159	Dscam1	2R	-	7352898	7353022	7358215	7358339	7348130	7348975	7361717	7361867	1,2,1	2,6,1	4,3,3	0,1,1	208	208	1.09289e-05	0.00802182	0.333,0.25,0.5	1.0,0.75,0.75	-0.472
2191	FBgn0003660	Syb	2R	-	10250368	10250586	10250878	10251144	10249434	10249827	10251927	10251984	2641,2606,2376	162,149,178	2793,2667,2425	108,89,112	350	302	7.42782e-06	0.00802182	0.934,0.938,0.92	0.957,0.963,0.949	-0.026
2192	FBgn0003660	Syb	2R	-	10250368	10250586	10250878	10251213	10249434	10249827	10251927	10251984	2560,2503,2259	162,149,178	2670,2553,2357	108,89,112	419	302	6.90563e-06	0.00802182	0.919,0.924,0.901	0.947,0.954,0.938	-0.032
176	FBgn0034072	Dg	2R	-	16086044	16086293	16086930	16087725	16085563	16085620	16088304	16088365	722,771,733	78,97,107	370,401,394	74,84,84	879	333	7.63502e-05	0.0420308	0.778,0.751,0.722	0.654,0.644,0.64	0.104
2084	FBgn0263197	Patronin	2R	-	17522852	17522960	17523499	17523571	17520645	17520928	17524083	17524282	0,0,0	6,4,4	2,3,1	5,8,1	156	192	0.000134458	0.0493461	0.0,0.0,0.0	0.33,0.316,0.552	-0.399
2164	FBgn0035227	CG12090	3L	-	1526333	1526398	1526659	1526752	1525284	1525392	1527189	1527381	3,2,1	0,1,0	6,4,4	2,6,1	177	149	0.000123667	0.0493461	1.0,0.627,1.0	0.716,0.359,0.771	0.26
1422	FBgn0033159	Dscam1	2R	-	7358215	7358339	7359221	7359345	7348130	7348975	7361717	7361867	4,5,6	1,2,1	1,1,2	4,3,3	208	208	0.000164262	0.0516722	0.8,0.714,0.857	0.2,0.25,0.4	0.507
2042	FBgn0085437	CG34408	X	+	10222897	10223455	10224313	10224505	10222325	10222586	10224918	10225059	31,58,43	80,69,61	25,29,32	97,100,90	642	276	0.000191396	0.0526816	0.143,0.265,0.233	0.1,0.111,0.133	0.099
1025	FBgn0033159	Dscam1	2R	-	7352898	7353022	7356106	7356230	7348130	7348975	7361717	7361867	5,7,3	2,6,1	8,5,6	0,1,1	208	208	0.000285308	0.0628248	0.714,0.538,0.75	1.0,0.833,0.857	-0.229
1038	FBgn0033159	Dscam1	2R	-	7352898	7353022	7354276	7354400	7348130	7348975	7361717	7361867	7,4,4	2,6,1	11,8,5	0,1,1	208	208	0.000271612	0.0628248	0.778,0.4,0.8	1.0,0.889,0.833	-0.248
2180	FBgn0010434	cora	2R	+	19238788	19241785	19242173	19242395	19238381	19238434	19242703	19242859	10217,11679,11025	496,484,372	9057,8658,8008	223,283,248	3081	306	0.000353632	0.0648915	0.672,0.706,0.746	0.801,0.752,0.762	-0.064
2190	FBgn0039467	CG14253	3R	+	26980951	26981101	26981532	26981751	26980517	26980876	26983962	26984217	24,23,33	31,55,46	9,7,8	35,36,35	234	303	0.000345317	0.0648915	0.501,0.351,0.482	0.25,0.201,0.228	0.218
1030	FBgn0033159	Dscam1	2R	-	7352898	7353022	7354881	7355005	7348130	7348975	7361717	7361867	7,2,1	2,6,1	3,5,4	0,1,1	208	208	0.000407973	0.0691043	0.778,0.25,0.5	1.0,0.833,0.8	-0.368
1031	FBgn0033159	Dscam1	2R	-	7352898	7353022	7359015	7359139	7348130	7348975	7361717	7361867	3,4,3	2,6,1	3,2,4	0,1,1	208	208	0.000766619	0.0725132	0.6,0.4,0.75	1.0,0.667,0.8	-0.239
1032	FBgn0033159	Dscam1	2R	-	7352898	7353022	7353815	7353936	7348130	7348975	7361717	7361867	4,6,0	2,6,1	5,4,3	0,1,1	205	208	0.000838116	0.0725132	0.67,0.504,0.0	1.0,0.802,0.753	-0.46
1041	FBgn0033159	Dscam1	2R	-	7352898	7353022	7355086	7355210	7348130	7348975	7361717	7361867	5,4,4	2,6,1	5,5,3	0,1,1	208	208	0.000672315	0.0725132	0.714,0.4,0.8	1.0,0.833,0.75	-0.223
1046	FBgn0033159	Dscam1	2R	-	7352898	7353022	7359874	7360007	7348130	7348975	7361717	7361867	0,5,3	2,6,1	1,4,2	0,1,1	217	208	0.000847687	0.0725132	0.0,0.444,0.742	1.0,0.793,0.657	-0.421
1050	FBgn0033159	Dscam1	2R	-	7352898	7353022	7359441	7359565	7348130	7348975	7361717	7361867	8,7,12	2,6,1	9,15,4	0,1,1	208	208	0.00079009	0.0725132	0.8,0.538,0.923	1.0,0.938,0.8	-0.159
1052	FBgn0033159	Dscam1	2R	-	7352898	7353022	7357399	7357523	7348130	7348975	7361717	7361867	3,3,3	2,6,1	2,4,2	0,1,1	208	208	0.000889126	0.0725132	0.6,0.333,0.75	1.0,0.8,0.667	-0.261
1287	FBgn0033159	Dscam1	2R	-	7349600	7349721	7352898	7353022	7348130	7348975	7361717	7361867	2,6,1	5,6,4	0,1,1	4,5,3	208	205	0.000878079	0.0725132	0.283,0.496,0.198	0.0,0.165,0.247	0.188
1673	FBgn0033159	Dscam1	2R	-	7350781	7350905	7352898	7353022	7348130	7348975	7361717	7361867	2,6,1	6,5,3	0,1,1	4,4,4	208	208	0.000773326	0.0725132	0.25,0.545,0.25	0.0,0.2,0.2	0.215
2128	FBgn0028577	pUf68	3L	-	1500244	1500388	1501345	1501397	1499042	1499337	1501798	1501892	2,3,2	24,23,33	8,12,7	33,32,21	136	228	0.000688559	0.0725132	0.123,0.179,0.092	0.289,0.386,0.358	-0.213
2197	FBgn0033844	bbc	2R	-	13488916	13489048	13489741	13489873	13487973	13488132	13491434	13491593	159,119,134	40,35,40	109,107,124	71,56,47	216	216	0.000558891	0.0725132	0.799,0.773,0.77	0.606,0.656,0.725	0.118
2254	FBgn0013733	shot	2R	-	13867124	13867303	13868155	13868349	13866701	13866975	13869859	13869977	200,220,192	2,2,4	163,170,155	6,10,6	278	263	0.000792693	0.0725132	0.99,0.99,0.978	0.963,0.941,0.961	0.031
500	FBgn0033159	Dscam1	2R	-	7351460	7351584	7352898	7353022	7348130	7348975	7361717	7361867	2,6,1	3,6,6	0,1,1	6,8,2	208	208	0.000850026	0.0725132	0.4,0.5,0.143	0.0,0.111,0.333	0.2
537	FBgn0033159	Dscam1	2R	-	7351915	7352039	7352898	7353022	7348130	7348975	7361717	7361867	2,6,1	2,4,4	0,1,1	3,4,4	208	208	0.000483282	0.0725132	0.5,0.6,0.2	0.0,0.2,0.2	0.3
743	FBgn0033159	Dscam1	2R	-	7354276	7354400	7359221	7359345	7348130	7348975	7361717	7361867	4,5,6	7,4,4	1,1,2	11,8,5	208	208	0.000590591	0.0725132	0.364,0.556,0.6	0.083,0.111,0.286	0.347
1037	FBgn0033159	Dscam1	2R	-	7352898	7353022	7355685	7355809	7348130	7348975	7361717	7361867	3,6,9	2,6,1	10,3,6	0,1,1	208	208	0.000923385	0.0726176	0.6,0.5,0.9	1.0,0.75,0.857	-0.202
2162	FBgn0035227	CG12090	3L	-	1525641	1525703	1526333	1526398	1525284	1525392	1527189	1527381	0,1,0	16,26,21	2,6,1	22,24,29	149	146	0.000988955	0.0750924	0.0,0.036,0.0	0.082,0.197,0.033	-0.092
1045	FBgn0033159	Dscam1	2R	-	7352898	7353022	7357182	7357306	7348130	7348975	7361717	7361867	5,11,5	2,6,1	10,5,3	0,1,1	208	208	0.00109397	0.0802976	0.714,0.647,0.833	1.0,0.833,0.75	-0.13
379	FBgn0033159	Dscam1	2R	-	7350373	7350497	7352898	7353022	7348130	7348975	7361717	7361867	2,6,1	5,6,9	0,1,1	11,3,6	208	208	0.00114413	0.0812699	0.286,0.5,0.1	0.0,0.25,0.143	0.164
1035	FBgn0033159	Dscam1	2R	-	7352898	7353022	7356316	7356440	7348130	7348975	7361717	7361867	3,5,8	2,6,1	6,7,2	0,1,1	208	208	0.00127247	0.083213	0.6,0.455,0.889	1.0,0.875,0.667	-0.199
1039	FBgn0033159	Dscam1	2R	-	7352898	7353022	7354685	7354809	7348130	7348975	7361717	7361867	6,7,4	2,6,1	6,4,3	0,1,1	208	208	0.00139496	0.083213	0.75,0.538,0.8	1.0,0.8,0.75	-0.154
1049	FBgn0033159	Dscam1	2R	-	7352898	7353022	7357590	7357714	7348130	7348975	7361717	7361867	8,8,6	2,6,1	8,6,4	0,1,1	208	208	0.00139822	0.083213	0.8,0.571,0.857	1.0,0.857,0.8	-0.143
1202	FBgn0033159	Dscam1	2R	-	7357788	7357915	7358215	7358339	7348130	7348975	7361717	7361867	1,2,1	4,7,5	4,3,3	3,2,1	208	211	0.0012248	0.083213	0.202,0.225,0.169	0.575,0.603,0.753	-0.445
2160	FBgn0035227	CG12090	3L	-	1525641	1525700	1526333	1526398	1525284	1525392	1527189	1527381	0,1,0	12,22,22	2,6,1	21,29,26	149	143	0.00138488	0.083213	0.0,0.042,0.0	0.084,0.166,0.036	-0.081
701	FBgn0033159	Dscam1	2R	-	7349392	7349513	7352898	7353022	7348130	7348975	7361717	7361867	2,6,1	0,6,2	0,1,1	2,3,1	208	205	0.00129286	0.083213	1.0,0.496,0.33	0.0,0.247,0.496	0.361
1033	FBgn0033159	Dscam1	2R	-	7352898	7353022	7360290	7360414	7348130	7348975	7361717	7361867	3,2,7	2,6,1	4,8,1	0,1,1	208	208	0.00146927	0.0851401	0.6,0.25,0.875	1.0,0.889,0.5	-0.221
2269	FBgn0033504	CAP	2R	+	10296434	10300268	10300489	10300588	10295868	10296047	10304623	10304930	22,36,23	14,14,11	17,28,15	27,19,23	3918	183	0.00155986	0.0858705	0.068,0.107,0.089	0.029,0.064,0.03	0.047
858	FBgn0033159	Dscam1	2R	-	7351698	7351822	7358215	7358339	7348130	7348975	7361717	7361867	1,2,1	3,4,6	4,3,3	1,2,2	208	208	0.00154602	0.0858705	0.25,0.333,0.143	0.8,0.6,0.6	-0.425
221	FBgn0003495	spz	3R	-	27067121	27067199	27067357	27067495	27066607	27066665	27069143	27070070	11,20,15	76,85,89	23,26,18	60,46,68	222	162	0.00176234	0.0946504	0.096,0.147,0.11	0.219,0.292,0.162	-0.107
1024	FBgn0033159	Dscam1	2R	-	7352898	7353022	7360081	7360205	7348130	7348975	7361717	7361867	4,12,9	2,6,1	10,3,6	0,1,1	208	208	0.00187174	0.0958505	0.667,0.667,0.9	1.0,0.75,0.857	-0.124
1589	FBgn0033159	Dscam1	2R	-	7350580	7350704	7352898	7353022	7348130	7348975	7361717	7361867	2,6,1	14,12,7	0,1,1	10,11,5	208	208	0.00186764	0.0958505	0.125,0.333,0.125	0.0,0.083,0.167	0.111

## Sheet: RI
	GeneID	geneSymbol	chr	strand	riExonStart_0base	riExonEnd	upstreamES	upstreamEE	downstreamES	downstreamEE	IC_CG7358	SC_CG7358	IC_Ctrl	SC_Ctrl	IncFormLen	SkipFormLen	PValue	FDR	IncLevelCG7358	IncLevelCtrl	IncLevelDifference
952	FBgn0264495	gpp	3R	+	6406856	6407774	6406856	6407091	6407477	6407774	19,13,15	21,37,25	58,47,46	19,9,8	470	84	4.40425e-13	4.10036e-10	0.139,0.059,0.097	0.353,0.483,0.507	-0.349
1373	FBgn0261556	CG42674	3L	-	20197481	20198317	20197481	20197802	20197911	20198317	24,50,41	15,13,18	55,65,60	1,4,4	193	84	4.54649e-09	2.11639e-06	0.411,0.626,0.498	0.96,0.876,0.867	-0.389
313	FBgn0013334	Sap47	3R	+	15935118	15936340	15935118	15935584	15935952	15936340	272,325,286	3,3,3	280,244,205	15,9,18	452	84	1.13063e-07	3.50873e-05	0.944,0.953,0.947	0.776,0.834,0.679	0.185
1280	FBgn0031069	Pmp70	X	+	19750769	19751546	19750769	19751137	19751347	19751546	28,38,39	13,18,21	56,69,71	7,9,8	294	84	2.20827e-07	5.13975e-05	0.381,0.376,0.347	0.696,0.687,0.717	-0.332
1404	FBgn0266410	CG45050	3R	+	9341866	9342491	9341866	9342003	9342219	9342491	631,708,656	10,8,14	627,503,451	31,23,22	300	84	3.20694e-07	5.97132e-05	0.946,0.961,0.929	0.85,0.86,0.852	0.091
713	FBgn0263391	hts	2R	-	19423593	19424114	19423593	19423797	19424043	19424114	14,12,13	10,13,11	34,36,33	6,6,5	330	84	6.22859e-07	9.66469e-05	0.263,0.19,0.231	0.591,0.604,0.627	-0.379
94	FBgn0011764	Dsp1	X	+	16333611	16334413	16333611	16334239	16334300	16334413	47,57,42	8,16,12	69,72,68	6,3,2	145	84	3.05943e-06	0.000406904	0.773,0.674,0.67	0.869,0.933,0.952	-0.212
860	FBgn0001169	H	3R	+	20621937	20623298	20621937	20622498	20622583	20623298	3,5,5	13,21,20	15,8,11	10,9,7	169	84	1.14219e-05	0.00132922	0.103,0.106,0.111	0.427,0.306,0.439	-0.284
247	FBgn0037025	Spc105R	3L	+	20800409	20800670	20800409	20800505	20800566	20800670	1,3,5	2,4,8	0,1,0	14,5,5	145	84	2.53749e-05	0.0026249	0.225,0.303,0.266	0.0,0.104,0.0	0.23
1499	FBgn0026085	dgt4	X	+	4113700	4113935	4113700	4113769	4113825	4113935	3,5,2	0,0,0	3,6,6	2,3,1	140	84	4.26547e-05	0.00361014	1.0,1.0,1.0	0.474,0.545,0.783	0.399
475	FBgn0010548	Aldh-III	2R	-	7473721	7474130	7473721	7473843	7473915	7474130	59,77,81	30,31,33	135,134,146	27,33,17	156	84	4.19182e-05	0.00361014	0.514,0.572,0.569	0.729,0.686,0.822	-0.194
28	FBgn0061200	Nup153	X	+	16599240	16600313	16599240	16599639	16599723	16600313	7,6,6	10,18,19	21,23,19	7,19,11	168	84	5.80318e-05	0.0045023	0.259,0.143,0.136	0.6,0.377,0.463	-0.301
811	FBgn0035151	CG17129	3L	-	679896	680326	679896	679995	680173	680326	31,30,39	1,0,0	33,37,36	4,4,1	262	84	7.10992e-05	0.00509179	0.909,1.0,1.0	0.726,0.748,0.92	0.172
80	FBgn0031313	CG5080	2L	-	1162999	1163886	1162999	1163149	1163416	1163886	23,18,11	0,0,0	12,14,8	2,4,0	351	84	8.28846e-05	0.00551182	1.0,1.0,1.0	0.589,0.456,1.0	0.318
10	FBgn0262737	mub	3L	+	21920902	21921327	21920902	21920987	21921053	21921327	37,35,34	3,2,7	26,13,16	1,0,0	150	84	9.09248e-05	0.0056434	0.874,0.907,0.731	0.936,1.0,1.0	-0.141
201	FBgn0045842	yuri	2L	-	15262374	15262802	15262374	15262626	15262712	15262802	7,7,4	3,2,2	1,3,5	0,1,0	170	84	0.000127297	0.00740709	0.536,0.634,0.497	1.0,0.597,1.0	-0.31
686	FBgn0024814	Clc	3L	+	20242505	20243735	20242505	20242667	20242784	20243735	86,96,103	385,455,376	43,75,68	454,420,418	201	84	0.000153581	0.00825848	0.085,0.081,0.103	0.038,0.069,0.064	0.033
69	FBgn0260745	mfas	3R	-	11992741	11993315	11992741	11992852	11993131	11993315	16,13,15	2,0,4	13,20,19	0,1,0	363	84	0.00015967	0.00825848	0.649,1.0,0.465	1.0,0.822,1.0	-0.236
745	FBgn0010198	RpS15Aa	X	-	13337504	13337638	13337504	13337539	13337606	13337638	6,4,3	14,17,14	0,2,1	25,15,21	151	84	0.000282891	0.0138617	0.193,0.116,0.107	0.0,0.069,0.026	0.107
729	FBgn0032120	CG33298	2L	+	9495473	9496255	9495473	9495711	9496144	9496255	26,31,26	9,11,10	25,38,31	2,2,4	517	84	0.000306689	0.0142764	0.319,0.314,0.297	0.67,0.755,0.557	-0.351
305	FBgn0036661	CG9705	3L	+	16780099	16780790	16780099	16780420	16780504	16780790	187,197,210	93,112,93	179,141,155	120,127,123	168	84	0.000533859	0.022592	0.501,0.468,0.53	0.427,0.357,0.387	0.109
515	FBgn0002413	dco	3R	-	31060374	31061210	31060374	31060464	31061076	31061210	48,53,57	47,50,54	36,39,32	62,75,56	696	84	0.000526033	0.022592	0.11,0.113,0.113	0.065,0.059,0.065	0.049
1441	FBgn0000054	Adf1	2R	+	6662269	6662757	6662269	6662448	6662568	6662757	13,13,11	33,31,41	23,25,24	31,26,29	204	84	0.00057581	0.0233078	0.14,0.147,0.099	0.234,0.284,0.254	-0.129
1005	FBgn0030328	Amun	X	-	11712768	11713805	11712768	11713688	11713754	11713805	13,13,15	76,108,100	6,5,7	122,108,96	150	84	0.000642006	0.0249045	0.087,0.063,0.077	0.027,0.025,0.039	0.045
1144	FBgn0031319	CG4896	2L	+	1177689	1178044	1177689	1177868	1177947	1178044	7,11,9	1,1,2	6,9,5	4,9,3	163	84	0.00073995	0.0275557	0.783,0.85,0.699	0.436,0.34,0.462	0.365
695	FBgn0000719	fog	X	-	22853806	22855194	22853806	22854332	22855042	22855194	41,51,46	12,8,10	23,28,20	14,14,13	794	84	0.000857886	0.0307189	0.265,0.403,0.327	0.148,0.175,0.14	0.177
1151	FBgn0031228	CG11455	2L	+	155334	155784	155334	155429	155566	155784	159,134,156	32,41,43	117,151,172	66,59,73	221	84	0.000906238	0.0312484	0.654,0.554,0.58	0.403,0.493,0.472	0.14
1414	FBgn0027932	Akap200	2L	+	8427614	8429462	8427614	8428067	8428319	8429462	469,562,585	379,396,319	368,386,398	351,391,346	336	84	0.00100128	0.0332925	0.236,0.262,0.314	0.208,0.198,0.223	0.061
1185	FBgn0087035	AGO2	3L	+	15554112	15554472	15554112	15554222	15554289	15554472	27,28,48	129,147,146	34,30,16	204,201,187	151	84	0.00108164	0.0335933	0.104,0.096,0.155	0.085,0.077,0.045	0.049
12	FBgn0262737	mub	3L	+	21920902	21921327	21920902	21920987	21921092	21921327	54,57,43	2,5,2	34,27,29	1,0,0	189	84	0.00108249	0.0335933	0.923,0.835,0.905	0.938,1.0,1.0	-0.092
1215	FBgn0034504	CG8929	2R	+	20327269	20328134	20327269	20327393	20327866	20328134	101,107,110	34,22,18	238,245,204	23,21,29	557	84	0.00113727	0.0341548	0.309,0.423,0.48	0.609,0.638,0.515	-0.183
523	FBgn0036212	CG11597	3L	-	11820337	11822092	11820337	11821482	11821833	11822092	5,2,6	1,0,0	6,10,4	0,4,1	435	84	0.00146106	0.0425077	0.491,1.0,1.0	1.0,0.326,0.436	0.243
1158	FBgn0035333	CG1317	3L	-	2368013	2370048	2368013	2368425	2368629	2370048	41,50,48	14,24,21	75,69,52	54,48,56	288	84	0.00204031	0.0575616	0.461,0.378,0.4	0.288,0.295,0.213	0.148
48	FBgn0261385	scra	2R	+	7590945	7591873	7590945	7591425	7591506	7591873	213,264,272	41,45,56	290,289,252	96,81,66	165	84	0.00218071	0.0597131	0.726,0.749,0.712	0.606,0.645,0.66	0.092
1361	FBgn0035111	CG16940	3L	+	212708	213976	212708	212784	212843	213976	10,8,7	0,1,1	11,14,11	4,2,2	143	84	0.00228889	0.0608844	1.0,0.825,0.804	0.618,0.804,0.764	0.148
757	FBgn0031897	CG13784	2L	-	7218908	7220033	7218908	7219130	7219859	7220033	304,351,353	7,9,7	289,295,327	3,2,2	813	84	0.00243885	0.0630713	0.818,0.801,0.839	0.909,0.938,0.944	-0.111
688	FBgn0000578	ena	2R	+	19141631	19142354	19141631	19141770	19142206	19142354	239,368,321	46,69,53	380,361,277	40,41,36	520	84	0.002721	0.0684662	0.456,0.463,0.495	0.605,0.587,0.554	-0.111
510	FBgn0016696	Pitslre	3L	+	20772604	20776053	20772604	20772963	20773793	20776053	107,127,132	0,2,2	182,152,160	3,6,9	914	84	0.00308205	0.0755103	1.0,0.854,0.858	0.848,0.7,0.62	0.181
1370	FBgn0086347	Myo31DF	2L	-	10505925	10506779	10505925	10506106	10506542	10506779	45,75,50	11,17,18	99,79,78	9,4,14	520	84	0.00368911	0.080074	0.398,0.416,0.31	0.64,0.761,0.474	-0.25
1533	FBgn0003261	Rm62	3R	-	6002062	6003911	6002062	6003098	6003672	6003911	113,132,141	18,23,19	160,164,157	11,11,16	658	84	0.00362394	0.080074	0.445,0.423,0.486	0.65,0.656,0.556	-0.169
338	FBgn0250837	dUTPase	2L	+	11011311	11012135	11011311	11011379	11011471	11012135	426,412,379	29,23,19	448,475,420	57,37,34	176	84	0.00359856	0.080074	0.875,0.895,0.905	0.79,0.86,0.855	0.057
381	FBgn0021872	Xbp1	2R	+	21144200	21145750	21144200	21144505	21144528	21145750	367,399,336	102,115,99	449,429,378	96,88,68	107	84	0.00369837	0.080074	0.739,0.731,0.727	0.786,0.793,0.814	-0.065
472	FBgn0035253	CG7971	3L	-	1660598	1661165	1660598	1660857	1661108	1661165	86,96,73	0,1,0	103,88,63	3,3,1	335	84	0.00365918	0.080074	1.0,0.96,1.0	0.896,0.88,0.94	0.081
989	FBgn0032256	RluA-2	2L	+	10477072	10477592	10477072	10477183	10477316	10477592	9,9,16	5,4,4	19,15,19	2,1,2	217	84	0.00381224	0.0806635	0.411,0.466,0.608	0.786,0.853,0.786	-0.313
9	FBgn0033429	CG12929	2R	-	9586109	9586595	9586109	9586231	9586289	9586595	8,13,12	25,30,27	6,8,6	37,47,39	142	84	0.00401508	0.0830674	0.159,0.204,0.208	0.088,0.091,0.083	0.103
360	FBgn0053180	Ranbp16	X	-	15929172	15929402	15929172	15929258	15929340	15929402	8,10,8	0,1,0	5,7,13	3,1,1	166	84	0.00425809	0.08618	1.0,0.835,1.0	0.458,0.78,0.868	0.243
7	FBgn0263346	CG43427	3R	+	4659578	4660399	4659578	4659676	4660238	4660399	85,95,106	3,3,3	105,114,98	3,0,0	646	84	0.00465934	0.0922945	0.787,0.805,0.821	0.82,1.0,1.0	-0.136
522	FBgn0036212	CG11597	3L	-	11820337	11822092	11820337	11821719	11821833	11822092	2,2,1	1,4,0	2,5,1	1,0,1	198	84	0.00495414	0.0960897	0.459,0.175,1.0	0.459,1.0,0.298	-0.041

## Sheet: SE
	GeneID	geneSymbol	chr	strand	exonStart_0base	exonEnd	upstreamES	upstreamEE	downstreamES	downstreamEE	IC_CG7358	SC_CG7358	IC_Ctrl	SC_Ctrl	IncFormLen	SkipFormLen	PValue	FDR	IncLevelCG7358	IncLevelCtrl	IncLevelDifference
1538	FBgn0260462	CG12163	3R	-	5243837	5244254	5239491	5239619	5251423	5251745	143,136,105	288,281,224	183,181,163	187,191,169	501	84	7.50578e-09	2.13689e-05	0.077,0.075,0.073	0.141,0.137,0.139	-0.064
975	FBgn0034072	Dg	2R	-	16086930	16087725	16085563	16085620	16088304	16088365	722,771,733	77,87,93	370,401,394	82,90,94	879	84	4.24187e-08	6.03831e-05	0.473,0.459,0.43	0.301,0.299,0.286	0.159
2904	FBgn0003660	Syb	2R	-	10250368	10250586	10249434	10249827	10250878	10251144	227,197,240	356,368,336	147,122,147	459,387,365	302	84	6.48893e-08	6.158e-05	0.151,0.13,0.166	0.082,0.081,0.101	0.061
3580	FBgn0266410	CG45050	3R	+	9342575	9342894	9341866	9342491	9354421	9354854	409,428,409	148,169,141	299,297,277	206,179,171	403	84	9.05795e-07	0.000644699	0.365,0.345,0.377	0.232,0.257,0.252	0.115
2046	FBgn0086254	CG6084	3L	-	11620922	11621103	11620534	11620665	11621213	11621422	303,276,291	89,75,87	500,488,487	72,86,72	265	84	1.91629e-06	0.00109113	0.519,0.538,0.515	0.688,0.643,0.682	-0.147
2324	FBgn0263197	Patronin	2R	-	17522852	17522960	17520645	17520928	17523499	17523571	7,4,4	0,0,0	5,8,1	2,3,1	192	84	4.95926e-06	0.00235317	1.0,1.0,1.0	0.522,0.538,0.304	0.545
2067	FBgn0031883	Caper	2L	+	7034198	7034273	7032903	7033018	7034483	7034693	8,13,19	0,1,0	16,17,17	3,4,4	159	84	1.28825e-05	0.00523948	1.0,0.873,1.0	0.738,0.692,0.692	0.25
2720	FBgn0000723	FER	3R	-	9392740	9392972	9390885	9391073	9394240	9394546	95,116,117	10,14,15	154,143,147	1,6,7	316	84	1.51588e-05	0.00539464	0.716,0.688,0.675	0.976,0.864,0.848	-0.203
4090	FBgn0004373	fwd	3L	-	318990	319513	313023	314317	319746	319884	49,54,50	20,24,23	89,87,76	10,13,15	607	84	1.82512e-05	0.00577347	0.253,0.237,0.231	0.552,0.481,0.412	-0.241
2335	FBgn0263197	Patronin	2R	-	17523499	17523571	17522852	17522960	17523823	17523898	2,2,1	1,0,1	0,0,0	1,2,2	156	84	2.609e-05	0.0062703	0.519,1.0,0.35	0.0,0.0,0.0	0.623
2630	FBgn0015218	eIF-4E	3L	-	9401039	9401367	9400582	9400953	9402279	9402460	976,1034,947	74,68,92	1049,1038,1007	45,44,49	412	84	2.50181e-05	0.0062703	0.729,0.756,0.677	0.826,0.828,0.807	-0.1
3001	FBgn0058263	MFS17	2R	-	2564443	2564669	2553782	2553877	2565118	2565385	43,49,58	34,20,27	12,27,28	19,38,41	310	84	2.64291e-05	0.0062703	0.255,0.399,0.368	0.146,0.161,0.156	0.186
3104	FBgn0004401	Pep	3L	-	17643978	17644079	17643362	17643726	17644890	17645036	108,128,129	154,164,158	110,97,86	211,216,224	185	84	3.07337e-05	0.00673068	0.242,0.262,0.27	0.191,0.169,0.148	0.089
2552	FBgn0028577	pUf68	3L	-	1501345	1501397	1499042	1499337	1501798	1501892	2,3,2	57,46,46	8,12,7	50,54,42	136	84	0.000173561	0.0329419	0.021,0.039,0.026	0.09,0.121,0.093	-0.073
2629	FBgn0015218	eIF-4E	3L	-	9401039	9401606	9400582	9400953	9402279	9402460	1143,1195,1145	74,68,92	1167,1172,1082	45,44,49	651	84	0.000170237	0.0329419	0.666,0.694,0.616	0.77,0.775,0.74	-0.103
394	FBgn0085446	CG34417	X	+	6554908	6555259	6552638	6554771	6555865	6561550	58,84,66	7,8,5	106,100,111	1,4,2	435	84	0.000198207	0.0352684	0.615,0.67,0.718	0.953,0.828,0.915	-0.231
694	FBgn0032988	Tif-IA	2L	+	22253745	22253921	22250371	22250853	22257652	22257902	540,509,525	9,8,7	526,573,495	0,4,2	260	84	0.00021708	0.0363545	0.951,0.954,0.96	1.0,0.979,0.988	-0.034
2816	FBgn0010434	cora	2R	+	19237327	19237441	19236941	19237063	19238151	19238314	10,11,8	385,450,390	23,19,15	391,334,283	198	84	0.000265813	0.0420427	0.011,0.01,0.009	0.024,0.024,0.022	-0.013
1676	FBgn0263289	scrib	3R	+	26597646	26598123	26590440	26590717	26598576	26598712	7,13,5	0,0,1	8,2,2	0,3,1	561	84	0.000298982	0.0448001	1.0,1.0,0.428	1.0,0.091,0.23	0.369
884	FBgn0026189	prominin-like	3L	-	3117345	3117405	3117082	3117256	3117833	3117973	375,448,418	22,17,20	456,451,400	11,9,7	144	84	0.000343648	0.0489183	0.909,0.939,0.924	0.96,0.967,0.971	-0.042
3849	FBgn0011361	mtacp1	3L	+	1330862	1330949	1330130	1330290	1331041	1331170	235,228,192	159,179,143	195,185,180	205,215,203	171	84	0.000365171	0.0495067	0.421,0.385,0.397	0.318,0.297,0.303	0.095
768	FBgn0266521	stai	2L	+	6109772	6110224	6101693	6101798	6113029	6113113	1,4,6	0,0,1	0,5,3	2,0,1	536	84	0.000396446	0.0499348	1.0,1.0,0.485	0.0,1.0,0.32	0.388
79	FBgn0033494	KCNQ	2R	-	10148632	10149094	10148081	10148152	10149347	10149440	2,1,2	1,0,2	8,6,2	0,1,0	546	84	0.000403407	0.0499348	0.235,1.0,0.133	1.0,0.48,1.0	-0.371
1862	FBgn0015286	Rala	X	-	3707367	3707491	3704983	3706251	3708743	3708918	366,371,317	47,49,48	365,332,303	26,25,26	208	84	0.000466791	0.0553731	0.759,0.754,0.727	0.85,0.843,0.825	-0.093
2035	FBgn0085437	CG34408	X	+	10222897	10223455	10222325	10222586	10224313	10224505	34,64,46	16,18,18	30,32,34	27,27,25	642	84	0.000579285	0.0610824	0.218,0.318,0.251	0.127,0.134,0.151	0.125
2189	FBgn0260987	vtd	3L	+	27146944	27147695	27140118	27140242	27156009	27156171	971,999,943	4,7,3	1226,1177,1142	1,0,0	835	84	0.000577666	0.0610824	0.961,0.935,0.969	0.992,1.0,1.0	-0.042
3984	FBgn0264078	Flo2	X	+	14925645	14925684	14924225	14924413	14926765	14926874	55,50,42	51,67,70	38,26,23	76,80,65	123	84	0.000550101	0.0610824	0.424,0.338,0.291	0.255,0.182,0.195	0.14
1038	FBgn0004587	B52	3R	+	13663454	13664934	13662969	13663051	13665452	13665526	280,345,321	136,132,137	733,692,663	227,195,194	1564	84	0.000649332	0.0654301	0.1,0.123,0.112	0.148,0.16,0.155	-0.043
1877	FBgn0014133	bif	X	+	11692798	11693177	11689200	11689543	11693546	11694740	91,114,108	13,21,10	106,128,141	2,7,9	463	84	0.00066783	0.0654301	0.559,0.496,0.662	0.906,0.768,0.74	-0.232
633	FBgn0020887	Su(z)12	3L	-	19919358	19919520	19918241	19919290	19920153	19920986	9,9,15	70,50,56	29,16,17	45,56,41	246	84	0.000689464	0.0654301	0.042,0.058,0.084	0.18,0.089,0.124	-0.07
1702	FBgn0005427	ewg	X	-	272421	272883	271801	271875	273182	273387	37,31,29	1,0,0	36,34,32	0,3,3	546	84	0.000753846	0.0670688	0.851,1.0,1.0	1.0,0.636,0.621	0.198
3254	FBgn0010905	Spn	3L	-	2514309	2514330	2513695	2514197	2524598	2525718	14,14,9	14,30,19	20,33,9	7,9,9	105	84	0.000746886	0.0670688	0.444,0.272,0.275	0.696,0.746,0.444	-0.298
3035	FBgn0046692	Stlk	2R	+	4560360	4560789	4546690	4547054	4562844	4563081	182,186,163	2,1,1	203,221,196	7,6,5	513	84	0.00082699	0.0713466	0.937,0.968,0.964	0.826,0.858,0.865	0.107
3338	FBgn0034433	EndoB	2R	-	19309662	19309698	19309392	19309583	19309815	19310313	4,4,3	29,16,28	3,0,0	31,42,36	120	84	0.000872077	0.0716167	0.088,0.149,0.07	0.063,0.0,0.0	0.081
3490	FBgn0261556	CG42674	3L	-	20162454	20164430	20158479	20158668	20168475	20169063	119,136,132	0,0,1	58,62,71	0,3,2	2060	84	0.000880431	0.0716167	1.0,1.0,0.843	1.0,0.457,0.591	0.265
1148	FBgn0086361	alph	3R	+	29597775	29597908	29597418	29597473	29598163	29599234	101,132,129	94,115,106	146,124,148	78,76,77	217	84	0.00102868	0.0791527	0.294,0.308,0.32	0.42,0.387,0.427	-0.104
3133	FBgn0035995	CG3529	3L	+	9450017	9450068	9449688	9449824	9450231	9450785	76,63,62	6,4,1	71,79,64	0,1,1	135	84	0.0010027	0.0791527	0.887,0.907,0.975	1.0,0.98,0.976	-0.062
1268	FBgn0086758	chinmo	2L	+	1678868	1678920	1667846	1667981	1690116	1690755	3,4,3	3,1,1	2,1,1	0,1,0	136	84	0.00116715	0.0874443	0.382,0.712,0.649	1.0,0.382,1.0	-0.213
2229	FBgn0053558	mim	2R	-	6927389	6928151	6926018	6926298	6928508	6928836	31,26,25	2,3,0	16,25,26	0,1,0	846	84	0.00138771	0.0987701	0.606,0.463,1.0	1.0,0.713,1.0	-0.215
4086	FBgn0034971	CG3209	2R	+	24070767	24071004	24069999	24070242	24071990	24072224	181,157,173	50,57,50	140,128,133	79,59,61	321	84	0.00136753	0.0987701	0.486,0.419,0.475	0.317,0.362,0.363	0.113
